# Supplementary material for: Identification of Transcription Factors Regulating SARS-CoV-2 Tropism Factor Expression by Inferring Cell-Type-Specific Transcriptional Regulatory Networks in Human Lungs
Source: Viruses. 2022 Apr 17;14(4):837. doi: 10.3390/v14040837 (PMC9026071; doi:10.3390/v14040837)
Supplement: Supplementary file 1 [file viruses-14-00837-s001.zip › Table S1.xlsx]

## Sheet: Healthy Patient
		Sex	Age	Ethnicity	Ref	Dataset
	Donor1	N/A	N/A	Asian	Liao et al. 2020	GSE145926: C51
	Donor2	N/A	N/A	Asian	Liao et al. 2020	GSE145926: C52
	Donor3	N/A	N/A	Asian	Liao et al. 2020	GSE145926: C100
	Donor4	Female	69	N/A	Morse et al.	GSE128033: GSM3660650
	Donor5	N/A	N/A	White	Lukassen et al.	EGAD00001006185
	Donor6	N/A	N/A	White	Lukassen et al.	EGAD00001006185
	Donor7	N/A	N/A	White	Lukassen et al.	EGAD00001006185
	Donor8	N/A	N/A	White	Lukassen et al.	EGAD00001006185
	Donor9	Female	63	African American	Reyfman et al.	GSE122960: GSM3489182
	Donor10	Male	55	Asian	Reyfman et al.	GSE122960: GSM3489185
	Donor11	Female	29	African American	Reyfman et al.	GSE122960: GSM3489187
	Donor12	Female	57	African American	Reyfman et al.	GSE122960: GSM3489189
	Donor13	Female	49	White	Reyfman et al.	GSE122960: GSM3489191
	Donor14	Female	22	African American	Reyfman et al.	GSE122960: GSM3489193
	Donor15	Female	47	White	Reyfman et al.	GSE122960: GSM3489195
	Donor16	Male	21	African American	Reyfman et al.	GSE122960: GSM3489197

## Sheet: COVID19 Patient
		Sex	Age	Ethnicity	Pneumonia	Symptom	Timing from Symptom Onset Date	Chronic Basic Disease	Medication History	Reference	Dataset
	Donor1	Male	36	Asian	Moderate	Cough	11 days	None	None	Liao et al. 2020	GSE145926: C141
	Donor2	Female	37	Asian	Moderate	Fever/Cough	9 days	None	None	Liao et al. 2020	GSE145926: C142
	Donor3	Male	35	Asian	Moderate	Fever/Muscle aches	13 days	None	None	Liao et al. 2020	GSE145926: C143
	Donor4	Male	62	Asian	Severe	Fever/Cough	11 days	None	None	Liao et al. 2020	GSE145926: C144
	Donor5	Male	66	Asian	Critical	Fever/Cough	18 days	Hypertension	Amlodipine Besylate	Liao et al. 2020	GSE145926: C145
	Donor6	Male	63	Asian	Critical	Fever/Cough	14 days	Sleep apnea	None	Liao et al. 2020	GSE145926: C146
	Donor7	Female	65	Asian	Critical	Fever/Cough/Chest distress	25 days	Diabetes	None	Liao et al. 2020	GSE145926: C148
	Donor8	Female	57	Asian	Critical	Dizziness/Fever/Chest distress	8 days	None	None	Liao et al. 2020	GSE145926: C149
	Donor9	Male	46	Asian	Critical	Fever/Cough	12 days	None	None	Liao et al. 2020	GSE145926: C152
	Donor10	Female	50	N/A	Critical	N/A	17 days	None	None	Chua et al. 2020	EGAS00001004481: BIHCoV01_BL_1
	Donor11	Male	73	N/A	Critical	N/A	13 days	None	None	Chua et al. 2020	EGAS00001004481: BIHCoV04_BL_1
	Donor12	N/A	N/A	N/A	Severe	COVID-19 Positive	N/A	N/A	N/A	Grant et al. 2020	GSE155249: GSM4698176
	Donor13	N/A	N/A	N/A	Severe	COVID-19 Positive	N/A	N/A	N/A	Grant et al. 2020	GSE155249: GSM4698177
	Donor14	N/A	N/A	N/A	Severe	COVID-19 Positive	N/A	N/A	N/A	Grant et al. 2020	GSE155249: GSM4698178
	Donor15	N/A	N/A	N/A	Severe	COVID-19 Positive	N/A	N/A	N/A	Grant et al. 2020	GSE155249: GSM4698180
	Donor16	N/A	N/A	N/A	Severe	COVID-19 Positive	N/A	N/A	N/A	Grant et al. 2020	GSE155249: GSM4698182
