# Supplementary material for: Identification of Transcription Factors Regulating SARS-CoV-2 Tropism Factor Expression by Inferring Cell-Type-Specific Transcriptional Regulatory Networks in Human Lungs
Source: Viruses. 2022 Apr 17;14(4):837. doi: 10.3390/v14040837 (PMC9026071; doi:10.3390/v14040837)
Supplement: Supplementary file 1 [file viruses-14-00837-s001.zip › Table S10.xlsx]

## Sheet: Supplementary Dataset 9a
Supplementary Dataset 9. Drugs targeting master regulators (a) repurposed from the Drug Repurposing Hub (b) and the Probes & Drugs portal (c).
Supplementary Dataset 9a. Master regulators with highest hybrid ranking in each of TRNs.
	celltype	condition	master regulators
	AT1	health	FOXP1
	AT2	covid	RUNX1
	AT2	health	FOXP1
	B	covid	RUNX1
	B	health	RUNX1
	basophil/mast	health	RUNX1
	Ciliated	covid	FOS, SMAD3
	Ciliated	health	FOS
	Club	health	FOXP1
	DC	covid	JUN, NFKB1
	DC	health	RUNX1
	EC	health	FOS
	Macrophage/Monocyte	covid	PPARG
	Macrophage/Monocyte	health	RUNX1
	NK	covid	FOS
	NK	health	RUNX1, FOXP1
	T	covid	STAT3
	T	health	FOXP1

## Sheet: Supplementary Dataset 9b
Supplementary Dataset 9. Drugs targeting master regulators (a) repurposed from the Drug Repurposing Hub (b) and the Probes & Drugs portal (c).
Supplementary Dataset 9b. Identified repurposing drugs from the Drug Repurposing Hub database
	Drug	MOA	Target	Phase	nTarget	master regulators	ChEMBL
	ephedrine-(racemic)	adrenergic receptor agonist	ADRA1A, ADRA2A, ADRB1, ADRB2, ATF1, ATF2, ATF3, ATF4, ATF5, ATF6, ATF7, FOS, IL2, JDP2, JUN, NFATC1, SLC6A2, SLC6A3, SLC6A4, TNF	Launched	20	FOS	CHEMBL3989855
	arsenic-trioxide	apoptosis stimulant	AKT1, CCND1, IKBKB, JUN, MAPK1, MAPK3, TXNRD1	Launched	7	JUN	CHEMBL2362016
	ephedrine-(racemic)	adrenergic receptor agonist	ADRA1A, ADRA2A, ADRB1, ADRB2, ATF1, ATF2, ATF3, ATF4, ATF5, ATF6, ATF7, FOS, IL2, JDP2, JUN, NFATC1, SLC6A2, SLC6A3, SLC6A4, TNF	Launched	20	JUN	CHEMBL3989855
	irbesartan	angiotensin receptor antagonist	AGTR1, JUN, SLC10A1	Launched	3	JUN	CHEMBL1513
	SP-100030	NFkB pathway inhibitor	JUN, NFKB1	Preclinical	2	JUN	CHEMBL336546
	T-5224	AP inhibitor	JUN	Phase 2	1	JUN	CHEMBL3222137
	TWS-119	glycogen synthase kinase inhibitor	GSK3B, JUN, MYC	Preclinical	3	JUN	CHEMBL405759
	vinblastine	microtubule inhibitor, tubulin polymerization inhibitor	JUN, TUBA1A, TUBB, TUBD1, TUBE1, TUBG1	Launched	6	JUN	CHEMBL159
	andrographolide	tumor necrosis factor production inhibitor	IL1B, IL6, NFKB1, NFKB2, TNF	Phase 2	5	NFKB1	CHEMBL1705045
	arglabin	farnesyltransferase inhibitor	FNTA, NFKB1	Launched	2	NFKB1
	aspirin	cyclooxygenase inhibitor	AKR1C1, ASIC3, EDNRA, HSPA5, IKBKB, NFKB1, NFKB2, NFKBIA, PRKAA1, PRKAA2, PRKAB1, PRKAB2, PRKAG1, PRKAG2, PRKAG3, PTGS1, PTGS2, RPS6KA3, TP53	Launched	19	NFKB1	CHEMBL25
	pranlukast	leukotriene receptor antagonist	CYSLTR1, CYSLTR2, IL5, MUC2, NFKB1, RNASE3, TNF	Launched	7	NFKB1
	SP-100030	NFkB pathway inhibitor	JUN, NFKB1	Preclinical	2	NFKB1	CHEMBL336546
	triflusal	cyclooxygenase inhibitor, platelet aggregation inhibitor, thromboxane synthase inhibitor	NFKB1, NOS2, PDE10A, PTGS1	Launched	4	NFKB1	CHEMBL1332032
	acetyl-farnesyl-cysteine	methyltransferase inhibitor	PPARG	Launched	1	PPARG	CHEMBL1555989
	BADGE	PPAR receptor antagonist	PPARG	Preclinical	1	PPARG
	balaglitazone	insulin sensitizer, PPAR receptor partial agonist	PPARG	Phase 3	1	PPARG	CHEMBL2103991
	balsalazide	cyclooxygenase inhibitor	ALOX5, PPARG, PTGS1, PTGS2	Launched	4	PPARG	CHEMBL1200760
	bardoxolone	nuclear factor erythroid derived, like (NRF2) activator	NOS2, PPARG	Phase 1	2	PPARG	CHEMBL1093059
	bardoxolone-methyl	nuclear factor erythroid derived, like (NRF2) activator	PPARG, STAT3	Phase 3	2	PPARG	CHEMBL1762621
	bezafibrate	PPAR receptor agonist	PPARA, PPARD, PPARG	Launched	3	PPARG	CHEMBL264374
	bisphenol-A	synthetic estrogen	AR, ESR1, ESR2, ESRRG, PPARG	Phase 1	5	PPARG	CHEMBL418971
	ciglitazone	PPAR receptor agonist	PPARG	Phase 2	1	PPARG	CHEMBL7002
	CINPA-1	CAR antagonist	NR1H4, NR1I3, PPARG	Preclinical	3	PPARG	CHEMBL1622371
	darglitazone	PPAR receptor antagonist	PPARG	Phase 2	1	PPARG	CHEMBL55624
	diclofenac	cyclooxygenase inhibitor	AKR1C3, ALOX5, ASIC1, ASIC3, KCNQ2, KCNQ3, PLA2G2A, PPARG, PTGS1, PTGS2, SCN4A	Launched	11	PPARG
	edaglitazone	PPAR receptor agonist	PPARG	Phase 2	1	PPARG	CHEMBL3990804
	efatutazone	PPAR receptor agonist	PPARG	Phase 2	1	PPARG	CHEMBL3545280
	elafibranor	PPAR receptor agonist	PPARA, PPARD, PPARG	Phase 3	3	PPARG	CHEMBL3707395
	FH-535	PPAR receptor antagonist, WNT signaling inhibitor	PPARD, PPARG	Preclinical	2	PPARG	CHEMBL2363137
	genistein	tyrosine kinase inhibitor	CFTR, ESR1, ESR2, ESRRA, ESRRB, ESRRG, NCOA1, NCOA2, PPARG, PTK2B, TOP2A, TRPC5	Phase 2/Phase 3	12	PPARG	CHEMBL44
	glipizide	sulfonylurea	ABCC8, KCNJ10, KCNJ11, PPARG	Launched	4	PPARG	CHEMBL1073
	GW-1929	PPAR receptor agonist	PPARG	Preclinical	1	PPARG	CHEMBL434063
	GW-9662	PPAR receptor antagonist	NCOA2, PPARG, RXRA	Preclinical	3	PPARG	CHEMBL375270
	hemomex-s		PPARG	Launched	1	PPARG	CHEMBL255683
	icosapent	platelet aggregation inhibitor	ACSL3, ACSL4, FADS1, FFAR1, PPARD, PPARG, PTGS1, PTGS2, SLC8A1, TRPV1	Launched	10	PPARG	CHEMBL460026
	indeglitazar	PPAR receptor agonist	NCOA1, PPARA, PPARD, PPARG	Phase 2	4	PPARG	CHEMBL1232583
	indomethacin	cyclooxygenase inhibitor	GLO1, PLA2G2A, PPARA, PPARG, PTGDR2, PTGR2, PTGS1, PTGS2, SLC46A1	Launched	9	PPARG	CHEMBL6
	linoleic-acid	oxidative stress inducer	FABP4, FFAR1, FFAR4, HNF4A, KCNB1, PPARG, TRPM8	Phase 3	7	PPARG	CHEMBL267476
	magnolol	PPAR receptor agonist	GABRA1, PPARG	Preclinical	2	PPARG	CHEMBL180920
	mesalazine	cyclooxygenase inhibitor, lipoxygenase inhibitor, prostanoid receptor antagonist	ALOX5, CHUK, IKBKB, MPO, PPARG, PTGS1, PTGS2	Launched	7	PPARG	CHEMBL704
	mifobate	PPAR receptor antagonist	PPARG	Phase 2	1	PPARG
	mitiglinide	insulin secretagogue	ABCC8, KCNJ10, PPARG	Launched	3	PPARG	CHEMBL471498
	nateglinide	insulin secretagogue	ABCC8, KCNJ10, KCNJ11, PPARG	Launched	4	PPARG	CHEMBL783
	NPC-15199	ICAM1 antagonist	PPARG	Phase 2	1	PPARG	CHEMBL294989
	nTZDpa	PPAR receptor agonist	PPARG	Preclinical	1	PPARG	CHEMBL370152
	pioglitazone	insulin sensitizer, PPAR receptor agonist	PPARG, TRPM3	Launched	2	PPARG	CHEMBL1715
	repaglinide	insulin secretagogue	ABCC8, KCNJ11, PPARG	Launched	3	PPARG	CHEMBL1272
	rosiglitazone	insulin sensitizer, PPAR receptor agonist	FFAR1, PPARG, TRPC5, TRPM3	Withdrawn	4	PPARG	CHEMBL121
	saroglitazar	PPAR receptor agonist	PPARA, PPARG	Launched	2	PPARG	CHEMBL4297530
	SR-1664	PPAR receptor ligand	PPARG	Preclinical	1	PPARG	CHEMBL3348830
	sulfasalazine	cyclooxygenase inhibitor	ACAT1, ALOX5, CHUK, IKBKB, PLA2G1B, PPARG, PTGS1, PTGS2, SLC46A1, SLC7A11, TBXAS1	Launched	11	PPARG	CHEMBL421
	S26948	PPAR receptor agonist	PPARG	Preclinical	1	PPARG	CHEMBL4303501
	T-0070907	PPAR receptor antagonist	PPARG	Preclinical	1	PPARG	CHEMBL510698
	telmisartan	angiotensin receptor antagonist	AGTR1, PPARG	Launched	2	PPARG	CHEMBL1017
	tesaglitazar	insulin sensitizer, PPAR receptor agonist	PPARA, PPARG	Phase 3	2	PPARG	CHEMBL282686
	troglitazone	insulin sensitizer, PPAR receptor agonist	CYP2C8, PPARG, TRPM3	Withdrawn	3	PPARG	CHEMBL408
	SIS3	serine/threonine kinase inhibitor	SMAD3, TGFBR1	Preclinical	2	SMAD3	CHEMBL4303604
	acitretin	retinoid receptor agonist	RARA, RARB, RARG, RBP1, RXRA, RXRB, RXRG, STAT3	Launched	8	STAT3	CHEMBL1131
	alantolactone	apoptosis stimulant, STAT inhibitor	STAT3	Preclinical	1	STAT3	CHEMBL136356
	APcK-110	KIT inhibitor	KIT, STAT3	Preclinical	2	STAT3	CHEMBL4303655
	atiprimod	JAK inhibitor, STAT inhibitor	JAK2, STAT3	Phase 2	2	STAT3	CHEMBL103735
	bardoxolone-methyl	nuclear factor erythroid derived, like (NRF2) activator	PPARG, STAT3	Phase 3	2	STAT3	CHEMBL1762621
	cryptotanshinone	acetylcholinesterase inhibitor, STAT inhibitor	STAT3	Preclinical	1	STAT3	CHEMBL187460
	meisoindigo	STAT inhibitor	STAT3	Phase 3	1	STAT3	CHEMBL607535
	napabucasin	STAT inhibitor	STAT3	Phase 3	1	STAT3	CHEMBL64130
	niclosamide	DNA replication inhibitor, STAT inhibitor	STAT3	Launched	1	STAT3	CHEMBL1448
	ochromycinone	STAT inhibitor	STAT3	Phase 1	1	STAT3	CHEMBL256705
	STAT3-inhibitor-VI	STAT inhibitor	STAT3	Preclinical	1	STAT3	CHEMBL477936
	WP1066	STAT inhibitor	STAT3	Phase 1	1	STAT3	CHEMBL1923234

## Sheet: Supplementary Dataset 9c
Supplementary Dataset 9. Drugs targeting master regulators (a) repurposed from the Drug Repurposing Hub (b) and the Probes & Drugs portal (c).
Supplementary Dataset 9c. Identified repurposing drugs from the Probes & Drugs database
	master regulators	Drug	nTarget
	FOXP1	NA	NA
	RUNX1	CBF? Inhibitor	1
	RUNX1	(S)APOMORPHINE	34
	RUNX1	WAY-602219	26
	RUNX1	WAY-629951	23
	RUNX1	apomorphine	55
	RUNX1	PD086036	25
	RUNX1	WAY-635181	13
	RUNX1	WAY-301719	6
	FOS	NA	NA
	SMAD3	3-Methyltoxoflavin	38
	SMAD3	PD085940	40
	SMAD3	ELLAGIC ACID	108
	SMAD3	MLS000548053	5
	SMAD3	2-Aminophenanthrene-9,10-dione	47
	SMAD3	FLUORESCEIN	13
	SMAD3	PD148117	21
	JUN	GLAUCARUBINONE	1
	JUN	SL 327	11
	JUN	cyclovalone	9
	JUN	T-5224	4
	JUN	2-HBA	3
	JUN	curcumin	129
	JUN	PD005261	5
	JUN	Labiatenic acid	32
	JUN	SP 100030	5
	JUN	AS-602868	8
	JUN	PD119432	11
	JUN	PD129444	3
	JUN	IRBESARTAN	16
	JUN	ADAPALENE	17
	JUN	ARSENIC TRIOXIDE	7
	JUN	vinblastine	25
	NFKB1	AZELAIC ACID	10
	NFKB1	METYROSINE	3
	NFKB1	SALIRASIB	19
	NFKB1	NALIDIXIC ACID	9
	NFKB1	Pimagedine	15
	NFKB1	Vanilacetic acid	6
	NFKB1	TULOBUTEROL	4
	NFKB1	1-METHYLIMIDAZOLE	4
	NFKB1	DEPHOSTATIN	30
	NFKB1	thiothixene	24
	NFKB1	Quisqualic acid	23
	NFKB1	PHENELZINE	33
	NFKB1	PIROXICAM	17
	NFKB1	GLIPIZIDE	11
	NFKB1	NOCODAZOLE	31
	NFKB1	(S)APOMORPHINE	34
	NFKB1	HYDROCORTISONE	13
	NFKB1	BML-190	16
	NFKB1	CORTICOSTERONE	17
	NFKB1	PD015061	10
	NFKB1	flupenthixol	21
	NFKB1	SB 215505	9
	NFKB1	preclamol	11
	NFKB1	EPICATECHIN	16
	NFKB1	TRIAMCINOLONE	11
	NFKB1	FLUPIRTINE	33
	NFKB1	PEMPIDINE	2
	NFKB1	MRS1523	17
	NFKB1	LY310762	15
	NFKB1	NIMUSTINE	7
	NFKB1	ESATENOLOL	12
	NFKB1	METIZOLINE	10
	NFKB1	budesonide	17
	NFKB1	FURAFYLLINE	11
	NFKB1	WB 64	16
	NFKB1	OLPRINONE	7
	NFKB1	PD015439	7
	NFKB1	PIRIBEDIL	20
	NFKB1	2-chloro-5-nitro-N-phenylbenzamide	21
	NFKB1	Oleamide MEA	30
	NFKB1	1-Phenyl-3-(2-thiazolyl)-2-thiourea	28
	NFKB1	3-Aminopropylphosphonic acid	7
	NFKB1	DOMPERIDONE	37
	NFKB1	3,4-Dihydroxycinnamic Acid	54
	NFKB1	pentoxyverine	30
	NFKB1	8-SPT	13
	NFKB1	GR 127935	38
	NFKB1	(-)-chlorpheniramine	7
	NFKB1	3-hydroxybenzylhydrazine	15
	NFKB1	TG003	29
	NFKB1	DENOPAMINE	7
	NFKB1	TRIAMTERENE	43
	NFKB1	IBUPROFEN	24
	NFKB1	NF 023	24
	NFKB1	LEVDOBUTAMINE	13
	NFKB1	TRIMETHOPRIM	27
	NFKB1	ARGININE	10
	NFKB1	H-9 DIHYDROCHLORIDE	16
	NFKB1	AMINOGLUTETHIMIDE	2
	NFKB1	HALOPERIDOL	95
	NFKB1	LEVISOPRENALINE	25
	NFKB1	IIK7	18
	NFKB1	PD119664	6
	NFKB1	N-[3-(aminomethyl)benzyl]acetamidine	9
	NFKB1	THIOPERAMIDE	18
	NFKB1	PPIX	26
	NFKB1	AGMATINE	18
	NFKB1	SURAMIN	55
	NFKB1	L-687,384 hydrochloride	19
	NFKB1	PD007348	4
	NFKB1	Imidazoleacetic acid	18
	NFKB1	N 0840	11
	NFKB1	PD119114	7
	NFKB1	CHLORPROPAMIDE	9
	NFKB1	Psora-4	20
	NFKB1	L-750,667	16
	NFKB1	Casein kinase II Inhibitor	23
	NFKB1	Ro 41-0960	25
	NFKB1	L-162,313	30
	NFKB1	N-PHENYLANTHRANILIC ACID	18
	NFKB1	DEXPROPRANOLOL	154
	NFKB1	DECAMETHONIUM	13
	NFKB1	BENZAMIL	36
	NFKB1	RANITIDINE	11
	NFKB1	(+)-DOI	11
	NFKB1	ZALCITABINE	8
	NFKB1	ENOXIMONE	16
	NFKB1	CLOZAPINE	80
	NFKB1	PROADIFEN	22
	NFKB1	AG 494	35
	NFKB1	PAPP	17
	NFKB1	9-cyclopentyladenine	12
	NFKB1	escitalopram	20
	NFKB1	AG 555	40
	NFKB1	Ro 90-7501	27
	NFKB1	Me-3,4-dephostatin	26
	NFKB1	SB 228357	26
	NFKB1	TRIMIPRAMINE	8
	NFKB1	SPIROXATRINE	9
	NFKB1	HEXAMETHONIUM	13
	NFKB1	DL-threo-PDMP (hydrochloride)	7
	NFKB1	1-(4-Hydroxybenzyl)imidazole-2-thiol	8
	NFKB1	NF449	26
	NFKB1	2-(3,4-Dihydroxyphenyl)Acetic Acid	24
	NFKB1	Tyrphostin AG 698	30
	NFKB1	NSC 71795	51
	NFKB1	SU-6656	43
	NFKB1	EPINEPHRINE	45
	NFKB1	METHAPYRILENE	20
	NFKB1	MDL-28170	14
	NFKB1	HARMANE	18
	NFKB1	KENPAULLONE	72
	NFKB1	MITOXANTRONE	66
	NFKB1	SR57227A	10
	NFKB1	PD 404182	20
	NFKB1	ROCAGLAMIDE	4
	NFKB1	ICI 118551	13
	NFKB1	AZACITIDINE	15
	NFKB1	NIFLUMIC ACID	30
	NFKB1	1,2-Dihydroxybenzene	39
	NFKB1	PD005870	9
	NFKB1	ML-7	15
	NFKB1	deoxyepinephrine	23
	NFKB1	PROPENTOFYLLINE	7
	NFKB1	BP 897	26
	NFKB1	I-OMe-Tyrphostin AG 538	38
	NFKB1	ANGELICIN	4
	NFKB1	PD034425	17
	NFKB1	PD034486	21
	NFKB1	VALPROIC ACID	15
	NFKB1	AMANTADINE	29
	NFKB1	(+)-SCH-23390	10
	NFKB1	ZM39923	39
	NFKB1	Ficusin	11
	NFKB1	SL 01	29
	NFKB1	HYDROXYUREA	11
	NFKB1	FUSARIC ACID	23
	NFKB1	Tyrphostin AG 34	21
	NFKB1	TPCK	35
	NFKB1	6-Chloromelatonin	17
	NFKB1	DMPP	23
	NFKB1	TROPICAMIDE	10
	NFKB1	PDTC	30
	NFKB1	mecamylamine	8
	NFKB1	ALPRENOLOL	7
	NFKB1	PALMIDROL	8
	NFKB1	PEPA	9
	NFKB1	AMIODARONE	95
	NFKB1	BISOPROLOL	8
	NFKB1	phenylephrine	18
	NFKB1	TYRPHOSTIN 25	27
	NFKB1	CHELIDAMIC ACID	5
	NFKB1	DCEBIO	14
	NFKB1	4-Chloro-DL-phenylalanine	8
	NFKB1	Zimelidine dihydrochloride monohydrate	13
	NFKB1	CHLOROTHIAZIDE	10
	NFKB1	NSC 95397	54
	NFKB1	estrone	23
	NFKB1	CAPSAZEPINE	34
	NFKB1	2-HBA	3
	NFKB1	cyclovalone	9
	NFKB1	CAMPTOTHECIN	35
	NFKB1	5-FLUOROINDOLE-2-CARBOXYLIC ACID	11
	NFKB1	DAIDZEIN	40
	NFKB1	ACETYLCYSTEINE	18
	NFKB1	SOBUZOXANE	12
	NFKB1	SKF 96365	19
	NFKB1	RITANSERIN	45
	NFKB1	PINDOLOL	19
	NFKB1	1,10-Phenanthroline	37
	NFKB1	Tetrabromo-2-Benzotriazole	23
	NFKB1	5-METHOXYTRYPTAMINE	24
	NFKB1	AMITRIPTYLINE	75
	NFKB1	NAPA	11
	NFKB1	L-Canavanine	8
	NFKB1	BRL 50481	12
	NFKB1	PD015498	14
	NFKB1	ML069	18
	NFKB1	D-APV	13
	NFKB1	GYKI-52466	20
	NFKB1	(S)-Fluoxetine	31
	NFKB1	QUERCETIN	192
	NFKB1	6-O-BENZYLGUANINE	14
	NFKB1	BACLOFEN	9
	NFKB1	SALMETEROL	26
	NFKB1	ketoconazole	69
	NFKB1	ODQ	18
	NFKB1	Tyrphostin AG 537	25
	NFKB1	5-Hydroxyindole-3-acetic acid	9
	NFKB1	AG-213	35
	NFKB1	PD052816	27
	NFKB1	Cantharidic Acid (sodium salt)	6
	NFKB1	AG 490	35
	NFKB1	SB 216763	34
	NFKB1	OLOMOUCINE	23
	NFKB1	FENRETINIDE	28
	NFKB1	SB 415286	34
	NFKB1	3,4-Dichloroisocoumarin	34
	NFKB1	LEVOSALBUTAMOL	6
	NFKB1	OXYBUTYNIN	9
	NFKB1	A-315456	14
	NFKB1	VER-3323	13
	NFKB1	A77636	30
	NFKB1	DAR-0100A	38
	NFKB1	NILUTAMIDE	15
	NFKB1	SULFAPHENAZOLE	12
	NFKB1	DISULFIRAM	76
	NFKB1	LY-294002	47
	NFKB1	PHENTOLAMINE	40
	NFKB1	NIMODIPINE	12
	NFKB1	¦Â-Mangostin	6
	NFKB1	masoprocol	36
	NFKB1	GW282974X	32
	NFKB1	DOXEPIN	17
	NFKB1	Tyrphostin AG 527	22
	NFKB1	N20C	10
	NFKB1	CGP 7930	27
	NFKB1	PHENAMIL	24
	NFKB1	Ro 25-6981 maleate	6
	NFKB1	N,N-di-n-Propyldopamine	15
	NFKB1	PD128023	4
	NFKB1	FORMOTEROL	11
	NFKB1	curcumin	129
	NFKB1	Lapachone	43
	NFKB1	CHLORAMBUCIL	13
	NFKB1	YC-1	29
	NFKB1	PD006173	29
	NFKB1	PD008060	12
	NFKB1	PROTRIPTYLINE	19
	NFKB1	GW 5074	45
	NFKB1	INDATRALINE	18
	NFKB1	AG9	13
	NFKB1	SB 218795	18
	NFKB1	ML9	16
	NFKB1	A-3 HYDROCHLORIDE	18
	NFKB1	5-Aminovaleric acid	4
	NFKB1	MCC	9
	NFKB1	NICARDIPINE	12
	NFKB1	HYDROQUINONE	37
	NFKB1	MORIN	65
	NFKB1	Arotinoid acid	32
	NFKB1	AG 17	28
	NFKB1	ML002	19
	NFKB1	L-165041	14
	NFKB1	FLUSPIRILENE	69
	NFKB1	GANCICLOVIR	13
	NFKB1	timolol	11
	NFKB1	sertraline	46
	NFKB1	H-8	14
	NFKB1	MECLOFENAMIC ACID	31
	NFKB1	DESIPRAMINE	51
	NFKB1	PAPAVERINE	50
	NFKB1	paroxetine	46
	NFKB1	dizocilpine	18
	NFKB1	Pseudochelerythrine	47
	NFKB1	N-Phenylbiguanide	8
	NFKB1	NS 1619	16
	NFKB1	FSCPX	18
	NFKB1	NBI27914	22
	NFKB1	R,R-THC	37
	NFKB1	GR 113808	12
	NFKB1	PD015340	16
	NFKB1	CGP 52411	23
	NFKB1	L-732,138	26
	NFKB1	Reactive Blue 2	35
	NFKB1	HA-1004 hydrochloride	9
	NFKB1	GBR 12935	30
	NFKB1	CGS-12066	31
	NFKB1	RO 16-6491	6
	NFKB1	HYDRAZINECARBOXAMIDE	9
	NFKB1	8-CYCLOPENTYLTHEOPHYLLINE	12
	NFKB1	NIFEDIPINE	73
	NFKB1	DIPYRIDAMOLE	66
	NFKB1	TYRPHOSTIN AG 879	28
	NFKB1	AG 18	40
	NFKB1	SU9516	44
	NFKB1	ELIPRODIL	20
	NFKB1	KIN 001-51	40
	NFKB1	SB 202190	81
	NFKB1	tamoxifen	102
	NFKB1	TRIFLUOPERAZINE	69
	NFKB1	PD004288	12
	NFKB1	tetraethylammonium	34
	NFKB1	PROPANTHELINE	15
	NFKB1	OPIPRAMOL	12
	NFKB1	Tyrphostin AG 808	30
	NFKB1	JL-18	13
	NFKB1	CHELERYTHRINE	46
	NFKB1	d-Atabrine dihydrochloride	17
	NFKB1	(+)-SKF-82526	19
	NFKB1	1-NP	28
	NFKB1	(S)-ROSCOVITINE	9
	NFKB1	QX-222	6
	NFKB1	CHLORETHYLCLONIDINE	8
	NFKB1	L-Palmitoylcarnitine	17
	NFKB1	SKF-38393	14
	NFKB1	NOMIFENSINE	12
	NFKB1	TRYPTAMINE	25
	NFKB1	RILUZOLE	35
	NFKB1	OXITRIPTAN	27
	NFKB1	PD 169316	20
	NFKB1	EBSELEN	77
	NFKB1	SB 222200	18
	NFKB1	L 663536	48
	NFKB1	RALOXIFENE	70
	NFKB1	PRAZOSIN	60
	NFKB1	VANOXERINE	48
	NFKB1	Tyrphostin B44, (+) enantiomer	23
	NFKB1	GW1929	32
	NFKB1	DSP-4 (hydrochloride)	12
	NFKB1	NNC 55-0396	23
	NFKB1	piperidine-4-sulphonic acid	20
	NFKB1	(S)-(+)-a-Methylhistamine dihydrobromide	5
	NFKB1	6-Bromolevamisole oxalate	16
	NFKB1	NOREPINEPHRINE	41
	NFKB1	METOLAZONE	9
	NFKB1	LEVONORDEFRIN	16
	NFKB1	CARISOPRODOL	10
	NFKB1	DOCEBENONE	31
	NFKB1	GW 7647	37
	NFKB1	N-Bromoacetamide	2
	NFKB1	SB 200646 hydrochloride	20
	NFKB1	(R)-NITRENDIPINE	11
	NFKB1	AMOXAPINE	55
	NFKB1	PERPHENAZINE	48
	NFKB1	NSC 693255	31
	NFKB1	HYDROXYAMINE	3
	NFKB1	TOLAZAMIDE	15
	NFKB1	ALPHA-NETA	29
	NFKB1	APIGENIN	111
	NFKB1	CLOTRIMAZOLE	116
	NFKB1	OLDA	31
	NFKB1	(S)-PPHT hydrochloride	9
	NFKB1	ARECAIDINE PROPARGYL ESTER	15
	NFKB1	ETODOLAC	11
	NFKB1	PROCHLORPERAZINE	64
	NFKB1	JWH-015	20
	NFKB1	N-(4-Amino-2-chlorophenyl)phthalimide	5
	NFKB1	3-Phosphono-D-alanine	4
	NFKB1	NIALAMIDE	14
	NFKB1	TRANILAST	25
	NFKB1	PENTOXIFYLLINE	20
	NFKB1	PIMOZIDE	74
	NFKB1	icilin	15
	NFKB1	finasteride	16
	NFKB1	PUTRESCINE	3
	NFKB1	N,N-dimethylarginine	4
	NFKB1	TACRINE	45
	NFKB1	APRACLONIDINE	12
	NFKB1	pseudoephedrine	26
	NFKB1	FLUPHENAZINE	77
	NFKB1	CHLORPROMAZINE	103
	NFKB1	Propyl pyrazole triol	29
	NFKB1	FPL 64176	21
	NFKB1	NAPHAZOLINE HYDROCHLORIDE	5
	NFKB1	HA-100	9
	NFKB1	oxotremorine-M	18
	NFKB1	L-745870	28
	NFKB1	WIN 55212-2	26
	NFKB1	corynanthine	21
	NFKB1	SKF-89976A	8
	NFKB1	ROSOLIC ACID	11
	NFKB1	trans-2-hydroxycinnamic acid	6
	NFKB1	ANDROGRAPHOLIDE	2
	NFKB1	SP 100030	5
	NFKB1	THALIDOMIDE	9
	NFKB1	TRIFLUSAL	9
	NFKB1	PRANLUKAST	14
	PPARG	GW409544	2
	PPARG	ML244 Analog	1
	PPARG	PD082658	2
	PPARG	T0070907	5
	PPARG	MRL24	1
	PPARG	PD082572	2
	PPARG	PD081607	2
	PPARG	GW1929	32
	PPARG	(R)-16 [PMID: 32267688]	3
	PPARG	ML244 Analog	1
	PPARG	L-796449	3
	PPARG	MRL20	1
	PPARG	PD084768	2
	PPARG	SB-219994	1
	PPARG	CF-102	10
	PPARG	PD082698	2
	PPARG	PD082817	2
	PPARG	PD085219	2
	PPARG	GW7845	3
	PPARG	PD081615	2
	PPARG	PD081668	2
	PPARG	SR 2595	1
	PPARG	PD081129	2
	PPARG	PD083072	2
	PPARG	PD083628	2
	PPARG	PD121410	1
	PPARG	ML244 Analog	1
	PPARG	CHEMBL461571	28
	PPARG	PD082498	2
	PPARG	LSN862	3
	PPARG	PD081087	2
	PPARG	PD084262	2
	PPARG	PD084828	2
	PPARG	2-chloro-5-nitro-N-phenylbenzamide	21
	PPARG	MK-0533	2
	PPARG	BARDOXOLONE	3
	PPARG	LY-510929	3
	PPARG	PD081925	2
	PPARG	PD083636	2
	PPARG	PD083720	2
	PPARG	PD081442	2
	PPARG	PD082478	2
	PPARG	PD082829	2
	PPARG	AMG-131	2
	PPARG	L-783483	5
	PPARG	PD084945	2
	PPARG	L-165461	3
	PPARG	PD082624	2
	PPARG	Amorfrutin B	3
	PPARG	BM-131246	2
	PPARG	VTP-194204	5
	PPARG	AD5075	1
	PPARG	SR 1824	1
	PPARG	PD083254	2
	PPARG	ML244 Analog	1
	PPARG	PD080752	2
	PPARG	PD083437	2
	PPARG	PD083342	2
	PPARG	FARGLITAZAR	3
	PPARG	NAVEGLITAZAR	3
	PPARG	PD081203	2
	PPARG	EDAGLITAZONE	2
	PPARG	ROSIGLITAZONE	26
	PPARG	PD085215	4
	PPARG	INDOMETHACIN	51
	PPARG	ELAFIBRANOR	3
	PPARG	PD084917	2
	PPARG	CAY10573	3
	PPARG	LG-100268	8
	PPARG	TZD18	2
	PPARG	PD084648	2
	PPARG	PD083704	2
	PPARG	L-764406	1
	PPARG	PD082371	2
	PPARG	ML244	1
	PPARG	REGLITAZAR	2
	PPARG	PD124506	1
	PPARG	PD083268	2
	PPARG	ragaglitazar	2
	PPARG	GW0072	1
	PPARG	MURAGLITAZAR	2
	PPARG	bardoxolone methyl	8
	PPARG	PD006152	3
	PPARG	PD006349	3
	PPARG	GW 7647	37
	PPARG	WAY-649240	1
	PPARG	ML215	9
	PPARG	MDG 548	1
	PPARG	AMORFRUTIN A	5
	PPARG	triple modulator 10 [PMID: 29878767]	3
	PPARG	nTzDpa	12
	PPARG	ROSIGLITAZONE	1
	PPARG	KRP 297	3
	PPARG	Bavachinin	4
	PPARG	PAT5A	1
	PPARG	NETOGLITAZONE	1
	PPARG	TROGLITAZONE	30
	PPARG	TESAGLITAZAR	2
	PPARG	15-deoxy-.DELTA.12,14-Prostaglandin J2	9
	PPARG	GW2331	2
	PPARG	PD004327	1
	PPARG	LY-465608	2
	PPARG	CHELERYTHRINE	46
	PPARG	PIOGLITAZONE	15
	PPARG	DICLOFENAC	32
	PPARG	GLYBURIDE	41
	PPARG	MRL-871	2
	PPARG	9-Nitrooleate	3
	PPARG	GW9578	3
	PPARG	MBX-8025	3
	PPARG	ENGLITAZONE	1
	PPARG	NPC-15199	5
	PPARG	CAY10514	2
	PPARG	CHEMBL495990	3
	PPARG	pemafibrate	3
	PPARG	RESVERATROL	83
	PPARG	TELMISARTAN	21
	PPARG	ARACHIDONIC ACID	44
	PPARG	ARACHIDONIC ACID	45
	PPARG	Leriglitazone	1
	PPARG	CXA-10	1
	PPARG	icosapent	18
	PPARG	Lanifibranor	3
	PPARG	ML215 Analog	2
	PPARG	GW610742	13
	PPARG	(±)9-HODE	1
	PPARG	GAMOLENIC ACID	11
	PPARG	BVT.142	2
	PPARG	DIHOMO-GAMMA-LINOLENIC ACID	8
	PPARG	ML215 Analog	2
	PPARG	ZAFIRLUKAST	31
	PPARG	GW2433	3
	PPARG	MLi-2	11
	PPARG	BEXAROTENE	17
	PPARG	SB-219993	1
	PPARG	ML215 Analog	2
	PPARG	GNE-6468	2
	PPARG	VCE-004.3	3
	PPARG	Alpha-Linolenic Acid	34
	PPARG	PF-06471553	4
	PPARG	OLEIC ACID	22
	PPARG	BMS-687453	3
	PPARG	FENOFIBRATE	38
	PPARG	LINOLEIC ACID	27
	PPARG	L-165041	14
	PPARG	LG 101506	9
	PPARG	Cardarine	3
	PPARG	palmitoleic acid	4
	PPARG	LY-518674	3
	PPARG	GSK345931A	4
	PPARG	PD005548	2
	PPARG	CARBACYCLIN	12
	PPARG	G3335	2
	PPARG	NXT629	5
	PPARG	Azemiglitazone	4
	PPARG	MYRISTIC ACID	9
	PPARG	Mitoglitazone	5
	PPARG	CIGLITAZONE	29
	PPARG	TIROTUNDIN	1
	PPARG	GUGGULSTERONE	18
	PPARG	PIRINIXIC ACID	18
	PPARG	Capric acid	5
	PPARG	PALMITIC ACID	11
	PPARG	STEARIC ACID	9
	PPARG	lauric acid	8
	PPARG	Prifac 2990	4
	PPARG	Arachidic Acid	4
	PPARG	Docosanoic acid	3
	PPARG	HALOFENATE	1
	PPARG	TAGITININ A	1
	PPARG	BEZAFIBRATE	11
	PPARG	PD129010	3
	PPARG	Bisphenol A diglycidyl ether	7
	PPARG	BADGE	1
	PPARG	FENOFIBRIC ACID	7
	PPARG	APIGENIN	111
	PPARG	RIVOGLITAZONE	1
	PPARG	PD004433	1
	PPARG	PD004556	2
	PPARG	LT175	2
	PPARG	PD004961	2
	PPARG	GW-590735	3
	PPARG	PD006135	3
	PPARG	ALEGLITAZAR	3
	PPARG	LUTEOLIN	112
	PPARG	RB394	2
	PPARG	Pirinixic Acid Aminothiazole	3
	PPARG	CAY10506	1
	PPARG	YS121	4
	PPARG	CAY10599	2
	PPARG	SULINDAC SULFIDE	19
	PPARG	IMIGLITAZAR	2
	PPARG	NS-220	2
	PPARG	4',5,6,7-tetrahydroxyflavone	13
	PPARG	FK-614	1
	PPARG	EFATUTAZONE	1
	PPARG	ARHALOFENATE	2
	PPARG	CHEMBL1644614	3
	PPARG	CHEMBL3335672	4
	PPARG	HISPIDULIN	18
	PPARG	Methyl Eugenol	7
	PPARG	Pyrrole-derivative1	2
	PPARG	ALEGLITAZAR	2
	PPARG	REPAGLINIDE	14
	PPARG	mesalazine	31
	PPARG	GLIPIZIDE	11
	PPARG	DEXIBUPROFEN	18
	PPARG	FLUFENAMIC ACID	60
	PPARG	SULFASALAZINE	33
	PPARG	IBUPROFEN	24
	PPARG	CLOFAZIMINE	2
	PPARG	nateglinide	5
	PPARG	lobeglitazone	1
	PPARG	Balsalazide	5
	PPARG	AMIODARONE	95
	PPARG	olsalazine	6
	PPARG	BALAGLITAZONE	1
	PPARG	MITIGLINIDE	3
	PPARG	DARGLITAZONE	1
	PPARG	CANNABIDIOL	39
	PPARG	ETALOCIB	3
	PPARG	LG 100754	7
	PPARG	ISOFLAVONE	2
	STAT3	ML115	3
	STAT3	ML115 Analog	1
	STAT3	SD36	3
	STAT3	STAT3 inhibitor 8q	1
	STAT3	5,15-DPP	2
	STAT3	PD085091	2
	STAT3	compound 8u [PMID: 31999451]	2
	STAT3	ML116 Analog	3
	STAT3	ML116 Analog	1
	STAT3	ML116 Analog	1
	STAT3	PD084714	14
	STAT3	SH-4-54	2
	STAT3	ML116	8
	STAT3	ML116 Analog	1
	STAT3	Stattic	6
	STAT3	ML115 Analog	1
	STAT3	piperlongumine	11
	STAT3	SH5-07	1
	STAT3	BP-1-102	1
	STAT3	PD051445	4
	STAT3	curcumin	129
	STAT3	PD148105	4
	STAT3	NSC 74859	3
	STAT3	NIFUROXAZIDE	12
	STAT3	CRYPTOTANSHINONE	29
	STAT3	NICLOSAMIDE	48
	STAT3	OUABAIN	17
	STAT3	GENISTEIN	85
	STAT3	AZD-1480	6
	STAT3	DIGITOXIN	11
	STAT3	digoxin	17
	STAT3	LOGANIN	1
	STAT3	Napabucasin	1
	STAT3	bardoxolone methyl	8
	STAT3	(+)-ar-Turmerone	1
	STAT3	β-Zearalenol	5
	STAT3	LEVOMENOL	2
	STAT3	CURCUMIN PYRAZOLE	10
	STAT3	PD082027	4
	STAT3	SWEROSIDE	1
	STAT3	MORRONISIDE	1
	STAT3	WAY-644926	14
	STAT3	WAY-643387	1
	STAT3	WAY-352049	7
	STAT3	WAY-304400	1
	STAT3	WAY-298523	2
	STAT3	PD119855	2
	STAT3	INCENSOLE	2
	STAT3	PD129134	1
	STAT3	PD015685	1
	STAT3	WAY-321539	1
	STAT3	WAY-303376	1
