# Supplementary material for: Identification of Transcription Factors Regulating SARS-CoV-2 Tropism Factor Expression by Inferring Cell-Type-Specific Transcriptional Regulatory Networks in Human Lungs
Source: Viruses. 2022 Apr 17;14(4):837. doi: 10.3390/v14040837 (PMC9026071; doi:10.3390/v14040837)
Supplement: Supplementary file 1 [file viruses-14-00837-s001.zip › Table S2.xlsx]

## Sheet: Supplemental Dataset 1
	Supplementary Dataset 1. The number of cells and the read count number for each cell type from healthy donors and COVID-19 patients.
	Healthy donors	celltype	n_cells	n_counts			COVID-19 patients	celltype	n_cells	n_counts
		Club	3446	18120248				Ciliated	2060	20243170
		Ciliated	3446	14841630				AT2	2573	20292558
		AT1	14439	58778573				B	1217	14066599
		AT2	35658	166900605				T	22522	101150917
		B	221	406310				NK	4769	4138541
		T	4108	7221258				Macrophage/Monocyte	55112	329421107
		NK	1029	3061857				Dendritic	4292	29761967
		Basophil/Mast	320	1125072
		Macrophage/Monocyte	49360	286314065
		Dendritic	645	5273994
		Endothelial	6478	19835650
