# Supplementary material for: Identification of Transcription Factors Regulating SARS-CoV-2 Tropism Factor Expression by Inferring Cell-Type-Specific Transcriptional Regulatory Networks in Human Lungs
Source: Viruses. 2022 Apr 17;14(4):837. doi: 10.3390/v14040837 (PMC9026071; doi:10.3390/v14040837)
Supplement: Supplementary file 1 [file viruses-14-00837-s001.zip › Table S3.xlsx]

## Sheet: Supplemental Dataset 2a
Supplementary Dataset 2a. The percentage of cells expressing each of tropism factors for the detected cell types in healthy donors and COVID-19 patients.
Healthy donors	celltype	ACE2	TMPRSS4	FURIN	TMPRSS11A	IFITM3	CD209	TMPRSS2	CTSL	NRP1	IFITM1	IFITM2
	AT1	0.0046	0.0058	0.0882	0.0026	0.5455	0.0002	0.2642	0.1657	0.1094	0.0105	0.3644
	AT2	0.0078	0.0039	0.137	0.0009	0.61	0	0.2686	0.1101	0.0649	0.0264	0.4401
	B	0	0	0.009	0.0045	0.1267	0	0.0362	0.0633	0.0452	0.0407	0.2851
	Basophil/Mast	0	0	0.0438	0	0.3625	0	0.0781	0.1656	0.0719	0.0062	0.3656
	Ciliated	0.0041	0.0798	0.0229	0.0023	0.415	0.0003	0.1642	0.2176	0.0383	0.0093	0.1515
	Club	0.0093	0.1068	0.072	0.0015	0.5093	0.0003	0.2159	0.1242	0.0618	0.0279	0.2673
	Dendritic	0	0	0.1085	0.0016	0.5163	0.014	0.0186	0.6915	0.3349	0.014	0.2558
	Endothelial	0.002	0.0034	0.0735	0.0028	0.7042	0.0005	0.1016	0.1649	0.3635	0.0179	0.5034
	Macrophage/Monocyte	0.0004	0.0011	0.0891	0.0005	0.4536	0.0063	0.0216	0.6326	0.1958	0.0065	0.2094
	NK	0.0029	0.0039	0.0807	0.001	0.3392	0	0.068	0.1312	0.0564	0.1108	0.4937
	T	0.0002	0.0015	0.0258	0	0.1478	0	0.0231	0.0784	0.0236	0.1064	0.2916
COVID-19 patients	celltype	ACE2	TMPRSS4	FURIN	TMPRSS11A	IFITM3	CD209	TMPRSS2	CTSL	NRP1	IFITM1	IFITM2
	AT2	0.0396	0.3778	0.1306	0.0393	0.7439	0.0008	0.218	0.2705	0.0428	0.5702	0.4889
	B	0	0.0025	0.0838	0	0.5004	0	0.0025	0.2112	0.0403	0.848	0.5711
	Ciliated	0.0214	0.3034	0.0228	0.001	0.782	0.001	0.2131	0.4549	0.0136	0.5816	0.4869
	Dendritic	0	0.0005	0.1973	0	0.9637	0.0217	0.0005	0.8472	0.1605	0.802	0.8798
	Macrophage/Monocyte	0.0001	0.0012	0.1515	0.0002	0.9682	0.0181	0.0009	0.8395	0.1266	0.7934	0.8571
	NK	0	0.0038	0.0537	0.0002	0.4577	0.0021	0.0021	0.3963	0.0256	0.3154	0.3254
	T	0	0.0011	0.1722	0	0.6836	0.0009	0.0005	0.2613	0.0084	0.9016	0.8243

## Sheet: Supplemental Dataset 2b
	Supplementary Dataset 2b. The differential analysis for the tropism factor expressing percentage between different cell types. A tropism factor is preferentially expressed in a celltype if the corresponding fold change is greater than 2.
	Column 'GoI' suggests different SARS-CoV-2 tropism factors
	Column 'Celltype1' indicates the 1st celltype to test gene expression
	Column 'Celltype2' suggests the 2nd celltype to test gene expression
	Column 'Condition' suggests the statistical test is performmed on healthy donors or COVID-19 patients
	Column 'Statistic' suggests t-test returned statistic
	Column 'Pvalue' suggests P-value of t-test
	Column 'FC' suggests fold-chage of gene expression in celltype2 compared to celltype1
	GoI	Celltype1	Celltype2	Condition	Statistic	Pvalue	FC
	CD209	AT2	DC	Health			229.296
	TMPRSS4	MP+Mono	AT2	COVID-19	-4.82605	6.46334e-05	173.166
	TMPRSS4	MP+Mono	Ciliated Cell	COVID-19	-6.64261	7.17548e-07	145.063
	TMPRSS2	MP+Mono	Ciliated Cell	COVID-19	-4.155	0.000413213	133.317
	ACE2	MP+Mono	AT2	COVID-19	-2.39409	0.0356029	130.087
	TMPRSS2	T Cell	Ciliated Cell	COVID-19	-3.36963	0.00321795	128.67
	CD209	AT2	Ciliated Cell	Health			117.528
	TMPRSS2	MP+Mono	AT2	COVID-19	-4.23948	0.000336162	111.482
	TMPRSS2	T Cell	AT2	COVID-19	-3.43802	0.00275673	107.597
	CD209	AT1	DC	Health			83.7825
	ACE2	MP+Mono	Ciliated Cell	COVID-19	-2.14218	0.0578216	80.4775
	TMPRSS4	T Cell	AT2	COVID-19	-4.31219	0.000281438	70.1742
	CD209	Club Cell	DC	Health			64.8165
	TMPRSS11A	AT2	DC	Health			64.5138
	TMPRSS11A	MP+Mono	DC	Health			58.9415
	TMPRSS4	T Cell	Ciliated Cell	COVID-19	-5.92334	5.8289e-06	58.7856
	CD209	AT1	Ciliated Cell	Health			42.9435
	TMPRSS11A	MP+Mono	AT2	COVID-19			39.573
	CD209	EC	DC	Health	-2.41978	0.07278	39.4385
	TMPRSS4	MP+Mono	Ciliated Cell	Health	-3.4408	0.00245139	38.0849
	TMPRSS11A	EC	DC	Health			37.9322
	CD209	AT2	MP+Mono	Health			35.842
	TMPRSS11A	Club Cell	DC	Health			34.867
	TMPRSS4	DC	AT2	COVID-19			33.9259
	CD209	Club Cell	Ciliated Cell	Health			33.2222
	TMPRSS4	MP+Mono	Club Cell	Health	-2.15968	0.0419633	31.3726
	TMPRSS2	DC	Ciliated Cell	COVID-19			29.8935
	IFITM1	MP+Mono	NK	Health	-5.50622	2.17169e-05	28.9912
	TMPRSS4	DC	Ciliated Cell	COVID-19			28.42
	ACE2	MP+Mono	NK	Health			27.1828
	TMPRSS2	DC	AT2	COVID-19			24.9977
	TMPRSS11A	Ciliated Cell	DC	Health			23.8681
	TMPRSS11A	T Cell	AT2	COVID-19			22.3259
	NRP1	T Cell	DC	COVID-19	-6.48033	5.07608e-07	21.8594
	TMPRSS11A	NK	AT2	COVID-19			21.5228
	NRP1	T Cell	MP+Mono	COVID-19	-4.93435	3.04442e-05	21.4907
	IFITM1	MP+Mono	BMC	Health			21.0981
	TMPRSS4	NK	AT2	COVID-19	-2.7435	0.0138555	20.9829
	CD209	EC	Ciliated Cell	Health			20.2145
	IFITM1	MP+Mono	B Cell	Health	-5.26634	9.49379e-05	17.6617
	TMPRSS4	NK	Ciliated Cell	COVID-19	-3.74145	0.00162482	17.5776
	TMPRSS11A	NK	DC	Health			17
	TMPRSS11A	B Cell	DC	Health			16
	IFITM1	MP+Mono	T Cell	Health	-4.6118	0.000135394	15.607
	CD209	T Cell	DC	COVID-19	-3.34155	0.00295549	15.0572
	TMPRSS4	B Cell	AT2	COVID-19			14.2235
	TMPRSS4	AT2	Ciliated Cell	Health	-3.55767	0.00167489	14.0737
	TMPRSS4	T Cell	Ciliated Cell	Health	-1.9341	0.0735753	13.8056
	CD209	T Cell	MP+Mono	COVID-19	-3.98052	0.000553486	13.1533
	CD209	AT1	MP+Mono	Health			13.0963
	TMPRSS2	B Cell	Ciliated Cell	COVID-19	-2.18986	0.0436962	12.5025
	TMPRSS2	NK	Ciliated Cell	COVID-19	-2.52823	0.0216575	12.1872
	TMPRSS4	MP+Mono	B Cell	COVID-19			12.1747
	TMPRSS4	MP+Mono	AT1	Health	-1.45297	0.161742	12.1342
	TMPRSS4	B Cell	Ciliated Cell	COVID-19			11.9151
	CD209	T Cell	Ciliated Cell	COVID-19			11.8535
	NRP1	T Cell	B Cell	COVID-19	-4.10419	0.000404805	11.7207
	TMPRSS4	AT2	Club Cell	Health	-2.21547	0.0364657	11.5933
	TMPRSS4	T Cell	Club Cell	Health	-1.20349	0.247438	11.3725
	IFITM1	MP+Mono	EC	Health	-4.6469	0.000175788	10.9637
	TMPRSS2	MP+Mono	NK	COVID-19	-3.08121	0.0104488	10.9391
	TMPRSS2	MP+Mono	B Cell	COVID-19	-10.6475	8.91807e-07	10.6632
	TMPRSS2	T Cell	NK	COVID-19	-2.47101	0.0386493	10.5578
	TMPRSS2	B Cell	AT2	COVID-19	-2.19966	0.0428745	10.4549
	NRP1	T Cell	DC	Health	-5.49898	9.05108e-06	10.3479
	TMPRSS2	T Cell	B Cell	COVID-19	-11.4193	8.86351e-06	10.2916
	TMPRSS2	NK	AT2	COVID-19	-2.53682	0.0212788	10.1912
	CD209	Club Cell	MP+Mono	Health			10.1317
	IFITM1	MP+Mono	Club Cell	Health	-2.9721	0.00703459	10.0454
	ACE2	MP+Mono	Club Cell	Health	-2.89145	0.0118403	9.62369
	TMPRSS11A	AT2	AT1	Health	-0.94142	0.377835	9.4412
	TMPRSS4	NK	Ciliated Cell	Health	-1.60479	0.132547	9.26571
	ACE2	T Cell	NK	Health			9.06111
	CD209	AT2	DC	COVID-19			8.71218
	FURIN	B Cell	AT2	Health			8.68665
	TMPRSS11A	MP+Mono	AT1	Health	-1.0545	0.322458	8.62572
	TMPRSS2	MP+Mono	Club Cell	Health	-7.5014	5.78493e-08	8.52436
	NRP1	T Cell	AT2	COVID-19	-3.58099	0.00127625	8.27947
	TMPRSS4	MP+Mono	NK	COVID-19	-3.57471	0.00339209	8.25272
	TMPRSS11A	Ciliated Cell	AT2	COVID-19			8.25159
	FURIN	B Cell	AT1	Health			8.11215
	TMPRSS2	MP+Mono	AT2	Health	-5.73213	5.68508e-06	8.04096
	NRP1	T Cell	EC	Health	-5.71866	9.43076e-06	7.81431
	TMPRSS2	MP+Mono	AT1	Health	-5.84011	3.22751e-06	7.75486
	FURIN	B Cell	EC	Health			7.67701
	TMPRSS4	NK	Club Cell	Health	-0.9894	0.33926	7.63268
	CD209	AT2	MP+Mono	COVID-19			7.61056
	TMPRSS4	MP+Mono	EC	Health	-1.38429	0.185275	7.54134
	IFITM1	MP+Mono	AT2	Health	-2.72943	0.0129174	7.42165
	IFITM1	DC	NK	Health	-3.1058	0.00835297	7.3591
	FURIN	B Cell	Club Cell	Health			7.15166
	FURIN	B Cell	DC	Health			7.08631
	FURIN	Ciliated Cell	DC	COVID-19	-4.97247	4.00228e-05	7.03394
	NRP1	Ciliated Cell	DC	COVID-19	-4.91741	5.12532e-05	6.9664
	CD209	AT2	Ciliated Cell	COVID-19			6.85847
	NRP1	Ciliated Cell	MP+Mono	COVID-19	-3.74991	0.000938997	6.84889
	TMPRSS11A	AT1	DC	Health			6.83322
	ACE2	MP+Mono	AT2	Health	-1.92556	0.0692588	6.75468
	FURIN	B Cell	NK	Health			6.69721
	CTSL	T Cell	DC	Health	-8.92578	6.02156e-10	6.58107
	CTSL	T Cell	MP+Mono	Health	-8.36566	2.45146e-09	6.49286
	NRP1	AT2	DC	Health	-5.55325	6.12886e-06	6.46336
	CD209	MP+Mono	DC	Health	-3.98746	0.00154821	6.39742
	NRP1	NK	DC	COVID-19	-5.40967	1.01509e-05	6.38096
	NRP1	T Cell	B Cell	Health	-3.95326	0.00165135	6.31366
	NRP1	NK	MP+Mono	COVID-19	-4.14763	0.000282504	6.27332
	FURIN	Ciliated Cell	MP+Mono	COVID-19	-6.10741	2.20243e-06	6.22627
	NRP1	Ciliated Cell	DC	Health	-5.47321	7.62001e-06	6.22571
	CD209	EC	MP+Mono	Health	-1.12212	0.282112	6.16476
	IFITM1	Ciliated Cell	NK	Health	-3.27912	0.00548556	6.09646
	ACE2	MP+Mono	Ciliated Cell	Health	-3.71663	0.0039974	6.08961
	IFITM1	MP+Mono	AT1	Health	-2.54687	0.0192052	6.01774
	FURIN	B Cell	MP+Mono	Health			6.00695
	NRP1	T Cell	MP+Mono	Health	-4.2306	0.000255667	5.97753
	NRP1	Club Cell	DC	Health	-4.98092	3.53394e-05	5.87281
	TMPRSS2	T Cell	Club Cell	Health	-6.41903	1.22733e-06	5.86677
	CD209	AT2	EC	Health			5.81402
	ACE2	MP+Mono	AT1	Health	-3.42069	0.00325854	5.66105
	TMPRSS11A	EC	AT1	Health	-0.862663	0.416895	5.55115
	TMPRSS2	T Cell	AT2	Health	-4.90084	5.96562e-05	5.53407
	ACE2	EC	NK	Health			5.49252
	TMPRSS2	MP+Mono	Ciliated Cell	Health	-5.49806	9.07304e-06	5.44901
	IFITM1	DC	BMC	Health			5.35553
	TMPRSS2	T Cell	AT1	Health	-4.98227	3.90208e-05	5.33717
	FURIN	Ciliated Cell	AT2	COVID-19	-4.51351	0.000131505	5.25584
	FURIN	Ciliated Cell	T Cell	COVID-19	-3.22612	0.00348531	5.226
	TMPRSS4	MP+Mono	DC	COVID-19			5.10425
	TMPRSS11A	Club Cell	AT1	Health	-0.719488	0.498893	5.10258
	TMPRSS4	EC	Ciliated Cell	Health	-2.12787	0.0482772	5.05014
	ACE2	MP+Mono	EC	Health	-2.53423	0.0262148	4.94907
	TMPRSS4	T Cell	B Cell	COVID-19			4.93369
	NRP1	AT2	EC	Health	-5.6001	9.17875e-06	4.88087
	CTSL	B Cell	DC	Health	-4.62705	0.000183858	4.83842
	IFITM1	AT1	NK	Health	-3.83223	0.0012205	4.81763
	ACE2	AT1	NK	Health			4.80173
	TMPRSS11A	MP+Mono	Ciliated Cell	COVID-19			4.79581
	CTSL	B Cell	MP+Mono	Health	-4.32821	0.000362329	4.77357
	IFITM1	MP+Mono	Ciliated Cell	Health	-3.98218	0.00107142	4.75542
	NRP1	Ciliated Cell	EC	Health	-5.43446	1.38931e-05	4.70141
	CTSL	AT2	DC	Health	-8.04323	5.60281e-09	4.57215
	CD209	NK	DC	COVID-19	-1.49751	0.155007	4.52378
	FURIN	B Cell	Ciliated Cell	Health			4.51119
	CTSL	AT2	MP+Mono	Health	-7.54336	2.07091e-08	4.51087
	TMPRSS4	AT2	AT1	Health	-1.32351	0.199256	4.48402
	IFITM1	DC	B Cell	Health	-2.66542	0.0285645	4.48324
	ACE2	Ciliated Cell	NK	Health			4.46381
	TMPRSS2	MP+Mono	DC	COVID-19			4.45971
	IFITM1	Ciliated Cell	BMC	Health			4.43665
	NRP1	Club Cell	EC	Health	-4.89292	6.83015e-05	4.43491
	IFITM3	T Cell	EC	Health	-9.89511	1.7794e-10	4.41307
	TMPRSS4	T Cell	AT1	Health	-0.719742	0.484424	4.39861
	NRP1	NK	DC	Health	-4.47496	0.000145323	4.38783
	TMPRSS2	T Cell	DC	COVID-19			4.30428
	FURIN	B Cell	BMC	Health			4.20849
	TMPRSS4	EC	Club Cell	Health	-1.30265	0.209114	4.16008
	TMPRSS4	MP+Mono	NK	Health	-3.19649	0.00768247	4.1103
	CTSL	B Cell	MP+Mono	COVID-19	-7.59285	2.26837e-08	4.06732
	TMPRSS11A	AT2	B Cell	Health			4.03211
	ACE2	AT2	NK	Health			4.0243
	IFITM1	DC	T Cell	Health	-2.33276	0.0339977	3.96165
	CD209	NK	MP+Mono	COVID-19	-1.73387	0.101037	3.95177
	NRP1	AT2	B Cell	Health	-3.70864	0.00210158	3.94355
	IFITM1	MP+Mono	DC	Health	-7.38127	2.28696e-06	3.9395
	NRP1	BMC	DC	Health	-4.46276	0.000138782	3.91265
	IFITM1	AT2	NK	Health	-3.5017	0.00254711	3.9063
	CTSL	T Cell	MP+Mono	COVID-19	-7.87391	8.69412e-09	3.87515
	NRP1	Ciliated Cell	B Cell	Health	-3.44185	0.00363208	3.79855
	TMPRSS11A	AT2	NK	Health			3.79493
	CTSL	B Cell	DC	COVID-19	-7.44925	3.29032e-08	3.75221
	TMPRSS2	T Cell	Ciliated Cell	Health	-4.46419	0.000162237	3.7502
	NRP1	Ciliated Cell	B Cell	COVID-19	-2.75058	0.0123305	3.73528
	NRP1	AT2	MP+Mono	Health	-4.00006	0.000420135	3.73361
	CTSL	Club Cell	DC	Health	-6.80694	1.49891e-07	3.71712
	IFITM1	Ciliated Cell	B Cell	Health	-2.65824	0.026121	3.71402
	TMPRSS11A	MP+Mono	B Cell	Health			3.68384
	CTSL	Club Cell	MP+Mono	Health	-6.42873	4.2341e-07	3.6673
	FURIN	NK	DC	COVID-19	-4.71816	5.54937e-05	3.6026
	NRP1	Ciliated Cell	MP+Mono	Health	-3.8838	0.000573328	3.59632
	NRP1	Club Cell	B Cell	Health	-3.01923	0.00986718	3.58323
	CTSL	T Cell	DC	COVID-19	-7.7403	1.23277e-08	3.57492
	CD209	NK	Ciliated Cell	COVID-19			3.56125
	FURIN	T Cell	AT2	Health	-3.1845	0.00363801	3.547
	CD209	AT2	Club Cell	Health			3.53762
	TMPRSS2	MP+Mono	B Cell	Health	-2.8061	0.0121485	3.51233
	IFITM1	AT1	BMC	Health			3.50599
	TMPRSS11A	Ciliated Cell	AT1	Health			3.49295
	TMPRSS2	MP+Mono	BMC	Health	-3.15136	0.00481679	3.47554
	TMPRSS11A	MP+Mono	NK	Health			3.46714
	NRP1	T Cell	NK	COVID-19	-3.14814	0.0039837	3.42572
	NRP1	NK	B Cell	COVID-19	-2.93252	0.00748336	3.42138
	IFITM3	T Cell	AT1	Health	-7.10367	6.70305e-08	3.41617
	NRP1	Club Cell	MP+Mono	Health	-3.48183	0.00177627	3.39247
	TMPRSS4	T Cell	NK	COVID-19	-2.08202	0.0614831	3.34435
	CD209	T Cell	NK	COVID-19	-2.9486	0.0132424	3.32846
	NRP1	NK	EC	Health	-4.32621	0.000297828	3.31352
	FURIN	T Cell	AT1	Health	-3.5776	0.00124237	3.31242
	FURIN	Ciliated Cell	B Cell	COVID-19	-3.07836	0.0051478	3.30385
	IFITM1	Ciliated Cell	T Cell	Health	-2.34296	0.0323836	3.28193
	CD209	MP+Mono	Ciliated Cell	Health			3.27905
	NRP1	T Cell	AT1	Health	-2.06119	0.0494167	3.26833
	ACE2	T Cell	Club Cell	Health			3.20796
	FURIN	NK	MP+Mono	COVID-19	-5.41621	7.98154e-06	3.18893
	NRP1	AT1	DC	Health	-4.12355	0.000271618	3.16611
	CTSL	T Cell	NK	Health	-3.31173	0.00249031	3.14504
	TMPRSS4	AT1	Ciliated Cell	Health	-1.99384	0.0593174	3.13863
	NRP1	T Cell	Ciliated Cell	COVID-19	-3.60606	0.00141611	3.13783
	FURIN	T Cell	EC	Health	-3.53231	0.00156242	3.13474
	CTSL	BMC	DC	Health	-6.21616	1.02503e-06	3.13316
	CTSL	T Cell	AT1	Health	-3.53384	0.00134973	3.11741
	CTSL	BMC	MP+Mono	Health	-5.84024	2.81528e-06	3.09117
	TMPRSS2	MP+Mono	EC	Health	-2.48317	0.020087	3.04998
	CTSL	T Cell	Ciliated Cell	Health	-4.79649	4.46506e-05	3.03884
	IFITM3	T Cell	Club Cell	Health	-5.03029	2.13868e-05	3.03511
	TMPRSS2	MP+Mono	NK	Health	-3.17864	0.0043452	3.01909
	ACE2	MP+Mono	T Cell	Health			2.99994
	CTSL	T Cell	EC	Health	-3.10434	0.00423156	2.96972
	NRP1	BMC	EC	Health	-4.16445	0.000403785	2.95468
	TMPRSS4	NK	AT1	Health	-0.531655	0.604668	2.95215
	TMPRSS2	DC	Club Cell	Health	-3.21933	0.00503367	2.94178
	IFITM1	AT1	B Cell	Health	-2.49326	0.0269289	2.93495
	FURIN	T Cell	Club Cell	Health	-3.06074	0.0049482	2.92023
	TMPRSS2	MP+Mono	DC	Health	-2.04236	0.0569427	2.89769
	FURIN	T Cell	DC	Health	-4.09723	0.00036265	2.89354
	IFITM3	T Cell	AT2	Health	-3.92998	0.000462709	2.89213
	IFITM1	Club Cell	NK	Health	-3.11573	0.00544694	2.88602
	IFITM3	B Cell	EC	Health	-5.18186	9.08586e-05	2.87736
	IFITM3	T Cell	DC	Health	-5.92726	1.70895e-06	2.86138
	IFITM1	AT2	BMC	Health			2.84278
	ACE2	Club Cell	NK	Health			2.82457
	TMPRSS2	NK	Club Cell	Health	-4.5361	0.000162862	2.82348
	TMPRSS2	EC	Club Cell	Health	-4.47581	0.000145001	2.79489
	TMPRSS4	AT2	EC	Health	-1.05488	0.305436	2.78679
	CTSL	AT2	MP+Mono	COVID-19	-6.76494	1.68097e-07	2.78461
	IFITM1	DC	EC	Health	-2.05786	0.0620047	2.78302
	TMPRSS2	DC	AT2	Health	-2.41314	0.0281723	2.77495
	TMPRSS4	MP+Mono	T Cell	Health	-1.47072	0.165153	2.75865
	CD209	AT2	AT1	Health			2.7368
	FURIN	T Cell	NK	Health	-2.63856	0.0136528	2.73466
	TMPRSS4	T Cell	EC	Health	-0.583426	0.573934	2.73371
	IFITM3	T Cell	Ciliated Cell	Health	-5.39198	7.70131e-06	2.73036
	TMPRSS4	MP+Mono	AT2	Health	-1.27217	0.216597	2.7061
	TMPRSS11A	T Cell	Ciliated Cell	COVID-19			2.70565
	TMPRSS11A	AT2	Ciliated Cell	Health			2.70293
	FURIN	NK	AT2	COVID-19	-3.8493	0.000601402	2.6919
	NRP1	NK	B Cell	Health	-2.70158	0.0192529	2.67719
	FURIN	NK	T Cell	COVID-19	-2.83148	0.00833488	2.67662
	TMPRSS2	DC	AT1	Health	-2.42963	0.0258056	2.67622
	TMPRSS2	NK	AT2	Health	-3.39196	0.00274948	2.66337
	NRP1	T Cell	BMC	Health	-2.9997	0.00659918	2.64472
	IFITM1	EC	NK	Health	-2.83323	0.0114732	2.64428
	NRP1	AT2	DC	COVID-19	-3.57986	0.00128003	2.64019
	NRP1	Ciliated Cell	AT2	COVID-19	-2.11562	0.0449457	2.6386
	TMPRSS2	EC	AT2	Health	-3.46722	0.0019978	2.63639
	TMPRSS11A	NK	Ciliated Cell	COVID-19			2.60832
	NRP1	AT2	MP+Mono	COVID-19	-2.88203	0.00736477	2.59566
	IFITM1	AT1	T Cell	Health	-2.40147	0.0261676	2.59349
	TMPRSS4	AT1	Club Cell	Health	-1.22478	0.233609	2.58547
	IFITM2	MP+Mono	EC	Health	-5.43167	9.57098e-06	2.57697
	CTSL	AT2	DC	COVID-19	-6.52075	3.28475e-07	2.56887
	TMPRSS2	NK	AT1	Health	-3.40163	0.00244881	2.56861
	IFITM1	DC	Club Cell	Health	-1.27047	0.223269	2.54992
	TMPRSS2	EC	AT1	Health	-3.48223	0.0017745	2.54259
	NRP1	NK	MP+Mono	Health	-2.91587	0.00738376	2.53466
	IFITM3	T Cell	MP+Mono	Health	-5.18173	1.39442e-05	2.49611
	TMPRSS11A	NK	AT1	Health			2.48785
	TMPRSS11A	MP+Mono	Ciliated Cell	Health			2.46947
	IFITM3	T Cell	NK	Health	-3.4094	0.0018766	2.46771
	TMPRSS4	MP+Mono	T Cell	COVID-19	-1.42945	0.170003	2.46766
	TMPRSS2	DC	NK	COVID-19			2.45287
	FURIN	T Cell	MP+Mono	Health	-2.84312	0.00810131	2.45281
	TMPRSS2	BMC	Club Cell	Health	-3.75265	0.00117187	2.45267
	FURIN	B Cell	T Cell	Health			2.44901
	TMPRSS2	B Cell	Club Cell	Health	-2.8971	0.0100239	2.42698
	TMPRSS2	T Cell	B Cell	Health	-2.01518	0.0621701	2.41731
	NRP1	NK	AT2	COVID-19	-2.188	0.0375009	2.41685
	TMPRSS2	T Cell	BMC	Health	-2.29224	0.0334804	2.39199
	TMPRSS2	DC	B Cell	COVID-19			2.39101
	NRP1	AT1	EC	Health	-3.11528	0.00444084	2.39092
	NRP1	BMC	B Cell	Health	-2.40931	0.0315304	2.38726
	CTSL	B Cell	Ciliated Cell	COVID-19	-4.15797	0.000260112	2.38571
	TMPRSS4	DC	B Cell	COVID-19			2.38521
	IFITM1	AT2	B Cell	Health	-2.00923	0.0657434	2.37976
	TMPRSS11A	EC	B Cell	Health			2.37076
	IFITM2	NK	DC	COVID-19	-8.57514	1.44316e-09	2.36971
	NRP1	T Cell	NK	Health	-2.81995	0.0102599	2.35831
	IFITM1	NK	T Cell	COVID-19	-9.05724	4.35706e-10	2.35768
	TMPRSS11A	B Cell	AT1	Health			2.3415
	IFITM2	NK	MP+Mono	COVID-19	-8.28968	2.97508e-09	2.34099
	IFITM2	NK	T Cell	COVID-19	-7.69292	1.39605e-08	2.3231
	TMPRSS2	BMC	AT2	Health	-2.81693	0.0106505	2.31359
	CTSL	B Cell	NK	Health	-1.52463	0.14473	2.31224
	IFITM1	Ciliated Cell	EC	Health	-1.90334	0.0793721	2.30552
	CTSL	B Cell	AT1	Health	-1.62651	0.120313	2.29193
	TMPRSS2	B Cell	AT2	Health	-2.1406	0.0480536	2.28935
	CTSL	T Cell	Ciliated Cell	COVID-19	-4.26547	0.00018324	2.27299
	NRP1	BMC	MP+Mono	Health	-2.74518	0.0108222	2.26017
	ACE2	T Cell	AT2	Health			2.2516
	CTSL	B Cell	Ciliated Cell	Health	-2.21167	0.0401628	2.23416
	TMPRSS11A	EC	NK	Health			2.23131
	TMPRSS2	BMC	AT1	Health	-2.81154	0.0101656	2.23127
	IFITM3	B Cell	AT1	Health	-3.37148	0.00320456	2.22738
	CTSL	EC	DC	Health	-4.09134	0.000312014	2.21606
	TMPRSS2	B Cell	AT1	Health	-2.13756	0.0465256	2.2079
	IFITM1	NK	B Cell	COVID-19	-7.20919	5.04638e-08	2.19702
	CTSL	EC	MP+Mono	Health	-3.88582	0.000544993	2.18636
	CTSL	AT2	NK	Health	-2.57599	0.015356	2.18499
	CTSL	B Cell	EC	Health	-1.40402	0.177333	2.18335
	TMPRSS11A	Club Cell	B Cell	Health			2.17919
	CTSL	AT2	AT1	Health	-2.73403	0.0103945	2.1658
	CTSL	Ciliated Cell	DC	Health	-4.74533	5.14636e-05	2.16565
	IFITM2	DC	EC	Health	-4.44846	0.000133977	2.16189
	CTSL	NK	MP+Mono	COVID-19	-5.22085	1.24854e-05	2.16052
	CTSL	Ciliated Cell	MP+Mono	Health	-4.45864	0.000113823	2.13662
	FURIN	B Cell	DC	COVID-19	-3.11976	0.00406967	2.12902
	CD209	AT1	EC	Health			2.12438
	IFITM3	BMC	EC	Health	-5.94842	2.8125e-06	2.12408
	IFITM1	Ciliated Cell	Club Cell	Health	-1.1869	0.252592	2.11241
	CTSL	AT2	Ciliated Cell	Health	-3.58024	0.00123373	2.11121
	CTSL	AT1	DC	Health	-4.10698	0.000284352	2.11107
	IFITM1	AT2	T Cell	Health	-1.95118	0.0651847	2.1029
	CTSL	T Cell	BMC	Health	-3.24222	0.00305935	2.10045
	IFITM1	Club Cell	BMC	Health			2.10028
	TMPRSS2	T Cell	EC	Health	-1.74698	0.0939826	2.09911
	CTSL	NK	DC	Health	-3.85111	0.000598472	2.09252
	CTSL	AT1	MP+Mono	Health	-3.89399	0.000510567	2.08277
	IFITM3	NK	MP+Mono	COVID-19	-9.40694	1.86304e-10	2.07982
	TMPRSS2	T Cell	NK	Health	-2.16919	0.0422953	2.07785
	IFITM3	T Cell	BMC	Health	-3.23248	0.00305375	2.07764
	IFITM2	Ciliated Cell	EC	Health	-3.77397	0.000883231	2.06938
	TMPRSS4	T Cell	DC	COVID-19			2.06846
	CTSL	NK	MP+Mono	Health	-3.65501	0.00101176	2.06448
	FURIN	BMC	AT2	Health	-1.46661	0.159735	2.06408
	CTSL	AT2	EC	Health	-2.35717	0.0253784	2.06319
	TMPRSS11A	Club Cell	NK	Health			2.051
	NRP1	AT2	AT1	Health	-1.62762	0.114808	2.04142
	ACE2	T Cell	Ciliated Cell	Health			2.02991
	IFITM2	T Cell	EC	Health	-4.19217	0.00026572	2.02681
	IFITM3	NK	DC	COVID-19	-8.39366	2.2831e-09	2.02238
	TMPRSS2	T Cell	DC	Health	-1.36672	0.191851	1.9943
	CTSL	NK	DC	COVID-19	-4.8251	3.81612e-05	1.99314
	IFITM2	NK	B Cell	COVID-19	-4.79766	4.123e-05	1.98056
	IFITM3	B Cell	Club Cell	Health	-2.18797	0.0413712	1.97892
	NRP1	Ciliated Cell	AT1	Health	-1.54065	0.134628	1.96636
	FURIN	Ciliated Cell	NK	COVID-19	-2.36147	0.0266596	1.95246
	CD209	Ciliated Cell	DC	Health			1.951
	ACE2	EC	Club Cell	Health	-1.23521	0.240391	1.94455
	IFITM1	NK	MP+Mono	COVID-19	-5.14352	1.55331e-05	1.93327
	NRP1	AT1	B Cell	Health	-1.26579	0.222661	1.93177
	FURIN	BMC	AT1	Health	-1.60344	0.124514	1.92757
	CD209	AT2	NK	COVID-19			1.92586
	FURIN	Ciliated Cell	AT2	Health	-1.77568	0.0879618	1.92558
	IFITM1	EC	BMC	Health			1.92436
	IFITM2	MP+Mono	NK	Health	-3.30227	0.00248456	1.91559
	ACE2	T Cell	AT1	Health			1.88705
	IFITM3	B Cell	AT2	Health	-1.62737	0.120128	1.8857
	FURIN	B Cell	MP+Mono	COVID-19	-3.09386	0.00434505	1.88455
	IFITM1	DC	AT2	Health	-0.932675	0.367987	1.8839
	CTSL	B Cell	NK	COVID-19	-2.80378	0.00891622	1.88256
	TMPRSS2	DC	Ciliated Cell	Health	-1.78901	0.0914461	1.88047
	IFITM3	B Cell	DC	Health	-2.62837	0.0165506	1.86565
	NRP1	B Cell	DC	COVID-19	-2.21421	0.0365629	1.86503
	IFITM1	T Cell	NK	Health	-2.17392	0.041892	1.85758
	NRP1	Club Cell	AT1	Health	-1.32489	0.196734	1.8549
	TMPRSS11A	AT2	Club Cell	Health	-1.37478	0.227611	1.85028
	FURIN	T Cell	Ciliated Cell	Health	-1.55499	0.132038	1.84205
	TMPRSS11A	MP+Mono	NK	COVID-19			1.83866
	IFITM1	NK	DC	COVID-19	-3.80435	0.000651813	1.83741
	TMPRSS4	NK	EC	Health	-0.361691	0.726949	1.83474
	NRP1	B Cell	MP+Mono	COVID-19	-1.78369	0.0866195	1.83357
	NRP1	AT1	MP+Mono	Health	-2.00311	0.0542724	1.82892
	FURIN	BMC	EC	Health	-1.54587	0.140549	1.82417
	IFITM1	AT1	EC	Health	-1.50958	0.149513	1.8219
	TMPRSS2	NK	Ciliated Cell	Health	-2.46125	0.0221605	1.80485
	IFITM3	NK	Ciliated Cell	COVID-19	-5.45888	6.37673e-06	1.79982
	FURIN	Ciliated Cell	AT1	Health	-1.83686	0.0772627	1.79823
	IFITM1	NK	Ciliated Cell	COVID-19	-3.52674	0.00137547	1.79579
	CTSL	T Cell	NK	COVID-19	-2.82549	0.00831705	1.79362
	IFITM3	NK	EC	Health	-3.93065	0.000531542	1.78833
	TMPRSS2	EC	Ciliated Cell	Health	-2.27038	0.0320609	1.78657
	IFITM3	B Cell	Ciliated Cell	Health	-2.30451	0.0326491	1.78022
	CTSL	Club Cell	NK	Health	-1.8784	0.0704137	1.77638
	TMPRSS11A	MP+Mono	T Cell	COVID-19			1.77252
	CTSL	T Cell	Club Cell	Health	-2.00808	0.0537135	1.77047
	IFITM1	NK	AT2	COVID-19	-3.35163	0.00218399	1.76876
	IFITM3	MP+Mono	EC	Health	-5.56657	6.67655e-06	1.76798
	NRP1	T Cell	Club Cell	Health	-1.41573	0.170857	1.762
	CTSL	Club Cell	AT1	Health	-1.96995	0.0581364	1.76078
	IFITM1	Club Cell	B Cell	Health	-1.32686	0.204401	1.75819
	IFITM2	MP+Mono	B Cell	Health	-2.81742	0.00932044	1.75508
	NRP1	MP+Mono	DC	Health	-2.49176	0.0184659	1.73113
	CD209	T Cell	AT2	COVID-19			1.72829
	IFITM2	Ciliated Cell	DC	COVID-19	-6.51971	3.29417e-07	1.72491
	FURIN	T Cell	BMC	Health	-1.65996	0.113338	1.71845
	IFITM3	NK	AT2	COVID-19	-4.69033	5.57806e-05	1.71656
	CTSL	Club Cell	Ciliated Cell	Health	-2.32875	0.0270474	1.7164
	CTSL	Ciliated Cell	MP+Mono	COVID-19	-3.89574	0.000508132	1.70487
	IFITM2	Ciliated Cell	MP+Mono	COVID-19	-6.24472	7.04961e-07	1.704
	FURIN	Ciliated Cell	EC	Health	-1.64424	0.113163	1.70177
	TMPRSS11A	AT2	EC	Health	-1.31798	0.235592	1.70077
	ACE2	AT1	Club Cell	Health	-1.39476	0.181047	1.69998
	FURIN	BMC	Club Cell	Health	-1.2543	0.225778	1.69934
	IFITM2	AT2	EC	Health	-2.64621	0.013411	1.69763
	FURIN	NK	B Cell	COVID-19	-1.90418	0.0672092	1.69214
	IFITM2	Ciliated Cell	T Cell	COVID-19	-5.73489	2.9314e-06	1.69098
	TMPRSS11A	MP+Mono	Club Cell	Health	-1.06259	0.328854	1.69046
	IFITM2	AT1	EC	Health	-2.81547	0.00898601	1.68663
	FURIN	BMC	DC	Health	-1.75972	0.096436	1.68381
	CTSL	Club Cell	EC	Health	-1.66536	0.10661	1.67736
	IFITM2	Club Cell	EC	Health	-2.99214	0.00585745	1.67723
	IFITM1	AT1	Club Cell	Health	-1.03947	0.310992	1.6693
	IFITM2	AT2	DC	COVID-19	-5.38025	7.96048e-06	1.66436
	NRP1	T Cell	Ciliated Cell	Health	-1.39338	0.176278	1.66212
	NRP1	AT2	BMC	Health	-1.97851	0.059458	1.65191
	ACE2	T Cell	EC	Health			1.64972
	IFITM3	BMC	AT1	Health	-3.51074	0.001482	1.64425
	IFITM2	AT2	MP+Mono	COVID-19	-5.16253	1.47211e-05	1.64419
	CD209	Club Cell	EC	Health			1.64348
	IFITM1	B Cell	NK	Health	-1.2903	0.219425	1.64147
	NRP1	B Cell	DC	Health	-1.12951	0.27437	1.63897
	IFITM2	MP+Mono	BMC	Health	-2.22035	0.034662	1.63846
	CTSL	AT2	Ciliated Cell	COVID-19	-2.92962	0.00642852	1.63333
	IFITM2	AT2	T Cell	COVID-19	-4.80861	3.99769e-05	1.63163
	IFITM3	B Cell	MP+Mono	Health	-2.1278	0.0466658	1.62749
	IFITM3	B Cell	MP+Mono	COVID-19	-5.70904	3.15238e-06	1.6251
	TMPRSS4	DC	NK	COVID-19			1.61683
	ACE2	Ciliated Cell	AT2	COVID-19	-1.11722	0.281476	1.61644
	IFITM3	Ciliated Cell	EC	Health	-4.45123	0.000132987	1.61629
	IFITM1	EC	B Cell	Health	-1.33501	0.206649	1.61092
	TMPRSS4	EC	AT1	Health	-0.426306	0.675565	1.60903
	IFITM3	B Cell	NK	Health	-1.26791	0.22015	1.60897
	IFITM2	DC	NK	Health	-2.45219	0.0202354	1.60705
	NRP1	T Cell	AT2	Health	-1.4358	0.163965	1.60101
	FURIN	BMC	NK	Health	-1.00725	0.327163	1.59136
	NRP1	Ciliated Cell	BMC	Health	-1.71341	0.0995281	1.59117
	FURIN	B Cell	AT2	COVID-19	-1.94609	0.0613915	1.59082
	TMPRSS11A	EC	Ciliated Cell	Health			1.58924
	FURIN	Ciliated Cell	Club Cell	Health	-1.35153	0.188629	1.58531
	FURIN	B Cell	T Cell	COVID-19	-1.51665	0.140181	1.58179
	ACE2	Ciliated Cell	Club Cell	Health	-0.785815	0.450194	1.58035
	IFITM3	B Cell	DC	COVID-19	-5.08845	1.81472e-05	1.58021
	IFITM2	BMC	EC	Health	-2.35708	0.0265577	1.5728
	CTSL	Ciliated Cell	DC	COVID-19	-3.40189	0.00191405	1.57278
	FURIN	Ciliated Cell	DC	Health	-1.58146	0.126863	1.57083
	TMPRSS2	BMC	Ciliated Cell	Health	-1.76211	0.0926031	1.56782
	TMPRSS2	Ciliated Cell	Club Cell	Health	-2.59091	0.0154896	1.56439
	IFITM1	Ciliated Cell	AT2	Health	-0.75626	0.46203	1.56067
	TMPRSS11A	MP+Mono	EC	Health	-0.992429	0.354047	1.55386
	IFITM1	Club Cell	T Cell	Health	-1.26819	0.217988	1.55364
	TMPRSS2	B Cell	Ciliated Cell	Health	-1.37912	0.185733	1.5514
	CTSL	B Cell	BMC	Health	-1.23774	0.232636	1.54426
	IFITM3	DC	EC	Health	-4.18462	0.000271114	1.54228
	IFITM2	Ciliated Cell	NK	Health	-2.01618	0.0534665	1.53828
	IFITM2	MP+Mono	Club Cell	Health	-2.22196	0.033974	1.53645
	IFITM3	T Cell	B Cell	Health	-1.17709	0.253696	1.53372
	IFITM2	MP+Mono	AT1	Health	-1.95728	0.0596759	1.52788
	IFITM1	DC	AT1	Health	-0.664703	0.517859	1.52754
	IFITM3	AT2	EC	Health	-2.76508	0.0101342	1.52589
	TMPRSS4	AT2	NK	Health	-0.554061	0.588278	1.5189
	IFITM2	MP+Mono	AT2	Health	-1.7272	0.0944154	1.51798
	IFITM2	T Cell	NK	Health	-2.18245	0.0370394	1.50664
	NRP1	Club Cell	BMC	Health	-1.37726	0.182285	1.50098
	CTSL	BMC	NK	Health	-1.39915	0.173153	1.49731
	TMPRSS11A	Ciliated Cell	B Cell	Health			1.49176
	TMPRSS4	T Cell	NK	Health	-0.642342	0.54894	1.48997
	FURIN	Ciliated Cell	NK	Health	-1.0815	0.289797	1.48458
	CTSL	BMC	AT1	Health	-1.46347	0.154474	1.48416
	IFITM1	AT2	EC	Health	-0.983327	0.339235	1.47726
	TMPRSS2	Ciliated Cell	AT2	Health	-1.85909	0.0748247	1.47567
	TMPRSS4	NK	B Cell	COVID-19			1.47523
	NRP1	AT2	NK	Health	-1.60774	0.121534	1.47302
	IFITM2	DC	B Cell	Health	-1.9107	0.067576	1.47238
	IFITM2	B Cell	EC	Health	-2.04687	0.052801	1.46829
	IFITM3	NK	T Cell	COVID-19	-2.75314	0.009924	1.46112
	IFITM3	BMC	Club Cell	Health	-2.15905	0.0392558	1.46085
	TMPRSS11A	Club Cell	Ciliated Cell	Health			1.46082
	CTSL	B Cell	AT2	COVID-19	-1.73361	0.0936093	1.46064
	CTSL	AT2	BMC	Health	-1.79591	0.0833078	1.45928
	IFITM3	Club Cell	EC	Health	-2.95041	0.00648604	1.454
	TMPRSS2	MP+Mono	T Cell	Health	-0.790301	0.437092	1.45299
	CTSL	BMC	Ciliated Cell	Health	-1.76358	0.089118	1.44675
	FURIN	MP+Mono	AT2	Health	-1.24731	0.222617	1.4461
	IFITM2	Ciliated Cell	B Cell	COVID-19	-3.04933	0.00475905	1.44165
	CTSL	T Cell	AT2	Health	-1.84991	0.0741986	1.43938
	FURIN	BMC	MP+Mono	Health	-0.959987	0.348525	1.42734
	ACE2	AT2	Club Cell	Health	-0.763181	0.454728	1.42474
	IFITM2	NK	AT2	COVID-19	-2.04869	0.049329	1.4238
	IFITM1	EC	T Cell	Health	-1.09245	0.288295	1.42351
	IFITM3	T Cell	MP+Mono	COVID-19	-4.85239	3.53347e-05	1.42344
	TMPRSS2	Ciliated Cell	AT1	Health	-1.76192	0.0894031	1.42317
	NRP1	Ciliated Cell	NK	Health	-1.32218	0.199108	1.41886
	NRP1	AT2	B Cell	COVID-19	-0.978101	0.337781	1.41563
	CTSL	BMC	EC	Health	-1.18517	0.246276	1.41385
	IFITM2	Ciliated Cell	B Cell	Health	-1.50004	0.147207	1.40938
	IFITM3	B Cell	Ciliated Cell	COVID-19	-3.11169	0.00406159	1.40632
	TMPRSS11A	Ciliated Cell	NK	Health			1.40401
	IFITM3	BMC	AT2	Health	-1.56898	0.127502	1.39203
	CTSL	T Cell	AT2	COVID-19	-1.67438	0.104451	1.39163
	IFITM2	AT2	B Cell	COVID-19	-2.56358	0.0156131	1.39104
	NRP1	NK	AT1	Health	-0.782893	0.441044	1.38588
	IFITM3	NK	AT1	Health	-2.03449	0.050825	1.38435
	IFITM3	T Cell	DC	COVID-19	-4.19306	0.000224059	1.38413
	IFITM2	T Cell	B Cell	Health	-1.64055	0.113414	1.38039
	IFITM3	BMC	DC	Health	-2.19821	0.0360672	1.37723
	IFITM2	DC	BMC	Health	-1.45317	0.157294	1.37455
	IFITM1	BMC	NK	Health			1.37411
	IFITM2	NK	Ciliated Cell	COVID-19	-1.99202	0.0555393	1.37382
	IFITM3	MP+Mono	AT1	Health	-2.70864	0.011052	1.3686
	ACE2	EC	AT2	Health	-0.494216	0.627479	1.36484
	CTSL	T Cell	B Cell	Health	-1.11036	0.2807	1.36017
	IFITM3	B Cell	BMC	Health	-1.00549	0.327989	1.35464
	IFITM1	AT2	Club Cell	Health	-0.642668	0.527739	1.35353
	IFITM1	T Cell	BMC	Health			1.35184
	FURIN	MP+Mono	AT1	Health	-1.16971	0.251325	1.35046
	FURIN	T Cell	DC	COVID-19	-1.23386	0.226834	1.34595
	IFITM2	NK	EC	Health	-1.74307	0.0927001	1.34526
	IFITM3	B Cell	AT2	COVID-19	-2.53003	0.0168907	1.34126
	NRP1	Club Cell	NK	Health	-1.00413	0.326746	1.33843
	FURIN	AT2	DC	COVID-19	-1.4121	0.16821	1.33831
	IFITM1	AT2	T Cell	COVID-19	-2.78213	0.00924808	1.33295
	FURIN	Ciliated Cell	MP+Mono	Health	-0.901367	0.375364	1.33157
	NRP1	EC	DC	Health	-1.29831	0.205579	1.32422
	IFITM2	Ciliated Cell	BMC	Health	-1.13226	0.267859	1.31573
	IFITM3	BMC	Ciliated Cell	Health	-1.79801	0.0825939	1.31416
	IFITM1	Ciliated Cell	T Cell	COVID-19	-2.70612	0.0111193	1.31289
	NRP1	MP+Mono	EC	Health	-1.21045	0.236995	1.30728
	CTSL	B Cell	Club Cell	Health	-0.60175	0.554453	1.30166
	FURIN	NK	AT2	Health	-0.801899	0.42988	1.29705
	CD209	AT1	Club Cell	Health			1.29261
	IFITM3	AT1	EC	Health	-2.50282	0.0186738	1.29182
	IFITM2	DC	Club Cell	Health	-1.31619	0.198078	1.28897
	CTSL	AT2	NK	COVID-19	-1.41829	0.166412	1.28886
	IFITM2	T Cell	BMC	Health	-1.1943	0.242382	1.28867
	IFITM1	DC	T Cell	COVID-19	-2.58052	0.0150024	1.28316
	IFITM2	DC	AT1	Health	-1.1663	0.25268	1.28178
	IFITM3	NK	B Cell	COVID-19	-1.57827	0.12499	1.27981
	FURIN	MP+Mono	EC	Health	-0.939854	0.355625	1.27802
	IFITM2	DC	AT2	Health	-1.03014	0.311179	1.27347
	IFITM2	MP+Mono	T Cell	Health	-1.3751	0.179283	1.27144
	CD209	Ciliated Cell	DC	COVID-19			1.27028
	CTSL	NK	Ciliated Cell	COVID-19	-1.4155	0.16722	1.26727
	IFITM1	Ciliated Cell	AT1	Health	-0.42094	0.680189	1.26545
	IFITM2	AT2	NK	Health	-1.07001	0.293146	1.26194
	IFITM2	AT1	NK	Health	-1.1151	0.273662	1.25376
	IFITM3	Ciliated Cell	AT1	Health	-1.86652	0.0717702	1.25118
	IFITM2	Club Cell	NK	Health	-1.16214	0.25434	1.24677
	IFITM2	MP+Mono	Ciliated Cell	Health	-1.04347	0.305656	1.24529
	IFITM1	AT2	B Cell	COVID-19	-1.917	0.0648059	1.24212
	NRP1	B Cell	EC	Health	-0.565007	0.581689	1.23768
	NRP1	BMC	AT1	Health	-0.546784	0.589189	1.23579
	IFITM2	Ciliated Cell	Club Cell	Health	-0.974894	0.337961	1.23381
	IFITM1	AT1	AT2	Health	-0.417216	0.681454	1.2333
	IFITM3	T Cell	Ciliated Cell	COVID-19	-2.16176	0.0387409	1.23181
	ACE2	EC	Ciliated Cell	Health	-0.420665	0.685072	1.23046
	CTSL	AT2	Club Cell	Health	-0.815353	0.421297	1.23002
	IFITM3	NK	Club Cell	Health	-1.10155	0.279418	1.22993
	IFITM2	Ciliated Cell	AT1	Health	-0.868864	0.392309	1.22693
	FURIN	DC	AT2	Health	-0.714543	0.481511	1.22584
	IFITM1	Ciliated Cell	B Cell	COVID-19	-1.82731	0.0776163	1.22343
	IFITM1	MP+Mono	T Cell	COVID-19	-2.67782	0.0119022	1.21953
	IFITM2	Ciliated Cell	AT2	Health	-0.769663	0.447945	1.21898
	IFITM3	MP+Mono	Club Cell	Health	-1.33353	0.192395	1.21594
	FURIN	Club Cell	AT2	Health	-0.63162	0.53315	1.21463
	TMPRSS4	Club Cell	Ciliated Cell	Health	-0.402654	0.690921	1.21395
	TMPRSS2	DC	B Cell	Health	-0.359659	0.728411	1.21211
	IFITM3	AT2	MP+Mono	COVID-19	-3.3808	0.00202315	1.21162
	FURIN	NK	AT1	Health	-0.669927	0.508392	1.21127
	IFITM2	T Cell	Club Cell	Health	-1.01233	0.319476	1.20843
	IFITM1	DC	Ciliated Cell	Health	-0.535043	0.605586	1.20711
	IFITM2	T Cell	AT1	Health	-0.890237	0.380423	1.2017
	IFITM3	BMC	MP+Mono	Health	-1.25711	0.218745	1.20142
	TMPRSS2	DC	BMC	Health	-0.403266	0.693845	1.19942
	IFITM2	B Cell	DC	COVID-19	-2.25084	0.0318803	1.19648
	TMPRSS2	AT2	Ciliated Cell	COVID-19	-0.691263	0.495092	1.19585
	IFITM1	DC	B Cell	COVID-19	-1.68131	0.103087	1.19572
	IFITM1	B Cell	BMC	Health			1.19457
	IFITM2	T Cell	AT2	Health	-0.778935	0.442119	1.19391
	IFITM3	DC	AT1	Health	-1.53496	0.135275	1.19389
	TMPRSS4	Ciliated Cell	AT2	COVID-19	-0.790438	0.435916	1.19373
	ACE2	AT1	AT2	Health	-0.400415	0.692713	1.19318
	IFITM2	MP+Mono	DC	Health	-0.973186	0.338243	1.192
	FURIN	T Cell	MP+Mono	COVID-19	-0.780037	0.44148	1.1914
	FURIN	MP+Mono	Club Cell	Health	-0.636425	0.529668	1.19056
	IFITM3	BMC	NK	Health	-0.832004	0.412206	1.18774
	CTSL	Club Cell	BMC	Health	-0.673941	0.505875	1.18638
	FURIN	AT2	MP+Mono	COVID-19	-0.932534	0.358505	1.18464
	IFITM2	B Cell	MP+Mono	COVID-19	-2.06228	0.047934	1.18198
	IFITM3	AT2	AT1	Health	-1.02025	0.315767	1.18119
	FURIN	MP+Mono	DC	Health	-0.710623	0.483412	1.17969
	IFITM3	AT2	DC	COVID-19	-2.66133	0.0123818	1.17815
	IFITM3	T Cell	AT2	COVID-19	-1.57152	0.12655	1.17483
	IFITM2	B Cell	T Cell	COVID-19	-1.85886	0.0728827	1.17295
	IFITM3	NK	AT2	Health	-0.734996	0.468049	1.17199
	IFITM2	BMC	NK	Health	-0.746135	0.461805	1.16914
	TMPRSS2	NK	B Cell	Health	-0.433427	0.67181	1.16337
	IFITM3	NK	DC	Health	-0.8797	0.386015	1.15953
	IFITM3	MP+Mono	AT2	Health	-0.82309	0.416952	1.15866
	IFITM2	AT2	B Cell	Health	-0.589124	0.561065	1.15619
	IFITM3	Ciliated Cell	MP+Mono	COVID-19	-2.84706	0.00788753	1.15557
	TMPRSS2	EC	B Cell	Health	-0.321907	0.751691	1.15159
	TMPRSS2	NK	BMC	Health	-0.46707	0.64638	1.15119
	IFITM2	AT1	B Cell	Health	-0.614599	0.544373	1.1487
	IFITM3	MP+Mono	DC	Health	-1.16497	0.253211	1.14634
	FURIN	NK	EC	Health	-0.459354	0.64995	1.1463
	FURIN	DC	AT1	Health	-0.556633	0.582363	1.14476
	CD209	MP+Mono	DC	COVID-19	-0.45665	0.651446	1.14475
	ACE2	EC	AT1	Health	-0.352692	0.729227	1.14386
	IFITM2	Club Cell	B Cell	Health	-0.64368	0.525644	1.1423
	IFITM3	B Cell	T Cell	COVID-19	-0.975955	0.336891	1.14167
	TMPRSS2	EC	BMC	Health	-0.37096	0.714567	1.13953
	IFITM1	MP+Mono	B Cell	COVID-19	-1.51724	0.139674	1.13643
	FURIN	Club Cell	AT1	Health	-0.466221	0.644664	1.1343
	IFITM1	T Cell	B Cell	Health	-0.347983	0.732688	1.13166
	FURIN	EC	AT2	Health	-0.412411	0.683554	1.13151
	FURIN	MP+Mono	DC	COVID-19	-0.664107	0.511694	1.12972
	IFITM3	Club Cell	AT1	Health	-0.8614	0.395851	1.12555
	IFITM3	Ciliated Cell	DC	COVID-19	-2.09071	0.0451279	1.12365
	NRP1	NK	BMC	Health	-0.474306	0.640176	1.12145
	FURIN	MP+Mono	NK	Health	-0.371532	0.713038	1.11491
	IFITM3	Ciliated Cell	Club Cell	Health	-0.712405	0.481718	1.11161
	CD209	Ciliated Cell	MP+Mono	COVID-19			1.10966
	ACE2	Ciliated Cell	AT2	Health	-0.15172	0.88143	1.10921
	IFITM3	NK	Ciliated Cell	Health	-0.580628	0.565827	1.10644
	NRP1	AT2	Club Cell	Health	-0.310417	0.758923	1.10056
	TMPRSS2	AT1	Club Cell	Health	-0.538786	0.59445	1.09923
	TMPRSS11A	AT2	MP+Mono	Health	-0.18511	0.858392	1.09454
	IFITM3	MP+Mono	Ciliated Cell	Health	-0.731046	0.470423	1.09385
	IFITM1	AT2	MP+Mono	COVID-19	-0.699796	0.489446	1.09301
	NRP1	Ciliated Cell	NK	COVID-19	-0.281779	0.780633	1.09175
	IFITM2	B Cell	NK	Health	-0.424868	0.674567	1.09146
	IFITM1	Club Cell	EC	Health	-0.222559	0.826254	1.09142
	TMPRSS11A	EC	Club Cell	Health	-0.19526	0.852876	1.08791
	CTSL	DC	MP+Mono	COVID-19	-0.68744	0.497086	1.08398
	FURIN	DC	EC	Health	-0.332681	0.742264	1.08336
	IFITM2	AT2	BMC	Health	-0.308065	0.760313	1.07937
	IFITM1	Ciliated Cell	MP+Mono	COVID-19	-0.594002	0.556964	1.07655
	ACE2	AT1	Ciliated Cell	Health	-0.193306	0.849707	1.0757
	FURIN	Club Cell	EC	Health	-0.25391	0.801642	1.07346
	IFITM1	B Cell	T Cell	COVID-19	-1.14272	0.262191	1.07313
	IFITM2	AT1	BMC	Health	-0.302962	0.764158	1.07237
	FURIN	BMC	Ciliated Cell	Health	-0.153005	0.880196	1.07193
	IFITM2	BMC	B Cell	Health	-0.295286	0.770424	1.07118
	FURIN	AT1	AT2	Health	-0.242237	0.810362	1.07082
	FURIN	NK	Club Cell	Health	-0.212599	0.833298	1.06786
	IFITM2	DC	T Cell	Health	-0.358272	0.722648	1.06664
	IFITM2	Club Cell	BMC	Health	-0.298718	0.767361	1.0664
	TMPRSS11A	NK	B Cell	Health			1.0625
	IFITM3	DC	Club Cell	Health	-0.411053	0.683955	1.06071
	TMPRSS2	AT2	Club Cell	Health	-0.317146	0.753766	1.06012
	NRP1	Ciliated Cell	Club Cell	Health	-0.176678	0.861244	1.06009
	IFITM3	Ciliated Cell	AT2	Health	-0.322821	0.74907	1.05925
	CTSL	EC	NK	Health	-0.191895	0.849209	1.05904
	CTSL	B Cell	AT2	Health	-0.195696	0.846926	1.05824
	FURIN	NK	DC	Health	-0.205864	0.838564	1.0581
	FURIN	EC	AT1	Health	-0.211153	0.834353	1.05668
	NRP1	MP+Mono	B Cell	Health	-0.131769	0.896714	1.05623
	TMPRSS2	DC	EC	Health	-0.104352	0.918187	1.05256
	IFITM1	DC	MP+Mono	COVID-19	-0.424063	0.674545	1.05217
	CTSL	EC	AT1	Health	-0.171116	0.865321	1.04973
	CTSL	B Cell	T Cell	COVID-19	-0.188917	0.851474	1.04959
	IFITM3	AT2	Club Cell	Health	-0.256049	0.799661	1.04944
	IFITM3	AT2	Ciliated Cell	COVID-19	-0.591157	0.558844	1.0485
	IFITM3	Ciliated Cell	DC	Health	-0.381526	0.705502	1.04799
	IFITM2	DC	Ciliated Cell	Health	-0.205926	0.838338	1.04471
	TMPRSS2	DC	NK	Health	-0.103181	0.919394	1.0419
	IFITM1	AT2	DC	COVID-19	-0.257992	0.798175	1.03881
	NRP1	AT2	Ciliated Cell	Health	-0.132896	0.895299	1.03817
	TMPRSS11A	T Cell	NK	COVID-19			1.03731
	TMPRSS2	AT1	AT2	Health	-0.177587	0.860424	1.03689
	IFITM2	Ciliated Cell	AT2	COVID-19	-0.248014	0.805814	1.03638
	TMPRSS2	MP+Mono	T Cell	COVID-19	-0.0505512	0.960452	1.03611
	CTSL	Ciliated Cell	NK	Health	-0.137394	0.891703	1.03495
	IFITM3	DC	MP+Mono	COVID-19	-1.04171	0.305867	1.02841
	TMPRSS2	B Cell	NK	COVID-19	-0.0463944	0.964792	1.02587
	CTSL	Ciliated Cell	AT1	Health	-0.108642	0.914235	1.02586
	CTSL	EC	Ciliated Cell	Health	-0.0908125	0.928288	1.02328
	IFITM1	Ciliated Cell	DC	COVID-19	-0.158315	0.87527	1.02317
	IFITM2	Ciliated Cell	T Cell	Health	-0.101018	0.920256	1.021
	IFITM2	T Cell	DC	COVID-19	-0.350309	0.728555	1.02006
	TMPRSS4	AT2	T Cell	Health	-0.0226495	0.982228	1.01942
	NRP1	MP+Mono	DC	COVID-19	-0.0711725	0.943749	1.01716
	IFITM1	AT2	Ciliated Cell	COVID-19	-0.0998611	0.921119	1.01528
	CTSL	MP+Mono	DC	Health	-0.0996599	0.921277	1.01359
	IFITM2	MP+Mono	DC	COVID-19	-0.240258	0.811764	1.01227
	IFITM2	AT2	Club Cell	Health	-0.0534283	0.957745	1.01217
	IFITM3	NK	MP+Mono	Health	-0.0660368	0.947787	1.01151
	IFITM3	DC	AT2	Health	-0.0619032	0.95105	1.01075
	TMPRSS2	BMC	B Cell	Health	-0.0263258	0.97943	1.01059
	TMPRSS2	NK	EC	Health	-0.0306256	0.975857	1.01023
	FURIN	DC	Club Cell	Health	-0.0359547	0.971604	1.00922
	CTSL	AT1	NK	Health	-0.0316475	0.97497	1.00886
	IFITM2	T Cell	MP+Mono	COVID-19	-0.132031	0.895841	1.0077
	IFITM2	AT2	AT1	Health	-0.0270661	0.978586	1.00653
	FURIN	T Cell	AT2	COVID-19	-0.0225455	0.982162	1.00571
	IFITM2	AT1	Club Cell	Health	-0.0267735	0.978818	1.0056
	IFITM2	Club Cell	AT1	Health	0.0267735	0.978818	0.994426
	FURIN	AT2	T Cell	COVID-19	0.0225455	0.982162	0.994324
	IFITM2	AT1	AT2	Health	0.0270661	0.978586	0.993516
	IFITM2	MP+Mono	T Cell	COVID-19	0.132031	0.895841	0.992359
	CTSL	NK	AT1	Health	0.0316475	0.97497	0.991217
	FURIN	Club Cell	DC	Health	0.0359547	0.971604	0.990862
	TMPRSS2	EC	NK	Health	0.0306256	0.975857	0.989872
	TMPRSS2	B Cell	BMC	Health	0.0263258	0.97943	0.989526
	IFITM3	AT2	DC	Health	0.0619032	0.95105	0.989368
	IFITM3	MP+Mono	NK	Health	0.0660368	0.947787	0.988621
	IFITM2	Club Cell	AT2	Health	0.0534283	0.957745	0.987979
	IFITM2	DC	MP+Mono	COVID-19	0.240258	0.811764	0.987882
	CTSL	DC	MP+Mono	Health	0.0996599	0.921277	0.986597
	IFITM1	Ciliated Cell	AT2	COVID-19	0.0998611	0.921119	0.984949
	NRP1	DC	MP+Mono	COVID-19	0.0711725	0.943749	0.983132
	TMPRSS4	T Cell	AT2	Health	0.0226495	0.982228	0.980953
	IFITM2	DC	T Cell	COVID-19	0.350309	0.728555	0.980334
	IFITM2	T Cell	Ciliated Cell	Health	0.101018	0.920256	0.979432
	IFITM1	DC	Ciliated Cell	COVID-19	0.158315	0.87527	0.977352
	CTSL	Ciliated Cell	EC	Health	0.0908125	0.928288	0.977254
	CTSL	AT1	Ciliated Cell	Health	0.108642	0.914235	0.974796
	TMPRSS2	NK	B Cell	COVID-19	0.0463944	0.964792	0.974783
	IFITM3	MP+Mono	DC	COVID-19	1.04171	0.305867	0.972379
	CTSL	NK	Ciliated Cell	Health	0.137394	0.891703	0.966234
	TMPRSS2	T Cell	MP+Mono	COVID-19	0.0505512	0.960452	0.965149
	IFITM2	AT2	Ciliated Cell	COVID-19	0.248014	0.805814	0.964896
	TMPRSS2	AT2	AT1	Health	0.177587	0.860424	0.96442
	TMPRSS11A	NK	T Cell	COVID-19			0.964029
	NRP1	Ciliated Cell	AT2	Health	0.132896	0.895299	0.96323
	IFITM1	DC	AT2	COVID-19	0.257992	0.798175	0.962642
	TMPRSS2	NK	DC	Health	0.103181	0.919394	0.959789
	IFITM2	Ciliated Cell	DC	Health	0.205926	0.838338	0.957207
	IFITM3	DC	Ciliated Cell	Health	0.381526	0.705502	0.954211
	IFITM3	Ciliated Cell	AT2	COVID-19	0.591157	0.558844	0.953741
	IFITM3	Club Cell	AT2	Health	0.256049	0.799661	0.952892
	CTSL	T Cell	B Cell	COVID-19	0.188917	0.851474	0.952752
	CTSL	AT1	EC	Health	0.171116	0.865321	0.952623
	IFITM1	MP+Mono	DC	COVID-19	0.424063	0.674545	0.950414
	TMPRSS2	EC	DC	Health	0.104352	0.918187	0.950068
	NRP1	B Cell	MP+Mono	Health	0.131769	0.896714	0.946761
	FURIN	AT1	EC	Health	0.211153	0.834353	0.946359
	FURIN	DC	NK	Health	0.205864	0.838564	0.945092
	CTSL	AT2	B Cell	Health	0.195696	0.846926	0.944968
	CTSL	NK	EC	Health	0.191895	0.849209	0.944256
	IFITM3	AT2	Ciliated Cell	Health	0.322821	0.74907	0.944065
	NRP1	Club Cell	Ciliated Cell	Health	0.176678	0.861244	0.943316
	TMPRSS2	Club Cell	AT2	Health	0.317146	0.753766	0.943292
	IFITM3	Club Cell	DC	Health	0.411053	0.683955	0.942761
	TMPRSS11A	B Cell	NK	Health			0.941176
	IFITM2	BMC	Club Cell	Health	0.298718	0.767361	0.937739
	IFITM2	T Cell	DC	Health	0.358272	0.722648	0.93752
	FURIN	Club Cell	NK	Health	0.212599	0.833298	0.936456
	FURIN	AT2	AT1	Health	0.242237	0.810362	0.933864
	IFITM2	B Cell	BMC	Health	0.295286	0.770424	0.933554
	FURIN	Ciliated Cell	BMC	Health	0.153005	0.880196	0.9329
	IFITM2	BMC	AT1	Health	0.302962	0.764158	0.932512
	IFITM1	T Cell	B Cell	COVID-19	1.14272	0.262191	0.931857
	FURIN	EC	Club Cell	Health	0.25391	0.801642	0.931569
	ACE2	Ciliated Cell	AT1	Health	0.193306	0.849707	0.929625
	IFITM1	MP+Mono	Ciliated Cell	COVID-19	0.594002	0.556964	0.928889
	IFITM2	BMC	AT2	Health	0.308065	0.760313	0.926466
	FURIN	EC	DC	Health	0.332681	0.742264	0.923056
	CTSL	MP+Mono	DC	COVID-19	0.68744	0.497086	0.922526
	TMPRSS11A	Club Cell	EC	Health	0.19526	0.852876	0.919194
	IFITM1	EC	Club Cell	Health	0.222559	0.826254	0.916239
	IFITM2	NK	B Cell	Health	0.424868	0.674567	0.916204
	NRP1	NK	Ciliated Cell	COVID-19	0.281779	0.780633	0.915962
	IFITM1	MP+Mono	AT2	COVID-19	0.699796	0.489446	0.914909
	IFITM3	Ciliated Cell	MP+Mono	Health	0.731046	0.470423	0.914205
	TMPRSS11A	MP+Mono	AT2	Health	0.18511	0.858392	0.913625
	TMPRSS2	Club Cell	AT1	Health	0.538786	0.59445	0.90973
	NRP1	Club Cell	AT2	Health	0.310417	0.758923	0.90863
	IFITM3	Ciliated Cell	NK	Health	0.580628	0.565827	0.903802
	ACE2	AT2	Ciliated Cell	Health	0.15172	0.88143	0.901539
	CD209	MP+Mono	Ciliated Cell	COVID-19			0.901178
	IFITM3	Club Cell	Ciliated Cell	Health	0.712405	0.481718	0.899592
	FURIN	NK	MP+Mono	Health	0.371532	0.713038	0.896932
	NRP1	BMC	NK	Health	0.474306	0.640176	0.891705
	IFITM3	DC	Ciliated Cell	COVID-19	2.09071	0.0451279	0.889953
	IFITM3	AT1	Club Cell	Health	0.8614	0.395851	0.888454
	FURIN	DC	MP+Mono	COVID-19	0.664107	0.511694	0.885175
	FURIN	AT2	EC	Health	0.412411	0.683554	0.883771
	IFITM1	B Cell	T Cell	Health	0.347983	0.732688	0.88366
	FURIN	AT1	Club Cell	Health	0.466221	0.644664	0.881599
	IFITM1	B Cell	MP+Mono	COVID-19	1.51724	0.139674	0.87995
	TMPRSS2	BMC	EC	Health	0.37096	0.714567	0.877557
	IFITM3	T Cell	B Cell	COVID-19	0.975955	0.336891	0.875912
	IFITM2	B Cell	Club Cell	Health	0.64368	0.525644	0.87543
	ACE2	AT1	EC	Health	0.352692	0.729227	0.874231
	CD209	DC	MP+Mono	COVID-19	0.45665	0.651446	0.873554
	FURIN	AT1	DC	Health	0.556633	0.582363	0.873543
	FURIN	EC	NK	Health	0.459354	0.64995	0.872373
	IFITM3	DC	MP+Mono	Health	1.16497	0.253211	0.872344
	IFITM2	B Cell	AT1	Health	0.614599	0.544373	0.87055
	TMPRSS2	BMC	NK	Health	0.46707	0.64638	0.868669
	TMPRSS2	B Cell	EC	Health	0.321907	0.751691	0.868365
	IFITM3	MP+Mono	Ciliated Cell	COVID-19	2.84706	0.00788753	0.865372
	IFITM2	B Cell	AT2	Health	0.589124	0.561065	0.864906
	IFITM3	AT2	MP+Mono	Health	0.82309	0.416952	0.863069
	IFITM3	DC	NK	Health	0.8797	0.386015	0.862417
	TMPRSS2	B Cell	NK	Health	0.433427	0.67181	0.85957
	IFITM2	NK	BMC	Health	0.746135	0.461805	0.855326
	IFITM3	AT2	NK	Health	0.734996	0.468049	0.853248
	IFITM2	T Cell	B Cell	COVID-19	1.85886	0.0728827	0.852551
	IFITM3	AT2	T Cell	COVID-19	1.57152	0.12655	0.851189
	IFITM3	DC	AT2	COVID-19	2.66133	0.0123818	0.848785
	FURIN	DC	MP+Mono	Health	0.710623	0.483412	0.847684
	IFITM3	AT1	AT2	Health	1.02025	0.315767	0.846601
	IFITM2	MP+Mono	B Cell	COVID-19	2.06228	0.047934	0.846037
	FURIN	MP+Mono	AT2	COVID-19	0.932534	0.358505	0.844139
	CTSL	BMC	Club Cell	Health	0.673941	0.505875	0.842901
	IFITM3	NK	BMC	Health	0.832004	0.412206	0.841932
	FURIN	Club Cell	MP+Mono	Health	0.636425	0.529668	0.839938
	FURIN	MP+Mono	T Cell	COVID-19	0.780037	0.44148	0.839348
	IFITM2	DC	MP+Mono	Health	0.973186	0.338243	0.838928
	ACE2	AT2	AT1	Health	0.400415	0.692713	0.838093
	TMPRSS4	AT2	Ciliated Cell	COVID-19	0.790438	0.435916	0.837709
	IFITM3	AT1	DC	Health	1.53496	0.135275	0.8376
	IFITM2	AT2	T Cell	Health	0.778935	0.442119	0.837587
	IFITM1	BMC	B Cell	Health			0.837123
	IFITM1	B Cell	DC	COVID-19	1.68131	0.103087	0.836317
	TMPRSS2	Ciliated Cell	AT2	COVID-19	0.691263	0.495092	0.836224
	IFITM2	DC	B Cell	COVID-19	2.25084	0.0318803	0.835785
	TMPRSS2	BMC	DC	Health	0.403266	0.693845	0.833739
	IFITM3	MP+Mono	BMC	Health	1.25711	0.218745	0.832351
	IFITM2	AT1	T Cell	Health	0.890237	0.380423	0.832156
	IFITM1	Ciliated Cell	DC	Health	0.535043	0.605586	0.828424
	IFITM2	Club Cell	T Cell	Health	1.01233	0.319476	0.827518
	FURIN	AT1	NK	Health	0.669927	0.508392	0.825578
	IFITM3	MP+Mono	AT2	COVID-19	3.3808	0.00202315	0.825341
	TMPRSS2	B Cell	DC	Health	0.359659	0.728411	0.825006
	TMPRSS4	Ciliated Cell	Club Cell	Health	0.402654	0.690921	0.823755
	FURIN	AT2	Club Cell	Health	0.63162	0.53315	0.823293
	IFITM3	Club Cell	MP+Mono	Health	1.33353	0.192395	0.822412
	IFITM2	AT2	Ciliated Cell	Health	0.769663	0.447945	0.82036
	IFITM1	T Cell	MP+Mono	COVID-19	2.67782	0.0119022	0.819988
	IFITM1	B Cell	Ciliated Cell	COVID-19	1.82731	0.0776163	0.817376
	FURIN	AT2	DC	Health	0.714543	0.481511	0.81577
	IFITM2	AT1	Ciliated Cell	Health	0.868864	0.392309	0.815041
	IFITM3	Club Cell	NK	Health	1.10155	0.279418	0.813053
	CTSL	Club Cell	AT2	Health	0.815353	0.421297	0.812992
	ACE2	Ciliated Cell	EC	Health	0.420665	0.685072	0.812707
	IFITM3	Ciliated Cell	T Cell	COVID-19	2.16176	0.0387409	0.811814
	IFITM1	AT2	AT1	Health	0.417216	0.681454	0.810835
	IFITM2	Club Cell	Ciliated Cell	Health	0.974894	0.337961	0.810498
	NRP1	AT1	BMC	Health	0.546784	0.589189	0.809197
	NRP1	EC	B Cell	Health	0.565007	0.581689	0.807961
	IFITM1	B Cell	AT2	COVID-19	1.917	0.0648059	0.805074
	IFITM2	Ciliated Cell	MP+Mono	Health	1.04347	0.305656	0.803028
	IFITM2	NK	Club Cell	Health	1.16214	0.25434	0.802072
	IFITM3	AT1	Ciliated Cell	Health	1.86652	0.0717702	0.799247
	IFITM2	NK	AT1	Health	1.1151	0.273662	0.797602
	IFITM2	NK	AT2	Health	1.07001	0.293146	0.792431
	IFITM1	AT1	Ciliated Cell	Health	0.42094	0.680189	0.790234
	CTSL	Ciliated Cell	NK	COVID-19	1.4155	0.16722	0.789099
	CD209	DC	Ciliated Cell	COVID-19			0.787228
	IFITM2	T Cell	MP+Mono	Health	1.3751	0.179283	0.786512
	IFITM2	AT2	DC	Health	1.03014	0.311179	0.785254
	FURIN	EC	MP+Mono	Health	0.939854	0.355625	0.78246
	IFITM3	B Cell	NK	COVID-19	1.57827	0.12499	0.781365
	IFITM2	AT1	DC	Health	1.1663	0.25268	0.780163
	IFITM1	T Cell	DC	COVID-19	2.58052	0.0150024	0.779328
	IFITM2	BMC	T Cell	Health	1.1943	0.242382	0.775996
	CTSL	NK	AT2	COVID-19	1.41829	0.166412	0.775881
	IFITM2	Club Cell	DC	Health	1.31619	0.198078	0.775815
	IFITM3	EC	AT1	Health	2.50282	0.0186738	0.774104
	CD209	Club Cell	AT1	Health			0.773628
	FURIN	AT2	NK	Health	0.801899	0.42988	0.770978
	CTSL	Club Cell	B Cell	Health	0.60175	0.554453	0.768251
	NRP1	EC	MP+Mono	Health	1.21045	0.236995	0.764946
	IFITM1	T Cell	Ciliated Cell	COVID-19	2.70612	0.0111193	0.761677
	IFITM3	Ciliated Cell	BMC	Health	1.79801	0.0825939	0.760939
	IFITM2	BMC	Ciliated Cell	Health	1.13226	0.267859	0.760035
	NRP1	DC	EC	Health	1.29831	0.205579	0.75516
	FURIN	MP+Mono	Ciliated Cell	Health	0.901367	0.375364	0.750995
	IFITM1	T Cell	AT2	COVID-19	2.78213	0.00924808	0.750214
	FURIN	DC	AT2	COVID-19	1.4121	0.16821	0.747211
	NRP1	NK	Club Cell	Health	1.00413	0.326746	0.747144
	IFITM3	AT2	B Cell	COVID-19	2.53003	0.0168907	0.745567
	IFITM2	EC	NK	Health	1.74307	0.0927001	0.743353
	FURIN	DC	T Cell	COVID-19	1.23386	0.226834	0.74297
	FURIN	AT1	MP+Mono	Health	1.16971	0.251325	0.740488
	IFITM1	BMC	T Cell	Health			0.739732
	IFITM1	Club Cell	AT2	Health	0.642668	0.527739	0.73881
	IFITM3	BMC	B Cell	Health	1.00549	0.327989	0.738203
	CTSL	B Cell	T Cell	Health	1.11036	0.2807	0.735203
	ACE2	AT2	EC	Health	0.494216	0.627479	0.732687
	IFITM3	AT1	MP+Mono	Health	2.70864	0.011052	0.730675
	IFITM2	Ciliated Cell	NK	COVID-19	1.99202	0.0555393	0.727899
	IFITM1	NK	BMC	Health			0.727742
	IFITM2	BMC	DC	Health	1.45317	0.157294	0.727511
	IFITM3	DC	BMC	Health	2.19821	0.0360672	0.726096
	IFITM2	B Cell	T Cell	Health	1.64055	0.113414	0.724434
	IFITM3	DC	T Cell	COVID-19	4.19306	0.000224059	0.722477
	IFITM3	AT1	NK	Health	2.03449	0.050825	0.722361
	NRP1	AT1	NK	Health	0.782893	0.441044	0.721565
	IFITM2	B Cell	AT2	COVID-19	2.56358	0.0156131	0.718885
	CTSL	AT2	T Cell	COVID-19	1.67438	0.104451	0.718581
	IFITM3	AT2	BMC	Health	1.56898	0.127502	0.718376
	TMPRSS11A	NK	Ciliated Cell	Health			0.712248
	IFITM3	Ciliated Cell	B Cell	COVID-19	3.11169	0.00406159	0.711078
	IFITM2	B Cell	Ciliated Cell	Health	1.50004	0.147207	0.709534
	CTSL	EC	BMC	Health	1.18517	0.246276	0.707291
	NRP1	B Cell	AT2	COVID-19	0.978101	0.337781	0.706397
	NRP1	NK	Ciliated Cell	Health	1.32218	0.199108	0.704793
	TMPRSS2	AT1	Ciliated Cell	Health	1.76192	0.0894031	0.702657
	IFITM3	MP+Mono	T Cell	COVID-19	4.85239	3.53347e-05	0.702521
	IFITM1	T Cell	EC	Health	1.09245	0.288295	0.702491
	IFITM2	AT2	NK	COVID-19	2.04869	0.049329	0.702347
	ACE2	Club Cell	AT2	Health	0.763181	0.454728	0.70188
	FURIN	MP+Mono	BMC	Health	0.959987	0.348525	0.700604
	CTSL	AT2	T Cell	Health	1.84991	0.0741986	0.694743
	IFITM2	B Cell	Ciliated Cell	COVID-19	3.04933	0.00475905	0.693649
	FURIN	AT2	MP+Mono	Health	1.24731	0.222617	0.691515
	CTSL	Ciliated Cell	BMC	Health	1.76358	0.089118	0.691203
	TMPRSS2	T Cell	MP+Mono	Health	0.790301	0.437092	0.688235
	IFITM3	EC	Club Cell	Health	2.95041	0.00648604	0.687756
	CTSL	BMC	AT2	Health	1.79591	0.0833078	0.685271
	CTSL	AT2	B Cell	COVID-19	1.73361	0.0936093	0.684629
	TMPRSS11A	Ciliated Cell	Club Cell	Health			0.684546
	IFITM3	Club Cell	BMC	Health	2.15905	0.0392558	0.684535
	IFITM3	T Cell	NK	COVID-19	2.75314	0.009924	0.684407
	IFITM2	EC	B Cell	Health	2.04687	0.052801	0.681063
	IFITM2	B Cell	DC	Health	1.9107	0.067576	0.679171
	NRP1	NK	AT2	Health	1.60774	0.121534	0.678878
	TMPRSS4	B Cell	NK	COVID-19			0.677858
	TMPRSS2	AT2	Ciliated Cell	Health	1.85909	0.0748247	0.677657
	IFITM1	EC	AT2	Health	0.983327	0.339235	0.676927
	CTSL	AT1	BMC	Health	1.46347	0.154474	0.673781
	FURIN	NK	Ciliated Cell	Health	1.0815	0.289797	0.673592
	TMPRSS4	NK	T Cell	Health	0.642342	0.54894	0.671154
	TMPRSS11A	B Cell	Ciliated Cell	Health			0.670351
	CTSL	NK	BMC	Health	1.39915	0.173153	0.667863
	NRP1	BMC	Club Cell	Health	1.37726	0.182285	0.666232
	IFITM2	NK	T Cell	Health	2.18245	0.0370394	0.663729
	IFITM2	AT2	MP+Mono	Health	1.7272	0.0944154	0.658772
	TMPRSS4	NK	AT2	Health	0.554061	0.588278	0.65837
	IFITM3	EC	AT2	Health	2.76508	0.0101342	0.655357
	IFITM1	AT1	DC	Health	0.664703	0.517859	0.654649
	IFITM2	AT1	MP+Mono	Health	1.95728	0.0596759	0.654501
	IFITM3	B Cell	T Cell	Health	1.17709	0.253696	0.65201
	IFITM2	Club Cell	MP+Mono	Health	2.22196	0.033974	0.650853
	IFITM2	NK	Ciliated Cell	Health	2.01618	0.0534665	0.650078
	IFITM3	EC	DC	Health	4.18462	0.000271114	0.648389
	CTSL	BMC	B Cell	Health	1.23774	0.232636	0.647559
	TMPRSS2	Ciliated Cell	B Cell	Health	1.37912	0.185733	0.644581
	IFITM1	T Cell	Club Cell	Health	1.26819	0.217988	0.64365
	TMPRSS11A	EC	MP+Mono	Health	0.992429	0.354047	0.643557
	IFITM1	AT2	Ciliated Cell	Health	0.75626	0.46203	0.64075
	TMPRSS2	Club Cell	Ciliated Cell	Health	2.59091	0.0154896	0.639228
	TMPRSS2	Ciliated Cell	BMC	Health	1.76211	0.0926031	0.637829
	FURIN	DC	Ciliated Cell	Health	1.58146	0.126863	0.636607
	CTSL	DC	Ciliated Cell	COVID-19	3.40189	0.00191405	0.635816
	IFITM2	EC	BMC	Health	2.35708	0.0265577	0.635809
	IFITM3	DC	B Cell	COVID-19	5.08845	1.81472e-05	0.632826
	ACE2	Club Cell	Ciliated Cell	Health	0.785815	0.450194	0.632773
	FURIN	T Cell	B Cell	COVID-19	1.51665	0.140181	0.632193
	FURIN	Club Cell	Ciliated Cell	Health	1.35153	0.188629	0.630789
	TMPRSS11A	Ciliated Cell	EC	Health			0.62923
	FURIN	AT2	B Cell	COVID-19	1.94609	0.0613915	0.628605
	NRP1	BMC	Ciliated Cell	Health	1.71341	0.0995281	0.628467
	FURIN	NK	BMC	Health	1.00725	0.327163	0.628394
	NRP1	AT2	T Cell	Health	1.4358	0.163965	0.624607
	IFITM2	NK	DC	Health	2.45219	0.0202354	0.62226
	IFITM3	NK	B Cell	Health	1.26791	0.22015	0.621516
	TMPRSS4	AT1	EC	Health	0.426306	0.675565	0.621494
	IFITM1	B Cell	EC	Health	1.33501	0.206649	0.620763
	IFITM3	EC	Ciliated Cell	Health	4.45123	0.000132987	0.6187
	ACE2	AT2	Ciliated Cell	COVID-19	1.11722	0.281476	0.618643
	TMPRSS4	NK	DC	COVID-19			0.618493
	IFITM3	MP+Mono	B Cell	COVID-19	5.70904	3.15238e-06	0.615347
	IFITM3	MP+Mono	B Cell	Health	2.1278	0.0466658	0.614444
	IFITM2	T Cell	AT2	COVID-19	4.80861	3.99769e-05	0.612886
	CTSL	Ciliated Cell	AT2	COVID-19	2.92962	0.00642852	0.612247
	IFITM2	BMC	MP+Mono	Health	2.22035	0.034662	0.61033
	NRP1	DC	B Cell	Health	1.12951	0.27437	0.61014
	IFITM1	NK	B Cell	Health	1.2903	0.219425	0.609209
	CD209	EC	Club Cell	Health			0.608464
	IFITM2	MP+Mono	AT2	COVID-19	5.16253	1.47211e-05	0.608203
	IFITM3	AT1	BMC	Health	3.51074	0.001482	0.608178
	ACE2	EC	T Cell	Health			0.606164
	NRP1	BMC	AT2	Health	1.97851	0.059458	0.605359
	NRP1	Ciliated Cell	T Cell	Health	1.39338	0.176278	0.601641
	IFITM2	DC	AT2	COVID-19	5.38025	7.96048e-06	0.600833
	IFITM1	Club Cell	AT1	Health	1.03947	0.310992	0.599053
	IFITM2	EC	Club Cell	Health	2.99214	0.00585745	0.596223
	CTSL	EC	Club Cell	Health	1.66536	0.10661	0.596176
	FURIN	DC	BMC	Health	1.75972	0.096436	0.59389
	IFITM2	EC	AT1	Health	2.81547	0.00898601	0.5929
	TMPRSS11A	Club Cell	MP+Mono	Health	1.06259	0.328854	0.591554
	IFITM2	T Cell	Ciliated Cell	COVID-19	5.73489	2.9314e-06	0.591371
	FURIN	B Cell	NK	COVID-19	1.90418	0.0672092	0.590967
	IFITM2	EC	AT2	Health	2.64621	0.013411	0.589056
	FURIN	Club Cell	BMC	Health	1.2543	0.225778	0.588463
	ACE2	Club Cell	AT1	Health	1.39476	0.181047	0.588241
	TMPRSS11A	EC	AT2	Health	1.31798	0.235592	0.58797
	FURIN	EC	Ciliated Cell	Health	1.64424	0.113163	0.587624
	IFITM2	MP+Mono	Ciliated Cell	COVID-19	6.24472	7.04961e-07	0.586853
	CTSL	MP+Mono	Ciliated Cell	COVID-19	3.89574	0.000508132	0.586556
	CTSL	Ciliated Cell	Club Cell	Health	2.32875	0.0270474	0.582615
	IFITM3	AT2	NK	COVID-19	4.69033	5.57806e-05	0.58256
	FURIN	BMC	T Cell	Health	1.65996	0.113338	0.581921
	IFITM2	DC	Ciliated Cell	COVID-19	6.51971	3.29417e-07	0.579742
	CD209	AT2	T Cell	COVID-19			0.578605
	NRP1	DC	MP+Mono	Health	2.49176	0.0184659	0.577657
	IFITM2	B Cell	MP+Mono	Health	2.81742	0.00932044	0.569776
	IFITM1	B Cell	Club Cell	Health	1.32686	0.204401	0.568767
	CTSL	AT1	Club Cell	Health	1.96995	0.0581364	0.567931
	NRP1	Club Cell	T Cell	Health	1.41573	0.170857	0.567537
	IFITM3	EC	MP+Mono	Health	5.56657	6.67655e-06	0.565618
	IFITM1	AT2	NK	COVID-19	3.35163	0.00218399	0.565366
	CTSL	Club Cell	T Cell	Health	2.00808	0.0537135	0.56482
	TMPRSS11A	T Cell	MP+Mono	COVID-19			0.564169
	CTSL	NK	Club Cell	Health	1.8784	0.0704137	0.562942
	IFITM3	Ciliated Cell	B Cell	Health	2.30451	0.0326491	0.561727
	TMPRSS2	Ciliated Cell	EC	Health	2.27038	0.0320609	0.559732
	IFITM3	EC	NK	Health	3.93065	0.000531542	0.559182
	CTSL	NK	T Cell	COVID-19	2.82549	0.00831705	0.557533
	IFITM1	Ciliated Cell	NK	COVID-19	3.52674	0.00137547	0.556857
	FURIN	AT1	Ciliated Cell	Health	1.83686	0.0772627	0.556103
	IFITM3	Ciliated Cell	NK	COVID-19	5.45888	6.37673e-06	0.555611
	TMPRSS2	Ciliated Cell	NK	Health	2.46125	0.0221605	0.554062
	IFITM1	EC	AT1	Health	1.50958	0.149513	0.548876
	FURIN	EC	BMC	Health	1.54587	0.140549	0.548194
	NRP1	MP+Mono	AT1	Health	2.00311	0.0542724	0.54677
	NRP1	MP+Mono	B Cell	COVID-19	1.78369	0.0866195	0.545385
	TMPRSS4	EC	NK	Health	0.361691	0.726949	0.545036
	IFITM1	DC	NK	COVID-19	3.80435	0.000651813	0.544245
	TMPRSS11A	NK	MP+Mono	COVID-19			0.543876
	FURIN	Ciliated Cell	T Cell	Health	1.55499	0.132038	0.542874
	TMPRSS11A	Club Cell	AT2	Health	1.37478	0.227611	0.540459
	NRP1	AT1	Club Cell	Health	1.32489	0.196734	0.539113
	IFITM1	NK	T Cell	Health	2.17392	0.041892	0.538334
	NRP1	DC	B Cell	COVID-19	2.21421	0.0365629	0.536186
	IFITM3	DC	B Cell	Health	2.62837	0.0165506	0.536006
	TMPRSS2	Ciliated Cell	DC	Health	1.78901	0.0914461	0.531783
	CTSL	NK	B Cell	COVID-19	2.80378	0.00891622	0.531191
	IFITM1	AT2	DC	Health	0.932675	0.367987	0.530812
	FURIN	MP+Mono	B Cell	COVID-19	3.09386	0.00434505	0.53063
	IFITM3	AT2	B Cell	Health	1.62737	0.120128	0.530307
	ACE2	AT1	T Cell	Health			0.529927
	IFITM2	NK	MP+Mono	Health	3.30227	0.00248456	0.522031
	IFITM1	BMC	EC	Health			0.519654
	FURIN	AT2	Ciliated Cell	Health	1.77568	0.0879618	0.519325
	CD209	NK	AT2	COVID-19			0.519248
	FURIN	AT1	BMC	Health	1.60344	0.124514	0.518789
	NRP1	B Cell	AT1	Health	1.26579	0.222661	0.517661
	IFITM1	MP+Mono	NK	COVID-19	5.14352	1.55331e-05	0.517259
	ACE2	Club Cell	EC	Health	1.23521	0.240391	0.514259
	CD209	DC	Ciliated Cell	Health			0.512559
	FURIN	NK	Ciliated Cell	COVID-19	2.36147	0.0266596	0.512173
	NRP1	AT1	Ciliated Cell	Health	1.54065	0.134628	0.508554
	IFITM3	Club Cell	B Cell	Health	2.18797	0.0413712	0.505326
	IFITM2	B Cell	NK	COVID-19	4.79766	4.123e-05	0.504907
	CTSL	DC	NK	COVID-19	4.8251	3.81612e-05	0.501722
	TMPRSS2	DC	T Cell	Health	1.36672	0.191851	0.50143
	IFITM3	DC	NK	COVID-19	8.39366	2.2831e-09	0.494468
	IFITM2	EC	T Cell	Health	4.19217	0.00026572	0.493385
	ACE2	Ciliated Cell	T Cell	Health			0.492633
	NRP1	AT1	AT2	Health	1.62762	0.114808	0.489854
	TMPRSS11A	NK	Club Cell	Health			0.487567
	CTSL	EC	AT2	Health	2.35717	0.0253784	0.484686
	FURIN	AT2	BMC	Health	1.46661	0.159735	0.484478
	CTSL	MP+Mono	NK	Health	3.65501	0.00101176	0.484384
	TMPRSS4	DC	T Cell	COVID-19			0.483452
	IFITM2	EC	Ciliated Cell	Health	3.77397	0.000883231	0.483238
	IFITM3	BMC	T Cell	Health	3.23248	0.00305375	0.481315
	TMPRSS2	NK	T Cell	Health	2.16919	0.0422953	0.481267
	IFITM3	MP+Mono	NK	COVID-19	9.40694	1.86304e-10	0.48081
	CTSL	MP+Mono	AT1	Health	3.89399	0.000510567	0.480129
	CTSL	DC	NK	Health	3.85111	0.000598472	0.477892
	TMPRSS2	EC	T Cell	Health	1.74698	0.0939826	0.476393
	IFITM1	BMC	Club Cell	Health			0.476128
	CTSL	BMC	T Cell	Health	3.24222	0.00305935	0.476088
	IFITM1	T Cell	AT2	Health	1.95118	0.0651847	0.475535
	CTSL	DC	AT1	Health	4.10698	0.000284352	0.473694
	CTSL	Ciliated Cell	AT2	Health	3.58024	0.00123373	0.473661
	IFITM1	Club Cell	Ciliated Cell	Health	1.1869	0.252592	0.473392
	IFITM3	EC	BMC	Health	5.94842	2.8125e-06	0.470793
	CD209	EC	AT1	Health			0.470725
	FURIN	DC	B Cell	COVID-19	3.11976	0.00406967	0.469701
	CTSL	MP+Mono	Ciliated Cell	Health	4.45864	0.000113823	0.468028
	CTSL	MP+Mono	NK	COVID-19	5.22085	1.24854e-05	0.462851
	IFITM2	EC	DC	Health	4.44846	0.000133977	0.462559
	CTSL	DC	Ciliated Cell	Health	4.74533	5.14636e-05	0.461755
	CTSL	AT1	AT2	Health	2.73403	0.0103945	0.461723
	TMPRSS11A	B Cell	Club Cell	Health			0.458886
	CTSL	EC	B Cell	Health	1.40402	0.177333	0.458013
	CTSL	NK	AT2	Health	2.57599	0.015356	0.457668
	CTSL	MP+Mono	EC	Health	3.88582	0.000544993	0.457382
	IFITM1	B Cell	NK	COVID-19	7.20919	5.04638e-08	0.455162
	TMPRSS2	AT1	B Cell	Health	2.13756	0.0465256	0.45292
	CTSL	DC	EC	Health	4.09134	0.000312014	0.451252
	IFITM3	AT1	B Cell	Health	3.37148	0.00320456	0.448959
	TMPRSS2	AT1	BMC	Health	2.81154	0.0101656	0.448176
	TMPRSS11A	NK	EC	Health			0.448168
	CTSL	Ciliated Cell	B Cell	Health	2.21167	0.0401628	0.447595
	ACE2	AT2	T Cell	Health			0.444128
	NRP1	MP+Mono	BMC	Health	2.74518	0.0108222	0.442445
	CTSL	Ciliated Cell	T Cell	COVID-19	4.26547	0.00018324	0.439949
	TMPRSS2	AT2	B Cell	Health	2.1406	0.0480536	0.436805
	CTSL	AT1	B Cell	Health	1.62651	0.120313	0.436314
	IFITM1	EC	Ciliated Cell	Health	1.90334	0.0793721	0.433741
	CTSL	NK	B Cell	Health	1.52463	0.14473	0.432481
	TMPRSS2	AT2	BMC	Health	2.81693	0.0106505	0.432229
	IFITM2	T Cell	NK	COVID-19	7.69292	1.39605e-08	0.430459
	IFITM2	MP+Mono	NK	COVID-19	8.28968	2.97508e-09	0.42717
	TMPRSS11A	AT1	B Cell	Health			0.427076
	IFITM1	T Cell	NK	COVID-19	9.05724	4.35706e-10	0.424146
	NRP1	NK	T Cell	Health	2.81995	0.0102599	0.424032
	IFITM2	DC	NK	COVID-19	8.57514	1.44316e-09	0.421993
	TMPRSS11A	B Cell	EC	Health			0.421805
	IFITM1	B Cell	AT2	Health	2.00923	0.0657434	0.420211
	TMPRSS4	B Cell	DC	COVID-19			0.419251
	CTSL	Ciliated Cell	B Cell	COVID-19	4.15797	0.000260112	0.419162
	NRP1	B Cell	BMC	Health	2.40931	0.0315304	0.418889
	NRP1	EC	AT1	Health	3.11528	0.00444084	0.418249
	TMPRSS2	B Cell	DC	COVID-19			0.418233
	TMPRSS2	BMC	T Cell	Health	2.29224	0.0334804	0.418062
	NRP1	AT2	NK	COVID-19	2.188	0.0375009	0.413761
	TMPRSS2	B Cell	T Cell	Health	2.01518	0.0621701	0.413683
	TMPRSS2	Club Cell	B Cell	Health	2.8971	0.0100239	0.412034
	FURIN	T Cell	B Cell	Health			0.408328
	TMPRSS2	Club Cell	BMC	Health	3.75265	0.00117187	0.407719
	FURIN	MP+Mono	T Cell	Health	2.84312	0.00810131	0.407696
	TMPRSS2	NK	DC	COVID-19			0.407686
	TMPRSS4	T Cell	MP+Mono	COVID-19	1.42945	0.170003	0.405242
	IFITM3	NK	T Cell	Health	3.4094	0.0018766	0.405235
	TMPRSS11A	Ciliated Cell	MP+Mono	Health			0.404946
	TMPRSS11A	AT1	NK	Health			0.401954
	IFITM3	MP+Mono	T Cell	Health	5.18173	1.39442e-05	0.400623
	NRP1	MP+Mono	NK	Health	2.91587	0.00738376	0.39453
	TMPRSS2	AT1	EC	Health	3.48223	0.0017745	0.393299
	IFITM1	Club Cell	DC	Health	1.27047	0.223269	0.39217
	TMPRSS2	AT1	NK	Health	3.40163	0.00244881	0.389316
	CTSL	DC	AT2	COVID-19	6.52075	3.28475e-07	0.389276
	IFITM2	EC	MP+Mono	Health	5.43167	9.57098e-06	0.388053
	TMPRSS4	Club Cell	AT1	Health	1.22478	0.233609	0.386778
	IFITM1	T Cell	AT1	Health	2.40147	0.0261676	0.38558
	NRP1	MP+Mono	AT2	COVID-19	2.88203	0.00736477	0.385259
	TMPRSS11A	Ciliated Cell	NK	COVID-19			0.383388
	TMPRSS2	AT2	EC	Health	3.46722	0.0019978	0.379306
	NRP1	AT2	Ciliated Cell	COVID-19	2.11562	0.0449457	0.378989
	NRP1	DC	AT2	COVID-19	3.57986	0.00128003	0.37876
	IFITM1	NK	EC	Health	2.83323	0.0114732	0.378174
	NRP1	BMC	T Cell	Health	2.9997	0.00659918	0.378111
	TMPRSS2	AT2	NK	Health	3.39196	0.00274948	0.375464
	TMPRSS2	AT1	DC	Health	2.42963	0.0258056	0.373661
	FURIN	T Cell	NK	COVID-19	2.83148	0.00833488	0.373606
	NRP1	B Cell	NK	Health	2.70158	0.0192529	0.373526
	FURIN	AT2	NK	COVID-19	3.8493	0.000601402	0.371485
	TMPRSS11A	Ciliated Cell	AT2	Health			0.369969
	TMPRSS11A	Ciliated Cell	T Cell	COVID-19			0.369597
	TMPRSS4	AT2	MP+Mono	Health	1.27217	0.216597	0.369535
	IFITM3	Ciliated Cell	T Cell	Health	5.39198	7.70131e-06	0.366252
	TMPRSS4	EC	T Cell	Health	0.583426	0.573934	0.365803
	FURIN	NK	T Cell	Health	2.63856	0.0136528	0.365676
	CD209	AT1	AT2	Health			0.36539
	TMPRSS4	T Cell	MP+Mono	Health	1.47072	0.165153	0.362497
	TMPRSS2	AT2	DC	Health	2.41314	0.0281723	0.360366
	IFITM1	EC	DC	Health	2.05786	0.0620047	0.359321
	CTSL	MP+Mono	AT2	COVID-19	6.76494	1.68097e-07	0.359117
	TMPRSS4	EC	AT2	Health	1.05488	0.305436	0.358835
	TMPRSS2	Club Cell	EC	Health	4.47581	0.000145001	0.357796
	TMPRSS2	Club Cell	NK	Health	4.5361	0.000162862	0.354172
	ACE2	NK	Club Cell	Health			0.354036
	IFITM1	BMC	AT2	Health			0.351768
	IFITM3	DC	T Cell	Health	5.92726	1.70895e-06	0.349481
	IFITM3	EC	B Cell	Health	5.18186	9.08586e-05	0.347541
	IFITM1	NK	Club Cell	Health	3.11573	0.00544694	0.346498
	IFITM3	AT2	T Cell	Health	3.92998	0.000462709	0.345766
	FURIN	DC	T Cell	Health	4.09723	0.00036265	0.345597
	TMPRSS2	DC	MP+Mono	Health	2.04236	0.0569427	0.345102
	FURIN	Club Cell	T Cell	Health	3.06074	0.0049482	0.342439
	IFITM1	B Cell	AT1	Health	2.49326	0.0269289	0.340722
	TMPRSS2	Club Cell	DC	Health	3.21933	0.00503367	0.339931
	TMPRSS4	AT1	NK	Health	0.531655	0.604668	0.338736
	NRP1	EC	BMC	Health	4.16445	0.000403785	0.338446
	CTSL	EC	T Cell	Health	3.10434	0.00423156	0.336732
	ACE2	T Cell	MP+Mono	Health			0.33334
	TMPRSS2	NK	MP+Mono	Health	3.17864	0.0043452	0.331225
	IFITM3	Club Cell	T Cell	Health	5.03029	2.13868e-05	0.329477
	CTSL	Ciliated Cell	T Cell	Health	4.79649	4.46506e-05	0.329073
	TMPRSS2	EC	MP+Mono	Health	2.48317	0.020087	0.327871
	CTSL	MP+Mono	BMC	Health	5.84024	2.81528e-06	0.323502
	CTSL	AT1	T Cell	Health	3.53384	0.00134973	0.320779
	CTSL	DC	BMC	Health	6.21616	1.02503e-06	0.319166
	FURIN	EC	T Cell	Health	3.53231	0.00156242	0.319006
	NRP1	Ciliated Cell	T Cell	COVID-19	3.60606	0.00141611	0.318691
	TMPRSS4	Ciliated Cell	AT1	Health	1.99384	0.0593174	0.31861
	CTSL	NK	T Cell	Health	3.31173	0.00249031	0.317961
	NRP1	DC	AT1	Health	4.12355	0.000271618	0.315845
	FURIN	MP+Mono	NK	COVID-19	5.41621	7.98154e-06	0.313585
	ACE2	Club Cell	T Cell	Health			0.311725
	NRP1	AT1	T Cell	Health	2.06119	0.0494167	0.305967
	CD209	Ciliated Cell	MP+Mono	Health			0.304966
	IFITM1	T Cell	Ciliated Cell	Health	2.34296	0.0323836	0.304699
	FURIN	B Cell	Ciliated Cell	COVID-19	3.07836	0.0051478	0.302678
	FURIN	AT1	T Cell	Health	3.5776	0.00124237	0.301894
	NRP1	EC	NK	Health	4.32621	0.000297828	0.301794
	CD209	NK	T Cell	COVID-19	2.9486	0.0132424	0.300439
	TMPRSS4	NK	T Cell	COVID-19	2.08202	0.0614831	0.299012
	NRP1	MP+Mono	Club Cell	Health	3.48183	0.00177627	0.294771
	IFITM3	AT1	T Cell	Health	7.10367	6.70305e-08	0.292725
	NRP1	B Cell	NK	COVID-19	2.93252	0.00748336	0.29228
	NRP1	NK	T Cell	COVID-19	3.14814	0.0039837	0.291909
	TMPRSS11A	NK	MP+Mono	Health			0.288422
	TMPRSS2	BMC	MP+Mono	Health	3.15136	0.00481679	0.287725
	TMPRSS11A	AT1	Ciliated Cell	Health			0.286291
	IFITM1	BMC	AT1	Health			0.285226
	TMPRSS2	B Cell	MP+Mono	Health	2.8061	0.0121485	0.284711
	CD209	Club Cell	AT2	Health			0.282676
	FURIN	AT2	T Cell	Health	3.1845	0.00363801	0.281928
	CD209	Ciliated Cell	NK	COVID-19			0.2808
	CTSL	DC	T Cell	COVID-19	7.7403	1.23277e-08	0.279726
	NRP1	B Cell	Club Cell	Health	3.01923	0.00986718	0.279078
	NRP1	MP+Mono	Ciliated Cell	Health	3.8838	0.000573328	0.278062
	FURIN	DC	NK	COVID-19	4.71816	5.54937e-05	0.277578
	CTSL	MP+Mono	Club Cell	Health	6.42873	4.2341e-07	0.27268
	TMPRSS11A	B Cell	MP+Mono	Health			0.271456
	IFITM1	B Cell	Ciliated Cell	Health	2.65824	0.026121	0.26925
	CTSL	DC	Club Cell	Health	6.80694	1.49891e-07	0.269025
	NRP1	MP+Mono	AT2	Health	4.00006	0.000420135	0.267838
	NRP1	B Cell	Ciliated Cell	COVID-19	2.75058	0.0123305	0.267717
	TMPRSS2	Ciliated Cell	T Cell	Health	4.46419	0.000162237	0.266652
	CTSL	DC	B Cell	COVID-19	7.44925	3.29032e-08	0.26651
	TMPRSS11A	NK	AT2	Health			0.263509
	NRP1	B Cell	Ciliated Cell	Health	3.44185	0.00363208	0.263258
	CTSL	MP+Mono	T Cell	COVID-19	7.87391	8.69412e-09	0.258055
	IFITM1	NK	AT2	Health	3.5017	0.00254711	0.255996
	NRP1	DC	BMC	Health	4.46276	0.000138782	0.255581
	IFITM1	DC	MP+Mono	Health	7.38127	2.28696e-06	0.253839
	NRP1	B Cell	AT2	Health	3.70864	0.00210158	0.253578
	CD209	MP+Mono	NK	COVID-19	1.73387	0.101037	0.253051
	IFITM1	T Cell	DC	Health	2.33276	0.0339977	0.25242
	ACE2	NK	AT2	Health			0.248491
	TMPRSS11A	B Cell	AT2	Health			0.248009
	CTSL	MP+Mono	B Cell	COVID-19	7.59285	2.26837e-08	0.245862
	TMPRSS4	NK	MP+Mono	Health	3.19649	0.00768247	0.243291
	TMPRSS4	Club Cell	EC	Health	1.30265	0.209114	0.24038
	FURIN	BMC	B Cell	Health			0.237615
	TMPRSS2	DC	T Cell	COVID-19			0.232327
	NRP1	DC	NK	Health	4.47496	0.000145323	0.227903
	TMPRSS4	AT1	T Cell	Health	0.719742	0.484424	0.227344
	IFITM3	EC	T Cell	Health	9.89511	1.7794e-10	0.2266
	NRP1	EC	Club Cell	Health	4.89292	6.83015e-05	0.225484
	IFITM1	BMC	Ciliated Cell	Health			0.225395
	TMPRSS2	DC	MP+Mono	COVID-19			0.22423
	ACE2	NK	Ciliated Cell	Health			0.224024
	IFITM1	B Cell	DC	Health	2.66542	0.0285645	0.223053
	TMPRSS4	AT1	AT2	Health	1.32351	0.199256	0.223014
	CTSL	MP+Mono	AT2	Health	7.54336	2.07091e-08	0.221687
	FURIN	Ciliated Cell	B Cell	Health			0.221671
	CD209	DC	NK	COVID-19	1.49751	0.155007	0.221054
	CTSL	DC	AT2	Health	8.04323	5.60281e-09	0.218715
	NRP1	EC	Ciliated Cell	Health	5.43446	1.38931e-05	0.212702
	IFITM1	Ciliated Cell	MP+Mono	Health	3.98218	0.00107142	0.210286
	CTSL	MP+Mono	B Cell	Health	4.32821	0.000362329	0.209487
	TMPRSS11A	Ciliated Cell	MP+Mono	COVID-19			0.208515
	ACE2	NK	AT1	Health			0.208258
	IFITM1	NK	AT1	Health	3.83223	0.0012205	0.207571
	CTSL	DC	B Cell	Health	4.62705	0.000183858	0.206679
	NRP1	EC	AT2	Health	5.6001	9.17875e-06	0.204881
	TMPRSS4	B Cell	T Cell	COVID-19			0.202688
	ACE2	EC	MP+Mono	Health	2.53423	0.0262148	0.202058
	TMPRSS4	Ciliated Cell	EC	Health	2.12787	0.0482772	0.198014
	TMPRSS11A	AT1	Club Cell	Health	0.719488	0.498893	0.195979
	TMPRSS4	DC	MP+Mono	COVID-19			0.195915
	FURIN	T Cell	Ciliated Cell	COVID-19	3.22612	0.00348531	0.191351
	FURIN	AT2	Ciliated Cell	COVID-19	4.51351	0.000131505	0.190265
	TMPRSS2	AT1	T Cell	Health	4.98227	3.90208e-05	0.187365
	IFITM1	BMC	DC	Health			0.186723
	TMPRSS2	Ciliated Cell	MP+Mono	Health	5.49806	9.07304e-06	0.183519
	ACE2	NK	EC	Health			0.182066
	TMPRSS2	AT2	T Cell	Health	4.90084	5.96562e-05	0.180699
	TMPRSS11A	AT1	EC	Health	0.862663	0.416895	0.180143
	ACE2	AT1	MP+Mono	Health	3.42069	0.00325854	0.176646
	CD209	EC	AT2	Health			0.171998
	TMPRSS2	Club Cell	T Cell	Health	6.41903	1.22733e-06	0.170452
	NRP1	DC	Club Cell	Health	4.98092	3.53394e-05	0.170276
	NRP1	MP+Mono	T Cell	Health	4.2306	0.000255667	0.167293
	FURIN	MP+Mono	B Cell	Health			0.166474
	IFITM1	AT1	MP+Mono	Health	2.54687	0.0192052	0.166175
	ACE2	Ciliated Cell	MP+Mono	Health	3.71663	0.0039974	0.164214
	IFITM1	NK	Ciliated Cell	Health	3.27912	0.00548556	0.16403
	CD209	MP+Mono	EC	Health	1.12212	0.282112	0.162212
	NRP1	DC	Ciliated Cell	Health	5.47321	7.62001e-06	0.160624
	FURIN	MP+Mono	Ciliated Cell	COVID-19	6.10741	2.20243e-06	0.16061
	NRP1	MP+Mono	NK	COVID-19	4.14763	0.000282504	0.159405
	NRP1	B Cell	T Cell	Health	3.95326	0.00165135	0.158387
	NRP1	DC	NK	COVID-19	5.40967	1.01509e-05	0.156716
	CD209	DC	MP+Mono	Health	3.98746	0.00154821	0.156313
	NRP1	DC	AT2	Health	5.55325	6.12886e-06	0.154718
	CTSL	MP+Mono	T Cell	Health	8.36566	2.45146e-09	0.154015
	CTSL	DC	T Cell	Health	8.92578	6.02156e-10	0.151951
	FURIN	NK	B Cell	Health			0.149316
	ACE2	AT2	MP+Mono	Health	1.92556	0.0692588	0.148046
	TMPRSS11A	DC	AT1	Health			0.146344
	NRP1	MP+Mono	Ciliated Cell	COVID-19	3.74991	0.000938997	0.146009
	CD209	Ciliated Cell	AT2	COVID-19			0.145805
	NRP1	DC	Ciliated Cell	COVID-19	4.91741	5.12532e-05	0.143546
	FURIN	DC	Ciliated Cell	COVID-19	4.97247	4.00228e-05	0.142168
	FURIN	DC	B Cell	Health			0.141117
	FURIN	Club Cell	B Cell	Health			0.139828
	IFITM1	NK	DC	Health	3.1058	0.00835297	0.135886
	IFITM1	AT2	MP+Mono	Health	2.72943	0.0129174	0.134741
	TMPRSS4	EC	MP+Mono	Health	1.38429	0.185275	0.132602
	CD209	MP+Mono	AT2	COVID-19			0.131396
	TMPRSS4	Club Cell	NK	Health	0.9894	0.33926	0.131016
	FURIN	EC	B Cell	Health			0.130259
	TMPRSS2	AT1	MP+Mono	Health	5.84011	3.22751e-06	0.128951
	NRP1	EC	T Cell	Health	5.71866	9.43076e-06	0.12797
	TMPRSS2	AT2	MP+Mono	Health	5.73213	5.68508e-06	0.124363
	FURIN	AT1	B Cell	Health			0.123272
	TMPRSS11A	AT2	Ciliated Cell	COVID-19			0.121189
	TMPRSS4	NK	MP+Mono	COVID-19	3.57471	0.00339209	0.121172
	NRP1	AT2	T Cell	COVID-19	3.58099	0.00127625	0.120781
	TMPRSS2	Club Cell	MP+Mono	Health	7.5014	5.78493e-08	0.117311
	TMPRSS11A	AT1	MP+Mono	Health	1.0545	0.322458	0.115932
	FURIN	AT2	B Cell	Health			0.115119
	CD209	DC	AT2	COVID-19			0.114782
	ACE2	NK	T Cell	Health			0.110362
	TMPRSS4	Ciliated Cell	NK	Health	1.60479	0.132547	0.107925
	TMPRSS11A	AT1	AT2	Health	0.94142	0.377835	0.105919
	ACE2	Club Cell	MP+Mono	Health	2.89145	0.0118403	0.10391
	IFITM1	Club Cell	MP+Mono	Health	2.9721	0.00703459	0.0995479
	CD209	MP+Mono	Club Cell	Health			0.0987005
	TMPRSS2	AT2	NK	COVID-19	2.53682	0.0212788	0.0981237
	TMPRSS2	B Cell	T Cell	COVID-19	11.4193	8.86351e-06	0.0971667
	NRP1	DC	T Cell	Health	5.49898	9.05108e-06	0.0966382
	TMPRSS2	AT2	B Cell	COVID-19	2.19966	0.0428745	0.0956493
	TMPRSS2	NK	T Cell	COVID-19	2.47101	0.0386493	0.0947164
	TMPRSS2	B Cell	MP+Mono	COVID-19	10.6475	8.91807e-07	0.0937803
	TMPRSS2	NK	MP+Mono	COVID-19	3.08121	0.0104488	0.0914154
	IFITM1	EC	MP+Mono	Health	4.6469	0.000175788	0.0912098
	TMPRSS4	Club Cell	T Cell	Health	1.20349	0.247438	0.0879317
	TMPRSS4	Club Cell	AT2	Health	2.21547	0.0364657	0.0862568
	NRP1	B Cell	T Cell	COVID-19	4.10419	0.000404805	0.0853192
	CD209	Ciliated Cell	T Cell	COVID-19			0.0843635
	TMPRSS4	Ciliated Cell	B Cell	COVID-19			0.0839269
	TMPRSS4	AT1	MP+Mono	Health	1.45297	0.161742	0.0824116
	TMPRSS4	B Cell	MP+Mono	COVID-19			0.0821376
	TMPRSS2	Ciliated Cell	NK	COVID-19	2.52823	0.0216575	0.0820534
	TMPRSS2	Ciliated Cell	B Cell	COVID-19	2.18986	0.0436962	0.0799842
	CD209	MP+Mono	AT1	Health			0.0763574
	CD209	MP+Mono	T Cell	COVID-19	3.98052	0.000553486	0.0760266
	TMPRSS4	Ciliated Cell	T Cell	Health	1.9341	0.0735753	0.0724342
	TMPRSS4	Ciliated Cell	AT2	Health	3.55767	0.00167489	0.0710545
	TMPRSS4	AT2	B Cell	COVID-19			0.0703064
	CD209	DC	T Cell	COVID-19	3.34155	0.00295549	0.0664133
	IFITM1	T Cell	MP+Mono	Health	4.6118	0.000135394	0.064074
	TMPRSS11A	DC	B Cell	Health			0.0625
	TMPRSS11A	DC	NK	Health			0.0588235
	TMPRSS4	Ciliated Cell	NK	COVID-19	3.74145	0.00162482	0.0568906
	IFITM1	B Cell	MP+Mono	Health	5.26634	9.49379e-05	0.0566196
	CD209	Ciliated Cell	EC	Health			0.0494693
	TMPRSS4	AT2	NK	COVID-19	2.7435	0.0138555	0.0476578
	IFITM1	BMC	MP+Mono	Health			0.0473976
	NRP1	MP+Mono	T Cell	COVID-19	4.93435	3.04442e-05	0.0465318
	TMPRSS11A	AT2	NK	COVID-19			0.0464623
	NRP1	DC	T Cell	COVID-19	6.48033	5.07608e-07	0.0457469
	TMPRSS11A	AT2	T Cell	COVID-19			0.0447911
	TMPRSS11A	DC	Ciliated Cell	Health			0.0418969
	TMPRSS2	AT2	DC	COVID-19			0.0400037
	ACE2	NK	MP+Mono	Health			0.0367879
	TMPRSS4	Ciliated Cell	DC	COVID-19			0.0351864
	IFITM1	NK	MP+Mono	Health	5.50622	2.17169e-05	0.0344932
	TMPRSS2	Ciliated Cell	DC	COVID-19			0.033452
	TMPRSS4	Club Cell	MP+Mono	Health	2.15968	0.0419633	0.031875
	CD209	Ciliated Cell	Club Cell	Health			0.0301003
	TMPRSS4	AT2	DC	COVID-19			0.029476
	TMPRSS11A	DC	Club Cell	Health			0.0286804
	CD209	MP+Mono	AT2	Health			0.0279002
	TMPRSS11A	DC	EC	Health			0.0263628
	TMPRSS4	Ciliated Cell	MP+Mono	Health	3.4408	0.00245139	0.0262572
	CD209	DC	EC	Health	2.41978	0.07278	0.0253559
	TMPRSS11A	AT2	MP+Mono	COVID-19			0.0252697
	CD209	Ciliated Cell	AT1	Health			0.0232864
	TMPRSS4	Ciliated Cell	T Cell	COVID-19	5.92334	5.8289e-06	0.017011
	TMPRSS11A	DC	MP+Mono	Health			0.016966
	TMPRSS11A	DC	AT2	Health			0.0155006
	CD209	DC	Club Cell	Health			0.0154282
	TMPRSS4	AT2	T Cell	COVID-19	4.31219	0.000281438	0.0142503
	ACE2	Ciliated Cell	MP+Mono	COVID-19	2.14218	0.0578216	0.0124258
	CD209	DC	AT1	Health			0.0119357
	TMPRSS2	AT2	T Cell	COVID-19	3.43802	0.00275673	0.00929392
	TMPRSS2	AT2	MP+Mono	COVID-19	4.23948	0.000336162	0.00897002
	CD209	Ciliated Cell	AT2	Health			0.00850864
	TMPRSS2	Ciliated Cell	T Cell	COVID-19	3.36963	0.00321795	0.0077718
	ACE2	AT2	MP+Mono	COVID-19	2.39409	0.0356029	0.00768716
	TMPRSS2	Ciliated Cell	MP+Mono	COVID-19	4.155	0.000413213	0.00750095
	TMPRSS4	Ciliated Cell	MP+Mono	COVID-19	6.64261	7.17548e-07	0.00689356
	TMPRSS4	AT2	MP+Mono	COVID-19	4.82605	6.46334e-05	0.0057748
	CD209	DC	AT2	Health			0.00436117
	ACE2	Ciliated Cell	B Cell	COVID-19
	ACE2	Ciliated Cell	T Cell	COVID-19
	ACE2	Ciliated Cell	NK	COVID-19
	ACE2	Ciliated Cell	DC	COVID-19
	ACE2	AT2	B Cell	COVID-19
	ACE2	AT2	T Cell	COVID-19
	ACE2	AT2	NK	COVID-19
	ACE2	AT2	DC	COVID-19
	ACE2	B Cell	Ciliated Cell	COVID-19
	ACE2	B Cell	AT2	COVID-19
	ACE2	B Cell	T Cell	COVID-19
	ACE2	B Cell	NK	COVID-19
	ACE2	B Cell	MP+Mono	COVID-19
	ACE2	B Cell	DC	COVID-19
	ACE2	T Cell	Ciliated Cell	COVID-19
	ACE2	T Cell	AT2	COVID-19
	ACE2	T Cell	B Cell	COVID-19
	ACE2	T Cell	NK	COVID-19
	ACE2	T Cell	MP+Mono	COVID-19
	ACE2	T Cell	DC	COVID-19
	ACE2	NK	Ciliated Cell	COVID-19
	ACE2	NK	AT2	COVID-19
	ACE2	NK	B Cell	COVID-19
	ACE2	NK	T Cell	COVID-19
	ACE2	NK	MP+Mono	COVID-19
	ACE2	NK	DC	COVID-19
	ACE2	MP+Mono	B Cell	COVID-19
	ACE2	MP+Mono	T Cell	COVID-19
	ACE2	MP+Mono	NK	COVID-19
	ACE2	MP+Mono	DC	COVID-19
	ACE2	DC	Ciliated Cell	COVID-19
	ACE2	DC	AT2	COVID-19
	ACE2	DC	B Cell	COVID-19
	ACE2	DC	T Cell	COVID-19
	ACE2	DC	NK	COVID-19
	ACE2	DC	MP+Mono	COVID-19
	ACE2	AT1	B Cell	Health
	ACE2	AT1	BMC	Health
	ACE2	AT1	DC	Health
	ACE2	AT2	B Cell	Health
	ACE2	AT2	BMC	Health
	ACE2	AT2	DC	Health
	ACE2	B Cell	AT1	Health
	ACE2	B Cell	AT2	Health
	ACE2	B Cell	BMC	Health
	ACE2	B Cell	Ciliated Cell	Health
	ACE2	B Cell	Club Cell	Health
	ACE2	B Cell	DC	Health
	ACE2	B Cell	EC	Health
	ACE2	B Cell	MP+Mono	Health
	ACE2	B Cell	NK	Health
	ACE2	B Cell	T Cell	Health
	ACE2	BMC	AT1	Health
	ACE2	BMC	AT2	Health
	ACE2	BMC	B Cell	Health
	ACE2	BMC	Ciliated Cell	Health
	ACE2	BMC	Club Cell	Health
	ACE2	BMC	DC	Health
	ACE2	BMC	EC	Health
	ACE2	BMC	MP+Mono	Health
	ACE2	BMC	NK	Health
	ACE2	BMC	T Cell	Health
	ACE2	Ciliated Cell	B Cell	Health
	ACE2	Ciliated Cell	BMC	Health
	ACE2	Ciliated Cell	DC	Health
	ACE2	Club Cell	B Cell	Health
	ACE2	Club Cell	BMC	Health
	ACE2	Club Cell	DC	Health
	ACE2	DC	AT1	Health
	ACE2	DC	AT2	Health
	ACE2	DC	B Cell	Health
	ACE2	DC	BMC	Health
	ACE2	DC	Ciliated Cell	Health
	ACE2	DC	Club Cell	Health
	ACE2	DC	EC	Health
	ACE2	DC	MP+Mono	Health
	ACE2	DC	NK	Health
	ACE2	DC	T Cell	Health
	ACE2	EC	B Cell	Health
	ACE2	EC	BMC	Health
	ACE2	EC	DC	Health
	ACE2	MP+Mono	B Cell	Health
	ACE2	MP+Mono	BMC	Health
	ACE2	MP+Mono	DC	Health
	ACE2	NK	B Cell	Health
	ACE2	NK	BMC	Health
	ACE2	NK	DC	Health
	ACE2	T Cell	B Cell	Health
	ACE2	T Cell	BMC	Health
	ACE2	T Cell	DC	Health
	CD209	Ciliated Cell	B Cell	COVID-19
	CD209	AT2	B Cell	COVID-19
	CD209	B Cell	Ciliated Cell	COVID-19
	CD209	B Cell	AT2	COVID-19
	CD209	B Cell	T Cell	COVID-19
	CD209	B Cell	NK	COVID-19
	CD209	B Cell	MP+Mono	COVID-19
	CD209	B Cell	DC	COVID-19
	CD209	T Cell	B Cell	COVID-19
	CD209	NK	B Cell	COVID-19
	CD209	MP+Mono	B Cell	COVID-19
	CD209	DC	B Cell	COVID-19
	CD209	AT1	B Cell	Health
	CD209	AT1	BMC	Health
	CD209	AT1	NK	Health
	CD209	AT1	T Cell	Health
	CD209	AT2	B Cell	Health
	CD209	AT2	BMC	Health
	CD209	AT2	NK	Health
	CD209	AT2	T Cell	Health
	CD209	B Cell	AT1	Health
	CD209	B Cell	AT2	Health
	CD209	B Cell	BMC	Health
	CD209	B Cell	Ciliated Cell	Health
	CD209	B Cell	Club Cell	Health
	CD209	B Cell	DC	Health
	CD209	B Cell	EC	Health
	CD209	B Cell	MP+Mono	Health
	CD209	B Cell	NK	Health
	CD209	B Cell	T Cell	Health
	CD209	BMC	AT1	Health
	CD209	BMC	AT2	Health
	CD209	BMC	B Cell	Health
	CD209	BMC	Ciliated Cell	Health
	CD209	BMC	Club Cell	Health
	CD209	BMC	DC	Health
	CD209	BMC	EC	Health
	CD209	BMC	MP+Mono	Health
	CD209	BMC	NK	Health
	CD209	BMC	T Cell	Health
	CD209	Ciliated Cell	B Cell	Health
	CD209	Ciliated Cell	BMC	Health
	CD209	Ciliated Cell	NK	Health
	CD209	Ciliated Cell	T Cell	Health
	CD209	Club Cell	B Cell	Health
	CD209	Club Cell	BMC	Health
	CD209	Club Cell	NK	Health
	CD209	Club Cell	T Cell	Health
	CD209	DC	B Cell	Health
	CD209	DC	BMC	Health
	CD209	DC	NK	Health
	CD209	DC	T Cell	Health
	CD209	EC	B Cell	Health
	CD209	EC	BMC	Health
	CD209	EC	NK	Health
	CD209	EC	T Cell	Health
	CD209	MP+Mono	B Cell	Health
	CD209	MP+Mono	BMC	Health
	CD209	MP+Mono	NK	Health
	CD209	MP+Mono	T Cell	Health
	CD209	NK	AT1	Health
	CD209	NK	AT2	Health
	CD209	NK	B Cell	Health
	CD209	NK	BMC	Health
	CD209	NK	Ciliated Cell	Health
	CD209	NK	Club Cell	Health
	CD209	NK	DC	Health
	CD209	NK	EC	Health
	CD209	NK	MP+Mono	Health
	CD209	NK	T Cell	Health
	CD209	T Cell	AT1	Health
	CD209	T Cell	AT2	Health
	CD209	T Cell	B Cell	Health
	CD209	T Cell	BMC	Health
	CD209	T Cell	Ciliated Cell	Health
	CD209	T Cell	Club Cell	Health
	CD209	T Cell	DC	Health
	CD209	T Cell	EC	Health
	CD209	T Cell	MP+Mono	Health
	CD209	T Cell	NK	Health
	TMPRSS11A	Ciliated Cell	B Cell	COVID-19
	TMPRSS11A	Ciliated Cell	DC	COVID-19
	TMPRSS11A	AT2	B Cell	COVID-19
	TMPRSS11A	AT2	DC	COVID-19
	TMPRSS11A	B Cell	Ciliated Cell	COVID-19
	TMPRSS11A	B Cell	AT2	COVID-19
	TMPRSS11A	B Cell	T Cell	COVID-19
	TMPRSS11A	B Cell	NK	COVID-19
	TMPRSS11A	B Cell	MP+Mono	COVID-19
	TMPRSS11A	B Cell	DC	COVID-19
	TMPRSS11A	T Cell	B Cell	COVID-19
	TMPRSS11A	T Cell	DC	COVID-19
	TMPRSS11A	NK	B Cell	COVID-19
	TMPRSS11A	NK	DC	COVID-19
	TMPRSS11A	MP+Mono	B Cell	COVID-19
	TMPRSS11A	MP+Mono	DC	COVID-19
	TMPRSS11A	DC	Ciliated Cell	COVID-19
	TMPRSS11A	DC	AT2	COVID-19
	TMPRSS11A	DC	B Cell	COVID-19
	TMPRSS11A	DC	T Cell	COVID-19
	TMPRSS11A	DC	NK	COVID-19
	TMPRSS11A	DC	MP+Mono	COVID-19
	TMPRSS11A	AT1	BMC	Health
	TMPRSS11A	AT1	T Cell	Health
	TMPRSS11A	AT2	BMC	Health
	TMPRSS11A	AT2	T Cell	Health
	TMPRSS11A	B Cell	BMC	Health
	TMPRSS11A	B Cell	T Cell	Health
	TMPRSS11A	BMC	AT1	Health
	TMPRSS11A	BMC	AT2	Health
	TMPRSS11A	BMC	B Cell	Health
	TMPRSS11A	BMC	Ciliated Cell	Health
	TMPRSS11A	BMC	Club Cell	Health
	TMPRSS11A	BMC	DC	Health
	TMPRSS11A	BMC	EC	Health
	TMPRSS11A	BMC	MP+Mono	Health
	TMPRSS11A	BMC	NK	Health
	TMPRSS11A	BMC	T Cell	Health
	TMPRSS11A	Ciliated Cell	BMC	Health
	TMPRSS11A	Ciliated Cell	T Cell	Health
	TMPRSS11A	Club Cell	BMC	Health
	TMPRSS11A	Club Cell	T Cell	Health
	TMPRSS11A	DC	BMC	Health
	TMPRSS11A	DC	T Cell	Health
	TMPRSS11A	EC	BMC	Health
	TMPRSS11A	EC	T Cell	Health
	TMPRSS11A	MP+Mono	BMC	Health
	TMPRSS11A	MP+Mono	T Cell	Health
	TMPRSS11A	NK	BMC	Health
	TMPRSS11A	NK	T Cell	Health
	TMPRSS11A	T Cell	AT1	Health
	TMPRSS11A	T Cell	AT2	Health
	TMPRSS11A	T Cell	B Cell	Health
	TMPRSS11A	T Cell	BMC	Health
	TMPRSS11A	T Cell	Ciliated Cell	Health
	TMPRSS11A	T Cell	Club Cell	Health
	TMPRSS11A	T Cell	DC	Health
	TMPRSS11A	T Cell	EC	Health
	TMPRSS11A	T Cell	MP+Mono	Health
	TMPRSS11A	T Cell	NK	Health
	TMPRSS4	AT1	B Cell	Health
	TMPRSS4	AT1	BMC	Health
	TMPRSS4	AT1	DC	Health
	TMPRSS4	AT2	B Cell	Health
	TMPRSS4	AT2	BMC	Health
	TMPRSS4	AT2	DC	Health
	TMPRSS4	B Cell	AT1	Health
	TMPRSS4	B Cell	AT2	Health
	TMPRSS4	B Cell	BMC	Health
	TMPRSS4	B Cell	Ciliated Cell	Health
	TMPRSS4	B Cell	Club Cell	Health
	TMPRSS4	B Cell	DC	Health
	TMPRSS4	B Cell	EC	Health
	TMPRSS4	B Cell	MP+Mono	Health
	TMPRSS4	B Cell	NK	Health
	TMPRSS4	B Cell	T Cell	Health
	TMPRSS4	BMC	AT1	Health
	TMPRSS4	BMC	AT2	Health
	TMPRSS4	BMC	B Cell	Health
	TMPRSS4	BMC	Ciliated Cell	Health
	TMPRSS4	BMC	Club Cell	Health
	TMPRSS4	BMC	DC	Health
	TMPRSS4	BMC	EC	Health
	TMPRSS4	BMC	MP+Mono	Health
	TMPRSS4	BMC	NK	Health
	TMPRSS4	BMC	T Cell	Health
	TMPRSS4	Ciliated Cell	B Cell	Health
	TMPRSS4	Ciliated Cell	BMC	Health
	TMPRSS4	Ciliated Cell	DC	Health
	TMPRSS4	Club Cell	B Cell	Health
	TMPRSS4	Club Cell	BMC	Health
	TMPRSS4	Club Cell	DC	Health
	TMPRSS4	DC	AT1	Health
	TMPRSS4	DC	AT2	Health
	TMPRSS4	DC	B Cell	Health
	TMPRSS4	DC	BMC	Health
	TMPRSS4	DC	Ciliated Cell	Health
	TMPRSS4	DC	Club Cell	Health
	TMPRSS4	DC	EC	Health
	TMPRSS4	DC	MP+Mono	Health
	TMPRSS4	DC	NK	Health
	TMPRSS4	DC	T Cell	Health
	TMPRSS4	EC	B Cell	Health
	TMPRSS4	EC	BMC	Health
	TMPRSS4	EC	DC	Health
	TMPRSS4	MP+Mono	B Cell	Health
	TMPRSS4	MP+Mono	BMC	Health
	TMPRSS4	MP+Mono	DC	Health
	TMPRSS4	NK	B Cell	Health
	TMPRSS4	NK	BMC	Health
	TMPRSS4	NK	DC	Health
	TMPRSS4	T Cell	B Cell	Health
	TMPRSS4	T Cell	BMC	Health
	TMPRSS4	T Cell	DC	Health

## Sheet: Supplemental Dataset 2c
	Supplementary Dataset 2c. The differential analysis for the tropism factor expressing percentage between healthy donors and infected donors for a common cell type. A tropism factor is preferentially expressed in infected states if corresponding fold change is greater than 2.
	Column 'GoI' suggests different SARS-CoV-2 tropism factors
	Column 'Celltype' indicates the celltype to test gene expressing percentage
	Column 'Statistic' suggests t-test returned statistic
	Column 'Pvalue' suggests P-value of t-test
	Column 'FC' suggests fold-chage of gene expression in infected states compared to healthy condition
	GoI	Celltype	Statistic	Pvalue	FC
	IFITM1	MP+Mono	-12.3545	2.19255e-12	91.238
	TMPRSS4	AT2	-5.1818	2.08121e-05	49.8266
	TMPRSS11A	AT2	-1.87277	0.0905943	24.1782
	IFITM1	DC	-5.27647	4.3035e-05	22.0114
	IFITM1	Ciliated Cell	-5.39631	2.78309e-05	17.8218
	CD209	AT2			13.0101
	IFITM1	AT2	-6.43477	1.18159e-06	11.2474
	IFITM1	T Cell	-17.6449	5.44656e-16	7.12936
	ACE2	AT2	-3.65939	0.0015577	6.45598
	IFITM1	B Cell	-8.64205	5.22682e-08	5.87063
	FURIN	B Cell			5.05239
	ACE2	Ciliated Cell	-1.67032	0.125811	4.43014
	IFITM3	T Cell	-7.15677	5.80985e-08	3.68693
	FURIN	T Cell	-3.10104	0.00426698	3.2633
	IFITM2	MP+Mono	-13.2802	4.2551e-14	3.25326
	TMPRSS4	Ciliated Cell	-4.034	0.000454001	2.96583
	IFITM2	DC	-10.8182	7.10316e-12	2.76273
	CD209	MP+Mono	-2.66829	0.0129532	2.76252
	IFITM2	T Cell	-9.16236	3.36934e-10	2.53918
	CTSL	T Cell	-3.15179	0.00366584	2.22622
	CTSL	AT2	-3.95173	0.000435942	2.15237
	IFITM3	B Cell	-2.48172	0.0225937	2.10561
	IFITM3	MP+Mono	-12.8416	1.007e-13	2.10252
	IFITM3	DC	-8.36933	2.42871e-09	1.78346
	CTSL	Ciliated Cell	-2.88543	0.00730341	1.66517
	IFITM3	Ciliated Cell	-5.26516	1.10168e-05	1.66336
	IFITM1	NK	-2.11823	0.0447026	1.62786
	FURIN	MP+Mono	-2.30651	0.0281682	1.58508
	IFITM2	B Cell	-2.92435	0.0072362	1.56824
	TMPRSS4	NK	-0.69371	0.518765	1.56338
	CTSL	B Cell	-0.977589	0.341235	1.55939
	IFITM2	Ciliated Cell	-2.41795	0.0223645	1.53313
	FURIN	DC	-1.9039	0.0676315	1.51794
	IFITM3	AT2	-2.82783	0.00826951	1.49768
	CTSL	MP+Mono	-2.20046	0.0356125	1.32868
	IFITM2	AT2	-1.31831	0.197377	1.30347
	CTSL	NK	-1.03157	0.310802	1.26961
	CTSL	DC	-1.5517	0.131221	1.20931
	TMPRSS2	Ciliated Cell	-0.448564	0.657326	1.11092
	TMPRSS11A	Ciliated Cell			1.08405
	IFITM3	NK	-0.117848	0.906973	1.02255
	NRP1	AT2	-0.0534233	0.957788	1.01661
	FURIN	AT2	0.294552	0.770509	0.925267
	TMPRSS4	MP+Mono	0.451466	0.656511	0.778649
	CD209	Ciliated Cell			0.759222
	IFITM2	NK	1.67461	0.104406	0.725463
	NRP1	MP+Mono	1.38547	0.176123	0.706762
	TMPRSS4	T Cell	0.501093	0.626181	0.696517
	TMPRSS2	AT2	1.99294	0.0568618	0.629526
	TMPRSS11A	MP+Mono			0.558203
	CD209	DC	1.66628	0.116398	0.494324
	FURIN	NK	2.34123	0.0268526	0.445827
	NRP1	DC	3.742	0.000802188	0.415271
	NRP1	Ciliated Cell	2.49753	0.0201032	0.371117
	NRP1	B Cell	2.32313	0.0385479	0.364936
	FURIN	Ciliated Cell	2.13752	0.0439186	0.338989
	ACE2	MP+Mono	1.61751	0.13684	0.335222
	TMPRSS11A	NK			0.29602
	NRP1	NK	4.46443	0.00017689	0.285559
	NRP1	T Cell	2.96113	0.00662793	0.196582
	TMPRSS2	NK	2.72081	0.0185799	0.16452
	TMPRSS2	B Cell	1.94477	0.0997798	0.13785
	TMPRSS2	DC			0.0698826
	TMPRSS2	MP+Mono	2.13647	0.0445712	0.0454062
	TMPRSS2	T Cell	2.12438	0.0495727	0.0323786
	ACE2	B Cell
	ACE2	T Cell
	ACE2	NK
	ACE2	DC
	CD209	B Cell
	CD209	T Cell
	CD209	NK
	TMPRSS4	B Cell
	TMPRSS4	DC
	TMPRSS11A	B Cell
	TMPRSS11A	T Cell
	TMPRSS11A	DC

## Sheet: Supplemental Dataset 2d
Supplementary Dataset 2d. Differential analysis for tropsim factors between cell-types for the healthy donors and COVID-19 patients.
Column ‘GoI’ suggests tropism factors of interest,
Column 'Celltype1' indicates the 1st celltype to test gene expression
Column 'Celltype2' suggests the 2nd celltype to test gene expression
Column 'Condition' suggests the statistical test is performmed on healthy donors or COVID-19 patients
Column ‘p_val’ suggests unadjusted p-value,
Column ‘avg_logFC’ suggests log fold-change of the average expression between the healthy and COVID-19 state. Positive values indicate that the gene is more highly expressed in the COVID-19 group,
Column ‘pct.1’ indicates the percentage of cells where the gene is detected in the COVID-19 cell type, rounding to three decimal places
Column ‘pct.2’ indicates the percentage of cells where the gene is detected in the healthy cell type, , rounding to three decimal places
Column ‘p_val_adj’ indicates adjusted p-value, based on bonferroni correction.
	GoI	Celltype1	Celltype2	Condition	p_val	avg_log2FC	pct.1	pct.2	p_val_adj
	NRP1	MP+Mono	T	COVID-19	0	0.344098	0.127	0.008	0
	CTSL	MP+Mono	T	COVID-19	0	3.42538	0.839	0.261	0
	IFITM1	MP+Mono	T	COVID-19	0	-0.918652	0.793	0.902	0
	IFITM3	MP+Mono	T	COVID-19	0	1.30344	0.968	0.684	0
	ACE2	MP+Mono	AT2	COVID-19	0	-0.0643582	0	0.04	0
	CTSL	MP+Mono	AT2	COVID-19	0	3.73502	0.839	0.271	0
	TMPRSS2	MP+Mono	AT2	COVID-19	0	-1.15614	0.001	0.218	0
	TMPRSS4	MP+Mono	AT2	COVID-19	0	-1.28995	0.001	0.378	0
	TMPRSS11A	MP+Mono	AT2	COVID-19	0	-0.262886	0	0.039	0
	IFITM2	MP+Mono	AT2	COVID-19	0	2.41806	0.857	0.489	0
	IFITM3	MP+Mono	AT2	COVID-19	0	1.50019	0.968	0.744	0
	CTSL	MP+Mono	NK	COVID-19	0	1.60649	0.839	0.396	0
	IFITM1	MP+Mono	NK	COVID-19	0	1.15523	0.793	0.315	0
	IFITM2	MP+Mono	NK	COVID-19	0	1.29667	0.857	0.325	0
	IFITM3	MP+Mono	NK	COVID-19	0	1.77814	0.968	0.458	0
	CTSL	MP+Mono	Ciliated	COVID-19	0	3.06323	0.839	0.455	0
	TMPRSS2	MP+Mono	Ciliated	COVID-19	0	-0.438484	0.001	0.213	0
	TMPRSS4	MP+Mono	Ciliated	COVID-19	0	-0.834389	0.001	0.303	0
	IFITM2	MP+Mono	Ciliated	COVID-19	0	2.40623	0.857	0.487	0
	IFITM3	MP+Mono	Ciliated	COVID-19	0	1.76276	0.968	0.782	0
	CTSL	MP+Mono	B	COVID-19	0	3.69595	0.839	0.211	0
	IFITM3	MP+Mono	B	COVID-19	0	3.0785	0.968	0.5	0
	NRP1	T	Dendritic	COVID-19	0	-0.398102	0.008	0.161	0
	CTSL	T	Dendritic	COVID-19	0	-3.87705	0.261	0.847	0
	IFITM1	T	Dendritic	COVID-19	0	1.13757	0.902	0.802	0
	IFITM3	T	Dendritic	COVID-19	0	-0.854914	0.684	0.964	0
	TMPRSS2	T	AT2	COVID-19	0	-1.16113	0.001	0.218	0
	TMPRSS4	T	AT2	COVID-19	0	-1.28636	0.001	0.378	0
	IFITM1	T	AT2	COVID-19	0	1.67586	0.902	0.57	0
	IFITM2	T	AT2	COVID-19	0	2.24834	0.824	0.489	0
	IFITM1	T	NK	COVID-19	0	2.07388	0.902	0.315	0
	IFITM2	T	NK	COVID-19	0	1.12695	0.824	0.325	0
	TMPRSS2	T	Ciliated	COVID-19	0	-0.443478	0.001	0.213	0
	TMPRSS4	T	Ciliated	COVID-19	0	-0.830802	0.001	0.303	0
	IFITM1	T	Ciliated	COVID-19	0	1.83759	0.902	0.582	0
	IFITM2	T	Ciliated	COVID-19	0	2.23651	0.824	0.487	0
	CTSL	Dendritic	AT2	COVID-19	0	4.18669	0.847	0.271	0
	TMPRSS4	Dendritic	AT2	COVID-19	0	-1.2928	0	0.378	0
	CTSL	Dendritic	NK	COVID-19	0	2.05816	0.847	0.396	0
	IFITM1	Dendritic	NK	COVID-19	0	0.936313	0.802	0.315	0
	IFITM3	Dendritic	NK	COVID-19	0	1.32962	0.964	0.458	0
	CTSL	Dendritic	Ciliated	COVID-19	0	3.5149	0.847	0.455	0
	TMPRSS4	Dendritic	Ciliated	COVID-19	0	-0.837239	0	0.303	0
	IFITM3	Dendritic	Ciliated	COVID-19	0	1.31423	0.964	0.782	0
	CTSL	Dendritic	B	COVID-19	0	4.14762	0.847	0.211	0
	IFITM3	Dendritic	B	COVID-19	0	2.62998	0.964	0.5	0
	TMPRSS4	AT2	NK	COVID-19	0	1.22719	0.378	0.004	0
	TMPRSS4	NK	Ciliated	COVID-19	0	-0.771637	0.004	0.303	0
	IFITM3	Dendritic	AT2	COVID-19	1.76595e-305	1.05166	0.964	0.744	5.27453e-301
	IFITM2	Dendritic	AT2	COVID-19	9.85228e-287	1.14001	0.88	0.489	2.94268e-282
	IFITM2	Dendritic	Ciliated	COVID-19	1.00131e-267	1.12818	0.88	0.487	2.9907e-263
	TMPRSS2	AT2	NK	COVID-19	6.04447e-237	1.1119	0.218	0.002	1.80536e-232
	IFITM2	Dendritic	NK	COVID-19	7.46317e-236	0.0186176	0.88	0.325	2.2291e-231
	ACE2	MP+Mono	Ciliated	COVID-19	4.37616e-230	-0.0381105	0	0.021	1.30707e-225
	TMPRSS2	NK	Ciliated	COVID-19	1.87144e-227	-0.394248	0.002	0.213	5.58962e-223
	TMPRSS2	Dendritic	AT2	COVID-19	2.07146e-221	-1.16295	0	0.218	6.18703e-217
	IFITM2	T	B	COVID-19	1.22654e-217	2.11235	0.824	0.571	3.66344e-213
	TMPRSS2	Dendritic	Ciliated	COVID-19	2.33355e-213	-0.445298	0	0.213	6.96983e-209
	IFITM2	MP+Mono	B	COVID-19	2.0446e-209	2.28207	0.857	0.571	6.10682e-205
	ACE2	T	AT2	COVID-19	5.86192e-197	-0.0651092	0	0.04	1.75084e-192
	TMPRSS11A	T	AT2	COVID-19	1.01851e-192	-0.264517	0	0.039	3.04208e-188
	IFITM1	T	B	COVID-19	1.31713e-191	1.62321	0.902	0.848	3.934e-187
	CTSL	T	NK	COVID-19	2.60807e-169	-1.81889	0.261	0.396	7.78978e-165
	IFITM1	MP+Mono	Ciliated	COVID-19	4.0027e-134	0.918943	0.793	0.582	1.19553e-129
	IFITM1	MP+Mono	AT2	COVID-19	7.77582e-132	0.75721	0.793	0.57	2.32248e-127
	TMPRSS4	AT2	B	COVID-19	6.62955e-131	1.29202	0.378	0.002	1.98011e-126
	IFITM1	NK	B	COVID-19	3.9738e-130	-0.450675	0.315	0.848	1.1869e-125
	IFITM2	Dendritic	B	COVID-19	6.41887e-129	1.00402	0.88	0.571	1.91719e-124
	IFITM2	T	Dendritic	COVID-19	1.18179e-121	1.10833	0.824	0.88	3.52977e-117
	IFITM3	MP+Mono	Dendritic	COVID-19	5.10233e-112	0.448522	0.968	0.964	1.52396e-107
	IFITM3	AT2	B	COVID-19	3.20792e-108	1.57832	0.744	0.5	9.58143e-104
	ACE2	T	Ciliated	COVID-19	8.27239e-107	-0.0388615	0	0.021	2.4708e-102
	NRP1	Dendritic	NK	COVID-19	1.86062e-105	0.0345063	0.161	0.026	5.5573e-101
	IFITM3	Ciliated	B	COVID-19	5.21216e-99	1.31575	0.782	0.5	1.55677e-94
	TMPRSS4	Ciliated	B	COVID-19	7.9946e-98	0.836461	0.303	0.002	2.38783e-93
	IFITM1	Dendritic	Ciliated	COVID-19	1.09864e-89	0.700023	0.802	0.582	3.28141e-85
	NRP1	MP+Mono	NK	COVID-19	1.4167e-89	-0.0194971	0.127	0.026	4.2314e-85
	FURIN	Dendritic	NK	COVID-19	1.17789e-83	-0.385024	0.197	0.054	3.51811e-79
	FURIN	T	NK	COVID-19	6.87446e-83	-0.211925	0.172	0.054	2.05326e-78
	CD209	T	Dendritic	COVID-19	1.31055e-81	-0.0584987	0.001	0.022	3.91436e-77
	CD209	MP+Mono	T	COVID-19	3.70395e-81	0.0543941	0.018	0.001	1.1063e-76
	IFITM1	Dendritic	AT2	COVID-19	1.43342e-80	0.538291	0.802	0.57	4.28135e-76
	FURIN	Dendritic	Ciliated	COVID-19	7.6614e-79	0.405853	0.197	0.023	2.28831e-74
	IFITM2	MP+Mono	Dendritic	COVID-19	2.6353e-75	1.27805	0.857	0.88	7.87113e-71
	IFITM3	T	B	COVID-19	3.63292e-75	1.77507	0.684	0.5	1.08508e-70
	FURIN	T	Ciliated	COVID-19	3.66379e-71	0.578952	0.172	0.023	1.0943e-66
	TMPRSS2	AT2	B	COVID-19	1.76746e-67	1.16154	0.218	0.002	5.27904e-63
	NRP1	Dendritic	Ciliated	COVID-19	3.17552e-67	0.393455	0.161	0.014	9.48464e-63
	CTSL	AT2	NK	COVID-19	4.41956e-65	-2.12853	0.271	0.396	1.32003e-60
	FURIN	MP+Mono	NK	COVID-19	5.35842e-65	-0.404493	0.151	0.054	1.60045e-60
	TMPRSS2	Ciliated	B	COVID-19	7.6226e-65	0.443884	0.213	0.002	2.27672e-60
	IFITM3	AT2	NK	COVID-19	3.97031e-63	0.277957	0.744	0.458	1.18585e-58
	FURIN	MP+Mono	Ciliated	COVID-19	2.23992e-59	0.386383	0.151	0.023	6.69018e-55
	IFITM1	AT2	NK	COVID-19	5.96728e-59	0.398022	0.57	0.315	1.78231e-54
	NRP1	MP+Mono	Ciliated	COVID-19	5.05037e-53	0.339451	0.127	0.014	1.50845e-48
	NRP1	T	AT2	COVID-19	6.09986e-52	-0.0696584	0.008	0.043	1.82191e-47
	CTSL	NK	B	COVID-19	2.36526e-51	2.08946	0.396	0.211	7.06457e-47
	NRP1	Dendritic	AT2	COVID-19	3.46759e-51	0.328443	0.161	0.043	1.0357e-46
	CTSL	T	Ciliated	COVID-19	3.4806e-51	-0.362155	0.261	0.455	1.03958e-46
	CTSL	MP+Mono	Dendritic	COVID-19	3.86103e-48	-0.45167	0.839	0.847	1.15321e-43
	IFITM1	NK	Ciliated	COVID-19	3.30522e-47	-0.236289	0.315	0.582	9.87202e-43
	IFITM3	NK	Ciliated	COVID-19	6.9576e-47	-0.0153876	0.458	0.782	2.0781e-42
	IFITM3	T	AT2	COVID-19	8.93491e-44	0.19675	0.684	0.744	2.66868e-39
	ACE2	AT2	NK	COVID-19	1.36734e-43	0.0651092	0.04	0	4.08398e-39
	TMPRSS11A	AT2	NK	COVID-19	2.48688e-42	0.263085	0.039	0	7.42781e-38
	FURIN	AT2	Ciliated	COVID-19	8.50498e-40	0.281276	0.131	0.023	2.54027e-35
	ACE2	Dendritic	AT2	COVID-19	1.92956e-39	-0.0651092	0	0.04	5.76321e-35
	TMPRSS11A	Dendritic	AT2	COVID-19	4.57765e-39	-0.264879	0	0.039	1.36725e-34
	CTSL	Ciliated	B	COVID-19	2.3636e-38	0.632726	0.455	0.211	7.05959e-34
	NRP1	MP+Mono	AT2	COVID-19	7.6523e-38	0.27444	0.127	0.043	2.28559e-33
	CTSL	AT2	Ciliated	COVID-19	3.64446e-34	-0.671794	0.271	0.455	1.08853e-29
	IFITM3	T	NK	COVID-19	5.27472e-34	0.474707	0.684	0.458	1.57545e-29
	NRP1	Dendritic	B	COVID-19	9.35528e-28	0.330763	0.161	0.04	2.79423e-23
	NRP1	T	B	COVID-19	1.75142e-27	-0.0673388	0.008	0.04	5.23114e-23
	FURIN	AT2	NK	COVID-19	3.14413e-26	-0.5096	0.131	0.054	9.3909e-22
	NRP1	T	NK	COVID-19	1.00722e-24	-0.363595	0.008	0.026	3.00836e-20
	IFITM1	MP+Mono	B	COVID-19	1.98903e-24	0.704557	0.793	0.848	5.94084e-20
	ACE2	NK	Ciliated	COVID-19	4.30219e-24	-0.0388615	0	0.021	1.28498e-19
	IFITM3	T	Ciliated	COVID-19	5.61732e-24	0.459319	0.684	0.782	1.67778e-19
	IFITM1	Ciliated	B	COVID-19	4.06701e-23	-0.214386	0.582	0.848	1.21473e-18
	FURIN	Dendritic	B	COVID-19	5.22064e-23	0.359485	0.197	0.084	1.5593e-18
	ACE2	Dendritic	Ciliated	COVID-19	7.4626e-22	-0.0388615	0	0.021	2.22893e-17
	FURIN	MP+Mono	T	COVID-19	5.17094e-20	-0.192569	0.151	0.172	1.54446e-15
	NRP1	MP+Mono	B	COVID-19	2.33198e-19	0.276759	0.127	0.04	6.96515e-15
	FURIN	T	B	COVID-19	1.00498e-18	0.532584	0.172	0.084	3.00169e-14
	TMPRSS11A	AT2	Ciliated	COVID-19	1.56485e-18	0.263772	0.039	0.001	4.67389e-14
	CD209	Dendritic	NK	COVID-19	2.05784e-18	0.0281865	0.022	0.002	6.14636e-14
	IFITM1	AT2	B	COVID-19	1.69925e-17	-0.0526537	0.57	0.848	5.07533e-13
	IFITM1	Dendritic	B	COVID-19	5.35359e-17	0.485637	0.802	0.848	1.59901e-12
	CD209	MP+Mono	NK	COVID-19	1.91721e-16	0.024082	0.018	0.002	5.72632e-12
	FURIN	Ciliated	B	COVID-19	7.89763e-16	-0.0463676	0.023	0.084	2.35887e-11
	FURIN	Dendritic	AT2	COVID-19	7.98377e-16	0.124577	0.197	0.131	2.38459e-11
	FURIN	MP+Mono	Dendritic	COVID-19	2.02193e-15	-0.0194695	0.151	0.197	6.0391e-11
	IFITM2	MP+Mono	T	COVID-19	6.81371e-15	0.169719	0.857	0.824	2.03512e-10
	TMPRSS4	AT2	Ciliated	COVID-19	1.11535e-14	0.455557	0.378	0.303	3.33132e-10
	CD209	Dendritic	AT2	COVID-19	7.48346e-13	0.0523796	0.022	0.001	2.23516e-08
	FURIN	MP+Mono	B	COVID-19	1.60377e-12	0.340016	0.151	0.084	4.79015e-08
	ACE2	AT2	B	COVID-19	1.93085e-12	0.0651092	0.04	0	5.76705e-08
	TMPRSS11A	AT2	B	COVID-19	2.48997e-12	0.264879	0.039	0	7.43705e-08
	NRP1	MP+Mono	Dendritic	COVID-19	1.49375e-11	-0.0540033	0.127	0.161	4.46153e-07
	FURIN	T	AT2	COVID-19	1.52644e-11	0.297676	0.172	0.131	4.55917e-07
	CD209	MP+Mono	AT2	COVID-19	4.65117e-11	0.048275	0.018	0.001	1.38921e-06
	IFITM2	NK	B	COVID-19	4.86644e-11	0.9854	0.325	0.571	1.45351e-06
	CD209	Dendritic	Ciliated	COVID-19	2.08198e-10	0.0505324	0.022	0.001	6.21844e-06
	IFITM3	NK	B	COVID-19	2.65996e-10	1.30036	0.458	0.5	7.94476e-06
	FURIN	NK	Ciliated	COVID-19	4.11772e-09	0.790877	0.054	0.023	0.000122988
	CD209	MP+Mono	Ciliated	COVID-19	5.88124e-09	0.0464278	0.018	0.001	0.000175661
	NRP1	AT2	Ciliated	COVID-19	7.8624e-09	0.0650116	0.043	0.014	0.000234834
	IFITM2	Ciliated	B	COVID-19	1.83344e-08	-0.124161	0.487	0.571	0.000547612
	CTSL	NK	Ciliated	COVID-19	3.25494e-08	1.45674	0.396	0.455	0.000972185
	CD209	Dendritic	B	COVID-19	2.23881e-07	0.0616321	0.022	0	0.00668687
	ACE2	Ciliated	B	COVID-19	2.86695e-07	0.0388615	0.021	0	0.00856301
	NRP1	Ciliated	B	COVID-19	1.09525e-06	-0.062692	0.014	0.04	0.032713
	IFITM2	AT2	B	COVID-19	1.84466e-06	-0.13599	0.489	0.571	0.0550962
	CD209	MP+Mono	B	COVID-19	2.17624e-06	0.0575276	0.018	0	0.0649999
	TMPRSS4	MP+Mono	NK	COVID-19	4.94225e-06	-0.0627519	0.001	0.004	0.147615
	CTSL	T	B	COVID-19	6.97207e-06	0.270571	0.261	0.211	0.208242
	FURIN	AT2	B	COVID-19	1.72233e-05	0.234909	0.131	0.084	0.514426
	TMPRSS4	T	NK	COVID-19	2.46695e-05	-0.0591655	0.001	0.004	0.736828
	IFITM2	AT2	NK	COVID-19	0.000103154	-1.12139	0.489	0.325	1
	NRP1	AT2	NK	COVID-19	0.000157316	-0.293937	0.043	0.026	1
	FURIN	MP+Mono	AT2	COVID-19	0.000166344	0.105107	0.151	0.131	1
	CTSL	AT2	B	COVID-19	0.000235704	-0.0390686	0.271	0.211	1
	TMPRSS11A	T	Ciliated	COVID-19	0.000269151	-0.000744135	0	0.001	1
	IFITM2	NK	Ciliated	COVID-19	0.000408779	1.10956	0.325	0.487	1
	ACE2	AT2	Ciliated	COVID-19	0.000419868	0.0262477	0.04	0.021	1
	TMPRSS2	T	NK	COVID-19	0.000541581	-0.0492303	0.001	0.002	1
	FURIN	NK	B	COVID-19	0.000734316	0.744509	0.054	0.084	1
	TMPRSS4	Dendritic	NK	COVID-19	0.000804259	-0.0656016	0	0.004	1
	NRP1	NK	Ciliated	COVID-19	0.00145131	0.358949	0.026	0.014	1
	IFITM3	AT2	Ciliated	COVID-19	0.0036353	0.26257	0.744	0.782	1
	IFITM1	MP+Mono	Dendritic	COVID-19	0.0058205	0.218919	0.793	0.802	1
	TMPRSS2	T	B	COVID-19	0.00901153	0.00040601	0.001	0.002	1
	FURIN	T	Dendritic	COVID-19	0.00997739	0.173099	0.172	0.197	1
	NRP1	NK	B	COVID-19	0.0103727	0.296257	0.026	0.04	1
	TMPRSS2	MP+Mono	NK	COVID-19	0.0126248	-0.0442354	0.001	0.002	1
	NRP1	T	Ciliated	COVID-19	0.0159853	-0.00464682	0.008	0.014	1
	CD209	T	NK	COVID-19	0.0298477	-0.0303121	0.001	0.002	1
	TMPRSS2	Dendritic	NK	COVID-19	0.0329658	-0.0510502	0	0.002	1
	TMPRSS4	Dendritic	B	COVID-19	0.0410502	-0.000777758	0	0.002	1
	TMPRSS2	Dendritic	B	COVID-19	0.0410889	-0.00141391	0	0.002	1
	TMPRSS11A	Dendritic	Ciliated	COVID-19	0.0412266	-0.00110681	0	0.001	1
	TMPRSS11A	MP+Mono	Ciliated	COVID-19	0.0432028	0.000886401	0	0.001	1
	TMPRSS2	AT2	Ciliated	COVID-19	0.0674494	0.717656	0.218	0.213	1
	TMPRSS11A	MP+Mono	T	COVID-19	0.0713747	0.00163054	0	0	1
	TMPRSS2	MP+Mono	B	COVID-19	0.0799485	0.00540081	0.001	0.002	1
	CD209	MP+Mono	Dendritic	COVID-19	0.0915422	-0.00410457	0.018	0.022	1
	TMPRSS2	MP+Mono	T	COVID-19	0.0935785	0.0049948	0.001	0.001	1
	IFITM1	AT2	Ciliated	COVID-19	0.108884	0.161732	0.57	0.582	1
	CD209	NK	B	COVID-19	0.109924	0.0334456	0.002	0	1
	ACE2	MP+Mono	T	COVID-19	0.152871	0.000750999	0	0	1
	TMPRSS11A	NK	Ciliated	COVID-19	0.16848	0.000687413	0	0.001	1
	TMPRSS4	MP+Mono	Dendritic	COVID-19	0.172274	0.00284977	0.001	0	1
	TMPRSS4	T	B	COVID-19	0.180363	0.0056584	0.001	0.002	1
	CD209	AT2	NK	COVID-19	0.181728	-0.024193	0.001	0.002	1
	TMPRSS4	MP+Mono	B	COVID-19	0.211491	0.00207202	0.001	0.002	1
	TMPRSS4	T	Dendritic	COVID-19	0.222774	0.00643616	0.001	0	1
	TMPRSS11A	T	NK	COVID-19	0.225785	-0.00143155	0	0	1
	IFITM2	AT2	Ciliated	COVID-19	0.263554	-0.0118289	0.489	0.487	1
	CD209	Ciliated	B	COVID-19	0.277164	0.0110997	0.001	0	1
	TMPRSS11A	Ciliated	B	COVID-19	0.277164	0.00110681	0.001	0	1
	CD209	T	B	COVID-19	0.286579	0.00313345	0.001	0	1
	CD209	NK	Ciliated	COVID-19	0.307507	0.0223459	0.002	0.001	1
	TMPRSS11A	MP+Mono	Dendritic	COVID-19	0.314286	0.00199321	0	0	1
	CD209	AT2	B	COVID-19	0.33088	0.00925256	0.001	0	1
	TMPRSS11A	Dendritic	NK	COVID-19	0.3429	-0.00179423	0	0	1
	TMPRSS2	MP+Mono	Dendritic	COVID-19	0.346209	0.00681472	0.001	0	1
	TMPRSS4	NK	B	COVID-19	0.487623	0.0648239	0.004	0.002	1
	ACE2	MP+Mono	NK	COVID-19	0.510688	0.000750999	0	0	1
	ACE2	MP+Mono	Dendritic	COVID-19	0.532626	0.000750999	0	0	1
	TMPRSS11A	MP+Mono	B	COVID-19	0.592088	0.00199321	0	0	1
	CTSL	T	AT2	COVID-19	0.5978	0.309639	0.261	0.271	1
	TMPRSS11A	NK	B	COVID-19	0.613736	0.00179423	0	0	1
	TMPRSS11A	T	Dendritic	COVID-19	0.662517	0.000362679	0	0	1
	ACE2	MP+Mono	B	COVID-19	0.739708	0.000750999	0	0	1
	TMPRSS4	MP+Mono	T	COVID-19	0.747428	-0.00358638	0.001	0.001	1
	NRP1	AT2	B	COVID-19	0.784466	0.00231958	0.043	0.04	1
	CD209	T	AT2	COVID-19	0.805619	-0.00611911	0.001	0.001	1
	TMPRSS2	NK	B	COVID-19	0.808241	0.0496363	0.002	0.002	1
	TMPRSS11A	T	B	COVID-19	0.816332	0.000362679	0	0	1
	CD209	AT2	Ciliated	COVID-19	0.823785	-0.00184718	0.001	0.001	1
	TMPRSS2	T	Dendritic	COVID-19	0.860721	0.00181992	0.001	0	1
	TMPRSS11A	MP+Mono	NK	COVID-19	0.909701	0.000198988	0	0	1
	CD209	T	Ciliated	COVID-19	0.955525	-0.00796629	0.001	0.001	1
	ACE2	T	Dendritic	COVID-19		0	0	0
	ACE2	T	NK	COVID-19		0	0	0
	ACE2	T	B	COVID-19		0	0	0
	ACE2	Dendritic	NK	COVID-19		0	0	0
	ACE2	Dendritic	B	COVID-19		0	0	0
	TMPRSS11A	Dendritic	B	COVID-19		0	0	0
	ACE2	NK	B	COVID-19		0	0	0
