# Supplementary material for: Identification of Transcription Factors Regulating SARS-CoV-2 Tropism Factor Expression by Inferring Cell-Type-Specific Transcriptional Regulatory Networks in Human Lungs
Source: Viruses. 2022 Apr 17;14(4):837. doi: 10.3390/v14040837 (PMC9026071; doi:10.3390/v14040837)
Supplement: Supplementary file 1 [file viruses-14-00837-s001.zip › Table S4.xlsx]

## Sheet: Supplemental Dataset 3a
Supplemental Dataset 3. The percentage of cells co-expressing receptor-protease pairs for each detected cell type in healthy donors (a) and COVID-19 patients (b).
Supplemental Dataset 3a. The percentage of cells co-expressing receptor-protease pairs for each detected cell type in healthy donors
	Protease	Receptor	celltype	n_cells	n_COEX	percentage
	CTSL	ACE2	AT1	14439	22	0.0015
	CTSL	CD209	AT1	14439	2	0.0001
	CTSL	NRP1	AT1	14439	633	0.0438
	FURIN	ACE2	AT1	14439	14	0.001
	FURIN	CD209	AT1	14439	1	0.0001
	FURIN	NRP1	AT1	14439	215	0.0149
	TMPRSS2	ACE2	AT1	14439	39	0.0027
	TMPRSS2	CD209	AT1	14439	0	0
	TMPRSS2	NRP1	AT1	14439	789	0.0546
	TMPRSS4	ACE2	AT1	14439	0	0
	TMPRSS4	CD209	AT1	14439	0	0
	TMPRSS4	NRP1	AT1	14439	22	0.0015
	TMPRSS11A	ACE2	AT1	14439	2	0.0001
	TMPRSS11A	CD209	AT1	14439	0	0
	TMPRSS11A	NRP1	AT1	14439	12	0.0008
	CTSL	ACE2	AT2	35658	51	0.0014
	CTSL	CD209	AT2	35658	0	0
	CTSL	NRP1	AT2	35658	442	0.0124
	FURIN	ACE2	AT2	35658	70	0.002
	FURIN	CD209	AT2	35658	0	0
	FURIN	NRP1	AT2	35658	393	0.011
	TMPRSS2	ACE2	AT2	35658	131	0.0037
	TMPRSS2	CD209	AT2	35658	0	0
	TMPRSS2	NRP1	AT2	35658	1071	0.03
	TMPRSS4	ACE2	AT2	35658	3	0.0001
	TMPRSS4	CD209	AT2	35658	0	0
	TMPRSS4	NRP1	AT2	35658	22	0.0006
	TMPRSS11A	ACE2	AT2	35658	0	0
	TMPRSS11A	CD209	AT2	35658	0	0
	TMPRSS11A	NRP1	AT2	35658	7	0.0002
	CTSL	ACE2	B Cell	221	0	0
	CTSL	CD209	B Cell	221	0	0
	CTSL	NRP1	B Cell	221	2	0.009
	FURIN	ACE2	B Cell	221	0	0
	FURIN	CD209	B Cell	221	0	0
	FURIN	NRP1	B Cell	221	0	0
	TMPRSS2	ACE2	B Cell	221	0	0
	TMPRSS2	CD209	B Cell	221	0	0
	TMPRSS2	NRP1	B Cell	221	0	0
	TMPRSS4	ACE2	B Cell	221	0	0
	TMPRSS4	CD209	B Cell	221	0	0
	TMPRSS4	NRP1	B Cell	221	0	0
	TMPRSS11A	ACE2	B Cell	221	0	0
	TMPRSS11A	CD209	B Cell	221	0	0
	TMPRSS11A	NRP1	B Cell	221	0	0
	CTSL	ACE2	basophil/mast	320	0	0
	CTSL	CD209	basophil/mast	320	0	0
	CTSL	NRP1	basophil/mast	320	9	0.0281
	FURIN	ACE2	basophil/mast	320	0	0
	FURIN	CD209	basophil/mast	320	0	0
	FURIN	NRP1	basophil/mast	320	1	0.0031
	TMPRSS2	ACE2	basophil/mast	320	0	0
	TMPRSS2	CD209	basophil/mast	320	0	0
	TMPRSS2	NRP1	basophil/mast	320	1	0.0031
	TMPRSS4	ACE2	basophil/mast	320	0	0
	TMPRSS4	CD209	basophil/mast	320	0	0
	TMPRSS4	NRP1	basophil/mast	320	0	0
	TMPRSS11A	ACE2	basophil/mast	320	0	0
	TMPRSS11A	CD209	basophil/mast	320	0	0
	TMPRSS11A	NRP1	basophil/mast	320	0	0
	CTSL	ACE2	Ciliated Cell	3446	6	0.0017
	CTSL	CD209	Ciliated Cell	3446	1	0.0003
	CTSL	NRP1	Ciliated Cell	3446	41	0.0119
	FURIN	ACE2	Ciliated Cell	3446	1	0.0003
	FURIN	CD209	Ciliated Cell	3446	0	0
	FURIN	NRP1	Ciliated Cell	3446	9	0.0026
	TMPRSS2	ACE2	Ciliated Cell	3446	6	0.0017
	TMPRSS2	CD209	Ciliated Cell	3446	1	0.0003
	TMPRSS2	NRP1	Ciliated Cell	3446	32	0.0093
	TMPRSS4	ACE2	Ciliated Cell	3446	4	0.0012
	TMPRSS4	CD209	Ciliated Cell	3446	0	0
	TMPRSS4	NRP1	Ciliated Cell	3446	9	0.0026
	TMPRSS11A	ACE2	Ciliated Cell	3446	0	0
	TMPRSS11A	CD209	Ciliated Cell	3446	0	0
	TMPRSS11A	NRP1	Ciliated Cell	3446	2	0.0006
	CTSL	ACE2	Club	3446	6	0.0017
	CTSL	CD209	Club	3446	0	0
	CTSL	NRP1	Club	3446	35	0.0102
	FURIN	ACE2	Club	3446	5	0.0015
	FURIN	CD209	Club	3446	0	0
	FURIN	NRP1	Club	3446	15	0.0044
	TMPRSS2	ACE2	Club	3446	10	0.0029
	TMPRSS2	CD209	Club	3446	0	0
	TMPRSS2	NRP1	Club	3446	62	0.018
	TMPRSS4	ACE2	Club	3446	16	0.0046
	TMPRSS4	CD209	Club	3446	0	0
	TMPRSS4	NRP1	Club	3446	15	0.0044
	TMPRSS11A	ACE2	Club	3446	0	0
	TMPRSS11A	CD209	Club	3446	0	0
	TMPRSS11A	NRP1	Club	3446	0	0
	CTSL	ACE2	Dendritic	645	0	0
	CTSL	CD209	Dendritic	645	6	0.0093
	CTSL	NRP1	Dendritic	645	168	0.2605
	FURIN	ACE2	Dendritic	645	0	0
	FURIN	CD209	Dendritic	645	2	0.0031
	FURIN	NRP1	Dendritic	645	30	0.0465
	TMPRSS2	ACE2	Dendritic	645	0	0
	TMPRSS2	CD209	Dendritic	645	0	0
	TMPRSS2	NRP1	Dendritic	645	8	0.0124
	TMPRSS4	ACE2	Dendritic	645	0	0
	TMPRSS4	CD209	Dendritic	645	0	0
	TMPRSS4	NRP1	Dendritic	645	0	0
	TMPRSS11A	ACE2	Dendritic	645	0	0
	TMPRSS11A	CD209	Dendritic	645	0	0
	TMPRSS11A	NRP1	Dendritic	645	0	0
	CTSL	ACE2	Endothelial	6478	0	0
	CTSL	CD209	Endothelial	6478	1	0.0002
	CTSL	NRP1	Endothelial	6478	436	0.0673
	FURIN	ACE2	Endothelial	6478	1	0.0002
	FURIN	CD209	Endothelial	6478	0	0
	FURIN	NRP1	Endothelial	6478	153	0.0236
	TMPRSS2	ACE2	Endothelial	6478	4	0.0006
	TMPRSS2	CD209	Endothelial	6478	0	0
	TMPRSS2	NRP1	Endothelial	6478	286	0.0441
	TMPRSS4	ACE2	Endothelial	6478	1	0.0002
	TMPRSS4	CD209	Endothelial	6478	0	0
	TMPRSS4	NRP1	Endothelial	6478	5	0.0008
	TMPRSS11A	ACE2	Endothelial	6478	0	0
	TMPRSS11A	CD209	Endothelial	6478	0	0
	TMPRSS11A	NRP1	Endothelial	6478	10	0.0015
	CTSL	ACE2	Macrophage/Monocyte	49360	13	0.0003
	CTSL	CD209	Macrophage/Monocyte	49360	259	0.0052
	CTSL	NRP1	Macrophage/Monocyte	49360	7432	0.1506
	FURIN	ACE2	Macrophage/Monocyte	49360	4	0.0001
	FURIN	CD209	Macrophage/Monocyte	49360	69	0.0014
	FURIN	NRP1	Macrophage/Monocyte	49360	1299	0.0263
	TMPRSS2	ACE2	Macrophage/Monocyte	49360	4	0.0001
	TMPRSS2	CD209	Macrophage/Monocyte	49360	3	0.0001
	TMPRSS2	NRP1	Macrophage/Monocyte	49360	345	0.007
	TMPRSS4	ACE2	Macrophage/Monocyte	49360	0	0
	TMPRSS4	CD209	Macrophage/Monocyte	49360	0	0
	TMPRSS4	NRP1	Macrophage/Monocyte	49360	20	0.0004
	TMPRSS11A	ACE2	Macrophage/Monocyte	49360	0	0
	TMPRSS11A	CD209	Macrophage/Monocyte	49360	0	0
	TMPRSS11A	NRP1	Macrophage/Monocyte	49360	14	0.0003
	CTSL	ACE2	NK	1029	0	0
	CTSL	CD209	NK	1029	0	0
	CTSL	NRP1	NK	1029	21	0.0204
	FURIN	ACE2	NK	1029	2	0.0019
	FURIN	CD209	NK	1029	0	0
	FURIN	NRP1	NK	1029	9	0.0087
	TMPRSS2	ACE2	NK	1029	1	0.001
	TMPRSS2	CD209	NK	1029	0	0
	TMPRSS2	NRP1	NK	1029	8	0.0078
	TMPRSS4	ACE2	NK	1029	0	0
	TMPRSS4	CD209	NK	1029	0	0
	TMPRSS4	NRP1	NK	1029	1	0.001
	TMPRSS11A	ACE2	NK	1029	0	0
	TMPRSS11A	CD209	NK	1029	0	0
	TMPRSS11A	NRP1	NK	1029	1	0.001
	CTSL	ACE2	T	4108	0	0
	CTSL	CD209	T	4108	0	0
	CTSL	NRP1	T	4108	11	0.0027
	FURIN	ACE2	T	4108	0	0
	FURIN	CD209	T	4108	0	0
	FURIN	NRP1	T	4108	6	0.0015
	TMPRSS2	ACE2	T	4108	0	0
	TMPRSS2	CD209	T	4108	0	0
	TMPRSS2	NRP1	T	4108	11	0.0027
	TMPRSS4	ACE2	T	4108	0	0
	TMPRSS4	CD209	T	4108	0	0
	TMPRSS4	NRP1	T	4108	1	0.0002
	TMPRSS11A	ACE2	T	4108	0	0
	TMPRSS11A	CD209	T	4108	0	0
	TMPRSS11A	NRP1	T	4108	0	0

## Sheet: Supplemental Dataset 3b
Supplemental Dataset 3. The percentage of cells co-expressing receptor-protease pairs for each detected cell type in healthy donors (a) and COVID-19 patients (b).
Supplemental Dataset 3b. The percentage of cells co-expressing receptor-protease pairs for each detected cell type in COVID-19 patients
	Protease	Receptor	celltype	n_cells	n_COEX	percentage
	CTSL	ACE2	AT2	2573	42	0.0163
	CTSL	CD209	AT2	2573	2	0.0008
	CTSL	NRP1	AT2	2573	59	0.0229
	FURIN	ACE2	AT2	2573	36	0.014
	FURIN	CD209	AT2	2573	1	0.0004
	FURIN	NRP1	AT2	2573	39	0.0152
	TMPRSS2	ACE2	AT2	2573	41	0.0159
	TMPRSS2	CD209	AT2	2573	0	0
	TMPRSS2	NRP1	AT2	2573	37	0.0144
	TMPRSS4	ACE2	AT2	2573	89	0.0346
	TMPRSS4	CD209	AT2	2573	1	0.0004
	TMPRSS4	NRP1	AT2	2573	69	0.0268
	TMPRSS11A	ACE2	AT2	2573	11	0.0043
	TMPRSS11A	CD209	AT2	2573	0	0
	TMPRSS11A	NRP1	AT2	2573	6	0.0023
	CTSL	ACE2	B	1217	0	0
	CTSL	CD209	B	1217	0	0
	CTSL	NRP1	B	1217	18	0.0148
	FURIN	ACE2	B	1217	0	0
	FURIN	CD209	B	1217	0	0
	FURIN	NRP1	B	1217	8	0.0066
	TMPRSS2	ACE2	B	1217	0	0
	TMPRSS2	CD209	B	1217	0	0
	TMPRSS2	NRP1	B	1217	0	0
	TMPRSS4	ACE2	B	1217	0	0
	TMPRSS4	CD209	B	1217	0	0
	TMPRSS4	NRP1	B	1217	0	0
	TMPRSS11A	ACE2	B	1217	0	0
	TMPRSS11A	CD209	B	1217	0	0
	TMPRSS11A	NRP1	B	1217	0	0
	CTSL	ACE2	Ciliated	2060	30	0.0146
	CTSL	CD209	Ciliated	2060	1	0.0005
	CTSL	NRP1	Ciliated	2060	24	0.0117
	FURIN	ACE2	Ciliated	2060	0	0
	FURIN	CD209	Ciliated	2060	0	0
	FURIN	NRP1	Ciliated	2060	1	0.0005
	TMPRSS2	ACE2	Ciliated	2060	23	0.0112
	TMPRSS2	CD209	Ciliated	2060	0	0
	TMPRSS2	NRP1	Ciliated	2060	9	0.0044
	TMPRSS4	ACE2	Ciliated	2060	31	0.015
	TMPRSS4	CD209	Ciliated	2060	0	0
	TMPRSS4	NRP1	Ciliated	2060	10	0.0049
	TMPRSS11A	ACE2	Ciliated	2060	0	0
	TMPRSS11A	CD209	Ciliated	2060	0	0
	TMPRSS11A	NRP1	Ciliated	2060	0	0
	CTSL	ACE2	Dendritic	4292	0	0
	CTSL	CD209	Dendritic	4292	91	0.0212
	CTSL	NRP1	Dendritic	4292	679	0.1582
	FURIN	ACE2	Dendritic	4292	0	0
	FURIN	CD209	Dendritic	4292	24	0.0056
	FURIN	NRP1	Dendritic	4292	206	0.048
	TMPRSS2	ACE2	Dendritic	4292	0	0
	TMPRSS2	CD209	Dendritic	4292	0	0
	TMPRSS2	NRP1	Dendritic	4292	1	0.0002
	TMPRSS4	ACE2	Dendritic	4292	0	0
	TMPRSS4	CD209	Dendritic	4292	0	0
	TMPRSS4	NRP1	Dendritic	4292	0	0
	TMPRSS11A	ACE2	Dendritic	4292	0	0
	TMPRSS11A	CD209	Dendritic	4292	0	0
	TMPRSS11A	NRP1	Dendritic	4292	0	0
	CTSL	ACE2	Macrophage/Monocyte	55112	4	0.0001
	CTSL	CD209	Macrophage/Monocyte	55112	988	0.0179
	CTSL	NRP1	Macrophage/Monocyte	55112	6903	0.1253
	FURIN	ACE2	Macrophage/Monocyte	55112	1	0
	FURIN	CD209	Macrophage/Monocyte	55112	309	0.0056
	FURIN	NRP1	Macrophage/Monocyte	55112	2025	0.0367
	TMPRSS2	ACE2	Macrophage/Monocyte	55112	0	0
	TMPRSS2	CD209	Macrophage/Monocyte	55112	0	0
	TMPRSS2	NRP1	Macrophage/Monocyte	55112	2	0
	TMPRSS4	ACE2	Macrophage/Monocyte	55112	1	0
	TMPRSS4	CD209	Macrophage/Monocyte	55112	2	0
	TMPRSS4	NRP1	Macrophage/Monocyte	55112	7	0.0001
	TMPRSS11A	ACE2	Macrophage/Monocyte	55112	0	0
	TMPRSS11A	CD209	Macrophage/Monocyte	55112	0	0
	TMPRSS11A	NRP1	Macrophage/Monocyte	55112	0	0
	CTSL	ACE2	NK	4769	0	0
	CTSL	CD209	NK	4769	8	0.0017
	CTSL	NRP1	NK	4769	96	0.0201
	FURIN	ACE2	NK	4769	0	0
	FURIN	CD209	NK	4769	0	0
	FURIN	NRP1	NK	4769	7	0.0015
	TMPRSS2	ACE2	NK	4769	0	0
	TMPRSS2	CD209	NK	4769	0	0
	TMPRSS2	NRP1	NK	4769	0	0
	TMPRSS4	ACE2	NK	4769	0	0
	TMPRSS4	CD209	NK	4769	0	0
	TMPRSS4	NRP1	NK	4769	0	0
	TMPRSS11A	ACE2	NK	4769	0	0
	TMPRSS11A	CD209	NK	4769	0	0
	TMPRSS11A	NRP1	NK	4769	0	0
	CTSL	ACE2	T	22522	0	0
	CTSL	CD209	T	22522	18	0.0008
	CTSL	NRP1	T	22522	154	0.0068
	FURIN	ACE2	T	22522	0	0
	FURIN	CD209	T	22522	10	0.0004
	FURIN	NRP1	T	22522	64	0.0028
	TMPRSS2	ACE2	T	22522	0	0
	TMPRSS2	CD209	T	22522	0	0
	TMPRSS2	NRP1	T	22522	0	0
	TMPRSS4	ACE2	T	22522	0	0
	TMPRSS4	CD209	T	22522	0	0
	TMPRSS4	NRP1	T	22522	3	0.0001
	TMPRSS11A	ACE2	T	22522	0	0
	TMPRSS11A	CD209	T	22522	0	0
	TMPRSS11A	NRP1	T	22522	0	0

## Sheet: Supplemental Dataset 3c
Supplementary Dataset 3c. The differential analysis for the receptor-protease co-expressing percentage between different cell types. A receptor-protease pair is preferentially expresed if corresponding foldchange is greater than 0.1.
Column ‘Receptor’ suggests receptor of interest,
Column ‘Protease’ suggests protease of interest,
Column 'Celltype1' indicates the 1st celltype to test gene expression
Column 'Celltype2' suggests the 2nd celltype to test gene expression
Column 'Condition' suggests the statistical test is performmed on healthy donors or COVID-19 patients
Column 'Statistic' suggests t-test returned statistic
Column 'Pvalue' suggests P-value of t-test
Column 'FC' suggests fold-chage of gene expression in celltype2 compared to celltype1
	Receptor	Protease	Celltype1	Celltype2	Condition	Statistic	Pvalue	FC
	NRP1	CTSL	T Cell	DC	COVID-19	-6.14556	1.44296e-06	26.7843
	NRP1	CTSL	DC	T Cell	COVID-19	6.14556	1.44296e-06	0.0373354
	NRP1	CTSL	T Cell	B Cell	COVID-19	-6.26244	8.58909e-06	6.50496
	NRP1	CTSL	B Cell	T Cell	COVID-19	6.26244	8.58909e-06	0.153729
	NRP1	CTSL	AT2	DC	Health	-5.2528	1.94031e-05	19.2021
	NRP1	CTSL	DC	AT2	Health	5.2528	1.94031e-05	0.0520777
	NRP1	CTSL	AT2	EC	Health	-5.05299	4.09049e-05	5.11476
	NRP1	CTSL	EC	AT2	Health	5.05299	4.09049e-05	0.195512
	NRP1	CTSL	NK	DC	COVID-19	-4.91794	4.60915e-05	6.52331
	NRP1	CTSL	DC	NK	COVID-19	4.91794	4.60915e-05	0.153296
	NRP1	CTSL	T Cell	MP+Mono	COVID-19	-4.72694	5.85045e-05	26.2922
	NRP1	CTSL	MP+Mono	T Cell	COVID-19	4.72694	5.85045e-05	0.0380341
	NRP1	CTSL	Ciliated Cell	DC	COVID-19	-4.73471	9.0176e-05	8.65119
	NRP1	CTSL	DC	Ciliated Cell	COVID-19	4.73471	9.0176e-05	0.115591
	NRP1	CTSL	AT2	NK	Health	-4.84824	0.00012908	3.72983
	NRP1	CTSL	NK	AT2	Health	4.84824	0.00012908	0.268108
	NRP1	CTSL	Ciliated Cell	DC	Health	-4.49106	0.000151517	6.89182
	NRP1	CTSL	DC	Ciliated Cell	Health	4.49106	0.000151517	0.1451
	NRP1	CTSL	AT2	DC	COVID-19	-4.19195	0.000302223	4.00609
	NRP1	CTSL	DC	AT2	COVID-19	4.19195	0.000302223	0.24962
	CD209	CTSL	T Cell	MP+Mono	COVID-19	-4.08564	0.000424283	16.9038
	CD209	CTSL	MP+Mono	T Cell	COVID-19	4.08564	0.000424283	0.0591584
	NRP1	FURIN	T Cell	DC	COVID-19	-4.23881	0.000444209	17.5043
	NRP1	FURIN	DC	T Cell	COVID-19	4.23881	0.000444209	0.0571287
	NRP1	CTSL	Club Cell	DC	Health	-4.01709	0.000675958	15.3167
	NRP1	CTSL	DC	Club Cell	Health	4.01709	0.000675958	0.0652882
	NRP1	CTSL	AT2	BMC	Health	-4.05449	0.000676526	4.2755
	NRP1	CTSL	BMC	AT2	Health	4.05449	0.000676526	0.233891
	NRP1	TMPRSS4	AT2	Ciliated Cell	Health	-5.022	0.000717138	4.09951
	NRP1	TMPRSS4	Ciliated Cell	AT2	Health	5.022	0.000717138	0.243932
	NRP1	CTSL	NK	MP+Mono	COVID-19	-3.79673	0.000792592	6.40346
	NRP1	CTSL	MP+Mono	NK	COVID-19	3.79673	0.000792592	0.156165
	NRP1	CTSL	EC	DC	Health	-3.81963	0.000830101	3.75424
	NRP1	CTSL	DC	EC	Health	3.81963	0.000830101	0.266365
	NRP1	CTSL	T Cell	DC	Health	-3.83811	0.00110897	22.2058
	NRP1	CTSL	DC	T Cell	Health	3.83811	0.00110897	0.0450333
	CD209	CTSL	T Cell	DC	COVID-19	-3.76149	0.0011475	19.7226
	CD209	CTSL	DC	T Cell	COVID-19	3.76149	0.0011475	0.0507033
	NRP1	CTSL	AT2	MP+Mono	Health	-3.59175	0.00128921	10.9832
	NRP1	CTSL	MP+Mono	AT2	Health	3.59175	0.00128921	0.0910482
	NRP1	CTSL	Ciliated Cell	MP+Mono	COVID-19	-3.6399	0.00130164	8.49226
	NRP1	CTSL	MP+Mono	Ciliated Cell	COVID-19	3.6399	0.00130164	0.117754
	NRP1	CTSL	T Cell	EC	Health	-3.76847	0.00153223	5.91485
	NRP1	CTSL	EC	T Cell	Health	3.76847	0.00153223	0.169066
	NRP1	CTSL	T Cell	Ciliated Cell	COVID-19	-3.60412	0.00157575	3.09602
	NRP1	CTSL	Ciliated Cell	T Cell	COVID-19	3.60412	0.00157575	0.322995
	NRP1	FURIN	AT2	EC	Health	-3.54175	0.00183101	2.97511
	NRP1	FURIN	EC	AT2	Health	3.54175	0.00183101	0.336122
	NRP1	CTSL	AT1	DC	Health	-3.45939	0.00188028	3.33209
	NRP1	CTSL	DC	AT1	Health	3.45939	0.00188028	0.300112
	NRP1	CTSL	T Cell	AT2	COVID-19	-3.45351	0.00206654	6.68589
	NRP1	CTSL	AT2	T Cell	COVID-19	3.45351	0.00206654	0.149569
	CD209	FURIN	T Cell	DC	COVID-19	-3.74644	0.0021686	10.94
	CD209	FURIN	DC	T Cell	COVID-19	3.74644	0.0021686	0.0914077
	NRP1	CTSL	Club Cell	EC	Health	-3.51492	0.00247341	4.07984
	NRP1	CTSL	EC	Club Cell	Health	3.51492	0.00247341	0.245108
	NRP1	TMPRSS4	AT2	Club Cell	Health	-3.86947	0.00261032	12.0979
	NRP1	TMPRSS4	Club Cell	AT2	Health	3.86947	0.00261032	0.0826587
	NRP1	CTSL	T Cell	NK	COVID-19	-3.35123	0.00265731	4.10593
	NRP1	CTSL	NK	T Cell	COVID-19	3.35123	0.00265731	0.24355
	NRP1	CTSL	AT2	MP+Mono	COVID-19	-3.27879	0.0029615	3.93249
	NRP1	CTSL	MP+Mono	AT2	COVID-19	3.27879	0.0029615	0.254292
	NRP1	FURIN	AT2	DC	Health	-3.32418	0.00338322	5.06396
	NRP1	FURIN	DC	AT2	Health	3.32418	0.00338322	0.197474
	NRP1	CTSL	BMC	DC	Health	-3.30594	0.00352791	4.49118
	NRP1	CTSL	DC	BMC	Health	3.30594	0.00352791	0.222658
	NRP1	CTSL	T Cell	NK	Health	-3.61465	0.0035492	4.31328
	NRP1	CTSL	NK	T Cell	Health	3.61465	0.0035492	0.231842
	CD209	CTSL	MP+Mono	DC	Health	-3.47578	0.00410018	5.55302
	CD209	CTSL	DC	MP+Mono	Health	3.47578	0.00410018	0.180082
	NRP1	FURIN	AT2	DC	COVID-19	-3.16382	0.00433739	2.64377
	NRP1	FURIN	DC	AT2	COVID-19	3.16382	0.00433739	0.378248
	NRP1	CTSL	NK	DC	Health	-3.2255	0.00445213	5.14824
	NRP1	CTSL	DC	NK	Health	3.2255	0.00445213	0.194241
	NRP1	FURIN	Club Cell	EC	Health	-3.24772	0.00473503	4.37014
	NRP1	FURIN	EC	Club Cell	Health	3.24772	0.00473503	0.228826
	ACE2	CTSL	MP+Mono	Ciliated Cell	Health	-3.6049	0.00570453	9.60979
	ACE2	CTSL	Ciliated Cell	MP+Mono	Health	3.6049	0.00570453	0.104061
	NRP1	FURIN	T Cell	AT2	COVID-19	-3.10583	0.00610103	6.62098
	NRP1	FURIN	AT2	T Cell	COVID-19	3.10583	0.00610103	0.151035
	ACE2	CTSL	MP+Mono	AT1	Health	-3.14231	0.00720091	4.30885
	ACE2	CTSL	AT1	MP+Mono	Health	3.14231	0.00720091	0.232081
	NRP1	FURIN	T Cell	MP+Mono	COVID-19	-2.84609	0.00939615	13.9417
	NRP1	FURIN	MP+Mono	T Cell	COVID-19	2.84609	0.00939615	0.071727
	NRP1	FURIN	T Cell	EC	Health	-2.93501	0.00970868	4.1901
	NRP1	FURIN	EC	T Cell	Health	2.93501	0.00970868	0.238658
	NRP1	CTSL	AT2	Ciliated Cell	Health	-2.81705	0.00977891	2.78621
	NRP1	CTSL	Ciliated Cell	AT2	Health	2.81705	0.00977891	0.35891
	NRP1	CTSL	T Cell	BMC	Health	-3.02175	0.0098194	4.94431
	NRP1	CTSL	BMC	T Cell	Health	3.02175	0.0098194	0.202253
	NRP1	CTSL	Ciliated Cell	MP+Mono	Health	-2.78495	0.00985374	3.94198
	NRP1	CTSL	MP+Mono	Ciliated Cell	Health	2.78495	0.00985374	0.253679
	NRP1	CTSL	B Cell	DC	COVID-19	-2.83278	0.0110329	4.11751
	NRP1	CTSL	DC	B Cell	COVID-19	2.83278	0.0110329	0.242865
	NRP1	CTSL	Club Cell	NK	Health	-2.91375	0.0120846	2.97513
	NRP1	CTSL	NK	Club Cell	Health	2.91375	0.0120846	0.336119
	NRP1	TMPRSS2	MP+Mono	DC	Health	-2.85181	0.0121221	8.56458
	NRP1	TMPRSS2	DC	MP+Mono	Health	2.85181	0.0121221	0.11676
	NRP1	CTSL	Club Cell	MP+Mono	Health	-2.7165	0.0126028	8.76084
	NRP1	CTSL	MP+Mono	Club Cell	Health	2.7165	0.0126028	0.114144
	NRP1	CTSL	Ciliated Cell	B Cell	COVID-19	-2.87332	0.0130597	2.10107
	NRP1	CTSL	B Cell	Ciliated Cell	COVID-19	2.87332	0.0130597	0.475947
	NRP1	FURIN	AT1	DC	Health	-2.73152	0.013255	3.3186
	NRP1	FURIN	DC	AT1	Health	2.73152	0.013255	0.301332
	NRP1	CTSL	T Cell	MP+Mono	Health	-2.64503	0.0151421	12.7013
	NRP1	CTSL	MP+Mono	T Cell	Health	2.64503	0.0151421	0.0787323
	NRP1	FURIN	Club Cell	DC	Health	-2.72753	0.015574	7.43844
	NRP1	FURIN	DC	Club Cell	Health	2.72753	0.015574	0.134437
	NRP1	CTSL	Club Cell	BMC	Health	-2.69326	0.0174858	3.41039
	NRP1	CTSL	BMC	Club Cell	Health	2.69326	0.0174858	0.293221
	NRP1	TMPRSS2	Ciliated Cell	AT2	COVID-19	-2.62497	0.0209871	2.52665
	NRP1	TMPRSS2	AT2	Ciliated Cell	COVID-19	2.62497	0.0209871	0.395781
	ACE2	CTSL	AT2	Ciliated Cell	Health	-2.67185	0.0217221	3.31382
	ACE2	CTSL	Ciliated Cell	AT2	Health	2.67185	0.0217221	0.301767
	NRP1	TMPRSS4	MP+Mono	Club Cell	Health	-2.76175	0.0220491	5.03891
	NRP1	TMPRSS4	Club Cell	MP+Mono	Health	2.76175	0.0220491	0.198456
	NRP1	TMPRSS4	MP+Mono	AT2	COVID-19	-2.49245	0.0240365	83.0133
	NRP1	TMPRSS4	AT2	MP+Mono	COVID-19	2.49245	0.0240365	0.0120463
	NRP1	FURIN	T Cell	DC	Health	-2.49312	0.0258074	7.13199
	NRP1	FURIN	DC	T Cell	Health	2.49312	0.0258074	0.140213
	NRP1	TMPRSS4	AT1	Club Cell	Health	-2.61175	0.0259628	3.57341
	NRP1	TMPRSS4	Club Cell	AT1	Health	2.61175	0.0259628	0.279845
	NRP1	FURIN	AT1	EC	Health	-2.37238	0.0273042	1.9497
	NRP1	FURIN	EC	AT1	Health	2.37238	0.0273042	0.512899
	NRP1	FURIN	NK	DC	COVID-19	-2.43949	0.0276052	4.65982
	NRP1	FURIN	DC	NK	COVID-19	2.43949	0.0276052	0.214601
	ACE2	CTSL	MP+Mono	Club Cell	Health	-2.60021	0.0287285	12.6843
	ACE2	CTSL	Club Cell	MP+Mono	Health	2.60021	0.0287285	0.0788375
	NRP1	CTSL	AT2	AT1	Health	-2.28435	0.0311093	5.76277
	NRP1	CTSL	AT1	AT2	Health	2.28435	0.0311093	0.173528
	NRP1	TMPRSS4	MP+Mono	Ciliated Cell	COVID-19	-2.52578	0.0324592	34.4181
	NRP1	TMPRSS4	Ciliated Cell	MP+Mono	COVID-19	2.52578	0.0324592	0.0290545
	NRP1	TMPRSS4	AT2	AT1	Health	-2.38665	0.0328963	3.38555
	NRP1	TMPRSS4	AT1	AT2	Health	2.38665	0.0328963	0.295373
	ACE2	TMPRSS2	AT1	Club Cell	Health	-2.42109	0.0339411	3.07403
	ACE2	TMPRSS2	Club Cell	AT1	Health	2.42109	0.0339411	0.325305
	NRP1	CTSL	Ciliated Cell	EC	Health	-2.23258	0.036074	1.83574
	NRP1	CTSL	EC	Ciliated Cell	Health	2.23258	0.036074	0.544739
	NRP1	TMPRSS2	AT2	DC	Health	-2.30719	0.0368445	3.76237
	NRP1	TMPRSS2	DC	AT2	Health	2.30719	0.0368445	0.26579
	ACE2	CTSL	AT2	Club Cell	Health	-2.33797	0.0393127	4.37403
	ACE2	CTSL	Club Cell	AT2	Health	2.33797	0.0393127	0.228622
	ACE2	CTSL	MP+Mono	AT2	Health	-2.24163	0.0395138	2.89992
	ACE2	CTSL	AT2	MP+Mono	Health	2.24163	0.0395138	0.344837
	NRP1	CTSL	B Cell	MP+Mono	COVID-19	-2.17275	0.0426559	4.04187
	NRP1	CTSL	MP+Mono	B Cell	COVID-19	2.17275	0.0426559	0.24741
	ACE2	FURIN	MP+Mono	AT1	Health	-2.35475	0.0429693	6.15106
	ACE2	FURIN	AT1	MP+Mono	Health	2.35475	0.0429693	0.162574
	NRP1	CTSL	T Cell	Ciliated Cell	Health	-2.18497	0.0431814	3.22205
	NRP1	CTSL	Ciliated Cell	T Cell	Health	2.18497	0.0431814	0.310361
	ACE2	CTSL	MP+Mono	Ciliated Cell	COVID-19	-2.3166	0.0457399	64.1231
	ACE2	CTSL	Ciliated Cell	MP+Mono	COVID-19	2.3166	0.0457399	0.015595
	NRP1	FURIN	Club Cell	NK	Health	-2.32766	0.048338	3.20119
	NRP1	FURIN	NK	Club Cell	Health	2.32766	0.048338	0.312384
	NRP1	TMPRSS2	MP+Mono	EC	Health	-2.06643	0.0519824	3.53499
	NRP1	TMPRSS2	EC	MP+Mono	Health	2.06643	0.0519824	0.282887
	NRP1	FURIN	T Cell	NK	COVID-19	-2.19901	0.0525288	3.75644
	NRP1	FURIN	NK	T Cell	COVID-19	2.19901	0.0525288	0.266209
	NRP1	CTSL	MP+Mono	DC	Health	-2.00577	0.0546305	1.74831
	NRP1	CTSL	DC	MP+Mono	Health	2.00577	0.0546305	0.57198
	NRP1	FURIN	Club Cell	AT1	Health	-2.05313	0.0567851	2.24144
	NRP1	FURIN	AT1	Club Cell	Health	2.05313	0.0567851	0.446142
	NRP1	FURIN	T Cell	B Cell	COVID-19	-2.10263	0.0572771	7.3283
	NRP1	FURIN	B Cell	T Cell	COVID-19	2.10263	0.0572771	0.136457
	ACE2	TMPRSS2	MP+Mono	AT1	Health	-2.11443	0.0581283	6.18032
	ACE2	TMPRSS2	AT1	MP+Mono	Health	2.11443	0.0581283	0.161804
	NRP1	FURIN	MP+Mono	DC	Health	-1.9863	0.0585339	2.13941
	NRP1	FURIN	DC	MP+Mono	Health	1.9863	0.0585339	0.467418
	NRP1	FURIN	Ciliated Cell	DC	Health	-2.05871	0.0586336	3.59906
	NRP1	FURIN	DC	Ciliated Cell	Health	2.05871	0.0586336	0.277851
	NRP1	CTSL	EC	MP+Mono	Health	-1.97006	0.0595692	2.14735
	NRP1	CTSL	MP+Mono	EC	Health	1.97006	0.0595692	0.46569
	NRP1	FURIN	B Cell	DC	COVID-19	-2.01044	0.060524	2.38859
	NRP1	FURIN	DC	B Cell	COVID-19	2.01044	0.060524	0.418656
	NRP1	FURIN	AT2	NK	Health	-2.03234	0.0630708	2.17931
	NRP1	FURIN	NK	AT2	Health	2.03234	0.0630708	0.458861
	CD209	FURIN	T Cell	MP+Mono	COVID-19	-1.91984	0.0700201	11.6206
	CD209	FURIN	MP+Mono	T Cell	COVID-19	1.91984	0.0700201	0.0860541
	NRP1	FURIN	AT2	MP+Mono	COVID-19	-1.88192	0.0710862	2.10569
	NRP1	FURIN	MP+Mono	AT2	COVID-19	1.88192	0.0710862	0.474904
	NRP1	CTSL	NK	MP+Mono	Health	-1.88585	0.0732239	2.94469
	NRP1	CTSL	MP+Mono	NK	Health	1.88585	0.0732239	0.339595
	NRP1	TMPRSS4	EC	Ciliated Cell	Health	-2.41329	0.0732933	3.0941
	NRP1	TMPRSS4	Ciliated Cell	EC	Health	2.41329	0.0732933	0.323195
	NRP1	TMPRSS4	EC	Club Cell	Health	-2.16379	0.0736902	9.13093
	NRP1	TMPRSS4	Club Cell	EC	Health	2.16379	0.0736902	0.109518
	NRP1	FURIN	Ciliated Cell	EC	Health	-1.8986	0.0758039	2.11447
	NRP1	FURIN	EC	Ciliated Cell	Health	1.8986	0.0758039	0.472931
	ACE2	TMPRSS4	Ciliated Cell	AT2	COVID-19	-1.89722	0.0772211	2.33279
	ACE2	TMPRSS4	AT2	Ciliated Cell	COVID-19	1.89722	0.0772211	0.42867
	NRP1	CTSL	BMC	MP+Mono	Health	-1.84658	0.078305	2.56887
	NRP1	CTSL	MP+Mono	BMC	Health	1.84658	0.078305	0.389277
	NRP1	FURIN	T Cell	NK	Health	-1.99777	0.0859009	3.0693
	NRP1	FURIN	NK	T Cell	Health	1.99777	0.0859009	0.325807
	NRP1	CTSL	Ciliated Cell	AT2	COVID-19	-1.80198	0.0866429	2.15951
	NRP1	CTSL	AT2	Ciliated Cell	COVID-19	1.80198	0.0866429	0.463068
	NRP1	TMPRSS2	MP+Mono	AT2	Health	-1.75944	0.0918001	2.27638
	NRP1	TMPRSS2	AT2	MP+Mono	Health	1.75944	0.0918001	0.439294
	NRP1	FURIN	T Cell	AT1	Health	-1.78205	0.0949901	2.1491
	NRP1	FURIN	AT1	T Cell	Health	1.78205	0.0949901	0.465312
	ACE2	CTSL	MP+Mono	AT2	COVID-19	-1.8383	0.0958644	72.847
	ACE2	CTSL	AT2	MP+Mono	COVID-19	1.8383	0.0958644	0.0137274
	NRP1	CTSL	Club Cell	Ciliated Cell	Health	-1.7431	0.0983723	2.22245
	NRP1	CTSL	Ciliated Cell	Club Cell	Health	1.7431	0.0983723	0.449955
	NRP1	TMPRSS2	Ciliated Cell	DC	Health	-1.81085	0.100263	3.8676
	NRP1	TMPRSS2	DC	Ciliated Cell	Health	1.81085	0.100263	0.258558
	NRP1	CTSL	T Cell	AT1	Health	-1.70355	0.104766	6.66422
	NRP1	CTSL	AT1	T Cell	Health	1.70355	0.104766	0.150055
	ACE2	CTSL	AT1	Ciliated Cell	Health	-1.79578	0.106096	2.23025
	ACE2	CTSL	Ciliated Cell	AT1	Health	1.79578	0.106096	0.448381
	NRP1	TMPRSS4	AT2	MP+Mono	Health	-1.74443	0.106618	2.40091
	NRP1	TMPRSS4	MP+Mono	AT2	Health	1.74443	0.106618	0.416509
	NRP1	FURIN	AT2	MP+Mono	Health	-1.66308	0.108306	2.36698
	NRP1	FURIN	MP+Mono	AT2	Health	1.66308	0.108306	0.422479
	NRP1	CTSL	Club Cell	AT1	Health	-1.67072	0.110352	4.59672
	NRP1	CTSL	AT1	Club Cell	Health	1.67072	0.110352	0.217546
	NRP1	TMPRSS2	MP+Mono	Club Cell	Health	-1.64466	0.114927	2.87289
	NRP1	TMPRSS2	Club Cell	MP+Mono	Health	1.64466	0.114927	0.348082
	ACE2	CTSL	AT1	Club Cell	Health	-1.73879	0.116071	2.94379
	ACE2	CTSL	Club Cell	AT1	Health	1.73879	0.116071	0.339699
	NRP1	TMPRSS2	Club Cell	DC	Health	-1.68677	0.117448	2.98118
	NRP1	TMPRSS2	DC	Club Cell	Health	1.68677	0.117448	0.335438
	NRP1	CTSL	AT1	MP+Mono	Health	-1.60226	0.12032	1.90589
	NRP1	CTSL	MP+Mono	AT1	Health	1.60226	0.12032	0.524689
	NRP1	TMPRSS2	T Cell	DC	Health	-1.75318	0.12302	7.92703
	NRP1	TMPRSS2	DC	T Cell	Health	1.75318	0.12302	0.126151
	NRP1	FURIN	Club Cell	MP+Mono	Health	-1.57702	0.129736	3.47686
	NRP1	FURIN	MP+Mono	Club Cell	Health	1.57702	0.129736	0.287616
	NRP1	FURIN	EC	DC	Health	-1.57093	0.131886	1.70211
	NRP1	FURIN	DC	EC	Health	1.57093	0.131886	0.587507
	NRP1	TMPRSS4	Ciliated Cell	AT2	COVID-19	-1.57014	0.134808	2.41191
	NRP1	TMPRSS4	AT2	Ciliated Cell	COVID-19	1.57014	0.134808	0.41461
	ACE2	TMPRSS2	MP+Mono	Club Cell	Health	-1.86371	0.135816	18.9985
	ACE2	TMPRSS2	Club Cell	MP+Mono	Health	1.86371	0.135816	0.0526357
	NRP1	FURIN	NK	MP+Mono	COVID-19	-1.55955	0.136274	3.71142
	NRP1	FURIN	MP+Mono	NK	COVID-19	1.55955	0.136274	0.269439
	NRP1	TMPRSS2	MP+Mono	AT1	Health	-1.52222	0.141586	3.38593
	NRP1	TMPRSS2	AT1	MP+Mono	Health	1.52222	0.141586	0.29534
	ACE2	FURIN	MP+Mono	AT2	Health	-1.57153	0.147135	8.55799
	ACE2	FURIN	AT2	MP+Mono	Health	1.57153	0.147135	0.11685
	NRP1	FURIN	AT2	AT1	Health	-1.48388	0.152697	1.52593
	NRP1	FURIN	AT1	AT2	Health	1.48388	0.152697	0.655337
	NRP1	TMPRSS4	Ciliated Cell	Club Cell	Health	-1.59317	0.162229	2.95107
	NRP1	TMPRSS4	Club Cell	Ciliated Cell	Health	1.59317	0.162229	0.33886
	ACE2	TMPRSS2	AT2	Club Cell	Health	-1.46237	0.167391	2.50089
	ACE2	TMPRSS2	Club Cell	AT2	Health	1.46237	0.167391	0.399858
	NRP1	TMPRSS2	T Cell	AT2	Health	-1.44677	0.168536	2.10693
	NRP1	TMPRSS2	AT2	T Cell	Health	1.44677	0.168536	0.474625
	NRP1	FURIN	T Cell	MP+Mono	Health	-1.42788	0.168755	3.33362
	NRP1	FURIN	MP+Mono	T Cell	Health	1.42788	0.168755	0.299974
	NRP1	CTSL	NK	B Cell	COVID-19	-1.42147	0.175638	1.58428
	NRP1	CTSL	B Cell	NK	COVID-19	1.42147	0.175638	0.6312
	ACE2	TMPRSS2	MP+Mono	Ciliated Cell	Health	-1.54917	0.182025	10.1776
	ACE2	TMPRSS2	Ciliated Cell	MP+Mono	Health	1.54917	0.182025	0.0982553
	NRP1	TMPRSS2	T Cell	NK	Health	-1.47873	0.182744	2.32224
	NRP1	TMPRSS2	NK	T Cell	Health	1.47873	0.182744	0.430619
	NRP1	TMPRSS2	MP+Mono	NK	Health	-1.39261	0.184038	2.50901
	NRP1	TMPRSS2	NK	MP+Mono	Health	1.39261	0.184038	0.398564
	NRP1	TMPRSS2	AT1	DC	Health	-1.38282	0.18838	2.52946
	NRP1	TMPRSS2	DC	AT1	Health	1.38282	0.18838	0.395341
	NRP1	TMPRSS2	T Cell	EC	Health	-1.38749	0.190519	3.27184
	NRP1	TMPRSS2	EC	T Cell	Health	1.38749	0.190519	0.305638
	NRP1	TMPRSS2	EC	DC	Health	-1.39404	0.190826	2.4228
	NRP1	TMPRSS2	DC	EC	Health	1.39404	0.190826	0.412745
	NRP1	CTSL	Ciliated Cell	AT1	Health	-1.32638	0.197199	2.06832
	NRP1	CTSL	AT1	Ciliated Cell	Health	1.32638	0.197199	0.483485
	NRP1	CTSL	Ciliated Cell	BMC	Health	-1.3209	0.203081	1.53452
	NRP1	CTSL	BMC	Ciliated Cell	Health	1.3209	0.203081	0.651669
	NRP1	FURIN	Club Cell	Ciliated Cell	Health	-1.35013	0.204098	2.06678
	NRP1	FURIN	Ciliated Cell	Club Cell	Health	1.35013	0.204098	0.483845
	NRP1	CTSL	NK	AT2	COVID-19	-1.29643	0.208263	1.62835
	NRP1	CTSL	AT2	NK	COVID-19	1.29643	0.208263	0.614119
	NRP1	TMPRSS2	MP+Mono	Ciliated Cell	Health	-1.23177	0.233063	2.21444
	NRP1	TMPRSS2	Ciliated Cell	MP+Mono	Health	1.23177	0.233063	0.451581
	NRP1	FURIN	B Cell	MP+Mono	COVID-19	-1.17018	0.255684	1.90245
	NRP1	FURIN	MP+Mono	B Cell	COVID-19	1.17018	0.255684	0.525638
	NRP1	TMPRSS4	EC	AT1	Health	-1.20731	0.261792	2.55524
	NRP1	TMPRSS4	AT1	EC	Health	1.20731	0.261792	0.391352
	NRP1	TMPRSS2	NK	DC	Health	-1.23112	0.264342	3.41353
	NRP1	TMPRSS2	DC	NK	Health	1.23112	0.264342	0.292952
	NRP1	CTSL	NK	EC	Health	-1.13524	0.272028	1.37131
	NRP1	CTSL	EC	NK	Health	1.13524	0.272028	0.729229
	NRP1	FURIN	T Cell	Ciliated Cell	Health	-1.15672	0.274271	1.98163
	NRP1	FURIN	Ciliated Cell	T Cell	Health	1.15672	0.274271	0.504635
	ACE2	CTSL	AT2	AT1	Health	-1.13191	0.27435	1.48585
	ACE2	CTSL	AT1	AT2	Health	1.13191	0.27435	0.673015
	NRP1	FURIN	NK	DC	Health	-1.1407	0.278222	2.32365
	NRP1	FURIN	DC	NK	Health	1.1407	0.278222	0.430357
	NRP1	TMPRSS2	T Cell	Club Cell	Health	-1.10237	0.290291	2.65903
	NRP1	TMPRSS2	Club Cell	T Cell	Health	1.10237	0.290291	0.376077
	ACE2	TMPRSS2	AT1	Ciliated Cell	Health	-1.09996	0.292927	1.64677
	ACE2	TMPRSS2	Ciliated Cell	AT1	Health	1.09996	0.292927	0.607249
	NRP1	TMPRSS4	MP+Mono	Ciliated Cell	Health	-1.12927	0.29599	1.70748
	NRP1	TMPRSS4	Ciliated Cell	MP+Mono	Health	1.12927	0.29599	0.585658
	NRP1	FURIN	NK	AT2	COVID-19	-1.04817	0.312318	1.76257
	NRP1	FURIN	AT2	NK	COVID-19	1.04817	0.312318	0.567354
	NRP1	TMPRSS2	AT2	EC	Health	-1.01848	0.321246	1.5529
	NRP1	TMPRSS2	EC	AT2	Health	1.01848	0.321246	0.643957
	NRP1	FURIN	Club Cell	AT2	Health	-0.99882	0.331888	1.4689
	NRP1	FURIN	AT2	Club Cell	Health	0.99882	0.331888	0.680782
	ACE2	TMPRSS2	MP+Mono	AT2	Health	-1.00754	0.332061	7.59671
	ACE2	TMPRSS2	AT2	MP+Mono	Health	1.00754	0.332061	0.131636
	NRP1	FURIN	AT1	MP+Mono	Health	-0.962724	0.344906	1.55117
	NRP1	FURIN	MP+Mono	AT1	Health	0.962724	0.344906	0.644674
	NRP1	CTSL	Ciliated Cell	NK	Health	-0.948507	0.356161	1.33868
	NRP1	CTSL	NK	Ciliated Cell	Health	0.948507	0.356161	0.747007
	NRP1	TMPRSS2	T Cell	AT1	Health	-0.947818	0.358243	3.13388
	NRP1	TMPRSS2	AT1	T Cell	Health	0.947818	0.358243	0.319093
	NRP1	FURIN	AT1	NK	Health	-0.914885	0.37827	1.42818
	NRP1	FURIN	NK	AT1	Health	0.914885	0.37827	0.700191
	NRP1	TMPRSS2	T Cell	Ciliated Cell	Health	-0.913915	0.380358	2.0496
	NRP1	TMPRSS2	Ciliated Cell	T Cell	Health	0.913915	0.380358	0.4879
	ACE2	TMPRSS2	Ciliated Cell	AT2	COVID-19	-0.90119	0.383879	1.54044
	ACE2	TMPRSS2	AT2	Ciliated Cell	COVID-19	0.90119	0.383879	0.649163
	NRP1	CTSL	Ciliated Cell	NK	COVID-19	-0.873561	0.392726	1.3262
	NRP1	CTSL	NK	Ciliated Cell	COVID-19	0.873561	0.392726	0.754036
	NRP1	FURIN	AT2	Ciliated Cell	Health	-0.87574	0.394129	1.40702
	NRP1	FURIN	Ciliated Cell	AT2	Health	0.87574	0.394129	0.71072
	NRP1	TMPRSS4	AT2	EC	Health	-0.861949	0.411093	1.32494
	NRP1	TMPRSS4	EC	AT2	Health	0.861949	0.411093	0.75475
	NRP1	TMPRSS11A	AT1	EC	Health	-0.884107	0.417118	1.4821
	NRP1	TMPRSS11A	EC	AT1	Health	0.884107	0.417118	0.674718
	ACE2	TMPRSS2	Ciliated Cell	Club Cell	Health	-0.880629	0.418829	1.8667
	ACE2	TMPRSS2	Club Cell	Ciliated Cell	Health	0.880629	0.418829	0.535704
	NRP1	TMPRSS2	Ciliated Cell	EC	Health	-0.819014	0.4256	1.59633
	NRP1	TMPRSS2	EC	Ciliated Cell	Health	0.819014	0.4256	0.626435
	NRP1	FURIN	Ciliated Cell	MP+Mono	Health	-0.808418	0.428362	1.68226
	NRP1	FURIN	MP+Mono	Ciliated Cell	Health	0.808418	0.428362	0.594438
	NRP1	FURIN	MP+Mono	DC	COVID-19	-0.799901	0.43075	1.25553
	NRP1	FURIN	DC	MP+Mono	COVID-19	0.799901	0.43075	0.796473
	NRP1	FURIN	T Cell	AT2	Health	-0.80586	0.432138	1.40838
	NRP1	FURIN	AT2	T Cell	Health	0.80586	0.432138	0.710034
	NRP1	FURIN	Ciliated Cell	NK	Health	-0.798024	0.451076	1.54888
	NRP1	FURIN	NK	Ciliated Cell	Health	0.798024	0.451076	0.645628
	NRP1	FURIN	NK	B Cell	COVID-19	-0.779276	0.458247	1.95086
	NRP1	FURIN	B Cell	NK	COVID-19	0.779276	0.458247	0.512594
	NRP1	TMPRSS4	EC	MP+Mono	Health	-0.774994	0.463713	1.81209
	NRP1	TMPRSS4	MP+Mono	EC	Health	0.774994	0.463713	0.55185
	NRP1	CTSL	NK	AT1	Health	-0.699346	0.49281	1.54505
	NRP1	CTSL	AT1	NK	Health	0.699346	0.49281	0.64723
	NRP1	FURIN	NK	EC	Health	-0.699889	0.496331	1.36516
	NRP1	FURIN	EC	NK	Health	0.699889	0.496331	0.732514
	NRP1	TMPRSS2	AT2	AT1	Health	-0.689572	0.497673	1.48742
	NRP1	TMPRSS2	AT1	AT2	Health	0.689572	0.497673	0.672306
	NRP1	TMPRSS4	MP+Mono	AT1	Health	-0.688511	0.505393	1.41011
	NRP1	TMPRSS4	AT1	MP+Mono	Health	0.688511	0.505393	0.709163
	NRP1	FURIN	MP+Mono	EC	Health	-0.662363	0.513568	1.25692
	NRP1	FURIN	EC	MP+Mono	Health	0.662363	0.513568	0.795595
	NRP1	CTSL	BMC	EC	Health	-0.642761	0.528482	1.1963
	NRP1	CTSL	EC	BMC	Health	0.642761	0.528482	0.835914
	NRP1	CTSL	T Cell	Club Cell	Health	-0.625101	0.542722	1.44978
	NRP1	CTSL	Club Cell	T Cell	Health	0.625101	0.542722	0.689761
	ACE2	FURIN	AT1	AT2	Health	-0.622426	0.544426	1.3913
	ACE2	FURIN	AT2	AT1	Health	0.622426	0.544426	0.718751
	NRP1	TMPRSS2	Ciliated Cell	AT1	Health	-0.575765	0.571903	1.52902
	NRP1	TMPRSS2	AT1	Ciliated Cell	Health	0.575765	0.571903	0.654013
	NRP1	CTSL	AT2	Club Cell	Health	-0.574169	0.572589	1.25367
	NRP1	CTSL	Club Cell	AT2	Health	0.574169	0.572589	0.797659
	CD209	CTSL	MP+Mono	DC	COVID-19	-0.545538	0.589863	1.16676
	CD209	CTSL	DC	MP+Mono	COVID-19	0.545538	0.589863	0.857077
	NRP1	CTSL	BMC	AT1	Health	-0.535737	0.598048	1.34786
	NRP1	CTSL	AT1	BMC	Health	0.535737	0.598048	0.741918
	NRP1	TMPRSS11A	MP+Mono	EC	Health	-0.542697	0.606893	1.24343
	NRP1	TMPRSS11A	EC	MP+Mono	Health	0.542697	0.606893	0.804226
	NRP1	TMPRSS2	AT2	Club Cell	Health	-0.52086	0.608184	1.26204
	NRP1	TMPRSS2	Club Cell	AT2	Health	0.52086	0.608184	0.792367
	NRP1	TMPRSS11A	AT1	MP+Mono	Health	-0.536873	0.614375	1.19194
	NRP1	TMPRSS11A	MP+Mono	AT1	Health	0.536873	0.614375	0.838965
	NRP1	TMPRSS2	NK	EC	Health	-0.50136	0.625999	1.40892
	NRP1	TMPRSS2	EC	NK	Health	0.50136	0.625999	0.709764
	NRP1	TMPRSS2	Ciliated Cell	Club Cell	Health	-0.440322	0.665594	1.29734
	NRP1	TMPRSS2	Club Cell	Ciliated Cell	Health	0.440322	0.665594	0.770807
	NRP1	CTSL	NK	BMC	Health	-0.430166	0.67412	1.1463
	NRP1	CTSL	BMC	NK	Health	0.430166	0.67412	0.872373
	ACE2	TMPRSS2	AT2	Ciliated Cell	Health	-0.413284	0.685659	1.33973
	ACE2	TMPRSS2	Ciliated Cell	AT2	Health	0.413284	0.685659	0.746417
	NRP1	TMPRSS2	Club Cell	EC	Health	-0.393815	0.698613	1.23047
	NRP1	TMPRSS2	EC	Club Cell	Health	0.393815	0.698613	0.812701
	NRP1	CTSL	T Cell	AT2	Health	-0.392986	0.698945	1.15643
	NRP1	CTSL	AT2	T Cell	Health	0.392986	0.698945	0.864732
	NRP1	TMPRSS4	AT1	Ciliated Cell	Health	-0.399602	0.699906	1.21088
	NRP1	TMPRSS4	Ciliated Cell	AT1	Health	0.399602	0.699906	0.825843
	ACE2	TMPRSS2	AT1	AT2	Health	-0.383327	0.705522	1.22918
	ACE2	TMPRSS2	AT2	AT1	Health	0.383327	0.705522	0.813552
	ACE2	CTSL	Ciliated Cell	Club Cell	Health	-0.334954	0.754488	1.31994
	ACE2	CTSL	Club Cell	Ciliated Cell	Health	0.334954	0.754488	0.757612
	NRP1	TMPRSS2	NK	AT1	Health	-0.317651	0.755438	1.34951
	NRP1	TMPRSS2	AT1	NK	Health	0.317651	0.755438	0.74101
	ACE2	CTSL	Ciliated Cell	AT2	COVID-19	-0.314293	0.757628	1.13605
	ACE2	CTSL	AT2	Ciliated Cell	COVID-19	0.314293	0.757628	0.880244
	NRP1	CTSL	EC	AT1	Health	-0.282068	0.780309	1.12669
	NRP1	CTSL	AT1	EC	Health	0.282068	0.780309	0.887554
	NRP1	TMPRSS2	Club Cell	AT1	Health	-0.261427	0.796437	1.17858
	NRP1	TMPRSS2	AT1	Club Cell	Health	0.261427	0.796437	0.848478
	NRP1	TMPRSS2	AT2	NK	Health	-0.229828	0.82155	1.10219
	NRP1	TMPRSS2	NK	AT2	Health	0.229828	0.82155	0.907284
	NRP1	FURIN	AT2	B Cell	COVID-19	-0.222897	0.826436	1.10683
	NRP1	FURIN	B Cell	AT2	COVID-19	0.222897	0.826436	0.903481
	NRP1	FURIN	Ciliated Cell	AT1	Health	-0.215405	0.832353	1.08451
	NRP1	FURIN	AT1	Ciliated Cell	Health	0.215405	0.832353	0.922074
	NRP1	TMPRSS2	Ciliated Cell	NK	Health	-0.198095	0.84694	1.13302
	NRP1	TMPRSS2	NK	Ciliated Cell	Health	0.198095	0.84694	0.882597
	NRP1	TMPRSS2	NK	Club Cell	Health	-0.193361	0.84991	1.14503
	NRP1	TMPRSS2	Club Cell	NK	Health	0.193361	0.84991	0.87334
	CD209	FURIN	DC	MP+Mono	COVID-19	-0.149476	0.882481	1.06221
	CD209	FURIN	MP+Mono	DC	COVID-19	0.149476	0.882481	0.941431
	NRP1	FURIN	NK	MP+Mono	Health	-0.112396	0.911826	1.08612
	NRP1	FURIN	MP+Mono	NK	Health	0.112396	0.911826	0.920712
	NRP1	TMPRSS2	MP+Mono	T Cell	Health	-0.0891526	0.930067	1.08043
	NRP1	TMPRSS2	T Cell	MP+Mono	Health	0.0891526	0.930067	0.925561
	NRP1	FURIN	Club Cell	T Cell	Health	-0.0800655	0.937623	1.04297
	NRP1	FURIN	T Cell	Club Cell	Health	0.0800655	0.937623	0.958802
	NRP1	CTSL	MP+Mono	DC	COVID-19	-0.0760629	0.939891	1.01872
	NRP1	CTSL	DC	MP+Mono	COVID-19	0.0760629	0.939891	0.981628
	NRP1	TMPRSS2	AT1	EC	Health	-0.0713652	0.943853	1.04402
	NRP1	TMPRSS2	EC	AT1	Health	0.0713652	0.943853	0.957833
	NRP1	TMPRSS2	Ciliated Cell	AT2	Health	-0.0641216	0.94958	1.02797
	NRP1	TMPRSS2	AT2	Ciliated Cell	Health	0.0641216	0.94958	0.97279
	NRP1	CTSL	B Cell	AT2	COVID-19	-0.0629042	0.950673	1.02781
	NRP1	CTSL	AT2	B Cell	COVID-19	0.0629042	0.950673	0.972939
	ACE2	FURIN	MP+Mono	AT2	COVID-19			323.036
	NRP1	TMPRSS2	MP+Mono	AT2	COVID-19			124.199
	CD209	CTSL	AT1	DC	Health			102.694
	CD209	FURIN	AT1	DC	Health			87.5714
	CD209	CTSL	AT1	Ciliated Cell	Health			74.0823
	ACE2	TMPRSS4	MP+Mono	AT2	COVID-19			66.1374
	NRP1	TMPRSS2	MP+Mono	Ciliated Cell	COVID-19			49.1557
	NRP1	TMPRSS4	T Cell	AT2	COVID-19			48.5572
	CD209	TMPRSS2	MP+Mono	Ciliated Cell	Health			47.7316
	ACE2	FURIN	MP+Mono	NK	Health			46.522
	ACE2	TMPRSS2	MP+Mono	NK	Health			41.1432
	ACE2	TMPRSS4	AT2	Club Cell	Health			37.4151
	ACE2	FURIN	EC	NK	Health			31.55
	NRP1	TMPRSS2	DC	AT2	COVID-19			29.9751
	ACE2	TMPRSS4	MP+Mono	Ciliated Cell	COVID-19			28.3512
	ACE2	TMPRSS4	AT2	EC	Health			28.1061
	ACE2	FURIN	MP+Mono	Ciliated Cell	Health			27.7743
	NRP1	TMPRSS4	AT2	T Cell	Health			22.1026
	NRP1	TMPRSS4	T Cell	Ciliated Cell	COVID-19			20.1323
	ACE2	FURIN	EC	Ciliated Cell	Health			18.8358
	CD209	CTSL	AT1	MP+Mono	Health			18.4933
	CD209	FURIN	MP+Mono	DC	Health			18.1865
	NRP1	TMPRSS4	EC	T Cell	Health			16.6819
	CD209	CTSL	EC	DC	Health			14.7093
	ACE2	TMPRSS2	EC	NK	Health			13.7303
	NRP1	FURIN	Ciliated Cell	DC	COVID-19			12.1157
	NRP1	TMPRSS2	DC	Ciliated Cell	COVID-19			11.8636
	CD209	TMPRSS4	MP+Mono	AT2	COVID-19			11.2018
	CD209	CTSL	EC	Ciliated Cell	Health			10.6111
	NRP1	FURIN	Ciliated Cell	MP+Mono	COVID-19			9.64982
	NRP1	TMPRSS4	MP+Mono	T Cell	Health			9.20594
	ACE2	TMPRSS4	AT2	Ciliated Cell	Health			8.82706
	CD209	CTSL	AT2	DC	COVID-19			8.70136
	ACE2	FURIN	MP+Mono	Club Cell	Health			8.57348
	NRP1	TMPRSS11A	AT2	NK	Health			8.0354
	ACE2	FURIN	AT1	NK	Health			7.56325
	CD209	CTSL	AT2	MP+Mono	COVID-19			7.45774
	CD209	CTSL	Ciliated Cell	DC	COVID-19			7.19744
	CD209	CTSL	AT1	EC	Health			6.98158
	NRP1	TMPRSS4	AT2	NK	Health			6.69776
	ACE2	TMPRSS2	AT1	NK	Health			6.65714
	NRP1	TMPRSS4	AT1	T Cell	Health			6.52851
	ACE2	TMPRSS2	EC	Club Cell	Health			6.34019
	CD209	CTSL	Ciliated Cell	MP+Mono	COVID-19			6.16877
	NRP1	TMPRSS11A	AT1	NK	Health			5.88125
	ACE2	FURIN	EC	Club Cell	Health			5.81432
	ACE2	FURIN	EC	AT2	Health			5.80381
	CD209	CTSL	T Cell	NK	COVID-19			5.48988
	NRP1	CTSL	T Cell	B Cell	Health			5.45702
	ACE2	FURIN	AT2	NK	Health			5.43609
	ACE2	FURIN	Club Cell	NK	Health			5.42626
	ACE2	TMPRSS2	AT2	NK	Health			5.41593
	NRP1	TMPRSS4	Ciliated Cell	T Cell	Health			5.39153
	CD209	FURIN	T Cell	AT2	COVID-19			5.14133
	NRP1	FURIN	Club Cell	BMC	Health			5.10694
	NRP1	FURIN	Ciliated Cell	B Cell	COVID-19			5.07231
	NRP1	TMPRSS4	EC	NK	Health			5.05514
	NRP1	TMPRSS11A	MP+Mono	NK	Health			4.93417
	NRP1	FURIN	T Cell	BMC	Health			4.89654
	CD209	FURIN	AT1	MP+Mono	Health			4.81518
	NRP1	TMPRSS11A	Ciliated Cell	NK	Health			4.77775
	NRP1	CTSL	AT2	B Cell	Health			4.71886
	NRP1	FURIN	Ciliated Cell	AT2	COVID-19			4.58273
	ACE2	FURIN	AT1	Ciliated Cell	Health			4.51537
	ACE2	TMPRSS4	Ciliated Cell	Club Cell	Health			4.23868
	ACE2	FURIN	EC	AT1	Health			4.17149
	NRP1	TMPRSS2	MP+Mono	DC	COVID-19			4.1434
	NRP1	CTSL	B Cell	DC	Health			4.06922
	ACE2	TMPRSS2	Ciliated Cell	NK	Health			4.04254
	CD209	CTSL	MP+Mono	Ciliated Cell	Health			4.00589
	NRP1	TMPRSS11A	EC	NK	Health			3.96819
	NRP1	CTSL	Club Cell	B Cell	Health			3.76404
	CD209	CTSL	NK	DC	COVID-19			3.59253
	NRP1	FURIN	AT2	BMC	Health			3.47671
	ACE2	TMPRSS2	EC	Ciliated Cell	Health			3.39647
	NRP1	TMPRSS2	MP+Mono	BMC	Health			3.3277
	NRP1	TMPRSS4	NK	T Cell	Health			3.3
	ACE2	FURIN	AT2	Ciliated Cell	Health			3.24543
	ACE2	FURIN	Club Cell	Ciliated Cell	Health			3.23956
	ACE2	TMPRSS4	Ciliated Cell	EC	Health			3.18409
	NRP1	TMPRSS2	T Cell	BMC	Health			3.07999
	CD209	CTSL	NK	MP+Mono	COVID-19			3.07908
	ACE2	TMPRSS2	MP+Mono	EC	Health			2.99652
	NRP1	TMPRSS4	MP+Mono	NK	Health			2.78968
	CD209	CTSL	T Cell	Ciliated Cell	COVID-19			2.74022
	CD209	CTSL	EC	MP+Mono	Health			2.64888
	NRP1	FURIN	Ciliated Cell	NK	COVID-19			2.60003
	NRP1	TMPRSS2	BMC	DC	Health			2.57372
	ACE2	TMPRSS2	EC	AT2	Health			2.53518
	NRP1	FURIN	Ciliated Cell	BMC	Health			2.47097
	CD209	CTSL	AT2	NK	COVID-19			2.42207
	NRP1	CTSL	B Cell	MP+Mono	Health			2.32751
	NRP1	FURIN	AT1	BMC	Health			2.27842
	CD209	CTSL	T Cell	AT2	COVID-19			2.26661
	CD209	FURIN	AT2	MP+Mono	COVID-19			2.26023
	ACE2	TMPRSS2	Club Cell	NK	Health			2.1656
	CD209	FURIN	AT2	DC	COVID-19			2.12785
	ACE2	TMPRSS2	EC	AT1	Health			2.0625
	NRP1	TMPRSS11A	AT2	EC	Health			2.02496
	CD209	CTSL	Ciliated Cell	NK	COVID-19			2.00345
	NRP1	TMPRSS4	AT1	NK	Health			1.97834
	NRP1	TMPRSS4	Club Cell	T Cell	Health			1.82697
	NRP1	TMPRSS4	NK	Club Cell	Health			1.80627
	NRP1	TMPRSS4	MP+Mono	T Cell	COVID-19			1.7096
	NRP1	CTSL	Ciliated Cell	B Cell	Health			1.69365
	NRP1	TMPRSS11A	AT2	Ciliated Cell	Health			1.68184
	ACE2	FURIN	Ciliated Cell	NK	Health			1.675
	NRP1	TMPRSS4	Ciliated Cell	NK	Health			1.6338
	NRP1	TMPRSS11A	AT2	MP+Mono	Health			1.62852
	NRP1	FURIN	NK	BMC	Health			1.59533
	NRP1	TMPRSS2	Ciliated Cell	BMC	Health			1.50273
	ACE2	FURIN	MP+Mono	EC	Health			1.47455
	NRP1	FURIN	MP+Mono	BMC	Health			1.46884
	NRP1	TMPRSS2	AT2	BMC	Health			1.46184
	NRP1	FURIN	BMC	DC	Health			1.45654
	NRP1	FURIN	T Cell	Ciliated Cell	COVID-19			1.44477
	ACE2	FURIN	AT1	Club Cell	Health			1.39382
	CD209	CTSL	Ciliated Cell	DC	Health			1.38621
	NRP1	TMPRSS11A	AT2	AT1	Health			1.36627
	ACE2	TMPRSS4	EC	Club Cell	Health			1.33121
	NRP1	TMPRSS2	NK	BMC	Health			1.3263
	NRP1	CTSL	NK	B Cell	Health			1.26517
	NRP1	TMPRSS11A	AT1	Ciliated Cell	Health			1.23097
	NRP1	CTSL	B Cell	AT1	Health			1.22122
	CD209	CTSL	AT2	Ciliated Cell	COVID-19			1.20895
	NRP1	TMPRSS11A	Ciliated Cell	EC	Health			1.20401
	NRP1	FURIN	EC	BMC	Health			1.1686
	NRP1	TMPRSS2	Club Cell	BMC	Health			1.15831
	NRP1	CTSL	BMC	B Cell	Health			1.1037
	NRP1	CTSL	B Cell	EC	Health			1.0839
	NRP1	TMPRSS2	BMC	EC	Health			1.06229
	NRP1	TMPRSS11A	MP+Mono	Ciliated Cell	Health			1.03274
	NRP1	TMPRSS2	BMC	AT1	Health			1.0175
	ACE2	FURIN	AT2	Club Cell	Health			1.00181
	ACE2	FURIN	Club Cell	AT2	Health			0.998192
	NRP1	TMPRSS2	AT1	BMC	Health			0.982804
	NRP1	TMPRSS11A	Ciliated Cell	MP+Mono	Health			0.9683
	NRP1	TMPRSS2	EC	BMC	Health			0.941363
	NRP1	CTSL	EC	B Cell	Health			0.922596
	NRP1	CTSL	B Cell	BMC	Health			0.906045
	NRP1	TMPRSS2	BMC	Club Cell	Health			0.863324
	NRP1	FURIN	BMC	EC	Health			0.855725
	NRP1	TMPRSS11A	EC	Ciliated Cell	Health			0.830555
	CD209	CTSL	Ciliated Cell	AT2	COVID-19			0.827163
	NRP1	CTSL	AT1	B Cell	Health			0.818854
	NRP1	TMPRSS11A	Ciliated Cell	AT1	Health			0.81237
	NRP1	CTSL	B Cell	NK	Health			0.790409
	NRP1	TMPRSS2	BMC	NK	Health			0.753975
	ACE2	TMPRSS4	Club Cell	EC	Health			0.751198
	NRP1	TMPRSS11A	AT1	AT2	Health			0.731917
	CD209	CTSL	DC	Ciliated Cell	Health			0.72139
	ACE2	FURIN	Club Cell	AT1	Health			0.717451
	NRP1	FURIN	Ciliated Cell	T Cell	COVID-19			0.692153
	NRP1	FURIN	DC	BMC	Health			0.68656
	NRP1	TMPRSS2	BMC	AT2	Health			0.684069
	NRP1	FURIN	BMC	MP+Mono	Health			0.680811
	ACE2	FURIN	EC	MP+Mono	Health			0.678174
	NRP1	TMPRSS2	BMC	Ciliated Cell	Health			0.665456
	NRP1	FURIN	BMC	NK	Health			0.626831
	NRP1	TMPRSS11A	MP+Mono	AT2	Health			0.614053
	NRP1	TMPRSS4	NK	Ciliated Cell	Health			0.612071
	ACE2	FURIN	NK	Ciliated Cell	Health			0.597015
	NRP1	TMPRSS11A	Ciliated Cell	AT2	Health			0.594587
	NRP1	CTSL	B Cell	Ciliated Cell	Health			0.590441
	NRP1	TMPRSS4	T Cell	MP+Mono	COVID-19			0.584933
	NRP1	TMPRSS4	Club Cell	NK	Health			0.553628
	NRP1	TMPRSS4	T Cell	Club Cell	Health			0.547354
	NRP1	TMPRSS4	NK	AT1	Health			0.505475
	CD209	CTSL	NK	Ciliated Cell	COVID-19			0.49914
	NRP1	TMPRSS11A	EC	AT2	Health			0.493838
	ACE2	TMPRSS2	AT1	EC	Health			0.484849
	CD209	FURIN	DC	AT2	COVID-19			0.469957
	ACE2	TMPRSS2	NK	Club Cell	Health			0.461765
	CD209	FURIN	MP+Mono	AT2	COVID-19			0.442432
	CD209	CTSL	AT2	T Cell	COVID-19			0.441188
	NRP1	FURIN	BMC	AT1	Health			0.438901
	NRP1	CTSL	MP+Mono	B Cell	Health			0.429644
	CD209	CTSL	NK	AT2	COVID-19			0.41287
	NRP1	FURIN	BMC	Ciliated Cell	Health			0.404699
	ACE2	TMPRSS2	AT2	EC	Health			0.394449
	NRP1	TMPRSS2	DC	BMC	Health			0.388543
	NRP1	FURIN	NK	Ciliated Cell	COVID-19			0.38461
	CD209	CTSL	MP+Mono	EC	Health			0.377518
	CD209	CTSL	Ciliated Cell	T Cell	COVID-19			0.364934
	NRP1	TMPRSS4	NK	MP+Mono	Health			0.358464
	ACE2	TMPRSS2	EC	MP+Mono	Health			0.333721
	CD209	CTSL	MP+Mono	NK	COVID-19			0.324773
	NRP1	TMPRSS2	BMC	T Cell	Health			0.324676
	ACE2	TMPRSS4	EC	Ciliated Cell	Health			0.314062
	ACE2	FURIN	Ciliated Cell	Club Cell	Health			0.308684
	ACE2	FURIN	Ciliated Cell	AT2	Health			0.308126
	NRP1	TMPRSS4	T Cell	NK	Health			0.30303
	NRP1	TMPRSS2	BMC	MP+Mono	Health			0.300507
	ACE2	TMPRSS2	Ciliated Cell	EC	Health			0.294424
	NRP1	FURIN	BMC	AT2	Health			0.287628
	CD209	CTSL	DC	NK	COVID-19			0.278355
	NRP1	CTSL	B Cell	Club Cell	Health			0.265672
	NRP1	TMPRSS11A	NK	EC	Health			0.252004
	CD209	CTSL	Ciliated Cell	MP+Mono	Health			0.249632
	ACE2	TMPRSS2	NK	Ciliated Cell	Health			0.247369
	NRP1	CTSL	DC	B Cell	Health			0.245748
	NRP1	TMPRSS2	DC	MP+Mono	COVID-19			0.241348
	ACE2	FURIN	AT1	EC	Health			0.239723
	ACE2	TMPRSS4	Club Cell	Ciliated Cell	Health			0.235923
	ACE2	FURIN	Ciliated Cell	AT1	Health			0.221466
	NRP1	FURIN	AT2	Ciliated Cell	COVID-19			0.21821
	NRP1	CTSL	B Cell	AT2	Health			0.211915
	NRP1	TMPRSS11A	NK	Ciliated Cell	Health			0.209304
	CD209	FURIN	MP+Mono	AT1	Health			0.207677
	NRP1	FURIN	BMC	T Cell	Health			0.204226
	NRP1	TMPRSS11A	NK	MP+Mono	Health			0.202669
	NRP1	TMPRSS4	NK	EC	Health			0.197819
	NRP1	FURIN	B Cell	Ciliated Cell	COVID-19			0.197149
	NRP1	FURIN	BMC	Club Cell	Health			0.195812
	CD209	FURIN	AT2	T Cell	COVID-19			0.194502
	NRP1	TMPRSS4	T Cell	Ciliated Cell	Health			0.185476
	ACE2	TMPRSS2	NK	AT2	Health			0.184641
	ACE2	FURIN	NK	Club Cell	Health			0.184289
	ACE2	FURIN	NK	AT2	Health			0.183956
	NRP1	CTSL	B Cell	T Cell	Health			0.18325
	CD209	CTSL	NK	T Cell	COVID-19			0.182153
	ACE2	FURIN	AT2	EC	Health			0.172301
	ACE2	FURIN	Club Cell	EC	Health			0.171989
	NRP1	TMPRSS11A	NK	AT1	Health			0.170032
	CD209	CTSL	MP+Mono	Ciliated Cell	COVID-19			0.162107
	ACE2	TMPRSS2	Club Cell	EC	Health			0.157724
	NRP1	TMPRSS4	T Cell	AT1	Health			0.153174
	ACE2	TMPRSS2	NK	AT1	Health			0.150215
	NRP1	TMPRSS4	NK	AT2	Health			0.149304
	CD209	CTSL	EC	AT1	Health			0.143234
	CD209	CTSL	DC	Ciliated Cell	COVID-19			0.138938
	CD209	CTSL	MP+Mono	AT2	COVID-19			0.134089
	ACE2	FURIN	NK	AT1	Health			0.132218
	NRP1	TMPRSS11A	NK	AT2	Health			0.124449
	ACE2	FURIN	Club Cell	MP+Mono	Health			0.116639
	CD209	CTSL	DC	AT2	COVID-19			0.114925
	ACE2	TMPRSS4	Ciliated Cell	AT2	Health			0.113288
	NRP1	TMPRSS4	T Cell	MP+Mono	Health			0.108626
	NRP1	FURIN	MP+Mono	Ciliated Cell	COVID-19			0.103629
	CD209	CTSL	Ciliated Cell	EC	Health			0.0942408
	CD209	TMPRSS4	AT2	MP+Mono	COVID-19			0.089271
	NRP1	TMPRSS2	Ciliated Cell	DC	COVID-19			0.0842914
	NRP1	FURIN	DC	Ciliated Cell	COVID-19			0.0825376
	ACE2	TMPRSS2	NK	EC	Health			0.0728314
	CD209	CTSL	DC	EC	Health			0.0679844
	NRP1	TMPRSS4	T Cell	EC	Health			0.059945
	CD209	FURIN	DC	MP+Mono	Health			0.0549858
	CD209	CTSL	MP+Mono	AT1	Health			0.0540735
	ACE2	FURIN	Ciliated Cell	EC	Health			0.0530903
	NRP1	TMPRSS4	Ciliated Cell	T Cell	COVID-19			0.0496715
	NRP1	TMPRSS4	T Cell	AT2	Health			0.0452435
	ACE2	FURIN	Ciliated Cell	MP+Mono	Health			0.0360045
	ACE2	TMPRSS4	EC	AT2	Health			0.0355794
	ACE2	TMPRSS4	Ciliated Cell	MP+Mono	COVID-19			0.0352719
	NRP1	TMPRSS2	AT2	DC	COVID-19			0.033361
	ACE2	FURIN	NK	EC	Health			0.0316957
	ACE2	TMPRSS4	Club Cell	AT2	Health			0.0267272
	ACE2	TMPRSS2	NK	MP+Mono	Health			0.0243053
	ACE2	FURIN	NK	MP+Mono	Health			0.0214952
	CD209	TMPRSS2	Ciliated Cell	MP+Mono	Health			0.0209505
	NRP1	TMPRSS4	AT2	T Cell	COVID-19			0.0205943
	NRP1	TMPRSS2	Ciliated Cell	MP+Mono	COVID-19			0.0203435
	ACE2	TMPRSS4	AT2	MP+Mono	COVID-19			0.01512
	CD209	CTSL	Ciliated Cell	AT1	Health			0.0134985
	CD209	FURIN	DC	AT1	Health			0.0114193
	CD209	CTSL	DC	AT1	Health			0.00973769
	NRP1	TMPRSS2	AT2	MP+Mono	COVID-19			0.00805159
	ACE2	FURIN	AT2	MP+Mono	COVID-19			0.00309563
	ACE2	TMPRSS2	AT1	B Cell	Health
	ACE2	TMPRSS2	AT1	BMC	Health
	ACE2	TMPRSS2	AT1	DC	Health
	ACE2	TMPRSS2	AT1	T Cell	Health
	ACE2	TMPRSS2	AT2	B Cell	Health
	ACE2	TMPRSS2	AT2	BMC	Health
	ACE2	TMPRSS2	AT2	DC	Health
	ACE2	TMPRSS2	AT2	T Cell	Health
	ACE2	TMPRSS2	B Cell	AT1	Health
	ACE2	TMPRSS2	B Cell	AT2	Health
	ACE2	TMPRSS2	B Cell	BMC	Health
	ACE2	TMPRSS2	B Cell	Ciliated Cell	Health
	ACE2	TMPRSS2	B Cell	Club Cell	Health
	ACE2	TMPRSS2	B Cell	DC	Health
	ACE2	TMPRSS2	B Cell	EC	Health
	ACE2	TMPRSS2	B Cell	MP+Mono	Health
	ACE2	TMPRSS2	B Cell	NK	Health
	ACE2	TMPRSS2	B Cell	T Cell	Health
	ACE2	TMPRSS2	BMC	AT1	Health
	ACE2	TMPRSS2	BMC	AT2	Health
	ACE2	TMPRSS2	BMC	B Cell	Health
	ACE2	TMPRSS2	BMC	Ciliated Cell	Health
	ACE2	TMPRSS2	BMC	Club Cell	Health
	ACE2	TMPRSS2	BMC	DC	Health
	ACE2	TMPRSS2	BMC	EC	Health
	ACE2	TMPRSS2	BMC	MP+Mono	Health
	ACE2	TMPRSS2	BMC	NK	Health
	ACE2	TMPRSS2	BMC	T Cell	Health
	ACE2	TMPRSS2	Ciliated Cell	B Cell	Health
	ACE2	TMPRSS2	Ciliated Cell	BMC	Health
	ACE2	TMPRSS2	Ciliated Cell	DC	Health
	ACE2	TMPRSS2	Ciliated Cell	T Cell	Health
	ACE2	TMPRSS2	Club Cell	B Cell	Health
	ACE2	TMPRSS2	Club Cell	BMC	Health
	ACE2	TMPRSS2	Club Cell	DC	Health
	ACE2	TMPRSS2	Club Cell	T Cell	Health
	ACE2	TMPRSS2	DC	AT1	Health
	ACE2	TMPRSS2	DC	AT2	Health
	ACE2	TMPRSS2	DC	B Cell	Health
	ACE2	TMPRSS2	DC	BMC	Health
	ACE2	TMPRSS2	DC	Ciliated Cell	Health
	ACE2	TMPRSS2	DC	Club Cell	Health
	ACE2	TMPRSS2	DC	EC	Health
	ACE2	TMPRSS2	DC	MP+Mono	Health
	ACE2	TMPRSS2	DC	NK	Health
	ACE2	TMPRSS2	DC	T Cell	Health
	ACE2	TMPRSS2	EC	B Cell	Health
	ACE2	TMPRSS2	EC	BMC	Health
	ACE2	TMPRSS2	EC	DC	Health
	ACE2	TMPRSS2	EC	T Cell	Health
	ACE2	TMPRSS2	MP+Mono	B Cell	Health
	ACE2	TMPRSS2	MP+Mono	BMC	Health
	ACE2	TMPRSS2	MP+Mono	DC	Health
	ACE2	TMPRSS2	MP+Mono	T Cell	Health
	ACE2	TMPRSS2	NK	B Cell	Health
	ACE2	TMPRSS2	NK	BMC	Health
	ACE2	TMPRSS2	NK	DC	Health
	ACE2	TMPRSS2	NK	T Cell	Health
	ACE2	TMPRSS2	T Cell	AT1	Health
	ACE2	TMPRSS2	T Cell	AT2	Health
	ACE2	TMPRSS2	T Cell	B Cell	Health
	ACE2	TMPRSS2	T Cell	BMC	Health
	ACE2	TMPRSS2	T Cell	Ciliated Cell	Health
	ACE2	TMPRSS2	T Cell	Club Cell	Health
	ACE2	TMPRSS2	T Cell	DC	Health
	ACE2	TMPRSS2	T Cell	EC	Health
	ACE2	TMPRSS2	T Cell	MP+Mono	Health
	ACE2	TMPRSS2	T Cell	NK	Health
	ACE2	CTSL	AT1	B Cell	Health
	ACE2	CTSL	AT1	BMC	Health
	ACE2	CTSL	AT1	DC	Health
	ACE2	CTSL	AT1	EC	Health
	ACE2	CTSL	AT1	NK	Health
	ACE2	CTSL	AT1	T Cell	Health
	ACE2	CTSL	AT2	B Cell	Health
	ACE2	CTSL	AT2	BMC	Health
	ACE2	CTSL	AT2	DC	Health
	ACE2	CTSL	AT2	EC	Health
	ACE2	CTSL	AT2	NK	Health
	ACE2	CTSL	AT2	T Cell	Health
	ACE2	CTSL	B Cell	AT1	Health
	ACE2	CTSL	B Cell	AT2	Health
	ACE2	CTSL	B Cell	BMC	Health
	ACE2	CTSL	B Cell	Ciliated Cell	Health
	ACE2	CTSL	B Cell	Club Cell	Health
	ACE2	CTSL	B Cell	DC	Health
	ACE2	CTSL	B Cell	EC	Health
	ACE2	CTSL	B Cell	MP+Mono	Health
	ACE2	CTSL	B Cell	NK	Health
	ACE2	CTSL	B Cell	T Cell	Health
	ACE2	CTSL	BMC	AT1	Health
	ACE2	CTSL	BMC	AT2	Health
	ACE2	CTSL	BMC	B Cell	Health
	ACE2	CTSL	BMC	Ciliated Cell	Health
	ACE2	CTSL	BMC	Club Cell	Health
	ACE2	CTSL	BMC	DC	Health
	ACE2	CTSL	BMC	EC	Health
	ACE2	CTSL	BMC	MP+Mono	Health
	ACE2	CTSL	BMC	NK	Health
	ACE2	CTSL	BMC	T Cell	Health
	ACE2	CTSL	Ciliated Cell	B Cell	Health
	ACE2	CTSL	Ciliated Cell	BMC	Health
	ACE2	CTSL	Ciliated Cell	DC	Health
	ACE2	CTSL	Ciliated Cell	EC	Health
	ACE2	CTSL	Ciliated Cell	NK	Health
	ACE2	CTSL	Ciliated Cell	T Cell	Health
	ACE2	CTSL	Club Cell	B Cell	Health
	ACE2	CTSL	Club Cell	BMC	Health
	ACE2	CTSL	Club Cell	DC	Health
	ACE2	CTSL	Club Cell	EC	Health
	ACE2	CTSL	Club Cell	NK	Health
	ACE2	CTSL	Club Cell	T Cell	Health
	ACE2	CTSL	DC	AT1	Health
	ACE2	CTSL	DC	AT2	Health
	ACE2	CTSL	DC	B Cell	Health
	ACE2	CTSL	DC	BMC	Health
	ACE2	CTSL	DC	Ciliated Cell	Health
	ACE2	CTSL	DC	Club Cell	Health
	ACE2	CTSL	DC	EC	Health
	ACE2	CTSL	DC	MP+Mono	Health
	ACE2	CTSL	DC	NK	Health
	ACE2	CTSL	DC	T Cell	Health
	ACE2	CTSL	EC	AT1	Health
	ACE2	CTSL	EC	AT2	Health
	ACE2	CTSL	EC	B Cell	Health
	ACE2	CTSL	EC	BMC	Health
	ACE2	CTSL	EC	Ciliated Cell	Health
	ACE2	CTSL	EC	Club Cell	Health
	ACE2	CTSL	EC	DC	Health
	ACE2	CTSL	EC	MP+Mono	Health
	ACE2	CTSL	EC	NK	Health
	ACE2	CTSL	EC	T Cell	Health
	ACE2	CTSL	MP+Mono	B Cell	Health
	ACE2	CTSL	MP+Mono	BMC	Health
	ACE2	CTSL	MP+Mono	DC	Health
	ACE2	CTSL	MP+Mono	EC	Health
	ACE2	CTSL	MP+Mono	NK	Health
	ACE2	CTSL	MP+Mono	T Cell	Health
	ACE2	CTSL	NK	AT1	Health
	ACE2	CTSL	NK	AT2	Health
	ACE2	CTSL	NK	B Cell	Health
	ACE2	CTSL	NK	BMC	Health
	ACE2	CTSL	NK	Ciliated Cell	Health
	ACE2	CTSL	NK	Club Cell	Health
	ACE2	CTSL	NK	DC	Health
	ACE2	CTSL	NK	EC	Health
	ACE2	CTSL	NK	MP+Mono	Health
	ACE2	CTSL	NK	T Cell	Health
	ACE2	CTSL	T Cell	AT1	Health
	ACE2	CTSL	T Cell	AT2	Health
	ACE2	CTSL	T Cell	B Cell	Health
	ACE2	CTSL	T Cell	BMC	Health
	ACE2	CTSL	T Cell	Ciliated Cell	Health
	ACE2	CTSL	T Cell	Club Cell	Health
	ACE2	CTSL	T Cell	DC	Health
	ACE2	CTSL	T Cell	EC	Health
	ACE2	CTSL	T Cell	MP+Mono	Health
	ACE2	CTSL	T Cell	NK	Health
	ACE2	FURIN	AT1	B Cell	Health
	ACE2	FURIN	AT1	BMC	Health
	ACE2	FURIN	AT1	DC	Health
	ACE2	FURIN	AT1	T Cell	Health
	ACE2	FURIN	AT2	B Cell	Health
	ACE2	FURIN	AT2	BMC	Health
	ACE2	FURIN	AT2	DC	Health
	ACE2	FURIN	AT2	T Cell	Health
	ACE2	FURIN	B Cell	AT1	Health
	ACE2	FURIN	B Cell	AT2	Health
	ACE2	FURIN	B Cell	BMC	Health
	ACE2	FURIN	B Cell	Ciliated Cell	Health
	ACE2	FURIN	B Cell	Club Cell	Health
	ACE2	FURIN	B Cell	DC	Health
	ACE2	FURIN	B Cell	EC	Health
	ACE2	FURIN	B Cell	MP+Mono	Health
	ACE2	FURIN	B Cell	NK	Health
	ACE2	FURIN	B Cell	T Cell	Health
	ACE2	FURIN	BMC	AT1	Health
	ACE2	FURIN	BMC	AT2	Health
	ACE2	FURIN	BMC	B Cell	Health
	ACE2	FURIN	BMC	Ciliated Cell	Health
	ACE2	FURIN	BMC	Club Cell	Health
	ACE2	FURIN	BMC	DC	Health
	ACE2	FURIN	BMC	EC	Health
	ACE2	FURIN	BMC	MP+Mono	Health
	ACE2	FURIN	BMC	NK	Health
	ACE2	FURIN	BMC	T Cell	Health
	ACE2	FURIN	Ciliated Cell	B Cell	Health
	ACE2	FURIN	Ciliated Cell	BMC	Health
	ACE2	FURIN	Ciliated Cell	DC	Health
	ACE2	FURIN	Ciliated Cell	T Cell	Health
	ACE2	FURIN	Club Cell	B Cell	Health
	ACE2	FURIN	Club Cell	BMC	Health
	ACE2	FURIN	Club Cell	DC	Health
	ACE2	FURIN	Club Cell	T Cell	Health
	ACE2	FURIN	DC	AT1	Health
	ACE2	FURIN	DC	AT2	Health
	ACE2	FURIN	DC	B Cell	Health
	ACE2	FURIN	DC	BMC	Health
	ACE2	FURIN	DC	Ciliated Cell	Health
	ACE2	FURIN	DC	Club Cell	Health
	ACE2	FURIN	DC	EC	Health
	ACE2	FURIN	DC	MP+Mono	Health
	ACE2	FURIN	DC	NK	Health
	ACE2	FURIN	DC	T Cell	Health
	ACE2	FURIN	EC	B Cell	Health
	ACE2	FURIN	EC	BMC	Health
	ACE2	FURIN	EC	DC	Health
	ACE2	FURIN	EC	T Cell	Health
	ACE2	FURIN	MP+Mono	B Cell	Health
	ACE2	FURIN	MP+Mono	BMC	Health
	ACE2	FURIN	MP+Mono	DC	Health
	ACE2	FURIN	MP+Mono	T Cell	Health
	ACE2	FURIN	NK	B Cell	Health
	ACE2	FURIN	NK	BMC	Health
	ACE2	FURIN	NK	DC	Health
	ACE2	FURIN	NK	T Cell	Health
	ACE2	FURIN	T Cell	AT1	Health
	ACE2	FURIN	T Cell	AT2	Health
	ACE2	FURIN	T Cell	B Cell	Health
	ACE2	FURIN	T Cell	BMC	Health
	ACE2	FURIN	T Cell	Ciliated Cell	Health
	ACE2	FURIN	T Cell	Club Cell	Health
	ACE2	FURIN	T Cell	DC	Health
	ACE2	FURIN	T Cell	EC	Health
	ACE2	FURIN	T Cell	MP+Mono	Health
	ACE2	FURIN	T Cell	NK	Health
	CD209	TMPRSS2	AT1	AT2	Health
	CD209	TMPRSS2	AT1	B Cell	Health
	CD209	TMPRSS2	AT1	BMC	Health
	CD209	TMPRSS2	AT1	Ciliated Cell	Health
	CD209	TMPRSS2	AT1	Club Cell	Health
	CD209	TMPRSS2	AT1	DC	Health
	CD209	TMPRSS2	AT1	EC	Health
	CD209	TMPRSS2	AT1	MP+Mono	Health
	CD209	TMPRSS2	AT1	NK	Health
	CD209	TMPRSS2	AT1	T Cell	Health
	CD209	TMPRSS2	AT2	AT1	Health
	CD209	TMPRSS2	AT2	B Cell	Health
	CD209	TMPRSS2	AT2	BMC	Health
	CD209	TMPRSS2	AT2	Ciliated Cell	Health
	CD209	TMPRSS2	AT2	Club Cell	Health
	CD209	TMPRSS2	AT2	DC	Health
	CD209	TMPRSS2	AT2	EC	Health
	CD209	TMPRSS2	AT2	MP+Mono	Health
	CD209	TMPRSS2	AT2	NK	Health
	CD209	TMPRSS2	AT2	T Cell	Health
	CD209	TMPRSS2	B Cell	AT1	Health
	CD209	TMPRSS2	B Cell	AT2	Health
	CD209	TMPRSS2	B Cell	BMC	Health
	CD209	TMPRSS2	B Cell	Ciliated Cell	Health
	CD209	TMPRSS2	B Cell	Club Cell	Health
	CD209	TMPRSS2	B Cell	DC	Health
	CD209	TMPRSS2	B Cell	EC	Health
	CD209	TMPRSS2	B Cell	MP+Mono	Health
	CD209	TMPRSS2	B Cell	NK	Health
	CD209	TMPRSS2	B Cell	T Cell	Health
	CD209	TMPRSS2	BMC	AT1	Health
	CD209	TMPRSS2	BMC	AT2	Health
	CD209	TMPRSS2	BMC	B Cell	Health
	CD209	TMPRSS2	BMC	Ciliated Cell	Health
	CD209	TMPRSS2	BMC	Club Cell	Health
	CD209	TMPRSS2	BMC	DC	Health
	CD209	TMPRSS2	BMC	EC	Health
	CD209	TMPRSS2	BMC	MP+Mono	Health
	CD209	TMPRSS2	BMC	NK	Health
	CD209	TMPRSS2	BMC	T Cell	Health
	CD209	TMPRSS2	Ciliated Cell	AT1	Health
	CD209	TMPRSS2	Ciliated Cell	AT2	Health
	CD209	TMPRSS2	Ciliated Cell	B Cell	Health
	CD209	TMPRSS2	Ciliated Cell	BMC	Health
	CD209	TMPRSS2	Ciliated Cell	Club Cell	Health
	CD209	TMPRSS2	Ciliated Cell	DC	Health
	CD209	TMPRSS2	Ciliated Cell	EC	Health
	CD209	TMPRSS2	Ciliated Cell	NK	Health
	CD209	TMPRSS2	Ciliated Cell	T Cell	Health
	CD209	TMPRSS2	Club Cell	AT1	Health
	CD209	TMPRSS2	Club Cell	AT2	Health
	CD209	TMPRSS2	Club Cell	B Cell	Health
	CD209	TMPRSS2	Club Cell	BMC	Health
	CD209	TMPRSS2	Club Cell	Ciliated Cell	Health
	CD209	TMPRSS2	Club Cell	DC	Health
	CD209	TMPRSS2	Club Cell	EC	Health
	CD209	TMPRSS2	Club Cell	MP+Mono	Health
	CD209	TMPRSS2	Club Cell	NK	Health
	CD209	TMPRSS2	Club Cell	T Cell	Health
	CD209	TMPRSS2	DC	AT1	Health
	CD209	TMPRSS2	DC	AT2	Health
	CD209	TMPRSS2	DC	B Cell	Health
	CD209	TMPRSS2	DC	BMC	Health
	CD209	TMPRSS2	DC	Ciliated Cell	Health
	CD209	TMPRSS2	DC	Club Cell	Health
	CD209	TMPRSS2	DC	EC	Health
	CD209	TMPRSS2	DC	MP+Mono	Health
	CD209	TMPRSS2	DC	NK	Health
	CD209	TMPRSS2	DC	T Cell	Health
	CD209	TMPRSS2	EC	AT1	Health
	CD209	TMPRSS2	EC	AT2	Health
	CD209	TMPRSS2	EC	B Cell	Health
	CD209	TMPRSS2	EC	BMC	Health
	CD209	TMPRSS2	EC	Ciliated Cell	Health
	CD209	TMPRSS2	EC	Club Cell	Health
	CD209	TMPRSS2	EC	DC	Health
	CD209	TMPRSS2	EC	MP+Mono	Health
	CD209	TMPRSS2	EC	NK	Health
	CD209	TMPRSS2	EC	T Cell	Health
	CD209	TMPRSS2	MP+Mono	AT1	Health
	CD209	TMPRSS2	MP+Mono	AT2	Health
	CD209	TMPRSS2	MP+Mono	B Cell	Health
	CD209	TMPRSS2	MP+Mono	BMC	Health
	CD209	TMPRSS2	MP+Mono	Club Cell	Health
	CD209	TMPRSS2	MP+Mono	DC	Health
	CD209	TMPRSS2	MP+Mono	EC	Health
	CD209	TMPRSS2	MP+Mono	NK	Health
	CD209	TMPRSS2	MP+Mono	T Cell	Health
	CD209	TMPRSS2	NK	AT1	Health
	CD209	TMPRSS2	NK	AT2	Health
	CD209	TMPRSS2	NK	B Cell	Health
	CD209	TMPRSS2	NK	BMC	Health
	CD209	TMPRSS2	NK	Ciliated Cell	Health
	CD209	TMPRSS2	NK	Club Cell	Health
	CD209	TMPRSS2	NK	DC	Health
	CD209	TMPRSS2	NK	EC	Health
	CD209	TMPRSS2	NK	MP+Mono	Health
	CD209	TMPRSS2	NK	T Cell	Health
	CD209	TMPRSS2	T Cell	AT1	Health
	CD209	TMPRSS2	T Cell	AT2	Health
	CD209	TMPRSS2	T Cell	B Cell	Health
	CD209	TMPRSS2	T Cell	BMC	Health
	CD209	TMPRSS2	T Cell	Ciliated Cell	Health
	CD209	TMPRSS2	T Cell	Club Cell	Health
	CD209	TMPRSS2	T Cell	DC	Health
	CD209	TMPRSS2	T Cell	EC	Health
	CD209	TMPRSS2	T Cell	MP+Mono	Health
	CD209	TMPRSS2	T Cell	NK	Health
	NRP1	FURIN	AT1	B Cell	Health
	NRP1	FURIN	AT2	B Cell	Health
	NRP1	FURIN	B Cell	AT1	Health
	NRP1	FURIN	B Cell	AT2	Health
	NRP1	FURIN	B Cell	BMC	Health
	NRP1	FURIN	B Cell	Ciliated Cell	Health
	NRP1	FURIN	B Cell	Club Cell	Health
	NRP1	FURIN	B Cell	DC	Health
	NRP1	FURIN	B Cell	EC	Health
	NRP1	FURIN	B Cell	MP+Mono	Health
	NRP1	FURIN	B Cell	NK	Health
	NRP1	FURIN	B Cell	T Cell	Health
	NRP1	FURIN	BMC	B Cell	Health
	NRP1	FURIN	Ciliated Cell	B Cell	Health
	NRP1	FURIN	Club Cell	B Cell	Health
	NRP1	FURIN	DC	B Cell	Health
	NRP1	FURIN	EC	B Cell	Health
	NRP1	FURIN	MP+Mono	B Cell	Health
	NRP1	FURIN	NK	B Cell	Health
	NRP1	FURIN	T Cell	B Cell	Health
	NRP1	TMPRSS2	AT1	B Cell	Health
	NRP1	TMPRSS2	AT2	B Cell	Health
	NRP1	TMPRSS2	B Cell	AT1	Health
	NRP1	TMPRSS2	B Cell	AT2	Health
	NRP1	TMPRSS2	B Cell	BMC	Health
	NRP1	TMPRSS2	B Cell	Ciliated Cell	Health
	NRP1	TMPRSS2	B Cell	Club Cell	Health
	NRP1	TMPRSS2	B Cell	DC	Health
	NRP1	TMPRSS2	B Cell	EC	Health
	NRP1	TMPRSS2	B Cell	MP+Mono	Health
	NRP1	TMPRSS2	B Cell	NK	Health
	NRP1	TMPRSS2	B Cell	T Cell	Health
	NRP1	TMPRSS2	BMC	B Cell	Health
	NRP1	TMPRSS2	Ciliated Cell	B Cell	Health
	NRP1	TMPRSS2	Club Cell	B Cell	Health
	NRP1	TMPRSS2	DC	B Cell	Health
	NRP1	TMPRSS2	EC	B Cell	Health
	NRP1	TMPRSS2	MP+Mono	B Cell	Health
	NRP1	TMPRSS2	NK	B Cell	Health
	NRP1	TMPRSS2	T Cell	B Cell	Health
	ACE2	TMPRSS11A	AT1	AT2	Health
	ACE2	TMPRSS11A	AT1	B Cell	Health
	ACE2	TMPRSS11A	AT1	BMC	Health
	ACE2	TMPRSS11A	AT1	Ciliated Cell	Health
	ACE2	TMPRSS11A	AT1	Club Cell	Health
	ACE2	TMPRSS11A	AT1	DC	Health
	ACE2	TMPRSS11A	AT1	EC	Health
	ACE2	TMPRSS11A	AT1	MP+Mono	Health
	ACE2	TMPRSS11A	AT1	NK	Health
	ACE2	TMPRSS11A	AT1	T Cell	Health
	ACE2	TMPRSS11A	AT2	AT1	Health
	ACE2	TMPRSS11A	AT2	B Cell	Health
	ACE2	TMPRSS11A	AT2	BMC	Health
	ACE2	TMPRSS11A	AT2	Ciliated Cell	Health
	ACE2	TMPRSS11A	AT2	Club Cell	Health
	ACE2	TMPRSS11A	AT2	DC	Health
	ACE2	TMPRSS11A	AT2	EC	Health
	ACE2	TMPRSS11A	AT2	MP+Mono	Health
	ACE2	TMPRSS11A	AT2	NK	Health
	ACE2	TMPRSS11A	AT2	T Cell	Health
	ACE2	TMPRSS11A	B Cell	AT1	Health
	ACE2	TMPRSS11A	B Cell	AT2	Health
	ACE2	TMPRSS11A	B Cell	BMC	Health
	ACE2	TMPRSS11A	B Cell	Ciliated Cell	Health
	ACE2	TMPRSS11A	B Cell	Club Cell	Health
	ACE2	TMPRSS11A	B Cell	DC	Health
	ACE2	TMPRSS11A	B Cell	EC	Health
	ACE2	TMPRSS11A	B Cell	MP+Mono	Health
	ACE2	TMPRSS11A	B Cell	NK	Health
	ACE2	TMPRSS11A	B Cell	T Cell	Health
	ACE2	TMPRSS11A	BMC	AT1	Health
	ACE2	TMPRSS11A	BMC	AT2	Health
	ACE2	TMPRSS11A	BMC	B Cell	Health
	ACE2	TMPRSS11A	BMC	Ciliated Cell	Health
	ACE2	TMPRSS11A	BMC	Club Cell	Health
	ACE2	TMPRSS11A	BMC	DC	Health
	ACE2	TMPRSS11A	BMC	EC	Health
	ACE2	TMPRSS11A	BMC	MP+Mono	Health
	ACE2	TMPRSS11A	BMC	NK	Health
	ACE2	TMPRSS11A	BMC	T Cell	Health
	ACE2	TMPRSS11A	Ciliated Cell	AT1	Health
	ACE2	TMPRSS11A	Ciliated Cell	AT2	Health
	ACE2	TMPRSS11A	Ciliated Cell	B Cell	Health
	ACE2	TMPRSS11A	Ciliated Cell	BMC	Health
	ACE2	TMPRSS11A	Ciliated Cell	Club Cell	Health
	ACE2	TMPRSS11A	Ciliated Cell	DC	Health
	ACE2	TMPRSS11A	Ciliated Cell	EC	Health
	ACE2	TMPRSS11A	Ciliated Cell	MP+Mono	Health
	ACE2	TMPRSS11A	Ciliated Cell	NK	Health
	ACE2	TMPRSS11A	Ciliated Cell	T Cell	Health
	ACE2	TMPRSS11A	Club Cell	AT1	Health
	ACE2	TMPRSS11A	Club Cell	AT2	Health
	ACE2	TMPRSS11A	Club Cell	B Cell	Health
	ACE2	TMPRSS11A	Club Cell	BMC	Health
	ACE2	TMPRSS11A	Club Cell	Ciliated Cell	Health
	ACE2	TMPRSS11A	Club Cell	DC	Health
	ACE2	TMPRSS11A	Club Cell	EC	Health
	ACE2	TMPRSS11A	Club Cell	MP+Mono	Health
	ACE2	TMPRSS11A	Club Cell	NK	Health
	ACE2	TMPRSS11A	Club Cell	T Cell	Health
	ACE2	TMPRSS11A	DC	AT1	Health
	ACE2	TMPRSS11A	DC	AT2	Health
	ACE2	TMPRSS11A	DC	B Cell	Health
	ACE2	TMPRSS11A	DC	BMC	Health
	ACE2	TMPRSS11A	DC	Ciliated Cell	Health
	ACE2	TMPRSS11A	DC	Club Cell	Health
	ACE2	TMPRSS11A	DC	EC	Health
	ACE2	TMPRSS11A	DC	MP+Mono	Health
	ACE2	TMPRSS11A	DC	NK	Health
	ACE2	TMPRSS11A	DC	T Cell	Health
	ACE2	TMPRSS11A	EC	AT1	Health
	ACE2	TMPRSS11A	EC	AT2	Health
	ACE2	TMPRSS11A	EC	B Cell	Health
	ACE2	TMPRSS11A	EC	BMC	Health
	ACE2	TMPRSS11A	EC	Ciliated Cell	Health
	ACE2	TMPRSS11A	EC	Club Cell	Health
	ACE2	TMPRSS11A	EC	DC	Health
	ACE2	TMPRSS11A	EC	MP+Mono	Health
	ACE2	TMPRSS11A	EC	NK	Health
	ACE2	TMPRSS11A	EC	T Cell	Health
	ACE2	TMPRSS11A	MP+Mono	AT1	Health
	ACE2	TMPRSS11A	MP+Mono	AT2	Health
	ACE2	TMPRSS11A	MP+Mono	B Cell	Health
	ACE2	TMPRSS11A	MP+Mono	BMC	Health
	ACE2	TMPRSS11A	MP+Mono	Ciliated Cell	Health
	ACE2	TMPRSS11A	MP+Mono	Club Cell	Health
	ACE2	TMPRSS11A	MP+Mono	DC	Health
	ACE2	TMPRSS11A	MP+Mono	EC	Health
	ACE2	TMPRSS11A	MP+Mono	NK	Health
	ACE2	TMPRSS11A	MP+Mono	T Cell	Health
	ACE2	TMPRSS11A	NK	AT1	Health
	ACE2	TMPRSS11A	NK	AT2	Health
	ACE2	TMPRSS11A	NK	B Cell	Health
	ACE2	TMPRSS11A	NK	BMC	Health
	ACE2	TMPRSS11A	NK	Ciliated Cell	Health
	ACE2	TMPRSS11A	NK	Club Cell	Health
	ACE2	TMPRSS11A	NK	DC	Health
	ACE2	TMPRSS11A	NK	EC	Health
	ACE2	TMPRSS11A	NK	MP+Mono	Health
	ACE2	TMPRSS11A	NK	T Cell	Health
	ACE2	TMPRSS11A	T Cell	AT1	Health
	ACE2	TMPRSS11A	T Cell	AT2	Health
	ACE2	TMPRSS11A	T Cell	B Cell	Health
	ACE2	TMPRSS11A	T Cell	BMC	Health
	ACE2	TMPRSS11A	T Cell	Ciliated Cell	Health
	ACE2	TMPRSS11A	T Cell	Club Cell	Health
	ACE2	TMPRSS11A	T Cell	DC	Health
	ACE2	TMPRSS11A	T Cell	EC	Health
	ACE2	TMPRSS11A	T Cell	MP+Mono	Health
	ACE2	TMPRSS11A	T Cell	NK	Health
	ACE2	TMPRSS4	AT1	AT2	Health
	ACE2	TMPRSS4	AT1	B Cell	Health
	ACE2	TMPRSS4	AT1	BMC	Health
	ACE2	TMPRSS4	AT1	Ciliated Cell	Health
	ACE2	TMPRSS4	AT1	Club Cell	Health
	ACE2	TMPRSS4	AT1	DC	Health
	ACE2	TMPRSS4	AT1	EC	Health
	ACE2	TMPRSS4	AT1	MP+Mono	Health
	ACE2	TMPRSS4	AT1	NK	Health
	ACE2	TMPRSS4	AT1	T Cell	Health
	ACE2	TMPRSS4	AT2	AT1	Health
	ACE2	TMPRSS4	AT2	B Cell	Health
	ACE2	TMPRSS4	AT2	BMC	Health
	ACE2	TMPRSS4	AT2	DC	Health
	ACE2	TMPRSS4	AT2	MP+Mono	Health
	ACE2	TMPRSS4	AT2	NK	Health
	ACE2	TMPRSS4	AT2	T Cell	Health
	ACE2	TMPRSS4	B Cell	AT1	Health
	ACE2	TMPRSS4	B Cell	AT2	Health
	ACE2	TMPRSS4	B Cell	BMC	Health
	ACE2	TMPRSS4	B Cell	Ciliated Cell	Health
	ACE2	TMPRSS4	B Cell	Club Cell	Health
	ACE2	TMPRSS4	B Cell	DC	Health
	ACE2	TMPRSS4	B Cell	EC	Health
	ACE2	TMPRSS4	B Cell	MP+Mono	Health
	ACE2	TMPRSS4	B Cell	NK	Health
	ACE2	TMPRSS4	B Cell	T Cell	Health
	ACE2	TMPRSS4	BMC	AT1	Health
	ACE2	TMPRSS4	BMC	AT2	Health
	ACE2	TMPRSS4	BMC	B Cell	Health
	ACE2	TMPRSS4	BMC	Ciliated Cell	Health
	ACE2	TMPRSS4	BMC	Club Cell	Health
	ACE2	TMPRSS4	BMC	DC	Health
	ACE2	TMPRSS4	BMC	EC	Health
	ACE2	TMPRSS4	BMC	MP+Mono	Health
	ACE2	TMPRSS4	BMC	NK	Health
	ACE2	TMPRSS4	BMC	T Cell	Health
	ACE2	TMPRSS4	Ciliated Cell	AT1	Health
	ACE2	TMPRSS4	Ciliated Cell	B Cell	Health
	ACE2	TMPRSS4	Ciliated Cell	BMC	Health
	ACE2	TMPRSS4	Ciliated Cell	DC	Health
	ACE2	TMPRSS4	Ciliated Cell	MP+Mono	Health
	ACE2	TMPRSS4	Ciliated Cell	NK	Health
	ACE2	TMPRSS4	Ciliated Cell	T Cell	Health
	ACE2	TMPRSS4	Club Cell	AT1	Health
	ACE2	TMPRSS4	Club Cell	B Cell	Health
	ACE2	TMPRSS4	Club Cell	BMC	Health
	ACE2	TMPRSS4	Club Cell	DC	Health
	ACE2	TMPRSS4	Club Cell	MP+Mono	Health
	ACE2	TMPRSS4	Club Cell	NK	Health
	ACE2	TMPRSS4	Club Cell	T Cell	Health
	ACE2	TMPRSS4	DC	AT1	Health
	ACE2	TMPRSS4	DC	AT2	Health
	ACE2	TMPRSS4	DC	B Cell	Health
	ACE2	TMPRSS4	DC	BMC	Health
	ACE2	TMPRSS4	DC	Ciliated Cell	Health
	ACE2	TMPRSS4	DC	Club Cell	Health
	ACE2	TMPRSS4	DC	EC	Health
	ACE2	TMPRSS4	DC	MP+Mono	Health
	ACE2	TMPRSS4	DC	NK	Health
	ACE2	TMPRSS4	DC	T Cell	Health
	ACE2	TMPRSS4	EC	AT1	Health
	ACE2	TMPRSS4	EC	B Cell	Health
	ACE2	TMPRSS4	EC	BMC	Health
	ACE2	TMPRSS4	EC	DC	Health
	ACE2	TMPRSS4	EC	MP+Mono	Health
	ACE2	TMPRSS4	EC	NK	Health
	ACE2	TMPRSS4	EC	T Cell	Health
	ACE2	TMPRSS4	MP+Mono	AT1	Health
	ACE2	TMPRSS4	MP+Mono	AT2	Health
	ACE2	TMPRSS4	MP+Mono	B Cell	Health
	ACE2	TMPRSS4	MP+Mono	BMC	Health
	ACE2	TMPRSS4	MP+Mono	Ciliated Cell	Health
	ACE2	TMPRSS4	MP+Mono	Club Cell	Health
	ACE2	TMPRSS4	MP+Mono	DC	Health
	ACE2	TMPRSS4	MP+Mono	EC	Health
	ACE2	TMPRSS4	MP+Mono	NK	Health
	ACE2	TMPRSS4	MP+Mono	T Cell	Health
	ACE2	TMPRSS4	NK	AT1	Health
	ACE2	TMPRSS4	NK	AT2	Health
	ACE2	TMPRSS4	NK	B Cell	Health
	ACE2	TMPRSS4	NK	BMC	Health
	ACE2	TMPRSS4	NK	Ciliated Cell	Health
	ACE2	TMPRSS4	NK	Club Cell	Health
	ACE2	TMPRSS4	NK	DC	Health
	ACE2	TMPRSS4	NK	EC	Health
	ACE2	TMPRSS4	NK	MP+Mono	Health
	ACE2	TMPRSS4	NK	T Cell	Health
	ACE2	TMPRSS4	T Cell	AT1	Health
	ACE2	TMPRSS4	T Cell	AT2	Health
	ACE2	TMPRSS4	T Cell	B Cell	Health
	ACE2	TMPRSS4	T Cell	BMC	Health
	ACE2	TMPRSS4	T Cell	Ciliated Cell	Health
	ACE2	TMPRSS4	T Cell	Club Cell	Health
	ACE2	TMPRSS4	T Cell	DC	Health
	ACE2	TMPRSS4	T Cell	EC	Health
	ACE2	TMPRSS4	T Cell	MP+Mono	Health
	ACE2	TMPRSS4	T Cell	NK	Health
	CD209	FURIN	AT1	AT2	Health
	CD209	FURIN	AT1	B Cell	Health
	CD209	FURIN	AT1	BMC	Health
	CD209	FURIN	AT1	Ciliated Cell	Health
	CD209	FURIN	AT1	Club Cell	Health
	CD209	FURIN	AT1	EC	Health
	CD209	FURIN	AT1	NK	Health
	CD209	FURIN	AT1	T Cell	Health
	CD209	FURIN	AT2	AT1	Health
	CD209	FURIN	AT2	B Cell	Health
	CD209	FURIN	AT2	BMC	Health
	CD209	FURIN	AT2	Ciliated Cell	Health
	CD209	FURIN	AT2	Club Cell	Health
	CD209	FURIN	AT2	DC	Health
	CD209	FURIN	AT2	EC	Health
	CD209	FURIN	AT2	MP+Mono	Health
	CD209	FURIN	AT2	NK	Health
	CD209	FURIN	AT2	T Cell	Health
	CD209	FURIN	B Cell	AT1	Health
	CD209	FURIN	B Cell	AT2	Health
	CD209	FURIN	B Cell	BMC	Health
	CD209	FURIN	B Cell	Ciliated Cell	Health
	CD209	FURIN	B Cell	Club Cell	Health
	CD209	FURIN	B Cell	DC	Health
	CD209	FURIN	B Cell	EC	Health
	CD209	FURIN	B Cell	MP+Mono	Health
	CD209	FURIN	B Cell	NK	Health
	CD209	FURIN	B Cell	T Cell	Health
	CD209	FURIN	BMC	AT1	Health
	CD209	FURIN	BMC	AT2	Health
	CD209	FURIN	BMC	B Cell	Health
	CD209	FURIN	BMC	Ciliated Cell	Health
	CD209	FURIN	BMC	Club Cell	Health
	CD209	FURIN	BMC	DC	Health
	CD209	FURIN	BMC	EC	Health
	CD209	FURIN	BMC	MP+Mono	Health
	CD209	FURIN	BMC	NK	Health
	CD209	FURIN	BMC	T Cell	Health
	CD209	FURIN	Ciliated Cell	AT1	Health
	CD209	FURIN	Ciliated Cell	AT2	Health
	CD209	FURIN	Ciliated Cell	B Cell	Health
	CD209	FURIN	Ciliated Cell	BMC	Health
	CD209	FURIN	Ciliated Cell	Club Cell	Health
	CD209	FURIN	Ciliated Cell	DC	Health
	CD209	FURIN	Ciliated Cell	EC	Health
	CD209	FURIN	Ciliated Cell	MP+Mono	Health
	CD209	FURIN	Ciliated Cell	NK	Health
	CD209	FURIN	Ciliated Cell	T Cell	Health
	CD209	FURIN	Club Cell	AT1	Health
	CD209	FURIN	Club Cell	AT2	Health
	CD209	FURIN	Club Cell	B Cell	Health
	CD209	FURIN	Club Cell	BMC	Health
	CD209	FURIN	Club Cell	Ciliated Cell	Health
	CD209	FURIN	Club Cell	DC	Health
	CD209	FURIN	Club Cell	EC	Health
	CD209	FURIN	Club Cell	MP+Mono	Health
	CD209	FURIN	Club Cell	NK	Health
	CD209	FURIN	Club Cell	T Cell	Health
	CD209	FURIN	DC	AT2	Health
	CD209	FURIN	DC	B Cell	Health
	CD209	FURIN	DC	BMC	Health
	CD209	FURIN	DC	Ciliated Cell	Health
	CD209	FURIN	DC	Club Cell	Health
	CD209	FURIN	DC	EC	Health
	CD209	FURIN	DC	NK	Health
	CD209	FURIN	DC	T Cell	Health
	CD209	FURIN	EC	AT1	Health
	CD209	FURIN	EC	AT2	Health
	CD209	FURIN	EC	B Cell	Health
	CD209	FURIN	EC	BMC	Health
	CD209	FURIN	EC	Ciliated Cell	Health
	CD209	FURIN	EC	Club Cell	Health
	CD209	FURIN	EC	DC	Health
	CD209	FURIN	EC	MP+Mono	Health
	CD209	FURIN	EC	NK	Health
	CD209	FURIN	EC	T Cell	Health
	CD209	FURIN	MP+Mono	AT2	Health
	CD209	FURIN	MP+Mono	B Cell	Health
	CD209	FURIN	MP+Mono	BMC	Health
	CD209	FURIN	MP+Mono	Ciliated Cell	Health
	CD209	FURIN	MP+Mono	Club Cell	Health
	CD209	FURIN	MP+Mono	EC	Health
	CD209	FURIN	MP+Mono	NK	Health
	CD209	FURIN	MP+Mono	T Cell	Health
	CD209	FURIN	NK	AT1	Health
	CD209	FURIN	NK	AT2	Health
	CD209	FURIN	NK	B Cell	Health
	CD209	FURIN	NK	BMC	Health
	CD209	FURIN	NK	Ciliated Cell	Health
	CD209	FURIN	NK	Club Cell	Health
	CD209	FURIN	NK	DC	Health
	CD209	FURIN	NK	EC	Health
	CD209	FURIN	NK	MP+Mono	Health
	CD209	FURIN	NK	T Cell	Health
	CD209	FURIN	T Cell	AT1	Health
	CD209	FURIN	T Cell	AT2	Health
	CD209	FURIN	T Cell	B Cell	Health
	CD209	FURIN	T Cell	BMC	Health
	CD209	FURIN	T Cell	Ciliated Cell	Health
	CD209	FURIN	T Cell	Club Cell	Health
	CD209	FURIN	T Cell	DC	Health
	CD209	FURIN	T Cell	EC	Health
	CD209	FURIN	T Cell	MP+Mono	Health
	CD209	FURIN	T Cell	NK	Health
	NRP1	TMPRSS4	AT1	B Cell	Health
	NRP1	TMPRSS4	AT1	BMC	Health
	NRP1	TMPRSS4	AT1	DC	Health
	NRP1	TMPRSS4	AT2	B Cell	Health
	NRP1	TMPRSS4	AT2	BMC	Health
	NRP1	TMPRSS4	AT2	DC	Health
	NRP1	TMPRSS4	B Cell	AT1	Health
	NRP1	TMPRSS4	B Cell	AT2	Health
	NRP1	TMPRSS4	B Cell	BMC	Health
	NRP1	TMPRSS4	B Cell	Ciliated Cell	Health
	NRP1	TMPRSS4	B Cell	Club Cell	Health
	NRP1	TMPRSS4	B Cell	DC	Health
	NRP1	TMPRSS4	B Cell	EC	Health
	NRP1	TMPRSS4	B Cell	MP+Mono	Health
	NRP1	TMPRSS4	B Cell	NK	Health
	NRP1	TMPRSS4	B Cell	T Cell	Health
	NRP1	TMPRSS4	BMC	AT1	Health
	NRP1	TMPRSS4	BMC	AT2	Health
	NRP1	TMPRSS4	BMC	B Cell	Health
	NRP1	TMPRSS4	BMC	Ciliated Cell	Health
	NRP1	TMPRSS4	BMC	Club Cell	Health
	NRP1	TMPRSS4	BMC	DC	Health
	NRP1	TMPRSS4	BMC	EC	Health
	NRP1	TMPRSS4	BMC	MP+Mono	Health
	NRP1	TMPRSS4	BMC	NK	Health
	NRP1	TMPRSS4	BMC	T Cell	Health
	NRP1	TMPRSS4	Ciliated Cell	B Cell	Health
	NRP1	TMPRSS4	Ciliated Cell	BMC	Health
	NRP1	TMPRSS4	Ciliated Cell	DC	Health
	NRP1	TMPRSS4	Club Cell	B Cell	Health
	NRP1	TMPRSS4	Club Cell	BMC	Health
	NRP1	TMPRSS4	Club Cell	DC	Health
	NRP1	TMPRSS4	DC	AT1	Health
	NRP1	TMPRSS4	DC	AT2	Health
	NRP1	TMPRSS4	DC	B Cell	Health
	NRP1	TMPRSS4	DC	BMC	Health
	NRP1	TMPRSS4	DC	Ciliated Cell	Health
	NRP1	TMPRSS4	DC	Club Cell	Health
	NRP1	TMPRSS4	DC	EC	Health
	NRP1	TMPRSS4	DC	MP+Mono	Health
	NRP1	TMPRSS4	DC	NK	Health
	NRP1	TMPRSS4	DC	T Cell	Health
	NRP1	TMPRSS4	EC	B Cell	Health
	NRP1	TMPRSS4	EC	BMC	Health
	NRP1	TMPRSS4	EC	DC	Health
	NRP1	TMPRSS4	MP+Mono	B Cell	Health
	NRP1	TMPRSS4	MP+Mono	BMC	Health
	NRP1	TMPRSS4	MP+Mono	DC	Health
	NRP1	TMPRSS4	NK	B Cell	Health
	NRP1	TMPRSS4	NK	BMC	Health
	NRP1	TMPRSS4	NK	DC	Health
	NRP1	TMPRSS4	T Cell	B Cell	Health
	NRP1	TMPRSS4	T Cell	BMC	Health
	NRP1	TMPRSS4	T Cell	DC	Health
	CD209	TMPRSS11A	AT1	AT2	Health
	CD209	TMPRSS11A	AT1	B Cell	Health
	CD209	TMPRSS11A	AT1	BMC	Health
	CD209	TMPRSS11A	AT1	Ciliated Cell	Health
	CD209	TMPRSS11A	AT1	Club Cell	Health
	CD209	TMPRSS11A	AT1	DC	Health
	CD209	TMPRSS11A	AT1	EC	Health
	CD209	TMPRSS11A	AT1	MP+Mono	Health
	CD209	TMPRSS11A	AT1	NK	Health
	CD209	TMPRSS11A	AT1	T Cell	Health
	CD209	TMPRSS11A	AT2	AT1	Health
	CD209	TMPRSS11A	AT2	B Cell	Health
	CD209	TMPRSS11A	AT2	BMC	Health
	CD209	TMPRSS11A	AT2	Ciliated Cell	Health
	CD209	TMPRSS11A	AT2	Club Cell	Health
	CD209	TMPRSS11A	AT2	DC	Health
	CD209	TMPRSS11A	AT2	EC	Health
	CD209	TMPRSS11A	AT2	MP+Mono	Health
	CD209	TMPRSS11A	AT2	NK	Health
	CD209	TMPRSS11A	AT2	T Cell	Health
	CD209	TMPRSS11A	B Cell	AT1	Health
	CD209	TMPRSS11A	B Cell	AT2	Health
	CD209	TMPRSS11A	B Cell	BMC	Health
	CD209	TMPRSS11A	B Cell	Ciliated Cell	Health
	CD209	TMPRSS11A	B Cell	Club Cell	Health
	CD209	TMPRSS11A	B Cell	DC	Health
	CD209	TMPRSS11A	B Cell	EC	Health
	CD209	TMPRSS11A	B Cell	MP+Mono	Health
	CD209	TMPRSS11A	B Cell	NK	Health
	CD209	TMPRSS11A	B Cell	T Cell	Health
	CD209	TMPRSS11A	BMC	AT1	Health
	CD209	TMPRSS11A	BMC	AT2	Health
	CD209	TMPRSS11A	BMC	B Cell	Health
	CD209	TMPRSS11A	BMC	Ciliated Cell	Health
	CD209	TMPRSS11A	BMC	Club Cell	Health
	CD209	TMPRSS11A	BMC	DC	Health
	CD209	TMPRSS11A	BMC	EC	Health
	CD209	TMPRSS11A	BMC	MP+Mono	Health
	CD209	TMPRSS11A	BMC	NK	Health
	CD209	TMPRSS11A	BMC	T Cell	Health
	CD209	TMPRSS11A	Ciliated Cell	AT1	Health
	CD209	TMPRSS11A	Ciliated Cell	AT2	Health
	CD209	TMPRSS11A	Ciliated Cell	B Cell	Health
	CD209	TMPRSS11A	Ciliated Cell	BMC	Health
	CD209	TMPRSS11A	Ciliated Cell	Club Cell	Health
	CD209	TMPRSS11A	Ciliated Cell	DC	Health
	CD209	TMPRSS11A	Ciliated Cell	EC	Health
	CD209	TMPRSS11A	Ciliated Cell	MP+Mono	Health
	CD209	TMPRSS11A	Ciliated Cell	NK	Health
	CD209	TMPRSS11A	Ciliated Cell	T Cell	Health
	CD209	TMPRSS11A	Club Cell	AT1	Health
	CD209	TMPRSS11A	Club Cell	AT2	Health
	CD209	TMPRSS11A	Club Cell	B Cell	Health
	CD209	TMPRSS11A	Club Cell	BMC	Health
	CD209	TMPRSS11A	Club Cell	Ciliated Cell	Health
	CD209	TMPRSS11A	Club Cell	DC	Health
	CD209	TMPRSS11A	Club Cell	EC	Health
	CD209	TMPRSS11A	Club Cell	MP+Mono	Health
	CD209	TMPRSS11A	Club Cell	NK	Health
	CD209	TMPRSS11A	Club Cell	T Cell	Health
	CD209	TMPRSS11A	DC	AT1	Health
	CD209	TMPRSS11A	DC	AT2	Health
	CD209	TMPRSS11A	DC	B Cell	Health
	CD209	TMPRSS11A	DC	BMC	Health
	CD209	TMPRSS11A	DC	Ciliated Cell	Health
	CD209	TMPRSS11A	DC	Club Cell	Health
	CD209	TMPRSS11A	DC	EC	Health
	CD209	TMPRSS11A	DC	MP+Mono	Health
	CD209	TMPRSS11A	DC	NK	Health
	CD209	TMPRSS11A	DC	T Cell	Health
	CD209	TMPRSS11A	EC	AT1	Health
	CD209	TMPRSS11A	EC	AT2	Health
	CD209	TMPRSS11A	EC	B Cell	Health
	CD209	TMPRSS11A	EC	BMC	Health
	CD209	TMPRSS11A	EC	Ciliated Cell	Health
	CD209	TMPRSS11A	EC	Club Cell	Health
	CD209	TMPRSS11A	EC	DC	Health
	CD209	TMPRSS11A	EC	MP+Mono	Health
	CD209	TMPRSS11A	EC	NK	Health
	CD209	TMPRSS11A	EC	T Cell	Health
	CD209	TMPRSS11A	MP+Mono	AT1	Health
	CD209	TMPRSS11A	MP+Mono	AT2	Health
	CD209	TMPRSS11A	MP+Mono	B Cell	Health
	CD209	TMPRSS11A	MP+Mono	BMC	Health
	CD209	TMPRSS11A	MP+Mono	Ciliated Cell	Health
	CD209	TMPRSS11A	MP+Mono	Club Cell	Health
	CD209	TMPRSS11A	MP+Mono	DC	Health
	CD209	TMPRSS11A	MP+Mono	EC	Health
	CD209	TMPRSS11A	MP+Mono	NK	Health
	CD209	TMPRSS11A	MP+Mono	T Cell	Health
	CD209	TMPRSS11A	NK	AT1	Health
	CD209	TMPRSS11A	NK	AT2	Health
	CD209	TMPRSS11A	NK	B Cell	Health
	CD209	TMPRSS11A	NK	BMC	Health
	CD209	TMPRSS11A	NK	Ciliated Cell	Health
	CD209	TMPRSS11A	NK	Club Cell	Health
	CD209	TMPRSS11A	NK	DC	Health
	CD209	TMPRSS11A	NK	EC	Health
	CD209	TMPRSS11A	NK	MP+Mono	Health
	CD209	TMPRSS11A	NK	T Cell	Health
	CD209	TMPRSS11A	T Cell	AT1	Health
	CD209	TMPRSS11A	T Cell	AT2	Health
	CD209	TMPRSS11A	T Cell	B Cell	Health
	CD209	TMPRSS11A	T Cell	BMC	Health
	CD209	TMPRSS11A	T Cell	Ciliated Cell	Health
	CD209	TMPRSS11A	T Cell	Club Cell	Health
	CD209	TMPRSS11A	T Cell	DC	Health
	CD209	TMPRSS11A	T Cell	EC	Health
	CD209	TMPRSS11A	T Cell	MP+Mono	Health
	CD209	TMPRSS11A	T Cell	NK	Health
	CD209	TMPRSS4	AT1	AT2	Health
	CD209	TMPRSS4	AT1	B Cell	Health
	CD209	TMPRSS4	AT1	BMC	Health
	CD209	TMPRSS4	AT1	Ciliated Cell	Health
	CD209	TMPRSS4	AT1	Club Cell	Health
	CD209	TMPRSS4	AT1	DC	Health
	CD209	TMPRSS4	AT1	EC	Health
	CD209	TMPRSS4	AT1	MP+Mono	Health
	CD209	TMPRSS4	AT1	NK	Health
	CD209	TMPRSS4	AT1	T Cell	Health
	CD209	TMPRSS4	AT2	AT1	Health
	CD209	TMPRSS4	AT2	B Cell	Health
	CD209	TMPRSS4	AT2	BMC	Health
	CD209	TMPRSS4	AT2	Ciliated Cell	Health
	CD209	TMPRSS4	AT2	Club Cell	Health
	CD209	TMPRSS4	AT2	DC	Health
	CD209	TMPRSS4	AT2	EC	Health
	CD209	TMPRSS4	AT2	MP+Mono	Health
	CD209	TMPRSS4	AT2	NK	Health
	CD209	TMPRSS4	AT2	T Cell	Health
	CD209	TMPRSS4	B Cell	AT1	Health
	CD209	TMPRSS4	B Cell	AT2	Health
	CD209	TMPRSS4	B Cell	BMC	Health
	CD209	TMPRSS4	B Cell	Ciliated Cell	Health
	CD209	TMPRSS4	B Cell	Club Cell	Health
	CD209	TMPRSS4	B Cell	DC	Health
	CD209	TMPRSS4	B Cell	EC	Health
	CD209	TMPRSS4	B Cell	MP+Mono	Health
	CD209	TMPRSS4	B Cell	NK	Health
	CD209	TMPRSS4	B Cell	T Cell	Health
	CD209	TMPRSS4	BMC	AT1	Health
	CD209	TMPRSS4	BMC	AT2	Health
	CD209	TMPRSS4	BMC	B Cell	Health
	CD209	TMPRSS4	BMC	Ciliated Cell	Health
	CD209	TMPRSS4	BMC	Club Cell	Health
	CD209	TMPRSS4	BMC	DC	Health
	CD209	TMPRSS4	BMC	EC	Health
	CD209	TMPRSS4	BMC	MP+Mono	Health
	CD209	TMPRSS4	BMC	NK	Health
	CD209	TMPRSS4	BMC	T Cell	Health
	CD209	TMPRSS4	Ciliated Cell	AT1	Health
	CD209	TMPRSS4	Ciliated Cell	AT2	Health
	CD209	TMPRSS4	Ciliated Cell	B Cell	Health
	CD209	TMPRSS4	Ciliated Cell	BMC	Health
	CD209	TMPRSS4	Ciliated Cell	Club Cell	Health
	CD209	TMPRSS4	Ciliated Cell	DC	Health
	CD209	TMPRSS4	Ciliated Cell	EC	Health
	CD209	TMPRSS4	Ciliated Cell	MP+Mono	Health
	CD209	TMPRSS4	Ciliated Cell	NK	Health
	CD209	TMPRSS4	Ciliated Cell	T Cell	Health
	CD209	TMPRSS4	Club Cell	AT1	Health
	CD209	TMPRSS4	Club Cell	AT2	Health
	CD209	TMPRSS4	Club Cell	B Cell	Health
	CD209	TMPRSS4	Club Cell	BMC	Health
	CD209	TMPRSS4	Club Cell	Ciliated Cell	Health
	CD209	TMPRSS4	Club Cell	DC	Health
	CD209	TMPRSS4	Club Cell	EC	Health
	CD209	TMPRSS4	Club Cell	MP+Mono	Health
	CD209	TMPRSS4	Club Cell	NK	Health
	CD209	TMPRSS4	Club Cell	T Cell	Health
	CD209	TMPRSS4	DC	AT1	Health
	CD209	TMPRSS4	DC	AT2	Health
	CD209	TMPRSS4	DC	B Cell	Health
	CD209	TMPRSS4	DC	BMC	Health
	CD209	TMPRSS4	DC	Ciliated Cell	Health
	CD209	TMPRSS4	DC	Club Cell	Health
	CD209	TMPRSS4	DC	EC	Health
	CD209	TMPRSS4	DC	MP+Mono	Health
	CD209	TMPRSS4	DC	NK	Health
	CD209	TMPRSS4	DC	T Cell	Health
	CD209	TMPRSS4	EC	AT1	Health
	CD209	TMPRSS4	EC	AT2	Health
	CD209	TMPRSS4	EC	B Cell	Health
	CD209	TMPRSS4	EC	BMC	Health
	CD209	TMPRSS4	EC	Ciliated Cell	Health
	CD209	TMPRSS4	EC	Club Cell	Health
	CD209	TMPRSS4	EC	DC	Health
	CD209	TMPRSS4	EC	MP+Mono	Health
	CD209	TMPRSS4	EC	NK	Health
	CD209	TMPRSS4	EC	T Cell	Health
	CD209	TMPRSS4	MP+Mono	AT1	Health
	CD209	TMPRSS4	MP+Mono	AT2	Health
	CD209	TMPRSS4	MP+Mono	B Cell	Health
	CD209	TMPRSS4	MP+Mono	BMC	Health
	CD209	TMPRSS4	MP+Mono	Ciliated Cell	Health
	CD209	TMPRSS4	MP+Mono	Club Cell	Health
	CD209	TMPRSS4	MP+Mono	DC	Health
	CD209	TMPRSS4	MP+Mono	EC	Health
	CD209	TMPRSS4	MP+Mono	NK	Health
	CD209	TMPRSS4	MP+Mono	T Cell	Health
	CD209	TMPRSS4	NK	AT1	Health
	CD209	TMPRSS4	NK	AT2	Health
	CD209	TMPRSS4	NK	B Cell	Health
	CD209	TMPRSS4	NK	BMC	Health
	CD209	TMPRSS4	NK	Ciliated Cell	Health
	CD209	TMPRSS4	NK	Club Cell	Health
	CD209	TMPRSS4	NK	DC	Health
	CD209	TMPRSS4	NK	EC	Health
	CD209	TMPRSS4	NK	MP+Mono	Health
	CD209	TMPRSS4	NK	T Cell	Health
	CD209	TMPRSS4	T Cell	AT1	Health
	CD209	TMPRSS4	T Cell	AT2	Health
	CD209	TMPRSS4	T Cell	B Cell	Health
	CD209	TMPRSS4	T Cell	BMC	Health
	CD209	TMPRSS4	T Cell	Ciliated Cell	Health
	CD209	TMPRSS4	T Cell	Club Cell	Health
	CD209	TMPRSS4	T Cell	DC	Health
	CD209	TMPRSS4	T Cell	EC	Health
	CD209	TMPRSS4	T Cell	MP+Mono	Health
	CD209	TMPRSS4	T Cell	NK	Health
	NRP1	TMPRSS11A	AT1	B Cell	Health
	NRP1	TMPRSS11A	AT1	BMC	Health
	NRP1	TMPRSS11A	AT1	Club Cell	Health
	NRP1	TMPRSS11A	AT1	DC	Health
	NRP1	TMPRSS11A	AT1	T Cell	Health
	NRP1	TMPRSS11A	AT2	B Cell	Health
	NRP1	TMPRSS11A	AT2	BMC	Health
	NRP1	TMPRSS11A	AT2	Club Cell	Health
	NRP1	TMPRSS11A	AT2	DC	Health
	NRP1	TMPRSS11A	AT2	T Cell	Health
	NRP1	TMPRSS11A	B Cell	AT1	Health
	NRP1	TMPRSS11A	B Cell	AT2	Health
	NRP1	TMPRSS11A	B Cell	BMC	Health
	NRP1	TMPRSS11A	B Cell	Ciliated Cell	Health
	NRP1	TMPRSS11A	B Cell	Club Cell	Health
	NRP1	TMPRSS11A	B Cell	DC	Health
	NRP1	TMPRSS11A	B Cell	EC	Health
	NRP1	TMPRSS11A	B Cell	MP+Mono	Health
	NRP1	TMPRSS11A	B Cell	NK	Health
	NRP1	TMPRSS11A	B Cell	T Cell	Health
	NRP1	TMPRSS11A	BMC	AT1	Health
	NRP1	TMPRSS11A	BMC	AT2	Health
	NRP1	TMPRSS11A	BMC	B Cell	Health
	NRP1	TMPRSS11A	BMC	Ciliated Cell	Health
	NRP1	TMPRSS11A	BMC	Club Cell	Health
	NRP1	TMPRSS11A	BMC	DC	Health
	NRP1	TMPRSS11A	BMC	EC	Health
	NRP1	TMPRSS11A	BMC	MP+Mono	Health
	NRP1	TMPRSS11A	BMC	NK	Health
	NRP1	TMPRSS11A	BMC	T Cell	Health
	NRP1	TMPRSS11A	Ciliated Cell	B Cell	Health
	NRP1	TMPRSS11A	Ciliated Cell	BMC	Health
	NRP1	TMPRSS11A	Ciliated Cell	Club Cell	Health
	NRP1	TMPRSS11A	Ciliated Cell	DC	Health
	NRP1	TMPRSS11A	Ciliated Cell	T Cell	Health
	NRP1	TMPRSS11A	Club Cell	AT1	Health
	NRP1	TMPRSS11A	Club Cell	AT2	Health
	NRP1	TMPRSS11A	Club Cell	B Cell	Health
	NRP1	TMPRSS11A	Club Cell	BMC	Health
	NRP1	TMPRSS11A	Club Cell	Ciliated Cell	Health
	NRP1	TMPRSS11A	Club Cell	DC	Health
	NRP1	TMPRSS11A	Club Cell	EC	Health
	NRP1	TMPRSS11A	Club Cell	MP+Mono	Health
	NRP1	TMPRSS11A	Club Cell	NK	Health
	NRP1	TMPRSS11A	Club Cell	T Cell	Health
	NRP1	TMPRSS11A	DC	AT1	Health
	NRP1	TMPRSS11A	DC	AT2	Health
	NRP1	TMPRSS11A	DC	B Cell	Health
	NRP1	TMPRSS11A	DC	BMC	Health
	NRP1	TMPRSS11A	DC	Ciliated Cell	Health
	NRP1	TMPRSS11A	DC	Club Cell	Health
	NRP1	TMPRSS11A	DC	EC	Health
	NRP1	TMPRSS11A	DC	MP+Mono	Health
	NRP1	TMPRSS11A	DC	NK	Health
	NRP1	TMPRSS11A	DC	T Cell	Health
	NRP1	TMPRSS11A	EC	B Cell	Health
	NRP1	TMPRSS11A	EC	BMC	Health
	NRP1	TMPRSS11A	EC	Club Cell	Health
	NRP1	TMPRSS11A	EC	DC	Health
	NRP1	TMPRSS11A	EC	T Cell	Health
	NRP1	TMPRSS11A	MP+Mono	B Cell	Health
	NRP1	TMPRSS11A	MP+Mono	BMC	Health
	NRP1	TMPRSS11A	MP+Mono	Club Cell	Health
	NRP1	TMPRSS11A	MP+Mono	DC	Health
	NRP1	TMPRSS11A	MP+Mono	T Cell	Health
	NRP1	TMPRSS11A	NK	B Cell	Health
	NRP1	TMPRSS11A	NK	BMC	Health
	NRP1	TMPRSS11A	NK	Club Cell	Health
	NRP1	TMPRSS11A	NK	DC	Health
	NRP1	TMPRSS11A	NK	T Cell	Health
	NRP1	TMPRSS11A	T Cell	AT1	Health
	NRP1	TMPRSS11A	T Cell	AT2	Health
	NRP1	TMPRSS11A	T Cell	B Cell	Health
	NRP1	TMPRSS11A	T Cell	BMC	Health
	NRP1	TMPRSS11A	T Cell	Ciliated Cell	Health
	NRP1	TMPRSS11A	T Cell	Club Cell	Health
	NRP1	TMPRSS11A	T Cell	DC	Health
	NRP1	TMPRSS11A	T Cell	EC	Health
	NRP1	TMPRSS11A	T Cell	MP+Mono	Health
	NRP1	TMPRSS11A	T Cell	NK	Health
	CD209	CTSL	AT1	AT2	Health
	CD209	CTSL	AT1	B Cell	Health
	CD209	CTSL	AT1	BMC	Health
	CD209	CTSL	AT1	Club Cell	Health
	CD209	CTSL	AT1	NK	Health
	CD209	CTSL	AT1	T Cell	Health
	CD209	CTSL	AT2	AT1	Health
	CD209	CTSL	AT2	B Cell	Health
	CD209	CTSL	AT2	BMC	Health
	CD209	CTSL	AT2	Ciliated Cell	Health
	CD209	CTSL	AT2	Club Cell	Health
	CD209	CTSL	AT2	DC	Health
	CD209	CTSL	AT2	EC	Health
	CD209	CTSL	AT2	MP+Mono	Health
	CD209	CTSL	AT2	NK	Health
	CD209	CTSL	AT2	T Cell	Health
	CD209	CTSL	B Cell	AT1	Health
	CD209	CTSL	B Cell	AT2	Health
	CD209	CTSL	B Cell	BMC	Health
	CD209	CTSL	B Cell	Ciliated Cell	Health
	CD209	CTSL	B Cell	Club Cell	Health
	CD209	CTSL	B Cell	DC	Health
	CD209	CTSL	B Cell	EC	Health
	CD209	CTSL	B Cell	MP+Mono	Health
	CD209	CTSL	B Cell	NK	Health
	CD209	CTSL	B Cell	T Cell	Health
	CD209	CTSL	BMC	AT1	Health
	CD209	CTSL	BMC	AT2	Health
	CD209	CTSL	BMC	B Cell	Health
	CD209	CTSL	BMC	Ciliated Cell	Health
	CD209	CTSL	BMC	Club Cell	Health
	CD209	CTSL	BMC	DC	Health
	CD209	CTSL	BMC	EC	Health
	CD209	CTSL	BMC	MP+Mono	Health
	CD209	CTSL	BMC	NK	Health
	CD209	CTSL	BMC	T Cell	Health
	CD209	CTSL	Ciliated Cell	AT2	Health
	CD209	CTSL	Ciliated Cell	B Cell	Health
	CD209	CTSL	Ciliated Cell	BMC	Health
	CD209	CTSL	Ciliated Cell	Club Cell	Health
	CD209	CTSL	Ciliated Cell	NK	Health
	CD209	CTSL	Ciliated Cell	T Cell	Health
	CD209	CTSL	Club Cell	AT1	Health
	CD209	CTSL	Club Cell	AT2	Health
	CD209	CTSL	Club Cell	B Cell	Health
	CD209	CTSL	Club Cell	BMC	Health
	CD209	CTSL	Club Cell	Ciliated Cell	Health
	CD209	CTSL	Club Cell	DC	Health
	CD209	CTSL	Club Cell	EC	Health
	CD209	CTSL	Club Cell	MP+Mono	Health
	CD209	CTSL	Club Cell	NK	Health
	CD209	CTSL	Club Cell	T Cell	Health
	CD209	CTSL	DC	AT2	Health
	CD209	CTSL	DC	B Cell	Health
	CD209	CTSL	DC	BMC	Health
	CD209	CTSL	DC	Club Cell	Health
	CD209	CTSL	DC	NK	Health
	CD209	CTSL	DC	T Cell	Health
	CD209	CTSL	EC	AT2	Health
	CD209	CTSL	EC	B Cell	Health
	CD209	CTSL	EC	BMC	Health
	CD209	CTSL	EC	Club Cell	Health
	CD209	CTSL	EC	NK	Health
	CD209	CTSL	EC	T Cell	Health
	CD209	CTSL	MP+Mono	AT2	Health
	CD209	CTSL	MP+Mono	B Cell	Health
	CD209	CTSL	MP+Mono	BMC	Health
	CD209	CTSL	MP+Mono	Club Cell	Health
	CD209	CTSL	MP+Mono	NK	Health
	CD209	CTSL	MP+Mono	T Cell	Health
	CD209	CTSL	NK	AT1	Health
	CD209	CTSL	NK	AT2	Health
	CD209	CTSL	NK	B Cell	Health
	CD209	CTSL	NK	BMC	Health
	CD209	CTSL	NK	Ciliated Cell	Health
	CD209	CTSL	NK	Club Cell	Health
	CD209	CTSL	NK	DC	Health
	CD209	CTSL	NK	EC	Health
	CD209	CTSL	NK	MP+Mono	Health
	CD209	CTSL	NK	T Cell	Health
	CD209	CTSL	T Cell	AT1	Health
	CD209	CTSL	T Cell	AT2	Health
	CD209	CTSL	T Cell	B Cell	Health
	CD209	CTSL	T Cell	BMC	Health
	CD209	CTSL	T Cell	Ciliated Cell	Health
	CD209	CTSL	T Cell	Club Cell	Health
	CD209	CTSL	T Cell	DC	Health
	CD209	CTSL	T Cell	EC	Health
	CD209	CTSL	T Cell	MP+Mono	Health
	CD209	CTSL	T Cell	NK	Health
	ACE2	TMPRSS2	Ciliated Cell	B Cell	COVID-19
	ACE2	TMPRSS2	Ciliated Cell	T Cell	COVID-19
	ACE2	TMPRSS2	Ciliated Cell	NK	COVID-19
	ACE2	TMPRSS2	Ciliated Cell	MP+Mono	COVID-19
	ACE2	TMPRSS2	Ciliated Cell	DC	COVID-19
	ACE2	TMPRSS2	AT2	B Cell	COVID-19
	ACE2	TMPRSS2	AT2	T Cell	COVID-19
	ACE2	TMPRSS2	AT2	NK	COVID-19
	ACE2	TMPRSS2	AT2	MP+Mono	COVID-19
	ACE2	TMPRSS2	AT2	DC	COVID-19
	ACE2	TMPRSS2	B Cell	Ciliated Cell	COVID-19
	ACE2	TMPRSS2	B Cell	AT2	COVID-19
	ACE2	TMPRSS2	B Cell	T Cell	COVID-19
	ACE2	TMPRSS2	B Cell	NK	COVID-19
	ACE2	TMPRSS2	B Cell	MP+Mono	COVID-19
	ACE2	TMPRSS2	B Cell	DC	COVID-19
	ACE2	TMPRSS2	T Cell	Ciliated Cell	COVID-19
	ACE2	TMPRSS2	T Cell	AT2	COVID-19
	ACE2	TMPRSS2	T Cell	B Cell	COVID-19
	ACE2	TMPRSS2	T Cell	NK	COVID-19
	ACE2	TMPRSS2	T Cell	MP+Mono	COVID-19
	ACE2	TMPRSS2	T Cell	DC	COVID-19
	ACE2	TMPRSS2	NK	Ciliated Cell	COVID-19
	ACE2	TMPRSS2	NK	AT2	COVID-19
	ACE2	TMPRSS2	NK	B Cell	COVID-19
	ACE2	TMPRSS2	NK	T Cell	COVID-19
	ACE2	TMPRSS2	NK	MP+Mono	COVID-19
	ACE2	TMPRSS2	NK	DC	COVID-19
	ACE2	TMPRSS2	MP+Mono	Ciliated Cell	COVID-19
	ACE2	TMPRSS2	MP+Mono	AT2	COVID-19
	ACE2	TMPRSS2	MP+Mono	B Cell	COVID-19
	ACE2	TMPRSS2	MP+Mono	T Cell	COVID-19
	ACE2	TMPRSS2	MP+Mono	NK	COVID-19
	ACE2	TMPRSS2	MP+Mono	DC	COVID-19
	ACE2	TMPRSS2	DC	Ciliated Cell	COVID-19
	ACE2	TMPRSS2	DC	AT2	COVID-19
	ACE2	TMPRSS2	DC	B Cell	COVID-19
	ACE2	TMPRSS2	DC	T Cell	COVID-19
	ACE2	TMPRSS2	DC	NK	COVID-19
	ACE2	TMPRSS2	DC	MP+Mono	COVID-19
	ACE2	CTSL	Ciliated Cell	B Cell	COVID-19
	ACE2	CTSL	Ciliated Cell	T Cell	COVID-19
	ACE2	CTSL	Ciliated Cell	NK	COVID-19
	ACE2	CTSL	Ciliated Cell	DC	COVID-19
	ACE2	CTSL	AT2	B Cell	COVID-19
	ACE2	CTSL	AT2	T Cell	COVID-19
	ACE2	CTSL	AT2	NK	COVID-19
	ACE2	CTSL	AT2	DC	COVID-19
	ACE2	CTSL	B Cell	Ciliated Cell	COVID-19
	ACE2	CTSL	B Cell	AT2	COVID-19
	ACE2	CTSL	B Cell	T Cell	COVID-19
	ACE2	CTSL	B Cell	NK	COVID-19
	ACE2	CTSL	B Cell	MP+Mono	COVID-19
	ACE2	CTSL	B Cell	DC	COVID-19
	ACE2	CTSL	T Cell	Ciliated Cell	COVID-19
	ACE2	CTSL	T Cell	AT2	COVID-19
	ACE2	CTSL	T Cell	B Cell	COVID-19
	ACE2	CTSL	T Cell	NK	COVID-19
	ACE2	CTSL	T Cell	MP+Mono	COVID-19
	ACE2	CTSL	T Cell	DC	COVID-19
	ACE2	CTSL	NK	Ciliated Cell	COVID-19
	ACE2	CTSL	NK	AT2	COVID-19
	ACE2	CTSL	NK	B Cell	COVID-19
	ACE2	CTSL	NK	T Cell	COVID-19
	ACE2	CTSL	NK	MP+Mono	COVID-19
	ACE2	CTSL	NK	DC	COVID-19
	ACE2	CTSL	MP+Mono	B Cell	COVID-19
	ACE2	CTSL	MP+Mono	T Cell	COVID-19
	ACE2	CTSL	MP+Mono	NK	COVID-19
	ACE2	CTSL	MP+Mono	DC	COVID-19
	ACE2	CTSL	DC	Ciliated Cell	COVID-19
	ACE2	CTSL	DC	AT2	COVID-19
	ACE2	CTSL	DC	B Cell	COVID-19
	ACE2	CTSL	DC	T Cell	COVID-19
	ACE2	CTSL	DC	NK	COVID-19
	ACE2	CTSL	DC	MP+Mono	COVID-19
	ACE2	FURIN	Ciliated Cell	AT2	COVID-19
	ACE2	FURIN	Ciliated Cell	B Cell	COVID-19
	ACE2	FURIN	Ciliated Cell	T Cell	COVID-19
	ACE2	FURIN	Ciliated Cell	NK	COVID-19
	ACE2	FURIN	Ciliated Cell	MP+Mono	COVID-19
	ACE2	FURIN	Ciliated Cell	DC	COVID-19
	ACE2	FURIN	AT2	Ciliated Cell	COVID-19
	ACE2	FURIN	AT2	B Cell	COVID-19
	ACE2	FURIN	AT2	T Cell	COVID-19
	ACE2	FURIN	AT2	NK	COVID-19
	ACE2	FURIN	AT2	DC	COVID-19
	ACE2	FURIN	B Cell	Ciliated Cell	COVID-19
	ACE2	FURIN	B Cell	AT2	COVID-19
	ACE2	FURIN	B Cell	T Cell	COVID-19
	ACE2	FURIN	B Cell	NK	COVID-19
	ACE2	FURIN	B Cell	MP+Mono	COVID-19
	ACE2	FURIN	B Cell	DC	COVID-19
	ACE2	FURIN	T Cell	Ciliated Cell	COVID-19
	ACE2	FURIN	T Cell	AT2	COVID-19
	ACE2	FURIN	T Cell	B Cell	COVID-19
	ACE2	FURIN	T Cell	NK	COVID-19
	ACE2	FURIN	T Cell	MP+Mono	COVID-19
	ACE2	FURIN	T Cell	DC	COVID-19
	ACE2	FURIN	NK	Ciliated Cell	COVID-19
	ACE2	FURIN	NK	AT2	COVID-19
	ACE2	FURIN	NK	B Cell	COVID-19
	ACE2	FURIN	NK	T Cell	COVID-19
	ACE2	FURIN	NK	MP+Mono	COVID-19
	ACE2	FURIN	NK	DC	COVID-19
	ACE2	FURIN	MP+Mono	Ciliated Cell	COVID-19
	ACE2	FURIN	MP+Mono	B Cell	COVID-19
	ACE2	FURIN	MP+Mono	T Cell	COVID-19
	ACE2	FURIN	MP+Mono	NK	COVID-19
	ACE2	FURIN	MP+Mono	DC	COVID-19
	ACE2	FURIN	DC	Ciliated Cell	COVID-19
	ACE2	FURIN	DC	AT2	COVID-19
	ACE2	FURIN	DC	B Cell	COVID-19
	ACE2	FURIN	DC	T Cell	COVID-19
	ACE2	FURIN	DC	NK	COVID-19
	ACE2	FURIN	DC	MP+Mono	COVID-19
	CD209	TMPRSS2	Ciliated Cell	AT2	COVID-19
	CD209	TMPRSS2	Ciliated Cell	B Cell	COVID-19
	CD209	TMPRSS2	Ciliated Cell	T Cell	COVID-19
	CD209	TMPRSS2	Ciliated Cell	NK	COVID-19
	CD209	TMPRSS2	Ciliated Cell	MP+Mono	COVID-19
	CD209	TMPRSS2	Ciliated Cell	DC	COVID-19
	CD209	TMPRSS2	AT2	Ciliated Cell	COVID-19
	CD209	TMPRSS2	AT2	B Cell	COVID-19
	CD209	TMPRSS2	AT2	T Cell	COVID-19
	CD209	TMPRSS2	AT2	NK	COVID-19
	CD209	TMPRSS2	AT2	MP+Mono	COVID-19
	CD209	TMPRSS2	AT2	DC	COVID-19
	CD209	TMPRSS2	B Cell	Ciliated Cell	COVID-19
	CD209	TMPRSS2	B Cell	AT2	COVID-19
	CD209	TMPRSS2	B Cell	T Cell	COVID-19
	CD209	TMPRSS2	B Cell	NK	COVID-19
	CD209	TMPRSS2	B Cell	MP+Mono	COVID-19
	CD209	TMPRSS2	B Cell	DC	COVID-19
	CD209	TMPRSS2	T Cell	Ciliated Cell	COVID-19
	CD209	TMPRSS2	T Cell	AT2	COVID-19
	CD209	TMPRSS2	T Cell	B Cell	COVID-19
	CD209	TMPRSS2	T Cell	NK	COVID-19
	CD209	TMPRSS2	T Cell	MP+Mono	COVID-19
	CD209	TMPRSS2	T Cell	DC	COVID-19
	CD209	TMPRSS2	NK	Ciliated Cell	COVID-19
	CD209	TMPRSS2	NK	AT2	COVID-19
	CD209	TMPRSS2	NK	B Cell	COVID-19
	CD209	TMPRSS2	NK	T Cell	COVID-19
	CD209	TMPRSS2	NK	MP+Mono	COVID-19
	CD209	TMPRSS2	NK	DC	COVID-19
	CD209	TMPRSS2	MP+Mono	Ciliated Cell	COVID-19
	CD209	TMPRSS2	MP+Mono	AT2	COVID-19
	CD209	TMPRSS2	MP+Mono	B Cell	COVID-19
	CD209	TMPRSS2	MP+Mono	T Cell	COVID-19
	CD209	TMPRSS2	MP+Mono	NK	COVID-19
	CD209	TMPRSS2	MP+Mono	DC	COVID-19
	CD209	TMPRSS2	DC	Ciliated Cell	COVID-19
	CD209	TMPRSS2	DC	AT2	COVID-19
	CD209	TMPRSS2	DC	B Cell	COVID-19
	CD209	TMPRSS2	DC	T Cell	COVID-19
	CD209	TMPRSS2	DC	NK	COVID-19
	CD209	TMPRSS2	DC	MP+Mono	COVID-19
	NRP1	TMPRSS2	Ciliated Cell	B Cell	COVID-19
	NRP1	TMPRSS2	Ciliated Cell	T Cell	COVID-19
	NRP1	TMPRSS2	Ciliated Cell	NK	COVID-19
	NRP1	TMPRSS2	AT2	B Cell	COVID-19
	NRP1	TMPRSS2	AT2	T Cell	COVID-19
	NRP1	TMPRSS2	AT2	NK	COVID-19
	NRP1	TMPRSS2	B Cell	Ciliated Cell	COVID-19
	NRP1	TMPRSS2	B Cell	AT2	COVID-19
	NRP1	TMPRSS2	B Cell	T Cell	COVID-19
	NRP1	TMPRSS2	B Cell	NK	COVID-19
	NRP1	TMPRSS2	B Cell	MP+Mono	COVID-19
	NRP1	TMPRSS2	B Cell	DC	COVID-19
	NRP1	TMPRSS2	T Cell	Ciliated Cell	COVID-19
	NRP1	TMPRSS2	T Cell	AT2	COVID-19
[truncated: 290 more rows]

## Sheet: Supplemental Dataset 3d
Supplementary Dataset 3d. The differential analysis for the receptor-protease co-expressing percentage between healthy donors and infected donors for a common cell type. A receptor-protease pair is preferentially expresed if corresponding p-value is greater than 0.1.
Column ‘Receptor’ suggests receptor of interest,
Column 'Celltype' indicates the celltype to test gene expressing percentage
Column 'Statistic' suggests t-test returned statistic
Column 'Pvalue' suggests P-value of t-test
Column 'FC' suggests fold-chage of gene expression in infected states compared to healthy condition
	Receptor	Protease	Celltype	Statistic	Pvalue	FC
	ACE2	CTSL	AT2	-3.19181	0.00534087	10.9428
	NRP1	TMPRSS4	AT2	-3.13724	0.00542509	39.1599
	CD209	CTSL	MP+Mono	-3.004	0.00582858	3.3071
	NRP1	CTSL	NK	2.92735	0.00940112	0.431542
	ACE2	TMPRSS2	AT2	-2.8556	0.010944	5.47525
	NRP1	CTSL	DC	2.41183	0.0229423	0.546804
	NRP1	CTSL	AT2	-2.37468	0.0262877	2.62095
	ACE2	FURIN	AT2	-2.23099	0.0413697	5.33839
	NRP1	CTSL	Ciliated Cell	2.16857	0.0423487	0.435602
	ACE2	TMPRSS4	AT2	-2.09008	0.0631202	83.1392
	ACE2	CTSL	MP+Mono	1.9806	0.0789829	0.435613
	CD209	FURIN	MP+Mono	-1.8356	0.0799714	3.64228
	NRP1	TMPRSS4	MP+Mono	1.88206	0.0925013	0.19648
	NRP1	FURIN	AT2	-1.64771	0.113622	1.70157
	NRP1	CTSL	T Cell	1.63303	0.118925	0.453334
	NRP1	FURIN	T Cell	1.66475	0.121834	0.361949
	ACE2	CTSL	Ciliated Cell	-1.51378	0.16438	2.90671
	ACE2	TMPRSS2	Ciliated Cell	-1.42621	0.184272	2.65301
	NRP1	TMPRSS4	Ciliated Cell	-1.46407	0.186585	3.9605
	NRP1	FURIN	NK	1.31602	0.245269	0.44298
	NRP1	FURIN	MP+Mono	-1.13658	0.264714	1.51373
	NRP1	TMPRSS2	Ciliated Cell	1.14466	0.276647	0.377641
	CD209	CTSL	DC	0.81843	0.426823	0.694862
	NRP1	FURIN	DC	0.388595	0.701488	0.888346
	NRP1	TMPRSS2	AT2	0.264011	0.794472	0.928202
	NRP1	CTSL	MP+Mono	0.213476	0.8324	0.938422
	ACE2	TMPRSS2	B Cell
	ACE2	TMPRSS2	T Cell
	ACE2	TMPRSS2	NK
	ACE2	TMPRSS2	MP+Mono
	ACE2	TMPRSS2	DC
	ACE2	CTSL	B Cell
	ACE2	CTSL	T Cell
	ACE2	CTSL	NK
	ACE2	CTSL	DC
	ACE2	FURIN	Ciliated Cell
	ACE2	FURIN	B Cell
	ACE2	FURIN	T Cell
	ACE2	FURIN	NK
	ACE2	FURIN	MP+Mono			0.141427
	ACE2	FURIN	DC
	CD209	TMPRSS2	Ciliated Cell
	CD209	TMPRSS2	AT2
	CD209	TMPRSS2	B Cell
	CD209	TMPRSS2	T Cell
	CD209	TMPRSS2	NK
	CD209	TMPRSS2	MP+Mono
	CD209	TMPRSS2	DC
	NRP1	FURIN	Ciliated Cell			0.26389
	NRP1	FURIN	B Cell
	NRP1	TMPRSS2	B Cell
	NRP1	TMPRSS2	T Cell
	NRP1	TMPRSS2	NK
	NRP1	TMPRSS2	MP+Mono			0.0170125
	NRP1	TMPRSS2	DC			0.00823039
	ACE2	TMPRSS11A	Ciliated Cell
	ACE2	TMPRSS11A	AT2
	ACE2	TMPRSS11A	B Cell
	ACE2	TMPRSS11A	T Cell
	ACE2	TMPRSS11A	NK
	ACE2	TMPRSS11A	MP+Mono
	ACE2	TMPRSS11A	DC
	ACE2	TMPRSS4	Ciliated Cell			4.03751
	ACE2	TMPRSS4	B Cell
	ACE2	TMPRSS4	T Cell
	ACE2	TMPRSS4	NK
	ACE2	TMPRSS4	MP+Mono
	ACE2	TMPRSS4	DC
	CD209	FURIN	Ciliated Cell
	CD209	FURIN	AT2
	CD209	FURIN	B Cell
	CD209	FURIN	T Cell
	CD209	FURIN	NK
	CD209	FURIN	DC			0.188544
	NRP1	TMPRSS4	B Cell
	NRP1	TMPRSS4	T Cell			0.0364876
	NRP1	TMPRSS4	NK
	NRP1	TMPRSS4	DC
	CD209	TMPRSS11A	Ciliated Cell
	CD209	TMPRSS11A	AT2
	CD209	TMPRSS11A	B Cell
	CD209	TMPRSS11A	T Cell
	CD209	TMPRSS11A	NK
	CD209	TMPRSS11A	MP+Mono
	CD209	TMPRSS11A	DC
	CD209	TMPRSS4	Ciliated Cell
	CD209	TMPRSS4	AT2
	CD209	TMPRSS4	B Cell
	CD209	TMPRSS4	T Cell
	CD209	TMPRSS4	NK
	CD209	TMPRSS4	MP+Mono
	CD209	TMPRSS4	DC
	NRP1	TMPRSS11A	Ciliated Cell
	NRP1	TMPRSS11A	AT2			6.86773
	NRP1	TMPRSS11A	B Cell
	NRP1	TMPRSS11A	T Cell
	NRP1	TMPRSS11A	NK
	NRP1	TMPRSS11A	MP+Mono
	NRP1	TMPRSS11A	DC
	NRP1	CTSL	B Cell			0.540391
	CD209	CTSL	Ciliated Cell			0.133829
	CD209	CTSL	AT2
	CD209	CTSL	B Cell
	CD209	CTSL	T Cell
	CD209	CTSL	NK
