# Supplementary material for: Identification of Transcription Factors Regulating SARS-CoV-2 Tropism Factor Expression by Inferring Cell-Type-Specific Transcriptional Regulatory Networks in Human Lungs
Source: Viruses. 2022 Apr 17;14(4):837. doi: 10.3390/v14040837 (PMC9026071; doi:10.3390/v14040837)
Supplement: Supplementary file 1 [file viruses-14-00837-s001.zip › Table S5.xlsx]

## Sheet: Table instruction
Supplementary Dataset 4. The binding and regulatory direction data of each TF-target from all cell-type-specific TRNs from healthy donors (a) and COVID-19 patients (b).
Column ‘TF’ suggests predicted regulator,
Column ‘target’ suggests predicted direct target for a TF
Column ‘celltype’ indicates the celltype for the predicted TF-target relationship
Column ‘validation score’ indicates TF-target binding level ‘A’, ‘B’, ‘C’, ‘D’ in Garcia-Alonso et al. 2019 TF-target scoring criteria
Column ‘importance’ indicates the strength of the predicted realtionship from GRNboost2.
Column ‘isGoI’ indicates if the target in a TF-gene relaitonship is SARS-CoV-2 tropism factor
Column ‘nlevel’ indicates if the regulator in a TF-gene relationship is a predicted direct target for tropsims factor. 1 indicates the TF is a direct regulator; 2 indicates the TF regulates a tropsim factor via regulating other TFs.
Column ‘OX’ indicates the overexpression effect data of TFs support from Nakatake et al. 2020. 1 indicates the regulation is determined to be activation, -1 indicates the reuglation is determined to be repression, and blanck indicates not determined
Column ‘KO’ indicates the knockout effect data of TFs support from KnockTF database. 1 indicates the regulation is determined to be activation, -1 indicates the reuglation is determined to be repression, 0 indicates no change, and blanck indicates not determined.
Column ‘KD’ indicates the knockdown effect data of TFs support from KnockTF database. 1 indicates the regulation is determined to be activation, -1 indicates the reuglation is determined to be repression, 0 indicates no change, and blanck indicates not determined.
Column ‘TRRUST’ indicates the knockdown effect data of TFs support from TRRUST v2 database. 1 indicates the regulation is determined to be activation, -1 indicates the reuglation is determined to be repression, blanck indicates not determined.
Column ‘pearsonr’ indicates the effect of TFs inferred from correlation analysis. 1 indicates the regulation is determined to be activation, -1 indicates the reuglation is determined to be repression, blanck indicates not determined.
Column ‘regulation’ indicates the final prediction of the direction of a regulon. 1 indicates the regulation is determined to be activation, -1 indicates the reuglation is determined to be repression, 0 or blank indicates not determined.
Column ‘isHub’ indicates if a TF whose centralities are simultaneously changed and displaying any of maximum centrality divergence between healthy and COVID-19 network.
Column ‘isHub_increase’ indicates if a TF whose centralities are simultaneously increased and displaying any of maximum centrality divergence between healthy and COVID-19 network.
Column ‘isHub_decrease’ indicates if a TF whose centralities are simultaneously decreased and displaying any of maximum centrality divergence between healthy and COVID-19 network.

## Sheet: Supplementary Dataset 4a
Supplementary Dataset 4. The binding and regulatory direction data of each TF-target from all cell-type-specific TRNs from healthy donors (a) and COVID-19 patients (b).
Supplementary Dataset 4a. The binding and regulatory direction data of each TF-target from all cell-type-specific TRNs from healthy donors
	TF	target	celltype	validation score	importance	isGoI	nlevel	OX	KO	KD	TRRUST	pearsonr	Regulation	isHub	isHub_increase	isHub_decrease
	EGR1	HIF3A	AT1	D	15.9339	FALSE	2	1					1	FALSE	FALSE	FALSE
	FOS	HIF3A	AT1	D	5.46779	FALSE	2	1					1	FALSE	FALSE	FALSE
	GATA2	HIF3A	AT1	D	2.92726	FALSE	2	1					1	FALSE	FALSE	FALSE
	FOS	EGR1	AT1	D	88.3597	FALSE	2	1					1	FALSE	FALSE	FALSE
	JUN	EGR1	AT1	D	57.1144	FALSE	2	1					1	FALSE	FALSE	FALSE
	FOXP1	EGR1	AT1	D	5.39889	FALSE	2	1					1	FALSE	FALSE	FALSE
	FOXP1	PBX3	AT1	C	16.1261	FALSE	2	1					1	FALSE	FALSE	FALSE
	FOXA2	PBX3	AT1	D	2.04088	FALSE	2	1					1	FALSE	FALSE	FALSE
	EGR1	ELF3	AT1	D	12.782	FALSE	2	1					1	FALSE	FALSE	FALSE
	KLF5	ELF3	AT1	C	5.41046	FALSE	2	1					1	FALSE	FALSE	FALSE
	FOS	ELF3	AT1	D	4.53547	FALSE	2	1					1	FALSE	FALSE	FALSE
	TCF4	ELF3	AT1	D	2.79015	FALSE	2	1					1	FALSE	FALSE	FALSE
	FOXP2	MEIS2	AT1	C	9.6871	FALSE	2					1	1	FALSE	FALSE	FALSE
	FOXP1	MEIS2	AT1	D	6.57489	FALSE	2	-1					-1	FALSE	FALSE	FALSE
	TCF7L2	MEIS2	AT1	C	1.55368	FALSE	2	-1					-1	FALSE	FALSE	FALSE
	ETS1	MEIS2	AT1	D	1.23785	FALSE	2	-1					-1	FALSE	FALSE	FALSE
	FOXP1	NFE2L2	AT1	D	29.7719	FALSE	2	1					1	FALSE	FALSE	FALSE
	ATF3	NFE2L2	AT1	D	7.18519	FALSE	2	1					1	FALSE	FALSE	FALSE
	MITF	NFE2L2	AT1	D	2.5293	FALSE	2		0				0	FALSE	FALSE	FALSE
	TCF7L2	NFE2L2	AT1	D	1.35304	FALSE	2	1					1	FALSE	FALSE	FALSE
	ZEB2	NFE2L2	AT1	D	1.33641	FALSE	2					1	1	FALSE	FALSE	FALSE
	ARID2	NFE2L2	AT1	D	1.2772	FALSE	2					1	1	FALSE	FALSE	FALSE
	MYB	NFE2L2	AT1	D	1.00188	FALSE	2	1					1	FALSE	FALSE	FALSE
	TCF7L2	RBPJ	AT1	C	20.4304	FALSE	2	1					1	FALSE	FALSE	FALSE
	RUNX1	RBPJ	AT1	D	11.787	FALSE	2	1					1	FALSE	FALSE	FALSE
	FOXP1	RBPJ	AT1	B	9.41762	FALSE	2	1					1	FALSE	FALSE	FALSE
	STAT3	RBPJ	AT1	D	5.93565	FALSE	2	1					1	FALSE	FALSE	FALSE
	KLF6	RBPJ	AT1	D	5.12816	FALSE	2	1					1	FALSE	FALSE	FALSE
	MITF	RBPJ	AT1	B	4.76914	FALSE	2		0				0	FALSE	FALSE	FALSE
	EPAS1	RBPJ	AT1	D	4.01759	FALSE	2					1	1	FALSE	FALSE	FALSE
	NR3C1	RBPJ	AT1	D	2.99649	FALSE	2	1					1	FALSE	FALSE	FALSE
	FOXO1	RBPJ	AT1	D	2.95207	FALSE	2			-1			-1	FALSE	FALSE	FALSE
	FLI1	RBPJ	AT1	D	2.43683	FALSE	2	1					1	FALSE	FALSE	FALSE
	MEF2A	RBPJ	AT1	C	2.08224	FALSE	2	1					1	FALSE	FALSE	FALSE
	JUND	RBPJ	AT1	D	2.06313	FALSE	2	1					1	FALSE	FALSE	FALSE
	FLI1	ETS1	AT1	C	13.1583	FALSE	2	1					1	FALSE	FALSE	FALSE
	MEIS1	ETS1	AT1	C	10.4857	FALSE	2	1					1	FALSE	FALSE	FALSE
	ERG	ETS1	AT1	C	9.93386	FALSE	2	1					1	FALSE	FALSE	FALSE
	FOXO1	ETS1	AT1	D	8.29822	FALSE	2			0			0	FALSE	FALSE	FALSE
	STAT1	ETS1	AT1	D	6.83166	FALSE	2		0				0	FALSE	FALSE	FALSE
	ETS2	ETS1	AT1	D	6.23744	FALSE	2	1					1	FALSE	FALSE	FALSE
	MEF2C	ETS1	AT1	C	5.86583	FALSE	2	1					1	FALSE	FALSE	FALSE
	RUNX3	ETS1	AT1	C	4.93865	FALSE	2	1					1	FALSE	FALSE	FALSE
	KLF6	ETS1	AT1	C	1.75563	FALSE	2	1					1	FALSE	FALSE	FALSE
	FOSL2	ETS1	AT1	D	1.3741	FALSE	2	1					1	FALSE	FALSE	FALSE
	JUND	ETS1	AT1	D	1.27202	FALSE	2	1					1	FALSE	FALSE	FALSE
	ADNP	MYB	AT1	D	1.00519	FALSE	2							FALSE	FALSE	FALSE
	FOXM1	MYB	AT1	C	0.991543	FALSE	2	1					1	FALSE	FALSE	FALSE
	JUN	MYB	AT1	A	0.953028	FALSE	2	-1					-1	FALSE	FALSE	FALSE
	MEF2C	FLI1	AT1	C	13.4413	FALSE	2	-1					-1	FALSE	FALSE	FALSE
	ELF1	FLI1	AT1	D	1.89213	FALSE	2	-1					-1	FALSE	FALSE	FALSE
	ETS1	FLI1	AT1	A	1.6678	FALSE	2	1					1	FALSE	FALSE	FALSE
	FOXP1	CREB1	AT1	D	21.5308	FALSE	2	1					1	FALSE	FALSE	FALSE
	PPARG	TCF7L2	AT1	D	57.1478	FALSE	2	1					1	FALSE	FALSE	FALSE
	FOXP1	TCF7L2	AT1	D	12.3906	FALSE	2	1					1	FALSE	FALSE	FALSE
	RUNX1	TCF7L2	AT1	D	6.67631	FALSE	2	1					1	FALSE	FALSE	FALSE
	FOXO1	TCF7L2	AT1	D	4.69904	FALSE	2			-1			-1	FALSE	FALSE	FALSE
	MITF	TCF7L2	AT1	D	3.25487	FALSE	2		0				0	FALSE	FALSE	FALSE
	TAL1	TCF7L2	AT1	B	2.29225	FALSE	2	1					1	FALSE	FALSE	FALSE
	SPI1	TCF7L2	AT1	B	1.22645	FALSE	2	1					1	FALSE	FALSE	FALSE
	SMAD3	FOXA2	AT1	D	3.06504	FALSE	2	-1					-1	FALSE	FALSE	FALSE
	EGR1	FOXA2	AT1	D	2.49555	FALSE	2	-1					-1	FALSE	FALSE	FALSE
	CEBPA	FOXA2	AT1	A	1.90097	FALSE	2	-1					-1	FALSE	FALSE	FALSE
	FOXP1	TCF12	AT1	B	20.6324	FALSE	2	1					1	FALSE	FALSE	FALSE
	TEAD1	TCF12	AT1	D	14.7892	FALSE	2					1	1	FALSE	FALSE	FALSE
	HMBOX1	TCF12	AT1	D	2.10776	FALSE	2		0				0	FALSE	FALSE	FALSE
	KMT2A	TCF12	AT1	C	1.32159	FALSE	2					1	1	FALSE	FALSE	FALSE
	MEIS2	TCF12	AT1	D	0.985926	FALSE	2	1					1	FALSE	FALSE	FALSE
	STAT1	ACE2	AT1	C	0.319841	TRUE	1		0				0	FALSE	FALSE	FALSE
	STAT3	HIF1A	AT1	A	17.1281	FALSE	2	1					1	FALSE	FALSE	FALSE
	MITF	HIF1A	AT1	A	12.6419	FALSE	2		0				0	FALSE	FALSE	FALSE
	YY1	HIF1A	AT1	D	11.2336	FALSE	2	1					1	FALSE	FALSE	FALSE
	EPAS1	HIF1A	AT1	B	4.98777	FALSE	2					1	1	FALSE	FALSE	FALSE
	KLF5	HIF1A	AT1	D	4.07529	FALSE	2	1					1	FALSE	FALSE	FALSE
	PPARG	RUNX1	AT1	D	27.8442	FALSE	2	-1					-1	FALSE	FALSE	FALSE
	ZEB2	RUNX1	AT1	D	24.9081	FALSE	2					1	1	FALSE	FALSE	FALSE
	TCF7L2	RUNX1	AT1	D	17.7918	FALSE	2	-1					-1	FALSE	FALSE	FALSE
	KLF6	RUNX1	AT1	D	17.4276	FALSE	2	-1					-1	FALSE	FALSE	FALSE
	CUX1	RUNX1	AT1	D	16.296	FALSE	2	-1					-1	FALSE	FALSE	FALSE
	TCF12	RUNX1	AT1	D	14.1033	FALSE	2	-1					-1	FALSE	FALSE	FALSE
	FOXP1	RUNX1	AT1	B	13.2614	FALSE	2	1					1	FALSE	FALSE	FALSE
	ETV6	RUNX1	AT1	C	11.293	FALSE	2	-1					-1	FALSE	FALSE	FALSE
	BACH1	RUNX1	AT1	C	9.80359	FALSE	2	-1					-1	FALSE	FALSE	FALSE
	MEF2A	RUNX1	AT1	D	4.32472	FALSE	2	-1					-1	FALSE	FALSE	FALSE
	RBPJ	RUNX1	AT1	C	3.63215	FALSE	2					1	1	FALSE	FALSE	FALSE
	MITF	RUNX1	AT1	B	3.51987	FALSE	2		0				0	FALSE	FALSE	FALSE
	NCOA1	RUNX1	AT1	D	3.26009	FALSE	2					1	1	FALSE	FALSE	FALSE
	AHR	RUNX1	AT1	C	3.14353	FALSE	2			-1			-1	FALSE	FALSE	FALSE
	FLI1	RUNX1	AT1	D	2.9399	FALSE	2	1					1	FALSE	FALSE	FALSE
	JUN	RUNX1	AT1	D	2.56425	FALSE	2	1					1	FALSE	FALSE	FALSE
	NFE2L2	RUNX1	AT1	D	2.5345	FALSE	2			0			0	FALSE	FALSE	FALSE
	STAT3	RUNX1	AT1	C	2.39681	FALSE	2	-1					-1	FALSE	FALSE	FALSE
	NFKB1	RUNX1	AT1	D	1.61863	FALSE	2			0			0	FALSE	FALSE	FALSE
	TEAD1	RUNX1	AT1	D	1.48463	FALSE	2					1	1	FALSE	FALSE	FALSE
	FOXO1	RUNX1	AT1	D	1.30508	FALSE	2			0			0	FALSE	FALSE	FALSE
	TP63	RUNX1	AT1	D	1.18784	FALSE	2			0			0	FALSE	FALSE	FALSE
	SMAD3	RUNX1	AT1	C	1.0956	FALSE	2	-1					-1	FALSE	FALSE	FALSE
	ATF3	RUNX1	AT1	C	0.980485	FALSE	2	-1					-1	FALSE	FALSE	FALSE
	FOS	AHR	AT1	D	15.2275	FALSE	2	1					1	FALSE	FALSE	FALSE
	EGR1	AHR	AT1	D	2.59649	FALSE	2	1					1	FALSE	FALSE	FALSE
	FOS	JUN	AT1	D	78.0555	FALSE	2	1					1	FALSE	FALSE	FALSE
	EGR1	JUN	AT1	A	62.3043	FALSE	2	1					1	FALSE	FALSE	FALSE
	CEBPD	JUN	AT1	D	3.40399	FALSE	2	1					1	FALSE	FALSE	FALSE
	NFIC	JUN	AT1	A	0.830795	FALSE	2	1					1	FALSE	FALSE	FALSE
	ARID2	MEIS1	AT1	D	1.45368	FALSE	2					1	1	FALSE	FALSE	FALSE
	MEIS1	TCF4	AT1	C	41.7909	FALSE	2	1					1	FALSE	FALSE	FALSE
	MEIS2	TCF4	AT1	D	32.4532	FALSE	2	1					1	FALSE	FALSE	FALSE
	FOXO1	TCF4	AT1	D	29.8699	FALSE	2			0			0	FALSE	FALSE	FALSE
	MEF2C	TCF4	AT1	B	21.9361	FALSE	2	1					1	FALSE	FALSE	FALSE
	ETS1	TCF4	AT1	B	6.48574	FALSE	2	1					1	FALSE	FALSE	FALSE
	FOS	TCF4	AT1	D	5.1512	FALSE	2	1					1	FALSE	FALSE	FALSE
	JUNB	TCF4	AT1	D	4.14522	FALSE	2	1					1	FALSE	FALSE	FALSE
	ZEB2	TCF4	AT1	C	3.05371	FALSE	2					1	1	FALSE	FALSE	FALSE
	EGR1	TCF4	AT1	A	1.35729	FALSE	2	1					1	FALSE	FALSE	FALSE
	TCF12	TCF4	AT1	C	1.27253	FALSE	2	1					1	FALSE	FALSE	FALSE
	KLF4	TCF4	AT1	D	1.23825	FALSE	2	1					1	FALSE	FALSE	FALSE
	BACH2	TCF4	AT1	C	1.08127	FALSE	2					1	1	FALSE	FALSE	FALSE
	MAX	TCF4	AT1	D	0.965163	FALSE	2	1					1	FALSE	FALSE	FALSE
	FOSB	FOS	AT1	D	127.57	FALSE	2	-1					-1	FALSE	FALSE	FALSE
	EGR1	FOS	AT1	D	82.4159	FALSE	2	1					1	FALSE	FALSE	FALSE
	JUN	FOS	AT1	A	71.3161	FALSE	2	-1					-1	FALSE	FALSE	FALSE
	CEBPD	FOS	AT1	D	11.1214	FALSE	2	1					1	FALSE	FALSE	FALSE
	AHR	FOS	AT1	A	7.85046	FALSE	2			-1			-1	FALSE	FALSE	FALSE
	FOXP1	FOS	AT1	D	2.6508	FALSE	2	1					1	FALSE	FALSE	FALSE
	CEBPB	FOS	AT1	A	2.12763	FALSE	2	1					1	FALSE	FALSE	FALSE
	ATF4	FOS	AT1	D	2.08842	FALSE	2	1					1	FALSE	FALSE	FALSE
	CREB3	FOS	AT1	D	1.43329	FALSE	2	1					1	FALSE	FALSE	FALSE
	TCF12	CUX1	AT1	D	29.5654	FALSE	2	1					1	FALSE	FALSE	FALSE
	FOXP1	CUX1	AT1	D	27.9466	FALSE	2	1					1	FALSE	FALSE	FALSE
	TEAD1	CUX1	AT1	D	19.1985	FALSE	2					1	1	FALSE	FALSE	FALSE
	GRHL2	CUX1	AT1	D	4.64101	FALSE	2	1					1	FALSE	FALSE	FALSE
	ESR2	CUX1	AT1	D	2.30702	FALSE	2			0			0	FALSE	FALSE	FALSE
	NCOA1	CUX1	AT1	D	2.30092	FALSE	2					1	1	FALSE	FALSE	FALSE
	JUN	CUX1	AT1	D	2.14949	FALSE	2	1					1	FALSE	FALSE	FALSE
	AHR	CUX1	AT1	D	2.09443	FALSE	2			0			0	FALSE	FALSE	FALSE
	BACH1	CUX1	AT1	D	2.01416	FALSE	2	1					1	FALSE	FALSE	FALSE
	NFE2L2	CUX1	AT1	D	1.89328	FALSE	2			0			0	FALSE	FALSE	FALSE
	MEF2A	CUX1	AT1	D	1.21054	FALSE	2	1					1	FALSE	FALSE	FALSE
	RUNX1	CUX1	AT1	B	0.846219	FALSE	2	1					1	FALSE	FALSE	FALSE
	ERG	ZEB1	AT1	D	38.9585	FALSE	2	-1					-1	FALSE	FALSE	FALSE
	ETS1	ZEB1	AT1	D	11.8181	FALSE	2	1					1	FALSE	FALSE	FALSE
	GATA2	ZEB1	AT1	D	3.38893	FALSE	2	-1					-1	FALSE	FALSE	FALSE
	FOS	ZEB1	AT1	D	1.87651	FALSE	2	-1					-1	FALSE	FALSE	FALSE
	PPARG	ZEB2	AT1	C	78.7469	FALSE	2	-1					-1	FALSE	FALSE	FALSE
	FLI1	ZEB2	AT1	C	23.0716	FALSE	2	-1					-1	FALSE	FALSE	FALSE
	MITF	ZEB2	AT1	B	18.3068	FALSE	2		0				0	FALSE	FALSE	FALSE
	FOXO1	ZEB2	AT1	D	17.9152	FALSE	2			0			0	FALSE	FALSE	FALSE
	SPI1	ZEB2	AT1	B	17.0995	FALSE	2	-1					-1	FALSE	FALSE	FALSE
	IKZF1	ZEB2	AT1	C	8.59403	FALSE	2	1					1	FALSE	FALSE	FALSE
	RUNX1	ZEB2	AT1	B	7.36699	FALSE	2	-1					-1	FALSE	FALSE	FALSE
	MEF2A	ZEB2	AT1	D	3.23557	FALSE	2	-1					-1	FALSE	FALSE	FALSE
	IRF2	ZEB2	AT1	C	0.897986	FALSE	2	-1					-1	FALSE	FALSE	FALSE
	FOS	ETV1	AT1	D	2.26601	FALSE	2	1					1	FALSE	FALSE	FALSE
	ERG	EPAS1	AT1	C	31.8465	FALSE	2	1					1	FALSE	FALSE	FALSE
	FLI1	EPAS1	AT1	C	22.5626	FALSE	2	1					1	FALSE	FALSE	FALSE
	NFE2L2	EPAS1	AT1	D	11.2555	FALSE	2			-1			-1	FALSE	FALSE	FALSE
	CUX1	EPAS1	AT1	D	9.33913	FALSE	2	1					1	FALSE	FALSE	FALSE
	STAT3	EPAS1	AT1	B	8.07978	FALSE	2	-1					-1	FALSE	FALSE	FALSE
	HIF3A	EPAS1	AT1	D	6.96166	FALSE	2					1	1	FALSE	FALSE	FALSE
	MEIS2	EPAS1	AT1	D	5.73469	FALSE	2	1					1	FALSE	FALSE	FALSE
	TCF7L2	EPAS1	AT1	D	4.29508	FALSE	2	-1					-1	FALSE	FALSE	FALSE
	PPARG	EPAS1	AT1	C	3.44328	FALSE	2	1					1	FALSE	FALSE	FALSE
	HMBOX1	EPAS1	AT1	D	2.69833	FALSE	2		0				0	FALSE	FALSE	FALSE
	JUND	EPAS1	AT1	D	2.08401	FALSE	2	1					1	FALSE	FALSE	FALSE
	ZEB2	EPAS1	AT1	D	1.35179	FALSE	2					1	1	FALSE	FALSE	FALSE
	FLI1	ETV6	AT1	D	27.5243	FALSE	2	1					1	FALSE	FALSE	FALSE
	PPARG	ETV6	AT1	D	19.1749	FALSE	2	1					1	FALSE	FALSE	FALSE
	TCF7L2	ETV6	AT1	D	14.8625	FALSE	2	1					1	FALSE	FALSE	FALSE
	FOXP1	ETV6	AT1	D	12.4357	FALSE	2	1					1	FALSE	FALSE	FALSE
	TCF12	ETV6	AT1	D	9.31365	FALSE	2	1					1	FALSE	FALSE	FALSE
	MEF2C	ETV6	AT1	D	8.96967	FALSE	2	1					1	FALSE	FALSE	FALSE
	FOXO1	ETV6	AT1	D	8.58249	FALSE	2			0			0	FALSE	FALSE	FALSE
	TCF4	ETV6	AT1	D	6.97851	FALSE	2	1					1	FALSE	FALSE	FALSE
	ZEB1	ETV6	AT1	D	6.02245	FALSE	2					1	1	FALSE	FALSE	FALSE
	ERG	ETV6	AT1	D	5.66538	FALSE	2	1					1	FALSE	FALSE	FALSE
	NCOA2	ETV6	AT1	D	4.52059	FALSE	2					1	1	FALSE	FALSE	FALSE
	MEF2A	ETV6	AT1	D	2.68874	FALSE	2	1					1	FALSE	FALSE	FALSE
	RUNX1	ETV6	AT1	B	2.47177	FALSE	2	1					1	FALSE	FALSE	FALSE
	MITF	ETV6	AT1	B	1.75854	FALSE	2		0				0	FALSE	FALSE	FALSE
	PBX3	ETV6	AT1	D	1.68693	FALSE	2					1	1	FALSE	FALSE	FALSE
	CREB1	ETV6	AT1	D	1.47023	FALSE	2	1					1	FALSE	FALSE	FALSE
	IKZF1	ETV6	AT1	D	1.35887	FALSE	2	1					1	FALSE	FALSE	FALSE
	TCF4	MEF2C	AT1	C	40.2805	FALSE	2	-1					-1	FALSE	FALSE	FALSE
	MEIS2	MEF2C	AT1	C	28.7008	FALSE	2	-1					-1	FALSE	FALSE	FALSE
	FOXO1	MEF2C	AT1	C	18.6011	FALSE	2			-1			-1	FALSE	FALSE	FALSE
	ETV6	MEF2C	AT1	D	16.8337	FALSE	2	-1					-1	FALSE	FALSE	FALSE
	FOXP1	MEF2C	AT1	C	9.94967	FALSE	2	-1					-1	FALSE	FALSE	FALSE
	MEIS1	MEF2C	AT1	D	4.38919	FALSE	2	-1					-1	FALSE	FALSE	FALSE
	ZEB2	MEF2C	AT1	C	3.53929	FALSE	2					1	1	FALSE	FALSE	FALSE
	NR4A1	MEF2C	AT1	D	3.47896	FALSE	2		0				0	FALSE	FALSE	FALSE
	BCL11A	MEF2C	AT1	D	2.5601	FALSE	2			0			0	FALSE	FALSE	FALSE
	MEF2A	MEF2C	AT1	C	2.29564	FALSE	2	-1					-1	FALSE	FALSE	FALSE
	ELF3	MEF2C	AT1	D	1.81605	FALSE	2					1	1	FALSE	FALSE	FALSE
	TCF7L2	MEF2C	AT1	D	1.79938	FALSE	2	-1					-1	FALSE	FALSE	FALSE
	FOS	MEF2C	AT1	D	1.52025	FALSE	2	-1					-1	FALSE	FALSE	FALSE
	STAT3	MEF2C	AT1	C	1.37575	FALSE	2	-1					-1	FALSE	FALSE	FALSE
	MITF	MEF2A	AT1	D	1.28053	FALSE	2		0				0	FALSE	FALSE	FALSE
	FOS	FOSB	AT1	D	106.208	FALSE	2	-1					-1	FALSE	FALSE	FALSE
	EGR1	FOSB	AT1	D	98.3606	FALSE	2	-1					-1	FALSE	FALSE	FALSE
	CUX1	FOSB	AT1	D	10.5746	FALSE	2	-1					-1	FALSE	FALSE	FALSE
	FOXP1	FOSB	AT1	D	7.13659	FALSE	2	-1					-1	FALSE	FALSE	FALSE
	KLF6	SMAD3	AT1	D	15.8071	FALSE	2	1					1	FALSE	FALSE	FALSE
	TEAD1	SMAD3	AT1	D	10.3609	FALSE	2					1	1	FALSE	FALSE	FALSE
	TCF12	SMAD3	AT1	D	6.91299	FALSE	2	1					1	FALSE	FALSE	FALSE
	ATF3	SMAD3	AT1	D	4.56257	FALSE	2	1					1	FALSE	FALSE	FALSE
	JUN	SMAD3	AT1	D	3.15473	FALSE	2	1					1	FALSE	FALSE	FALSE
	EGR1	SMAD3	AT1	B	3.08617	FALSE	2	1					1	FALSE	FALSE	FALSE
	FOS	SMAD3	AT1	B	2.05606	FALSE	2	1					1	FALSE	FALSE	FALSE
	ZEB2	SMAD3	AT1	D	2.03868	FALSE	2							FALSE	FALSE	FALSE
	SRF	SMAD3	AT1	D	1.38097	FALSE	2	1					1	FALSE	FALSE	FALSE
	NRF1	SMAD3	AT1	D	1.17894	FALSE	2	1					1	FALSE	FALSE	FALSE
	FOXP1	STAT3	AT1	B	24.127	FALSE	2	1					1	FALSE	FALSE	FALSE
	JUND	STAT3	AT1	D	9.86896	FALSE	2	1					1	FALSE	FALSE	FALSE
	MEF2C	STAT3	AT1	D	7.38599	FALSE	2	1					1	FALSE	FALSE	FALSE
	CUX1	STAT3	AT1	D	6.57515	FALSE	2	1					1	FALSE	FALSE	FALSE
	RUNX1	STAT3	AT1	C	6.33965	FALSE	2	1					1	FALSE	FALSE	FALSE
	RBPJ	STAT3	AT1	D	5.95851	FALSE	2					1	1	FALSE	FALSE	FALSE
	NFE2L2	STAT3	AT1	D	5.4746	FALSE	2			0			0	FALSE	FALSE	FALSE
	TCF7L2	STAT3	AT1	A	5.26215	FALSE	2	1					1	FALSE	FALSE	FALSE
	HIF1A	STAT3	AT1	D	5.25723	FALSE	2			-1			-1	FALSE	FALSE	FALSE
	TCF12	STAT3	AT1	D	2.65802	FALSE	2	1					1	FALSE	FALSE	FALSE
	ATF4	STAT3	AT1	D	2.49911	FALSE	2	1					1	FALSE	FALSE	FALSE
	MEF2A	STAT3	AT1	D	2.34534	FALSE	2	1					1	FALSE	FALSE	FALSE
	YY1	STAT3	AT1	D	2.1592	FALSE	2	1					1	FALSE	FALSE	FALSE
	CEBPD	STAT3	AT1	C	1.58174	FALSE	2	1					1	FALSE	FALSE	FALSE
	FOXP1	STAT1	AT1	C	7.62895	FALSE	2	1					1	FALSE	FALSE	FALSE
	ETS1	STAT1	AT1	D	5.24266	FALSE	2	1					1	FALSE	FALSE	FALSE
	EGR1	STAT1	AT1	C	3.8569	FALSE	2	1					1	FALSE	FALSE	FALSE
	MITF	STAT1	AT1	D	1.62909	FALSE	2		0				0	FALSE	FALSE	FALSE
	MITF	IRF2	AT1	D	1.92189	FALSE	2		0				0	FALSE	FALSE	FALSE
	CUX1	FOXP1	AT1	D	38.8451	FALSE	2	1					1	FALSE	FALSE	FALSE
	TCF12	FOXP1	AT1	C	22.3587	FALSE	2	1					1	FALSE	FALSE	FALSE
	TEAD1	FOXP1	AT1	D	11.2886	FALSE	2					1	1	FALSE	FALSE	FALSE
	FOXP2	FOXP1	AT1	C	4.94925	FALSE	2					1	1	FALSE	FALSE	FALSE
	KLF6	FOXP1	AT1	D	3.9514	FALSE	2	1					1	FALSE	FALSE	FALSE
	NR3C1	FOXP1	AT1	D	3.14996	FALSE	2	1					1	FALSE	FALSE	FALSE
	TCF7L2	FOXP1	AT1	C	2.76487	FALSE	2	1					1	FALSE	FALSE	FALSE
	NCOA2	FOXP1	AT1	D	2.3521	FALSE	2					1	1	FALSE	FALSE	FALSE
	NCOA1	FOXP1	AT1	D	2.2685	FALSE	2					1	1	FALSE	FALSE	FALSE
	FOS	FOXP1	AT1	B	1.52021	FALSE	2	1					1	FALSE	FALSE	FALSE
	NFE2L2	FOXP1	AT1	D	1.48222	FALSE	2			-1			-1	FALSE	FALSE	FALSE
	MEF2C	FOXP1	AT1	C	1.0424	FALSE	2	1					1	FALSE	FALSE	FALSE
	ZHX2	FOXP1	AT1	C	1.00394	FALSE	2					1	1	FALSE	FALSE	FALSE
	ELF1	FOXP1	AT1	D	0.868085	FALSE	2	1					1	FALSE	FALSE	FALSE
	RUNX1	FOXP1	AT1	B	0.581209	FALSE	2	1					1	FALSE	FALSE	FALSE
	EGR1	JUNB	AT1	D	50.2995	FALSE	2	1					1	FALSE	FALSE	FALSE
	FOXP1	JUNB	AT1	D	2.3868	FALSE	2	1					1	FALSE	FALSE	FALSE
	MYC	JUNB	AT1	A	1.37471	FALSE	2	1					1	FALSE	FALSE	FALSE
	EGR1	JUND	AT1	C	7.48049	FALSE	2	1					1	FALSE	FALSE	FALSE
	FOXP1	JUND	AT1	D	4.82263	FALSE	2	1					1	FALSE	FALSE	FALSE
	FOS	JUND	AT1	D	2.34455	FALSE	2	1					1	FALSE	FALSE	FALSE
	KLF13	JUND	AT1	D	1.77333	FALSE	2					1	1	FALSE	FALSE	FALSE
	FOXP1	FOXO1	AT1	C	4.04987	FALSE	2	1					1	FALSE	FALSE	FALSE
	ETS1	FOXO1	AT1	D	2.18022	FALSE	2	1					1	FALSE	FALSE	FALSE
	MEIS1	ERG	AT1	D	27.3617	FALSE	2	-1					-1	FALSE	FALSE	FALSE
	FLI1	ERG	AT1	A	23.4188	FALSE	2	1					1	FALSE	FALSE	FALSE
	FOXP1	ERG	AT1	D	2.1519	FALSE	2	-1					-1	FALSE	FALSE	FALSE
	ETS1	ERG	AT1	A	1.76521	FALSE	2	1					1	FALSE	FALSE	FALSE
	FOS	ERG	AT1	D	1.67242	FALSE	2	-1					-1	FALSE	FALSE	FALSE
	TCF7L2	MITF	AT1	D	11.2157	FALSE	2	-1					-1	FALSE	FALSE	FALSE
	FOXO1	MITF	AT1	D	5.38839	FALSE	2			0			0	FALSE	FALSE	FALSE
	SPI1	MITF	AT1	D	3.19245	FALSE	2	-1					-1	FALSE	FALSE	FALSE
	NR3C1	MITF	AT1	C	1.7957	FALSE	2	-1					-1	FALSE	FALSE	FALSE
	TCF12	TEAD1	AT1	C	23.5319	FALSE	2	1					1	FALSE	FALSE	FALSE
	FOXP1	TEAD1	AT1	D	20.4194	FALSE	2	1					1	FALSE	FALSE	FALSE
	NFE2L2	TEAD1	AT1	D	5.4473	FALSE	2			0			0	FALSE	FALSE	FALSE
	PPARG	TEAD1	AT1	D	2.26008	FALSE	2	1					1	FALSE	FALSE	FALSE
	SMAD3	TEAD1	AT1	D	1.25438	FALSE	2	1					1	FALSE	FALSE	FALSE
	ARID2	TEAD1	AT1	D	0.986359	FALSE	2					1	1	FALSE	FALSE	FALSE
	ATF3	TEAD1	AT1	D	0.981557	FALSE	2	1					1	FALSE	FALSE	FALSE
	JUN	TEAD1	AT1	D	0.758654	FALSE	2	1					1	FALSE	FALSE	FALSE
	YY1	KLF13	AT1	D	3.12639	FALSE	2	1					1	FALSE	FALSE	FALSE
	CEBPD	KLF13	AT1	D	1.75583	FALSE	2	1					1	FALSE	FALSE	FALSE
	E2F6	KLF13	AT1	D	1.68822	FALSE	2	1					1	FALSE	FALSE	FALSE
	THAP1	KLF13	AT1	D	1.42387	FALSE	2	1					1	FALSE	FALSE	FALSE
	ATF7	KLF13	AT1	D	1.29797	FALSE	2					1	1	FALSE	FALSE	FALSE
	GATA2	TAL1	AT1	B	1.31516	FALSE	2	-1					-1	FALSE	FALSE	FALSE
	FOS	TAL1	AT1	D	0.857574	FALSE	2	-1					-1	FALSE	FALSE	FALSE
	JUND	ETS2	AT1	C	37.087	FALSE	2	1					1	FALSE	FALSE	FALSE
	MYC	ETS2	AT1	A	6.93379	FALSE	2	1					1	FALSE	FALSE	FALSE
	ELF3	ETS2	AT1	D	6.64618	FALSE	2					1	1	FALSE	FALSE	FALSE
	CUX1	ETS2	AT1	D	6.27091	FALSE	2	1					1	FALSE	FALSE	FALSE
	KLF6	ETS2	AT1	C	4.42958	FALSE	2	1					1	FALSE	FALSE	FALSE
	ETS1	ETS2	AT1	A	3.32733	FALSE	2	1					1	FALSE	FALSE	FALSE
	JUN	KLF6	AT1	C	76.7819	FALSE	2	1					1	FALSE	FALSE	FALSE
	ATF3	KLF6	AT1	C	74.3007	FALSE	2	1					1	FALSE	FALSE	FALSE
	JUND	KLF6	AT1	C	67.5111	FALSE	2	1					1	FALSE	FALSE	FALSE
	EGR1	KLF6	AT1	D	36.0074	FALSE	2	1					1	FALSE	FALSE	FALSE
	FOS	KLF6	AT1	B	22.7072	FALSE	2	1					1	FALSE	FALSE	FALSE
	CUX1	KLF6	AT1	D	18.8487	FALSE	2	1					1	FALSE	FALSE	FALSE
	RUNX1	KLF6	AT1	D	7.24062	FALSE	2	1					1	FALSE	FALSE	FALSE
	FOXP2	KLF6	AT1	D	6.13202	FALSE	2							FALSE	FALSE	FALSE
	FOSL2	KLF6	AT1	C	6.02643	FALSE	2	1					1	FALSE	FALSE	FALSE
	STAT3	KLF6	AT1	D	4.83745	FALSE	2	1					1	FALSE	FALSE	FALSE
	SMAD3	KLF6	AT1	D	3.26654	FALSE	2	1					1	FALSE	FALSE	FALSE
	FOXO3	KLF6	AT1	D	3.03603	FALSE	2	1					1	FALSE	FALSE	FALSE
	FOSL1	KLF6	AT1	D	2.90322	FALSE	2	1					1	FALSE	FALSE	FALSE
	JUNB	KLF6	AT1	C	2.55902	FALSE	2	1					1	FALSE	FALSE	FALSE
	TCF12	KLF6	AT1	D	2.19016	FALSE	2	1					1	FALSE	FALSE	FALSE
	KLF6	KLF5	AT1	D	41.7794	FALSE	2	1					1	FALSE	FALSE	FALSE
	EGR1	KLF5	AT1	B	7.28021	FALSE	2	1					1	FALSE	FALSE	FALSE
	SP1	KLF5	AT1	D	1.44937	FALSE	2		0				0	FALSE	FALSE	FALSE
	TCF4	KLF4	AT1	D	9.09213	FALSE	2	1					1	FALSE	FALSE	FALSE
	PPARG	KLF4	AT1	D	6.35218	FALSE	2	-1					-1	FALSE	FALSE	FALSE
	FOS	KLF4	AT1	D	2.50893	FALSE	2	1					1	FALSE	FALSE	FALSE
	FOXA1	KLF4	AT1	D	2.07587	FALSE	2	1					1	FALSE	FALSE	FALSE
	SPI1	KLF4	AT1	D	2.01887	FALSE	2	1					1	FALSE	FALSE	FALSE
	FOXP1	NR3C1	AT1	C	20.0058	FALSE	2	1					1	FALSE	FALSE	FALSE
	NFIA	NR3C1	AT1	D	1.76	FALSE	2	1					1	FALSE	FALSE	FALSE
	MEF2C	NR3C1	AT1	C	1.42775	FALSE	2	1					1	FALSE	FALSE	FALSE
	FOS	NR3C1	AT1	A	1.14364	FALSE	2	1					1	FALSE	FALSE	FALSE
	FOS	CEBPB	AT1	C	14.9991	FALSE	2	1					1	FALSE	FALSE	FALSE
	ATF4	CEBPB	AT1	A	6.57412	FALSE	2	1					1	FALSE	FALSE	FALSE
	EGR1	CEBPB	AT1	A	5.12645	FALSE	2	1					1	FALSE	FALSE	FALSE
	TCF7L2	PPARG	AT1	D	34.3333	FALSE	2	-1					-1	FALSE	FALSE	FALSE
	FOXO1	PPARG	AT1	A	16.2103	FALSE	2			0			0	FALSE	FALSE	FALSE
	ESR1	PPARG	AT1	A	5.28193	FALSE	2	1					1	FALSE	FALSE	FALSE
	NR4A3	PPARG	AT1	D	4.34614	FALSE	2	-1					-1	FALSE	FALSE	FALSE
	NR1H3	PPARG	AT1	C	2.51162	FALSE	2					1	1	FALSE	FALSE	FALSE
	FOSL2	PPARG	AT1	D	2.31467	FALSE	2	-1					-1	FALSE	FALSE	FALSE
	FOS	NR4A1	AT1	D	44.2114	FALSE	2	1					1	FALSE	FALSE	FALSE
	EGR1	NR4A1	AT1	B	27.718	FALSE	2	1					1	FALSE	FALSE	FALSE
	MEF2C	NR4A1	AT1	A	4.7558	FALSE	2	1					1	FALSE	FALSE	FALSE
	STAT3	NFIC	AT1	D	7.14125	FALSE	2	-1					-1	FALSE	FALSE	FALSE
	CUX1	NFIC	AT1	C	4.65499	FALSE	2	-1					-1	FALSE	FALSE	FALSE
	KLF13	NFIC	AT1	C	4.50084	FALSE	2					1	1	FALSE	FALSE	FALSE
	YY1	NFIC	AT1	D	3.42864	FALSE	2	-1					-1	FALSE	FALSE	FALSE
	NFE2L2	NFIC	AT1	D	2.07601	FALSE	2			0			0	FALSE	FALSE	FALSE
	CEBPD	NFIC	AT1	D	1.62533	FALSE	2	-1					-1	FALSE	FALSE	FALSE
	ETV1	NFIC	AT1	D	1.51903	FALSE	2	-1					-1	FALSE	FALSE	FALSE
	NR2F2	NFIC	AT1	D	1.51685	FALSE	2	-1					-1	FALSE	FALSE	FALSE
	SMAD5	NFIC	AT1	D	1.43533	FALSE	2	-1					-1	FALSE	FALSE	FALSE
	FOXP1	NFIA	AT1	C	21.1614	FALSE	2	-1					-1	FALSE	FALSE	FALSE
	TCF7L2	NFIA	AT1	C	19.1371	FALSE	2	1					1	FALSE	FALSE	FALSE
	TCF12	NFIA	AT1	D	12.0021	FALSE	2	-1					-1	FALSE	FALSE	FALSE
	FOXO1	NFIA	AT1	D	10.0413	FALSE	2			0			0	FALSE	FALSE	FALSE
	MEIS2	NFIA	AT1	C	6.20158	FALSE	2	1					1	FALSE	FALSE	FALSE
	ERG	NFIA	AT1	D	6.15727	FALSE	2	-1					-1	FALSE	FALSE	FALSE
	CUX1	NFIA	AT1	D	3.7695	FALSE	2	-1					-1	FALSE	FALSE	FALSE
	CREB3L1	NFIA	AT1	D	2.02212	FALSE	2					1	1	FALSE	FALSE	FALSE
	FOS	NFIA	AT1	B	1.44675	FALSE	2	-1					-1	FALSE	FALSE	FALSE
	CEBPD	NFIA	AT1	D	1.26205	FALSE	2	1					1	FALSE	FALSE	FALSE
	STAT3	NFIA	AT1	D	1.03889	FALSE	2	1					1	FALSE	FALSE	FALSE
	FOXP2	CREB3L1	AT1	D	13.0206	FALSE	2					1	1	FALSE	FALSE	FALSE
	CEBPA	CREB3L1	AT1	D	3.71024	FALSE	2	-1					-1	FALSE	FALSE	FALSE
	FOS	CREB3L1	AT1	D	1.59833	FALSE	2	1					1	FALSE	FALSE	FALSE
	EGR1	CREB3L1	AT1	D	1.48844	FALSE	2	1					1	FALSE	FALSE	FALSE
	KLF5	ATF4	AT1	D	4.93861	FALSE	2	1					1	FALSE	FALSE	FALSE
	FOS	ATF4	AT1	D	4.19174	FALSE	2	1					1	FALSE	FALSE	FALSE
	FOS	ATF7	AT1	D	1.40487	FALSE	2	1					1	FALSE	FALSE	FALSE
	CEBPA	ATF7	AT1	D	0.872221	FALSE	2	1					1	FALSE	FALSE	FALSE
	MITF	BACH1	AT1	D	6.21287	FALSE	2		0				0	FALSE	FALSE	FALSE
	FOXP1	BACH1	AT1	B	6.08329	FALSE	2	1					1	FALSE	FALSE	FALSE
	PPARG	NRP1	AT1	C	21.3378	TRUE	1	-1					-1	FALSE	FALSE	FALSE
	FOXO1	NRP1	AT1	D	21.1984	TRUE	1			0			0	FALSE	FALSE	FALSE
	ZEB1	NRP1	AT1	D	11.8397	TRUE	1					1	1	FALSE	FALSE	FALSE
	TCF7L2	NRP1	AT1	D	7.13463	TRUE	1	-1					-1	FALSE	FALSE	FALSE
	MITF	NRP1	AT1	D	4.25964	TRUE	1		0				0	FALSE	FALSE	FALSE
	ETS1	NRP1	AT1	A	2.65474	TRUE	1	1					1	FALSE	FALSE	FALSE
	NR3C1	NRP1	AT1	C	1.61934	TRUE	1	-1					-1	FALSE	FALSE	FALSE
	TCF12	NRP1	AT1	D	1.4757	TRUE	1	-1					-1	FALSE	FALSE	FALSE
	ETS1	CD209	AT1	D	0.332627	TRUE	1	-1					-1	FALSE	FALSE	FALSE
	KLF13	FURIN	AT1	D	3.02187	TRUE	1					1	1	FALSE	FALSE	FALSE
	ZNF263	FURIN	AT1	D	2.58931	TRUE	1	1					1	FALSE	FALSE	FALSE
	FOS	FURIN	AT1	D	1.0137	TRUE	1	1					1	FALSE	FALSE	FALSE
	EGR1	FURIN	AT1	D	0.735957	TRUE	1	1					1	FALSE	FALSE	FALSE
	ZHX1	ZNF263	AT1	D	0.466002	FALSE	2							FALSE	FALSE	FALSE
	FOS	IFITM3	AT1	D	4.68082	TRUE	1	1					1	FALSE	FALSE	FALSE
	STAT3	IFITM3	AT1	D	4.37593	TRUE	1	1					1	FALSE	FALSE	FALSE
	EGR1	JUN	AT2	A	97.9242	FALSE	2	1					1	FALSE	FALSE	FALSE
	FOS	JUN	AT2	D	96.9072	FALSE	2	1					1	FALSE	FALSE	FALSE
	CEBPD	JUN	AT2	D	17.5747	FALSE	2	1					1	FALSE	FALSE	FALSE
	ETS2	JUN	AT2	D	5.76025	FALSE	2	1					1	FALSE	FALSE	FALSE
	STAT3	JUN	AT2	D	3.69273	FALSE	2	1					1	TRUE	FALSE	TRUE
	NFIC	JUN	AT2	A	3.53895	FALSE	2	1					1	FALSE	FALSE	FALSE
	MYC	JUN	AT2	A	1.65458	FALSE	2	1					1	FALSE	FALSE	FALSE
	ETV1	JUN	AT2	D	1.07911	FALSE	2	1					1	FALSE	FALSE	FALSE
	FOS	PAX8	AT2	D	5.81639	FALSE	2	-1					-1	FALSE	FALSE	FALSE
	MEIS1	PPARG	AT2	C	9.64375	FALSE	2	-1					-1	FALSE	FALSE	FALSE
	FOS	PPARG	AT2	B	9.08586	FALSE	2	-1					-1	FALSE	FALSE	FALSE
	TCF7L2	PPARG	AT2	D	6.80319	FALSE	2	-1					-1	FALSE	FALSE	FALSE
	FOXO1	PPARG	AT2	A	4.25858	FALSE	2			0			0	FALSE	FALSE	FALSE
	CEBPA	PPARG	AT2	A	1.52646	FALSE	2	1					1	FALSE	FALSE	FALSE
	ESR1	PPARG	AT2	A	1.51014	FALSE	2	1					1	FALSE	FALSE	FALSE
	SREBF2	PPARG	AT2	D	1.38729	FALSE	2	-1					-1	FALSE	FALSE	FALSE
	EGR1	GATA6	AT2	D	2.25996	FALSE	2	-1					-1	FALSE	FALSE	FALSE
	FOXP1	TCF7L2	AT2	D	14.4639	FALSE	2	1					1	TRUE	FALSE	TRUE
	PPARG	TCF7L2	AT2	D	7.29534	FALSE	2	1					1	FALSE	FALSE	FALSE
	FOS	TCF7L2	AT2	D	1.10249	FALSE	2	1					1	FALSE	FALSE	FALSE
	SPI1	TCF7L2	AT2	B	0.898431	FALSE	2	1					1	FALSE	FALSE	FALSE
	EGR1	AHR	AT2	D	5.50006	FALSE	2	1					1	FALSE	FALSE	FALSE
	FOS	AHR	AT2	D	4.28204	FALSE	2	1					1	FALSE	FALSE	FALSE
	FOXP1	TCF12	AT2	B	21.2195	FALSE	2	1					1	TRUE	FALSE	TRUE
	TEAD1	TCF12	AT2	D	2.6149	FALSE	2					1	1	FALSE	FALSE	FALSE
	BCL11A	TCF12	AT2	D	1.50466	FALSE	2			0			0	FALSE	FALSE	FALSE
	PBX3	TCF12	AT2	D	0.789987	FALSE	2					1	1	FALSE	FALSE	FALSE
	STAT3	TCF12	AT2	D	0.642702	FALSE	2	1					1	TRUE	FALSE	TRUE
	NR3C1	TCF12	AT2	C	0.560959	FALSE	2	1					1	FALSE	FALSE	FALSE
	EGR1	FOXP2	AT2	D	0.978441	FALSE	2	-1					-1	FALSE	FALSE	FALSE
	FOXP2	FOXP1	AT2	C	27.2877	FALSE	2					1	1	FALSE	FALSE	FALSE
	CUX1	FOXP1	AT2	D	20.3627	FALSE	2	1					1	FALSE	FALSE	FALSE
	FOS	FOXP1	AT2	B	10.0525	FALSE	2	1					1	FALSE	FALSE	FALSE
	TCF12	FOXP1	AT2	C	9.07534	FALSE	2	1					1	FALSE	FALSE	FALSE
	MEF2C	FOXP1	AT2	C	5.42537	FALSE	2	1					1	FALSE	FALSE	FALSE
	CEBPD	FOXP1	AT2	D	4.5083	FALSE	2	1					1	FALSE	FALSE	FALSE
	NCOA1	FOXP1	AT2	D	3.12296	FALSE	2					1	1	FALSE	FALSE	FALSE
	TCF7L2	FOXP1	AT2	C	2.22573	FALSE	2	1					1	FALSE	FALSE	FALSE
	EGR1	FOXP1	AT2	D	2.19901	FALSE	2	1					1	FALSE	FALSE	FALSE
	GRHL2	FOXP1	AT2	D	1.92918	FALSE	2	1					1	FALSE	FALSE	FALSE
	TEAD1	FOXP1	AT2	D	1.91038	FALSE	2					1	1	FALSE	FALSE	FALSE
	JUND	FOXP1	AT2	D	1.55258	FALSE	2	1					1	FALSE	FALSE	FALSE
	NCOA2	FOXP1	AT2	D	1.21607	FALSE	2					1	1	FALSE	FALSE	FALSE
	JUN	FOXP1	AT2	D	1.03346	FALSE	2	1					1	FALSE	FALSE	FALSE
	STAT3	FOXP1	AT2	C	0.918448	FALSE	2	1					1	TRUE	FALSE	TRUE
	KLF6	FOXP1	AT2	D	0.908217	FALSE	2	1					1	FALSE	FALSE	FALSE
	STAT3	HIF1A	AT2	A	20.1101	FALSE	2	1					1	TRUE	FALSE	TRUE
	EGR1	HIF1A	AT2	A	9.35059	FALSE	2	1					1	FALSE	FALSE	FALSE
	KLF5	HIF1A	AT2	D	7.20021	FALSE	2	1					1	FALSE	FALSE	FALSE
	FOS	HIF1A	AT2	D	3.8353	FALSE	2	1					1	FALSE	FALSE	FALSE
	YY1	HIF1A	AT2	D	3.22612	FALSE	2	1					1	FALSE	FALSE	FALSE
	EPAS1	HIF1A	AT2	B	1.5315	FALSE	2					1	1	FALSE	FALSE	FALSE
	FOS	EGR1	AT2	D	125.888	FALSE	2	1					1	FALSE	FALSE	FALSE
	JUN	EGR1	AT2	D	81.2195	FALSE	2	1					1	FALSE	FALSE	FALSE
	ETS2	EGR1	AT2	A	10.5302	FALSE	2	-1					-1	FALSE	FALSE	FALSE
	FOXP1	EGR1	AT2	D	1.47072	FALSE	2	1					1	TRUE	FALSE	TRUE
	NFKB1	EGR1	AT2	D	0.5336	FALSE	2			-1			-1	FALSE	FALSE	FALSE
	FOXP2	RUNX1	AT2	C	20.1086	FALSE	2					1	1	FALSE	FALSE	FALSE
	FOXP1	RUNX1	AT2	B	13.9004	FALSE	2	1					1	TRUE	FALSE	TRUE
	CUX1	RUNX1	AT2	D	12.0218	FALSE	2	-1					-1	FALSE	FALSE	FALSE
	KLF6	RUNX1	AT2	D	7.54588	FALSE	2	-1					-1	FALSE	FALSE	FALSE
	TCF12	RUNX1	AT2	D	7.18802	FALSE	2	-1					-1	FALSE	FALSE	FALSE
	MAFF	RUNX1	AT2	D	5.18811	FALSE	2					1	1	FALSE	FALSE	FALSE
	ELF3	RUNX1	AT2	C	5.06858	FALSE	2					1	1	FALSE	FALSE	FALSE
	JUND	RUNX1	AT2	D	4.5655	FALSE	2	-1					-1	FALSE	FALSE	FALSE
	PBX3	RUNX1	AT2	D	3.90563	FALSE	2					1	1	FALSE	FALSE	FALSE
	TCF7L2	RUNX1	AT2	D	3.83634	FALSE	2	-1					-1	FALSE	FALSE	FALSE
	PPARG	RUNX1	AT2	D	3.75054	FALSE	2	-1					-1	FALSE	FALSE	FALSE
	TEAD1	RUNX1	AT2	D	3.11658	FALSE	2					1	1	FALSE	FALSE	FALSE
	ETS2	RUNX1	AT2	D	3.07141	FALSE	2	-1					-1	FALSE	FALSE	FALSE
	ERG	RUNX1	AT2	D	2.78526	FALSE	2	-1					-1	FALSE	FALSE	FALSE
	NCOA2	RUNX1	AT2	D	2.72194	FALSE	2					1	1	FALSE	FALSE	FALSE
	STAT3	RUNX1	AT2	C	2.62606	FALSE	2	-1					-1	TRUE	FALSE	TRUE
	AHR	RUNX1	AT2	C	1.6167	FALSE	2			-1			-1	FALSE	FALSE	FALSE
	MYC	RUNX1	AT2	D	1.56189	FALSE	2	-1					-1	FALSE	FALSE	FALSE
	KLF5	RUNX1	AT2	D	1.15893	FALSE	2	-1					-1	FALSE	FALSE	FALSE
	ZNF83	RUNX1	AT2	D	1.10241	FALSE	2					1	1	FALSE	FALSE	FALSE
	ARID2	MEIS1	AT2	D	1.65554	FALSE	2					1	1	FALSE	FALSE	FALSE
	FOS	MEIS1	AT2	D	1.12588	FALSE	2	-1					-1	FALSE	FALSE	FALSE
	CEBPA	FOXA2	AT2	A	7.62702	FALSE	2	-1					-1	FALSE	FALSE	FALSE
	FOSB	FOS	AT2	D	163.203	FALSE	2	-1					-1	FALSE	FALSE	FALSE
	EGR1	FOS	AT2	D	124.913	FALSE	2	1					1	FALSE	FALSE	FALSE
	JUN	FOS	AT2	A	115.73	FALSE	2	-1					-1	FALSE	FALSE	FALSE
	CEBPD	FOS	AT2	D	35.5151	FALSE	2	1					1	FALSE	FALSE	FALSE
	CEBPB	FOS	AT2	A	14.7099	FALSE	2	1					1	FALSE	FALSE	FALSE
	FOXP1	FOS	AT2	D	4.62102	FALSE	2	1					1	TRUE	FALSE	TRUE
	ATF4	FOS	AT2	D	1.96782	FALSE	2	1					1	FALSE	FALSE	FALSE
	ETS2	FOS	AT2	D	1.90467	FALSE	2	-1					-1	FALSE	FALSE	FALSE
	STAT3	FOS	AT2	A	1.33928	FALSE	2	1					1	TRUE	FALSE	TRUE
	FOXP2	FOS	AT2	D	1.33574	FALSE	2					1	1	FALSE	FALSE	FALSE
	CREB3L1	FOS	AT2	D	0.814538	FALSE	2					1	1	FALSE	FALSE	FALSE
	FOXP2	CUX1	AT2	D	25.3867	FALSE	2					1	1	FALSE	FALSE	FALSE
	FOXP1	CUX1	AT2	D	22.5381	FALSE	2	1					1	TRUE	FALSE	TRUE
	TCF12	CUX1	AT2	D	9.97406	FALSE	2	1					1	FALSE	FALSE	FALSE
	NCOA2	CUX1	AT2	D	9.65672	FALSE	2					1	1	FALSE	FALSE	FALSE
	TEAD1	CUX1	AT2	D	2.3799	FALSE	2					1	1	FALSE	FALSE	FALSE
	GRHL2	CUX1	AT2	D	2.21314	FALSE	2	1					1	FALSE	FALSE	FALSE
	ESR2	CUX1	AT2	D	1.83506	FALSE	2			0			0	FALSE	FALSE	FALSE
	NCOA1	CUX1	AT2	D	1.4415	FALSE	2					1	1	FALSE	FALSE	FALSE
	EPAS1	CUX1	AT2	B	1.25252	FALSE	2					1	1	FALSE	FALSE	FALSE
	MEF2A	CUX1	AT2	D	1.16335	FALSE	2	1					1	FALSE	FALSE	FALSE
	CEBPD	CUX1	AT2	D	0.874984	FALSE	2	1					1	FALSE	FALSE	FALSE
	STAT3	CUX1	AT2	D	0.800905	FALSE	2	1					1	TRUE	FALSE	TRUE
	TCF7L2	CUX1	AT2	D	0.785579	FALSE	2	1					1	FALSE	FALSE	FALSE
	PBX3	NCOA1	AT2	D	3.88275	FALSE	2					1	1	FALSE	FALSE	FALSE
	GRHL2	NCOA1	AT2	D	1.41692	FALSE	2	1					1	FALSE	FALSE	FALSE
	FOS	ETV1	AT2	D	22.144	FALSE	2	1					1	FALSE	FALSE	FALSE
	FOXP1	ETV1	AT2	D	6.57186	FALSE	2	1					1	TRUE	FALSE	TRUE
	CUX1	EPAS1	AT2	D	10.6376	FALSE	2	1					1	FALSE	FALSE	FALSE
	FOS	EPAS1	AT2	B	9.53317	FALSE	2	1					1	FALSE	FALSE	FALSE
	CEBPD	EPAS1	AT2	D	8.75846	FALSE	2	1					1	FALSE	FALSE	FALSE
	JUND	EPAS1	AT2	D	7.95777	FALSE	2	1					1	FALSE	FALSE	FALSE
	FLI1	EPAS1	AT2	C	6.36081	FALSE	2	1					1	FALSE	FALSE	FALSE
	TCF7L2	EPAS1	AT2	D	5.50646	FALSE	2	-1					-1	FALSE	FALSE	FALSE
	ERG	EPAS1	AT2	C	4.88402	FALSE	2	1					1	FALSE	FALSE	FALSE
	STAT3	EPAS1	AT2	B	4.37263	FALSE	2	-1					-1	TRUE	FALSE	TRUE
	PPARG	EPAS1	AT2	C	3.76212	FALSE	2	1					1	FALSE	FALSE	FALSE
	EGR1	EPAS1	AT2	B	3.07666	FALSE	2	1					1	FALSE	FALSE	FALSE
	NR2F6	EPAS1	AT2	D	1.97907	FALSE	2							FALSE	FALSE	FALSE
	MYBL2	EPAS1	AT2	D	1.85363	FALSE	2	1					1	FALSE	FALSE	FALSE
	FOXP1	MEF2C	AT2	C	22.7421	FALSE	2	-1					-1	TRUE	FALSE	TRUE
	FOS	MEF2C	AT2	D	10.1637	FALSE	2	-1					-1	FALSE	FALSE	FALSE
	NR4A1	MEF2C	AT2	D	7.19369	FALSE	2		0				0	FALSE	FALSE	FALSE
	MEIS1	MEF2C	AT2	D	1.28685	FALSE	2	-1					-1	FALSE	FALSE	FALSE
	TEAD1	MEF2C	AT2	D	1.14064	FALSE	2					1	1	FALSE	FALSE	FALSE
	ESR2	NRF1	AT2	D	4.2148	FALSE	2			0			0	FALSE	FALSE	FALSE
	FOXA1	ACE2	AT2	D	1.42243	TRUE	1	-1					-1	FALSE	FALSE	FALSE
	FOS	ACE2	AT2	D	0.953144	TRUE	1	-1					-1	FALSE	FALSE	FALSE
	FOS	FOSB	AT2	D	136.263	FALSE	2	-1					-1	FALSE	FALSE	FALSE
	EGR1	FOSB	AT2	D	112.683	FALSE	2	-1					-1	FALSE	FALSE	FALSE
	FOXP1	FOSB	AT2	D	12.199	FALSE	2	-1					-1	TRUE	FALSE	TRUE
	CEBPD	FOSB	AT2	D	5.63566	FALSE	2	-1					-1	FALSE	FALSE	FALSE
	CUX1	FOSB	AT2	D	1.77498	FALSE	2	-1					-1	FALSE	FALSE	FALSE
	CREB3L1	FOSB	AT2	D	1.67264	FALSE	2					1	1	FALSE	FALSE	FALSE
	ATF4	FOSB	AT2	D	1.63309	FALSE	2	-1					-1	FALSE	FALSE	FALSE
	FOS	REL	AT2	D	4.3983	FALSE	2	-1					-1	FALSE	FALSE	FALSE
	NFKB1	REL	AT2	D	3.472	FALSE	2			-1			-1	FALSE	FALSE	FALSE
	EGR1	REL	AT2	D	1.90962	FALSE	2	1					1	FALSE	FALSE	FALSE
	E2F1	SPI1	AT2	D	3.90259	FALSE	2	-1					-1	FALSE	FALSE	FALSE
	JUN	SPI1	AT2	A	1.25896	FALSE	2	-1					-1	FALSE	FALSE	FALSE
	FOXP1	STAT3	AT2	B	29.2138	FALSE	2	1					1	TRUE	FALSE	TRUE
	CEBPD	STAT3	AT2	C	18.1705	FALSE	2	1					1	FALSE	FALSE	FALSE
	JUN	STAT3	AT2	D	13.0953	FALSE	2	1					1	FALSE	FALSE	FALSE
	EGR1	STAT3	AT2	D	11.0499	FALSE	2	1					1	FALSE	FALSE	FALSE
	JUNB	STAT3	AT2	D	10.1718	FALSE	2	1					1	FALSE	FALSE	FALSE
	JUND	STAT3	AT2	D	8.23182	FALSE	2	1					1	FALSE	FALSE	FALSE
	FOS	STAT3	AT2	B	7.61544	FALSE	2	1					1	FALSE	FALSE	FALSE
	ATF4	STAT3	AT2	D	6.27884	FALSE	2	1					1	FALSE	FALSE	FALSE
	CUX1	STAT3	AT2	D	5.37097	FALSE	2	1					1	FALSE	FALSE	FALSE
	FOXP2	STAT3	AT2	D	2.86543	FALSE	2					1	1	FALSE	FALSE	FALSE
	NR3C1	STAT3	AT2	D	2.09372	FALSE	2	1					1	FALSE	FALSE	FALSE
	TCF12	STAT3	AT2	D	1.97214	FALSE	2	1					1	FALSE	FALSE	FALSE
	YY1	STAT3	AT2	D	1.65635	FALSE	2	1					1	FALSE	FALSE	FALSE
	JUND	FOSL1	AT2	A	17.6204	FALSE	2	1					1	FALSE	FALSE	FALSE
	FOS	FOSL1	AT2	A	13.61	FALSE	2	1					1	FALSE	FALSE	FALSE
	FOSL2	FOSL1	AT2	A	7.66931	FALSE	2	1					1	FALSE	FALSE	FALSE
	MYC	FOSL1	AT2	A	5.12561	FALSE	2	1					1	FALSE	FALSE	FALSE
	ETS2	FOSL1	AT2	A	2.83269	FALSE	2	1					1	FALSE	FALSE	FALSE
	FOXP1	SREBF2	AT2	D	17.1148	FALSE	2	1					1	TRUE	FALSE	TRUE
	FOS	SREBF2	AT2	D	5.04699	FALSE	2	1					1	FALSE	FALSE	FALSE
	MITF	SREBF2	AT2	D	1.93666	FALSE	2		0				0	FALSE	FALSE	FALSE
	JUND	MYC	AT2	D	43.7274	FALSE	2	1					1	FALSE	FALSE	FALSE
	EGR1	MYC	AT2	A	38.9181	FALSE	2	1					1	FALSE	FALSE	FALSE
	IRF1	MYC	AT2	D	13.1355	FALSE	2	1					1	FALSE	FALSE	FALSE
	JUN	MYC	AT2	A	12.7136	FALSE	2	1					1	FALSE	FALSE	FALSE
	ETS2	MYC	AT2	A	11.5217	FALSE	2	1					1	FALSE	FALSE	FALSE
	BCL6	MYC	AT2	D	6.17951	FALSE	2	1					1	FALSE	FALSE	FALSE
	REL	MYC	AT2	D	4.7284	FALSE	2					1	1	FALSE	FALSE	FALSE
	KLF11	MYC	AT2	D	3.27851	FALSE	2	1					1	FALSE	FALSE	FALSE
	CEBPD	MYC	AT2	C	2.24567	FALSE	2	1					1	FALSE	FALSE	FALSE
	E2F4	MYC	AT2	A	1.73118	FALSE	2	1					1	FALSE	FALSE	FALSE
	FOS	MYC	AT2	A	1.29141	FALSE	2	1					1	FALSE	FALSE	FALSE
	EGR1	JUNB	AT2	D	94.9731	FALSE	2	1					1	FALSE	FALSE	FALSE
	MYC	JUNB	AT2	A	9.3762	FALSE	2	1					1	FALSE	FALSE	FALSE
	ETS2	JUNB	AT2	D	7.38848	FALSE	2	1					1	FALSE	FALSE	FALSE
	STAT3	JUNB	AT2	A	1.71191	FALSE	2	1					1	TRUE	FALSE	TRUE
	FOXP1	JUNB	AT2	D	1.63667	FALSE	2	1					1	TRUE	FALSE	TRUE
	EGR1	JUND	AT2	C	48.2827	FALSE	2	1					1	FALSE	FALSE	FALSE
	FOS	JUND	AT2	D	18.3172	FALSE	2	1					1	FALSE	FALSE	FALSE
	CEBPD	JUND	AT2	D	10.6501	FALSE	2	1					1	FALSE	FALSE	FALSE
	HIF1A	JUND	AT2	C	3.24996	FALSE	2			0			0	FALSE	FALSE	FALSE
	FOXP1	JUND	AT2	D	3.10169	FALSE	2	1					1	TRUE	FALSE	TRUE
	ESR2	JUND	AT2	C	2.31587	FALSE	2			0			0	FALSE	FALSE	FALSE
	FLI1	ERG	AT2	A	8.09189	FALSE	2	1					1	FALSE	FALSE	FALSE
	MEIS1	ERG	AT2	D	6.39034	FALSE	2	-1					-1	FALSE	FALSE	FALSE
	PAX8	ERG	AT2	D	2.37762	FALSE	2	-1					-1	FALSE	FALSE	FALSE
	EGR1	ELF3	AT2	D	38.1129	FALSE	2	1					1	FALSE	FALSE	FALSE
	FOS	ELF3	AT2	D	15.8946	FALSE	2	1					1	FALSE	FALSE	FALSE
	KLF5	ELF3	AT2	C	5.16714	FALSE	2	1					1	FALSE	FALSE	FALSE
	CEBPD	KLF13	AT2	D	11.86	FALSE	2	1					1	FALSE	FALSE	FALSE
	CEBPA	KLF13	AT2	D	9.2584	FALSE	2	1					1	FALSE	FALSE	FALSE
	YY1	KLF13	AT2	D	2.80893	FALSE	2	1					1	FALSE	FALSE	FALSE
	MXI1	KLF13	AT2	D	1.89715	FALSE	2	1					1	FALSE	FALSE	FALSE
	FOXA2	CEBPA	AT2	D	7.19374	FALSE	2	-1					-1	FALSE	FALSE	FALSE
	EGR1	CEBPA	AT2	D	2.64029	FALSE	2	1					1	FALSE	FALSE	FALSE
	XBP1	CEBPA	AT2	D	1.86321	FALSE	2			-1			-1	FALSE	FALSE	FALSE
	JUND	ETS2	AT2	C	92.7544	FALSE	2	1					1	FALSE	FALSE	FALSE
	KLF6	ETS2	AT2	C	44.2286	FALSE	2	1					1	FALSE	FALSE	FALSE
	EGR1	ETS2	AT2	D	30.556	FALSE	2	1					1	FALSE	FALSE	FALSE
	JUN	ETS2	AT2	A	18.0841	FALSE	2	1					1	FALSE	FALSE	FALSE
	ELF3	ETS2	AT2	D	15.4872	FALSE	2					1	1	FALSE	FALSE	FALSE
	FOS	ETS2	AT2	C	5.43697	FALSE	2	1					1	FALSE	FALSE	FALSE
	FOSL2	ETS2	AT2	C	3.94493	FALSE	2	1					1	FALSE	FALSE	FALSE
	MYC	ETS2	AT2	A	3.27669	FALSE	2	1					1	FALSE	FALSE	FALSE
	CEBPA	ETS2	AT2	D	1.20641	FALSE	2	1					1	FALSE	FALSE	FALSE
	JUND	KLF6	AT2	C	126.811	FALSE	2	1					1	FALSE	FALSE	FALSE
	JUN	KLF6	AT2	C	108.163	FALSE	2	1					1	FALSE	FALSE	FALSE
	EGR1	KLF6	AT2	D	69.5501	FALSE	2	1					1	FALSE	FALSE	FALSE
	FOS	KLF6	AT2	B	63.6862	FALSE	2	1					1	FALSE	FALSE	FALSE
	JUNB	KLF6	AT2	C	28.7114	FALSE	2	1					1	FALSE	FALSE	FALSE
	ATF3	KLF6	AT2	C	27.5756	FALSE	2	1					1	TRUE	TRUE	FALSE
	STAT3	KLF6	AT2	D	4.90738	FALSE	2	1					1	TRUE	FALSE	TRUE
	FOSL1	KLF6	AT2	D	4.37266	FALSE	2	1					1	FALSE	FALSE	FALSE
	CEBPD	KLF6	AT2	D	3.7385	FALSE	2	1					1	FALSE	FALSE	FALSE
	BHLHE40	KLF6	AT2	D	3.0477	FALSE	2	1					1	FALSE	FALSE	FALSE
	BCL6	KLF6	AT2	D	2.9464	FALSE	2	1					1	FALSE	FALSE	FALSE
	FOSL2	KLF6	AT2	C	1.82361	FALSE	2	1					1	FALSE	FALSE	FALSE
	RUNX1	KLF6	AT2	D	1.59889	FALSE	2	1					1	FALSE	FALSE	FALSE
	KLF6	KLF5	AT2	D	56.146	FALSE	2	1					1	FALSE	FALSE	FALSE
	EGR1	KLF5	AT2	B	15.7529	FALSE	2	1					1	FALSE	FALSE	FALSE
	FOS	KLF5	AT2	D	1.35529	FALSE	2	1					1	FALSE	FALSE	FALSE
	GATA6	KLF5	AT2	D	1.26465	FALSE	2	1					1	FALSE	FALSE	FALSE
	FOS	XBP1	AT2	D	20.4428	FALSE	2	1					1	FALSE	FALSE	FALSE
	ATF4	XBP1	AT2	D	11.5676	FALSE	2	1					1	FALSE	FALSE	FALSE
	BCL6	XBP1	AT2	D	2.08133	FALSE	2	1					1	FALSE	FALSE	FALSE
	FOXP1	NR3C1	AT2	C	19.0905	FALSE	2	1					1	TRUE	FALSE	TRUE
	FOXP2	NR3C1	AT2	C	9.68244	FALSE	2					1	1	FALSE	FALSE	FALSE
	FOS	NR3C1	AT2	A	3.55711	FALSE	2	1					1	FALSE	FALSE	FALSE
	JUN	NR3C1	AT2	A	1.22279	FALSE	2	1					1	FALSE	FALSE	FALSE
	EGR1	NR3C1	AT2	D	0.992361	FALSE	2	1					1	FALSE	FALSE	FALSE
	NFIA	NR3C1	AT2	D	0.917706	FALSE	2	1					1	FALSE	FALSE	FALSE
	MEF2C	NR3C1	AT2	C	0.693126	FALSE	2	1					1	FALSE	FALSE	FALSE
	FOS	CEBPB	AT2	C	48.1654	FALSE	2	1					1	FALSE	FALSE	FALSE
	EGR1	CEBPB	AT2	A	12.4273	FALSE	2	1					1	FALSE	FALSE	FALSE
	ATF4	CEBPB	AT2	A	2.02384	FALSE	2	1					1	FALSE	FALSE	FALSE
	FOS	NR4A1	AT2	D	89.9755	FALSE	2	1					1	FALSE	FALSE	FALSE
	EGR1	NR4A1	AT2	B	66.6662	FALSE	2	1					1	FALSE	FALSE	FALSE
	MEF2C	NR4A1	AT2	A	8.41101	FALSE	2	1					1	FALSE	FALSE	FALSE
	BHLHE40	NR4A1	AT2	B	1.04183	FALSE	2	1					1	FALSE	FALSE	FALSE
	FOXP1	PBX3	AT2	C	16.6437	FALSE	2	1					1	TRUE	FALSE	TRUE
	RUNX1	PBX3	AT2	D	1.69231	FALSE	2	1					1	FALSE	FALSE	FALSE
	CEBPD	NFIC	AT2	D	32.777	FALSE	2	-1					-1	FALSE	FALSE	FALSE
	ETV1	NFIC	AT2	D	12.4612	FALSE	2	-1					-1	FALSE	FALSE	FALSE
	YY1	NFIC	AT2	D	7.75593	FALSE	2	-1					-1	FALSE	FALSE	FALSE
	FOS	NFIC	AT2	D	7.43102	FALSE	2	-1					-1	FALSE	FALSE	FALSE
	STAT3	NFIC	AT2	D	7.06549	FALSE	2	-1					-1	TRUE	FALSE	TRUE
	KLF13	NFIC	AT2	C	5.7297	FALSE	2					1	1	FALSE	FALSE	FALSE
	KLF5	NFIC	AT2	D	2.61816	FALSE	2	-1					-1	FALSE	FALSE	FALSE
	ZBTB7A	NFIC	AT2	C	1.99539	FALSE	2	1					1	FALSE	FALSE	FALSE
	CEBPA	NFIC	AT2	D	1.26082	FALSE	2	-1					-1	FALSE	FALSE	FALSE
	FOXP1	NFIA	AT2	C	29.1687	FALSE	2	-1					-1	TRUE	FALSE	TRUE
	FOS	NFIA	AT2	B	10.9628	FALSE	2	-1					-1	FALSE	FALSE	FALSE
	TCF12	NFIA	AT2	D	8.4653	FALSE	2	-1					-1	FALSE	FALSE	FALSE
	CUX1	NFIA	AT2	D	5.46944	FALSE	2	-1					-1	FALSE	FALSE	FALSE
	GRHL2	NFIA	AT2	D	4.81205	FALSE	2	1					1	FALSE	FALSE	FALSE
	TEAD1	NFIA	AT2	D	3.31611	FALSE	2					1	1	FALSE	FALSE	FALSE
	CEBPD	NFIA	AT2	D	3.14789	FALSE	2	1					1	FALSE	FALSE	FALSE
	NRF1	NFIA	AT2	D	1.39686	FALSE	2	1					1	FALSE	FALSE	FALSE
	STAT3	NFIA	AT2	D	1.18726	FALSE	2	1					1	TRUE	FALSE	TRUE
	JUND	NFIA	AT2	D	1.12126	FALSE	2	1					1	FALSE	FALSE	FALSE
	JUN	NFIA	AT2	D	1.1094	FALSE	2	-1					-1	FALSE	FALSE	FALSE
	RUNX1	NFIA	AT2	D	1.10338	FALSE	2	-1					-1	FALSE	FALSE	FALSE
	NFIC	NFIA	AT2	C	1.06492	FALSE	2	-1					-1	FALSE	FALSE	FALSE
	NCOA2	GRHL2	AT2	D	4.13166	FALSE	2					1	1	FALSE	FALSE	FALSE
	TCF7L2	GRHL2	AT2	D	2.39377	FALSE	2	1					1	FALSE	FALSE	FALSE
	ESR2	GRHL2	AT2	D	1.55904	FALSE	2			0			0	FALSE	FALSE	FALSE
	ELF3	GRHL2	AT2	C	1.15325	FALSE	2					1	1	FALSE	FALSE	FALSE
	FOS	ATF4	AT2	D	15.2411	FALSE	2	1					1	FALSE	FALSE	FALSE
	CEBPD	ATF4	AT2	D	7.87343	FALSE	2	1					1	FALSE	FALSE	FALSE
	KLF5	ATF4	AT2	D	4.81544	FALSE	2	1					1	FALSE	FALSE	FALSE
	MYC	ATF4	AT2	A	3.01547	FALSE	2	1					1	FALSE	FALSE	FALSE
	FOXP1	TEAD1	AT2	D	17.8118	FALSE	2	1					1	TRUE	FALSE	TRUE
	TCF12	TEAD1	AT2	C	10.2577	FALSE	2	1					1	FALSE	FALSE	FALSE
	PPARG	TEAD1	AT2	D	2.99941	FALSE	2	1					1	FALSE	FALSE	FALSE
	JUND	TEAD1	AT2	D	2.10455	FALSE	2	1					1	FALSE	FALSE	FALSE
	GRHL2	TEAD1	AT2	D	1.70958	FALSE	2	1					1	FALSE	FALSE	FALSE
	CEBPD	TEAD1	AT2	D	1.36021	FALSE	2	1					1	FALSE	FALSE	FALSE
	RUNX1	TEAD1	AT2	D	1.31772	FALSE	2	1					1	FALSE	FALSE	FALSE
	NFIC	TP53	AT2	A	5.03009	FALSE	2	1					1	FALSE	FALSE	FALSE
	HMGA1	TP53	AT2	D	1.92886	FALSE	2	1					1	FALSE	FALSE	FALSE
	STAT3	TP53	AT2	A	1.85664	FALSE	2	1					1	TRUE	FALSE	TRUE
	FOS	TP53	AT2	A	1.78705	FALSE	2	1					1	FALSE	FALSE	FALSE
	SOX6	TP53	AT2	A	1.32029	FALSE	2	1					1	FALSE	FALSE	FALSE
	YY1	TP53	AT2	A	1.31355	FALSE	2	1					1	FALSE	FALSE	FALSE
	RELA	BATF	AT2	D	21.274	FALSE	2		0				0	FALSE	FALSE	FALSE
	FOS	BATF	AT2	D	3.34018	FALSE	2	-1					-1	FALSE	FALSE	FALSE
	RELB	BATF	AT2	D	2.58583	FALSE	2			0			0	FALSE	FALSE	FALSE
	ERG	ZEB1	AT2	D	5.36284	FALSE	2	-1					-1	FALSE	FALSE	FALSE
	BATF	ZEB1	AT2	D	1.87573	FALSE	2	-1					-1	FALSE	FALSE	FALSE
	TP53	ZEB1	AT2	D	1.41935	FALSE	2	-1					-1	FALSE	FALSE	FALSE
	TCF12	NRP1	AT2	D	9.31283	TRUE	1	-1					-1	FALSE	FALSE	FALSE
	ZEB1	NRP1	AT2	D	7.05547	TRUE	1					1	1	FALSE	FALSE	FALSE
	FOXP1	NRP1	AT2	D	4.5285	TRUE	1	-1					-1	TRUE	FALSE	TRUE
	ETS1	NRP1	AT2	A	2.54317	TRUE	1	1					1	FALSE	FALSE	FALSE
	TCF7L2	NRP1	AT2	D	2.24033	TRUE	1	-1					-1	FALSE	FALSE	FALSE
	CEBPB	NRP1	AT2	D	1.75504	TRUE	1	1					1	FALSE	FALSE	FALSE
	FOXP1	SOX6	AT2	D	12.0134	FALSE	2	-1					-1	TRUE	FALSE	TRUE
	TP63	SOX6	AT2	D	6.0819	FALSE	2			0			0	FALSE	FALSE	FALSE
	TEAD1	SOX6	AT2	D	5.46607	FALSE	2					1	1	FALSE	FALSE	FALSE
	CEBPB	ETS1	AT2	D	5.68146	FALSE	2	1					1	FALSE	FALSE	FALSE
	POU2F2	ETS1	AT2	D	4.192	FALSE	2	1					1	FALSE	FALSE	FALSE
	POU2F1	ETS1	AT2	D	0.792516	FALSE	2							FALSE	FALSE	FALSE
	TCF12	ETS1	AT2	D	0.662848	FALSE	2	1					1	FALSE	FALSE	FALSE
	FOXP1	ETS1	AT2	D	0.602812	FALSE	2	1					1	TRUE	FALSE	TRUE
	ATF2	ETS1	AT2	D	0.464192	FALSE	2	1					1	FALSE	FALSE	FALSE
	FOS	HMGA1	AT2	C	42.8709	FALSE	2	1					1	FALSE	FALSE	FALSE
	CEBPD	HMGA1	AT2	D	3.75325	FALSE	2	1					1	FALSE	FALSE	FALSE
	ELF1	POU2F2	AT2	D	0.28483	FALSE	2	-1					-1	FALSE	FALSE	FALSE
	RUNX1	POU2F2	AT2	C	0.268394	FALSE	2	-1					-1	FALSE	FALSE	FALSE
	STAT1	POU2F2	AT2	B	0.22274	FALSE	2		0				0	TRUE	TRUE	FALSE
	FOXP1	POU2F2	AT2	D	0.21271	FALSE	2	1					1	TRUE	FALSE	TRUE
	EGR1	POU2F2	AT2	D	0.211939	FALSE	2	-1					-1	FALSE	FALSE	FALSE
	ETS1	POU2F2	AT2	D	0.142954	FALSE	2	1					1	FALSE	FALSE	FALSE
	EGR1	TMPRSS2	AT2	C	2.16625	TRUE	1	1					1	FALSE	FALSE	FALSE
	CEBPA	FURIN	AT2	D	11.1087	TRUE	1	1					1	FALSE	FALSE	FALSE
	KLF13	FURIN	AT2	D	8.5639	TRUE	1					1	1	FALSE	FALSE	FALSE
	FOS	IFITM3	AT2	D	22.4138	TRUE	1	1					1	FALSE	FALSE	FALSE
	STAT3	IFITM3	AT2	D	4.04699	TRUE	1	1					1	TRUE	FALSE	TRUE
	FOXP1	IFITM3	AT2	D	2.13451	TRUE	1	1					1	TRUE	FALSE	TRUE
	FOXP2	MAFK	B	D	2.02962	FALSE	2					1	1	FALSE	FALSE	FALSE
	FOS	MAFK	B	C	0.317158	FALSE	2	1					1	FALSE	FALSE	FALSE
	MBD1	MAFK	B	C	0.0601003	FALSE	2					1	1	FALSE	FALSE	FALSE
	CTCF	ZNF24	B	D	3.82116	FALSE	2	1					1	FALSE	FALSE	FALSE
	MEF2C	FLI1	B	C	0.613332	FALSE	2	-1					-1	FALSE	FALSE	FALSE
	EBF1	FLI1	B	B	0.128559	FALSE	2	-1					-1	FALSE	FALSE	FALSE
	NFIC	RUNX2	B	D	1.7	FALSE	2	-1					-1	FALSE	FALSE	FALSE
	ETS1	RUNX3	B	D	0.609119	FALSE	2	-1					-1	TRUE	FALSE	TRUE
	EBF1	RUNX1	B	D	6.73248	FALSE	2	-1					-1	FALSE	FALSE	FALSE
	ADNP	RUNX1	B	D	2.54992	FALSE	2					1	1	FALSE	FALSE	FALSE
	ELF1	RUNX1	B	D	2.45397	FALSE	2	1					1	FALSE	FALSE	FALSE
	TP53	RUNX1	B	B	1.85149	FALSE	2	-1					-1	FALSE	FALSE	FALSE
	FOXP1	RUNX1	B	B	1.40364	FALSE	2	1					1	TRUE	TRUE	FALSE
	NCOA3	RUNX1	B	D	0.973365	FALSE	2					1	1	FALSE	FALSE	FALSE
	TCF12	RUNX1	B	D	0.713346	FALSE	2	-1					-1	FALSE	FALSE	FALSE
	FOS	RUNX1	B	B	0.645705	FALSE	2	-1					-1	FALSE	FALSE	FALSE
	NR1H2	RUNX1	B	D	0.563446	FALSE	2	-1					-1	FALSE	FALSE	FALSE
	ETV6	RUNX1	B	C	0.55559	FALSE	2	-1					-1	TRUE	FALSE	TRUE
	BACH2	RUNX1	B	D	0.519289	FALSE	2					1	1	FALSE	FALSE	FALSE
	ATF2	RUNX1	B	D	0.497326	FALSE	2	-1					-1	FALSE	FALSE	FALSE
	FLI1	RUNX1	B	D	0.378883	FALSE	2	1					1	FALSE	FALSE	FALSE
	KMT2A	TCF12	B	C	0.47172	FALSE	2					1	1	FALSE	FALSE	FALSE
	NR4A1	TCF12	B	D	0.35993	FALSE	2		0				0	FALSE	FALSE	FALSE
	FOXP1	TCF12	B	B	0.261112	FALSE	2	1					1	TRUE	TRUE	FALSE
	POU2F1	TCF12	B	D	0.174141	FALSE	2					1	1	FALSE	FALSE	FALSE
	MEIS2	TCF12	B	D	0.170696	FALSE	2	1					1	FALSE	FALSE	FALSE
	MAFK	FOXP2	B	D	1.54707	FALSE	2	-1					-1	FALSE	FALSE	FALSE
	ETS1	NFATC1	B	B	1.57287	FALSE	2	1					1	TRUE	FALSE	TRUE
	FLI1	NFATC1	B	D	0.815352	FALSE	2	1					1	FALSE	FALSE	FALSE
	EGR1	NR3C1	B	D	1.11899	FALSE	2	1					1	FALSE	FALSE	FALSE
	CLOCK	NR3C1	B	D	0.453961	FALSE	2				-1		-1	FALSE	FALSE	FALSE
	STAT1	NR3C1	B	B	0.436856	FALSE	2		0				0	TRUE	TRUE	FALSE
	JUNB	NR3C1	B	D	0.416577	FALSE	2	1					1	FALSE	FALSE	FALSE
	BCL11A	NR3C1	B	D	0.308595	FALSE	2			0			0	FALSE	FALSE	FALSE
	CEBPA	NR3C1	B	D	0.265476	FALSE	2	1					1	FALSE	FALSE	FALSE
	BACH2	NR3C1	B	D	0.250714	FALSE	2							FALSE	FALSE	FALSE
	ETS1	NR3C1	B	D	0.207814	FALSE	2	1					1	TRUE	FALSE	TRUE
	ESR1	AHR	B	D	0.38534	FALSE	2	1					1	FALSE	FALSE	FALSE
	FOS	NR1H2	B	D	0.189882	FALSE	2	1					1	FALSE	FALSE	FALSE
	BCL11A	TCF4	B	D	2.83189	FALSE	2			0			0	FALSE	FALSE	FALSE
	IRF4	TCF4	B	C	2.51077	FALSE	2	1					1	FALSE	FALSE	FALSE
	FOXP1	TCF4	B	A	1.66865	FALSE	2	1					1	TRUE	TRUE	FALSE
	RUNX2	TCF4	B	C	1.62873	FALSE	2					1	1	FALSE	FALSE	FALSE
	EBF1	TCF4	B	C	0.935639	FALSE	2	1					1	FALSE	FALSE	FALSE
	STAT1	TCF4	B	B	0.55531	FALSE	2		0				0	TRUE	TRUE	FALSE
	TEAD1	TCF4	B	C	0.533128	FALSE	2					1	1	FALSE	FALSE	FALSE
	TCF12	TCF4	B	C	0.500939	FALSE	2	1					1	FALSE	FALSE	FALSE
	RUNX1	TCF4	B	D	0.493934	FALSE	2	1					1	FALSE	FALSE	FALSE
	BACH2	TCF4	B	C	0.462812	FALSE	2							FALSE	FALSE	FALSE
	ATF6B	FOS	B	D	0.451769	FALSE	2							FALSE	FALSE	FALSE
	RUNX1	FOS	B	D	0.296037	FALSE	2	1					1	FALSE	FALSE	FALSE
	NR1H2	FOS	B	D	0.215583	FALSE	2	1					1	FALSE	FALSE	FALSE
	FOXP1	FOS	B	D	0.178765	FALSE	2	1					1	TRUE	TRUE	FALSE
	ATF1	FOS	B	D	0.171627	FALSE	2	1					1	FALSE	FALSE	FALSE
	NFIC	FOS	B	D	0.169187	FALSE	2	1					1	FALSE	FALSE	FALSE
	EBF1	PAX5	B	D	7.67763	FALSE	2	1					1	FALSE	FALSE	FALSE
	NFKB1	PAX5	B	D	0.493884	FALSE	2			0			0	FALSE	FALSE	FALSE
	BCL11A	PAX5	B	C	0.264529	FALSE	2			-1			-1	FALSE	FALSE	FALSE
	NCOA3	CUX1	B	D	1.92615	FALSE	2					1	1	FALSE	FALSE	FALSE
	RUNX3	CUX1	B	D	1.00369	FALSE	2	1					1	FALSE	FALSE	FALSE
	FOXO1	CUX1	B	D	0.853405	FALSE	2			0			0	FALSE	FALSE	FALSE
	MEF2C	CUX1	B	D	0.57619	FALSE	2	1					1	FALSE	FALSE	FALSE
	PBX3	CUX1	B	D	0.543871	FALSE	2					1	1	FALSE	FALSE	FALSE
	TCF4	CUX1	B	D	0.52347	FALSE	2	1					1	FALSE	FALSE	FALSE
	TEAD1	CUX1	B	D	0.499323	FALSE	2					1	1	FALSE	FALSE	FALSE
	FOXK2	CUX1	B	D	0.445946	FALSE	2		0				0	FALSE	FALSE	FALSE
	ZEB2	CUX1	B	D	0.282708	FALSE	2					1	1	FALSE	FALSE	FALSE
	IRF4	CUX1	B	D	0.250594	FALSE	2	1					1	FALSE	FALSE	FALSE
	ZKSCAN1	CUX1	B	D	0.208262	FALSE	2	1					1	FALSE	FALSE	FALSE
	ZEB1	CUX1	B	D	0.197389	FALSE	2					1	1	FALSE	FALSE	FALSE
	IKZF1	CUX1	B	D	0.174927	FALSE	2	1					1	FALSE	FALSE	FALSE
	BCL11A	CUX1	B	D	0.163593	FALSE	2			0			0	FALSE	FALSE	FALSE
	ZNF384	CUX1	B	D	0.153292	FALSE	2	1					1	FALSE	FALSE	FALSE
	SP1	STAT3	B	D	0.558042	FALSE	2		0				0	FALSE	FALSE	FALSE
	TCF12	STAT3	B	D	0.440949	FALSE	2	1					1	FALSE	FALSE	FALSE
	MEF2C	STAT3	B	D	0.338544	FALSE	2	1					1	FALSE	FALSE	FALSE
	ZNF644	STAT3	B	D	0.322349	FALSE	2							FALSE	FALSE	FALSE
	NR4A1	STAT3	B	D	0.301684	FALSE	2		0				0	FALSE	FALSE	FALSE
	RUNX1	STAT3	B	C	0.212525	FALSE	2	1					1	FALSE	FALSE	FALSE
	ATF2	STAT3	B	D	0.205825	FALSE	2	1					1	FALSE	FALSE	FALSE
	CREM	ZEB2	B	D	0.772445	FALSE	2					1	1	FALSE	FALSE	FALSE
	FOXP1	ZEB2	B	D	0.755149	FALSE	2	-1					-1	TRUE	TRUE	FALSE
	FLI1	ZEB2	B	C	0.516227	FALSE	2	-1					-1	FALSE	FALSE	FALSE
	TCF12	ZEB2	B	D	0.466865	FALSE	2	-1					-1	FALSE	FALSE	FALSE
	FOS	ETV1	B	D	0.34919	FALSE	2	1					1	FALSE	FALSE	FALSE
	STAT1	ESR1	B	A	0.31602	FALSE	2		0				0	TRUE	TRUE	FALSE
	HIF1A	ESR1	B	B	0.0369579	FALSE	2			0			0	FALSE	FALSE	FALSE
	BCL11A	MEF2C	B	D	3.33694	FALSE	2			0			0	FALSE	FALSE	FALSE
	MEF2A	MEF2C	B	C	3.05148	FALSE	2	-1					-1	FALSE	FALSE	FALSE
	BACH2	MEF2C	B	D	2.36265	FALSE	2					1	1	FALSE	FALSE	FALSE
	FOS	MEF2C	B	D	2.32865	FALSE	2	-1					-1	FALSE	FALSE	FALSE
	FOXP1	MEF2C	B	C	2.01458	FALSE	2	-1					-1	TRUE	TRUE	FALSE
	FOXO1	MEF2C	B	C	1.35015	FALSE	2			-1			-1	FALSE	FALSE	FALSE
	TCF4	MEF2C	B	C	1.16471	FALSE	2	-1					-1	FALSE	FALSE	FALSE
	ETV6	MEF2C	B	D	0.65678	FALSE	2	-1					-1	TRUE	FALSE	TRUE
	PAX5	MEF2C	B	D	0.573618	FALSE	2	-1					-1	FALSE	FALSE	FALSE
	RUNX1	ETV6	B	B	0.709286	FALSE	2	1					1	FALSE	FALSE	FALSE
	MEF2C	ETV6	B	D	0.675218	FALSE	2	1					1	FALSE	FALSE	FALSE
	FOXO1	ETV6	B	D	0.584699	FALSE	2			0			0	FALSE	FALSE	FALSE
	NR3C1	ETV6	B	D	0.531595	FALSE	2	1					1	FALSE	FALSE	FALSE
	PAX5	ETV6	B	D	0.455643	FALSE	2	1					1	FALSE	FALSE	FALSE
	FOXP1	ETV6	B	D	0.449876	FALSE	2	1					1	TRUE	TRUE	FALSE
	BCL6	SMAD3	B	D	5.95728	FALSE	2	1					1	FALSE	FALSE	FALSE
	NFYA	SMAD3	B	D	2.30986	FALSE	2	1					1	FALSE	FALSE	FALSE
	NR1H2	SMAD3	B	D	1.22331	FALSE	2	1					1	FALSE	FALSE	FALSE
	TCF12	SMAD3	B	D	0.744278	FALSE	2	1					1	FALSE	FALSE	FALSE
	ZEB2	SMAD3	B	D	0.617221	FALSE	2					1	1	FALSE	FALSE	FALSE
	TP53	SMAD3	B	B	0.585484	FALSE	2	1					1	FALSE	FALSE	FALSE
	NFKB2	SMAD3	B	D	0.496245	FALSE	2			0			0	FALSE	FALSE	FALSE
	KLF9	SMAD3	B	D	0.408155	FALSE	2	1					1	FALSE	FALSE	FALSE
	KDM5B	SMAD3	B	C	0.346629	FALSE	2	1					1	FALSE	FALSE	FALSE
	STAT3	SMAD3	B	D	0.307963	FALSE	2	1					1	FALSE	FALSE	FALSE
	TCF7L2	SMAD3	B	C	0.232357	FALSE	2	1					1	FALSE	FALSE	FALSE
	BACH2	SMAD3	B	D	0.230289	FALSE	2					1	1	FALSE	FALSE	FALSE
	NFKB2	REL	B	D	0.551361	FALSE	2			0			0	FALSE	FALSE	FALSE
	RUNX1	IKZF1	B	B	1.33937	FALSE	2	-1					-1	FALSE	FALSE	FALSE
	BCL6	IKZF1	B	D	0.880474	FALSE	2	-1					-1	FALSE	FALSE	FALSE
	BHLHE40	IKZF1	B	D	0.490535	FALSE	2	-1					-1	FALSE	FALSE	FALSE
	CTCF	IKZF1	B	D	0.224308	FALSE	2	-1					-1	FALSE	FALSE	FALSE
	NFKB2	IKZF1	B	D	0.221826	FALSE	2			0			0	FALSE	FALSE	FALSE
	ETS1	NCOA3	B	D	1.73459	FALSE	2	1					1	TRUE	FALSE	TRUE
	ESR2	NCOA3	B	D	0.541715	FALSE	2			0			0	FALSE	FALSE	FALSE
	FOXP1	NCOA3	B	D	0.257454	FALSE	2	1					1	TRUE	TRUE	FALSE
	AHR	NCOA3	B	D	0.242233	FALSE	2			0			0	FALSE	FALSE	FALSE
	RUNX1	NCOA3	B	D	0.23394	FALSE	2	1					1	FALSE	FALSE	FALSE
	ZNF766	USF2	B	D	0.974468	FALSE	2					1	1	FALSE	FALSE	FALSE
	REL	NFKB1	B	D	0.440972	FALSE	2					1	1	FALSE	FALSE	FALSE
	MEF2A	NFKB1	B	D	0.439961	FALSE	2	1					1	FALSE	FALSE	FALSE
	EBF1	NFKB1	B	D	0.41226	FALSE	2	1					1	FALSE	FALSE	FALSE
	FOXP1	NFKB1	B	D	0.271754	FALSE	2	1					1	TRUE	TRUE	FALSE
	MEF2C	NFKB1	B	D	0.25072	FALSE	2	1					1	FALSE	FALSE	FALSE
	SP3	NFKB1	B	D	0.221645	FALSE	2			0			0	FALSE	FALSE	FALSE
	REL	IRF4	B	D	0.20136	FALSE	2							FALSE	FALSE	FALSE
	STAT3	JUNB	B	A	2.37466	FALSE	2	1					1	FALSE	FALSE	FALSE
	ETV1	JUNB	B	D	0.249209	FALSE	2	1					1	FALSE	FALSE	FALSE
	MYC	JUNB	B	A	0.237523	FALSE	2	1					1	FALSE	FALSE	FALSE
	ETS1	BCL11A	B	C	1.17175	FALSE	2	1					1	TRUE	FALSE	TRUE
	STAT1	BCL11A	B	B	0.628357	FALSE	2		0				0	TRUE	TRUE	FALSE
	RUNX3	BCL11A	B	C	0.458742	FALSE	2	1					1	FALSE	FALSE	FALSE
	FOXP1	ELF1	B	D	0.940764	FALSE	2	1					1	TRUE	TRUE	FALSE
	RUNX1	ELF1	B	D	0.280643	FALSE	2	1					1	FALSE	FALSE	FALSE
	HMBOX1	ELF1	B	D	0.251666	FALSE	2		0				0	FALSE	FALSE	FALSE
	ETS1	FOXO1	B	D	0.526443	FALSE	2	1					1	TRUE	FALSE	TRUE
	CEBPA	FOXO1	B	D	0.457453	FALSE	2	1					1	FALSE	FALSE	FALSE
	BACH2	FOXO1	B	D	0.303885	FALSE	2					1	1	FALSE	FALSE	FALSE
	PAX5	FOXO1	B	D	0.239344	FALSE	2	1					1	FALSE	FALSE	FALSE
	ETV1	FOXO1	B	D	0.188345	FALSE	2	1					1	FALSE	FALSE	FALSE
	EGR1	FOXO1	B	D	0.117578	FALSE	2	1					1	FALSE	FALSE	FALSE
	RXRA	TEAD1	B	D	1.84046	FALSE	2	1					1	FALSE	FALSE	FALSE
	PPARG	TEAD1	B	D	0.742516	FALSE	2	1					1	FALSE	FALSE	FALSE
	MEIS2	TEAD1	B	D	0.705748	FALSE	2	1					1	FALSE	FALSE	FALSE
	FOXP1	TEAD1	B	D	0.319161	FALSE	2	1					1	TRUE	TRUE	FALSE
	ARID3A	TEAD1	B	D	0.283875	FALSE	2	1					1	FALSE	FALSE	FALSE
	ZKSCAN1	TEAD1	B	D	0.272798	FALSE	2	1					1	FALSE	FALSE	FALSE
	TCF12	TEAD1	B	C	0.264846	FALSE	2	1					1	FALSE	FALSE	FALSE
	NR3C1	TEAD1	B	D	0.236937	FALSE	2	1					1	FALSE	FALSE	FALSE
	FOXP2	CEBPD	B	D	2.279	FALSE	2					1	1	FALSE	FALSE	FALSE
	NFATC1	ETS1	B	D	1.30891	FALSE	2	1					1	FALSE	FALSE	FALSE
	POU2F1	ETS1	B	D	0.923863	FALSE	2					1	1	FALSE	FALSE	FALSE
	NFKB2	ETS1	B	D	0.757891	FALSE	2			-1			-1	FALSE	FALSE	FALSE
	STAT1	ETS1	B	D	0.646289	FALSE	2		0				0	TRUE	TRUE	FALSE
	YY1	ETS1	B	D	0.529249	FALSE	2	1					1	FALSE	FALSE	FALSE
	FOXO1	ETS1	B	D	0.388874	FALSE	2			0			0	FALSE	FALSE	FALSE
	BCL11A	ETS1	B	D	0.34297	FALSE	2			0			0	FALSE	FALSE	FALSE
	RUNX1	ETS1	B	C	0.307841	FALSE	2	1					1	FALSE	FALSE	FALSE
	NFATC1	ZNF644	B	D	0.277026	FALSE	2	1					1	FALSE	FALSE	FALSE
	RFX5	KLF9	B	D	0.70083	FALSE	2	-1					-1	FALSE	FALSE	FALSE
	ZNF384	KLF9	B	D	0.649083	FALSE	2	-1					-1	FALSE	FALSE	FALSE
	MXI1	KLF9	B	D	0.474497	FALSE	2	-1					-1	FALSE	FALSE	FALSE
	FOXO1	KLF9	B	C	0.290074	FALSE	2			0			0	FALSE	FALSE	FALSE
	ZEB2	KLF9	B	D	0.196168	FALSE	2							FALSE	FALSE	FALSE
	USF2	KLF9	B	D	0.028749	FALSE	2	-1					-1	FALSE	FALSE	FALSE
	E2F4	KMT2A	B	D	0.287626	FALSE	2	1					1	FALSE	FALSE	FALSE
	ETS1	KMT2A	B	B	0.0214578	FALSE	2	1					1	TRUE	FALSE	TRUE
	RORA	PPARG	B	D	1.39359	FALSE	2					1	1	FALSE	FALSE	FALSE
	MEIS1	PPARG	B	C	0.571364	FALSE	2	-1					-1	FALSE	FALSE	FALSE
	ATF3	PPARG	B	D	0.119947	FALSE	2	-1					-1	FALSE	FALSE	FALSE
	PAX5	EBF1	B	D	12.2796	FALSE	2	-1					-1	FALSE	FALSE	FALSE
	RUNX1	EBF1	B	D	9.85412	FALSE	2	-1					-1	FALSE	FALSE	FALSE
	MEF2C	EBF1	B	C	6.71609	FALSE	2	-1					-1	FALSE	FALSE	FALSE
	MAX	EBF1	B	D	3.82572	FALSE	2	-1					-1	FALSE	FALSE	FALSE
	FOS	EBF1	B	D	2.24728	FALSE	2	-1					-1	FALSE	FALSE	FALSE
	TCF12	EBF1	B	D	2.23185	FALSE	2	-1					-1	FALSE	FALSE	FALSE
	FOXP1	EBF1	B	D	1.24468	FALSE	2	-1					-1	TRUE	TRUE	FALSE
	RUNX2	NRP1	B	D	8.77381	TRUE	1					1	1	FALSE	FALSE	FALSE
	NFIC	NRP1	B	D	3.57678	TRUE	1	1					1	FALSE	FALSE	FALSE
	SMAD3	NRP1	B	D	1.11983	TRUE	1	-1					-1	TRUE	FALSE	TRUE
	CUX1	NRP1	B	D	1.04002	TRUE	1	-1					-1	FALSE	FALSE	FALSE
	TEAD1	NRP1	B	D	0.64144	TRUE	1		-1				-1	FALSE	FALSE	FALSE
	ESR1	NRP1	B	B	0.620714	TRUE	1	1					1	FALSE	FALSE	FALSE
	MAFK	NRP1	B	D	0.539902	TRUE	1	-1					-1	FALSE	FALSE	FALSE
	KLF3	NRP1	B	D	0.49219	TRUE	1	-1					-1	FALSE	FALSE	FALSE
	E2F6	NFIC	B	D	1.9612	FALSE	2	-1					-1	FALSE	FALSE	FALSE
	CEBPD	NFIC	B	D	1.28034	FALSE	2	-1					-1	FALSE	FALSE	FALSE
	ERG	NFIC	B	D	0.730645	FALSE	2	-1					-1	FALSE	FALSE	FALSE
	FOXP2	NFIC	B	D	0.55315	FALSE	2					1	1	FALSE	FALSE	FALSE
	FOS	NFIC	B	D	0.41444	FALSE	2	-1					-1	FALSE	FALSE	FALSE
	MITF	NFIC	B	D	0.337808	FALSE	2		0				0	FALSE	FALSE	FALSE
	NR3C1	NFIC	B	D	0.336106	FALSE	2	-1					-1	FALSE	FALSE	FALSE
	ZNF24	NFIC	B	D	0.213518	FALSE	2					1	1	FALSE	FALSE	FALSE
	STAT1	ATF1	B	D	3.93429	FALSE	2		0				0	TRUE	TRUE	FALSE
	E2F4	ATF1	B	D	0.396765	FALSE	2	1					1	FALSE	FALSE	FALSE
	NFKB1	CTSL	B	D	0.173392	TRUE	1			0			0	FALSE	FALSE	FALSE
	CTCF	TMPRSS11A	B	D	0.000123353	TRUE	1	-1					-1	FALSE	FALSE	FALSE
	FOXP1	MEIS2	Basophil/Mast	D	1.71589	FALSE	2	-1					-1	FALSE	FALSE	FALSE
	MITF	MEIS2	Basophil/Mast	D	1.15475	FALSE	2		0				0	FALSE	FALSE	FALSE
	FOS	MEIS2	Basophil/Mast	D	0.542932	FALSE	2	-1					-1	FALSE	FALSE	FALSE
	SPI1	CREB1	Basophil/Mast	B	0.32002	FALSE	2	1					1	FALSE	FALSE	FALSE
	GATA2	CREB1	Basophil/Mast	D	0.306755	FALSE	2	1					1	FALSE	FALSE	FALSE
	CREM	GATA2	Basophil/Mast	C	13.6985	FALSE	2					1	1	FALSE	FALSE	FALSE
	TAL1	GATA2	Basophil/Mast	D	0.563739	FALSE	2	1					1	FALSE	FALSE	FALSE
	FOS	MAX	Basophil/Mast	D	0.123478	FALSE	2	1					1	FALSE	FALSE	FALSE
	FOS	MAZ	Basophil/Mast	D	0.244069	FALSE	2	1					1	FALSE	FALSE	FALSE
	FOXO1	TCF7L2	Basophil/Mast	D	1.90021	FALSE	2			-1			-1	FALSE	FALSE	FALSE
	KLF9	TCF7L2	Basophil/Mast	D	0.745089	FALSE	2	1					1	FALSE	FALSE	FALSE
	FOXP1	TCF7L2	Basophil/Mast	D	0.246547	FALSE	2	1					1	FALSE	FALSE	FALSE
	FOXO1	TCF12	Basophil/Mast	D	7.82148	FALSE	2			0			0	FALSE	FALSE	FALSE
	MITF	TCF12	Basophil/Mast	D	2.84287	FALSE	2		0				0	FALSE	FALSE	FALSE
	RUNX1	TCF12	Basophil/Mast	B	1.46249	FALSE	2	1					1	FALSE	FALSE	FALSE
	HMBOX1	TCF12	Basophil/Mast	D	1.16439	FALSE	2		0				0	FALSE	FALSE	FALSE
	NR3C1	TCF12	Basophil/Mast	C	1.04065	FALSE	2	1					1	FALSE	FALSE	FALSE
	MEIS2	TCF12	Basophil/Mast	D	0.734275	FALSE	2	1					1	FALSE	FALSE	FALSE
	KMT2A	TCF12	Basophil/Mast	C	0.5324	FALSE	2					1	1	FALSE	FALSE	FALSE
	ZEB2	FOXP1	Basophil/Mast	D	18.5074	FALSE	2					1	1	FALSE	FALSE	FALSE
	MITF	FOXP1	Basophil/Mast	B	7.38541	FALSE	2		0				0	FALSE	FALSE	FALSE
	ERG	FOXP1	Basophil/Mast	D	5.39505	FALSE	2	1					1	FALSE	FALSE	FALSE
	RUNX1	FOXP1	Basophil/Mast	B	3.16242	FALSE	2	1					1	FALSE	FALSE	FALSE
	BACH1	FOXP1	Basophil/Mast	D	1.89297	FALSE	2	1					1	FALSE	FALSE	FALSE
	BCL11A	FOXP1	Basophil/Mast	D	1.61748	FALSE	2			0			0	FALSE	FALSE	FALSE
	MEIS2	FOXP1	Basophil/Mast	C	1.61279	FALSE	2	1					1	FALSE	FALSE	FALSE
	NR4A1	FOXP1	Basophil/Mast	C	1.59214	FALSE	2		0				0	FALSE	FALSE	FALSE
	PBX3	FOXP1	Basophil/Mast	D	1.58191	FALSE	2					1	1	FALSE	FALSE	FALSE
	CUX1	FOXP1	Basophil/Mast	D	1.55454	FALSE	2	1					1	FALSE	FALSE	FALSE
	IRF1	FOXP1	Basophil/Mast	D	1.41301	FALSE	2	1					1	FALSE	FALSE	FALSE
	MAX	FOXP1	Basophil/Mast	D	1.21762	FALSE	2	1					1	FALSE	FALSE	FALSE
	NR3C1	FOXP1	Basophil/Mast	D	1.09133	FALSE	2	1					1	FALSE	FALSE	FALSE
	NCOA2	FOXP1	Basophil/Mast	D	1.02786	FALSE	2					1	1	FALSE	FALSE	FALSE
	JUN	FOXP1	Basophil/Mast	D	1.00737	FALSE	2	1					1	FALSE	FALSE	FALSE
	GATA2	FOXP1	Basophil/Mast	B	0.958921	FALSE	2	1					1	FALSE	FALSE	FALSE
	MITF	RUNX1	Basophil/Mast	B	6.74626	FALSE	2		0				0	FALSE	FALSE	FALSE
	NFE2L2	RUNX1	Basophil/Mast	D	6.57721	FALSE	2			0			0	FALSE	FALSE	FALSE
	ZEB2	RUNX1	Basophil/Mast	D	4.50487	FALSE	2					1	1	FALSE	FALSE	FALSE
	FOXP1	RUNX1	Basophil/Mast	B	4.03611	FALSE	2	1					1	FALSE	FALSE	FALSE
	AHR	RUNX1	Basophil/Mast	C	3.72612	FALSE	2			-1			-1	FALSE	FALSE	FALSE
	POU2F1	RUNX1	Basophil/Mast	D	2.91114	FALSE	2					1	1	FALSE	FALSE	FALSE
	EPAS1	RUNX1	Basophil/Mast	D	1.81554	FALSE	2					1	1	FALSE	FALSE	FALSE
	NCOA1	RUNX1	Basophil/Mast	D	1.80339	FALSE	2					1	1	FALSE	FALSE	FALSE
	ZNF644	RUNX1	Basophil/Mast	D	1.51728	FALSE	2					1	1	FALSE	FALSE	FALSE
	CEBPG	RUNX1	Basophil/Mast	D	1.33394	FALSE	2					-1	-1	FALSE	FALSE	FALSE
	RXRA	RUNX1	Basophil/Mast	D	1.31126	FALSE	2	-1					-1	FALSE	FALSE	FALSE
	NR4A1	RUNX1	Basophil/Mast	D	1.3088	FALSE	2		0				0	FALSE	FALSE	FALSE
	FOS	RUNX1	Basophil/Mast	B	1.20764	FALSE	2	-1					-1	FALSE	FALSE	FALSE
	NCOA2	RUNX1	Basophil/Mast	D	1.16222	FALSE	2					1	1	FALSE	FALSE	FALSE
	ETV6	RUNX1	Basophil/Mast	C	1.03556	FALSE	2	-1					-1	FALSE	FALSE	FALSE
	ERG	RUNX1	Basophil/Mast	D	1.00587	FALSE	2	-1					-1	FALSE	FALSE	FALSE
	CUX1	RUNX1	Basophil/Mast	D	0.933814	FALSE	2	-1					-1	FALSE	FALSE	FALSE
	ZNF83	RUNX1	Basophil/Mast	D	0.85786	FALSE	2					1	1	FALSE	FALSE	FALSE
	ETS2	EGR1	Basophil/Mast	A	2.51877	FALSE	2	-1					-1	FALSE	FALSE	FALSE
	FOS	EGR1	Basophil/Mast	D	2.50955	FALSE	2	1					1	FALSE	FALSE	FALSE
	GATA2	EGR1	Basophil/Mast	D	0.676311	FALSE	2	1					1	FALSE	FALSE	FALSE
	NFKB1	EGR1	Basophil/Mast	D	0.597645	FALSE	2			-1			-1	FALSE	FALSE	FALSE
	ZBTB33	EGR1	Basophil/Mast	D	0.419006	FALSE	2	1					1	FALSE	FALSE	FALSE
	FOS	JUN	Basophil/Mast	D	14.6829	FALSE	2	1					1	FALSE	FALSE	FALSE
	ATF1	JUN	Basophil/Mast	D	4.78787	FALSE	2	1					1	FALSE	FALSE	FALSE
	ELF1	JUN	Basophil/Mast	D	2.70459	FALSE	2	1					1	FALSE	FALSE	FALSE
	GATA2	JUN	Basophil/Mast	D	1.53675	FALSE	2	1					1	FALSE	FALSE	FALSE
	EGR1	JUN	Basophil/Mast	A	1.45312	FALSE	2	1					1	FALSE	FALSE	FALSE
	ETS2	JUN	Basophil/Mast	D	0.772602	FALSE	2	1					1	FALSE	FALSE	FALSE
	RUNX1	JUN	Basophil/Mast	D	0.663172	FALSE	2	1					1	FALSE	FALSE	FALSE
	CEBPD	JUN	Basophil/Mast	D	0.594256	FALSE	2	1					1	FALSE	FALSE	FALSE
	FOSB	FOS	Basophil/Mast	D	26.1559	FALSE	2	-1					-1	FALSE	FALSE	FALSE
	JUN	FOS	Basophil/Mast	A	22.6911	FALSE	2	-1					-1	FALSE	FALSE	FALSE
	CEBPD	FOS	Basophil/Mast	D	6.19871	FALSE	2	1					1	FALSE	FALSE	FALSE
	EGR1	FOS	Basophil/Mast	D	5.46846	FALSE	2	1					1	FALSE	FALSE	FALSE
	EPAS1	FOS	Basophil/Mast	D	2.20601	FALSE	2					1	1	FALSE	FALSE	FALSE
	FOXP1	FOS	Basophil/Mast	D	2.06981	FALSE	2	1					1	FALSE	FALSE	FALSE
	MITF	FOS	Basophil/Mast	A	1.31468	FALSE	2		-1				-1	FALSE	FALSE	FALSE
	STAT3	FOS	Basophil/Mast	A	1.17005	FALSE	2	1					1	FALSE	FALSE	FALSE
	ELK4	FOS	Basophil/Mast	A	0.894682	FALSE	2				1		1	FALSE	FALSE	FALSE
	RUNX1	FOS	Basophil/Mast	D	0.858808	FALSE	2	1					1	FALSE	FALSE	FALSE
	NR3C1	CUX1	Basophil/Mast	D	4.57811	FALSE	2	1					1	FALSE	FALSE	FALSE
	TBP	CUX1	Basophil/Mast	D	4.33326	FALSE	2					1	1	FALSE	FALSE	FALSE
	NCOA2	CUX1	Basophil/Mast	D	3.3302	FALSE	2					1	1	FALSE	FALSE	FALSE
	FOXP1	CUX1	Basophil/Mast	D	2.70439	FALSE	2	1					1	FALSE	FALSE	FALSE
	RUNX1	CUX1	Basophil/Mast	B	1.53241	FALSE	2	1					1	FALSE	FALSE	FALSE
	STAT3	CUX1	Basophil/Mast	D	0.87554	FALSE	2	1					1	FALSE	FALSE	FALSE
	GATA2	CUX1	Basophil/Mast	B	0.818698	FALSE	2	1					1	FALSE	FALSE	FALSE
	E2F3	CUX1	Basophil/Mast	D	0.815698	FALSE	2	1					1	FALSE	FALSE	FALSE
	BACH2	CUX1	Basophil/Mast	D	0.680056	FALSE	2					1	1	FALSE	FALSE	FALSE
	ERG	CUX1	Basophil/Mast	D	0.670354	FALSE	2	1					1	FALSE	FALSE	FALSE
	FLI1	CUX1	Basophil/Mast	D	0.616947	FALSE	2	1					1	FALSE	FALSE	FALSE
	BACH1	CUX1	Basophil/Mast	D	0.470455	FALSE	2	1					1	FALSE	FALSE	FALSE
	TCF12	CUX1	Basophil/Mast	D	0.435724	FALSE	2	1					1	FALSE	FALSE	FALSE
	PBX3	NCOA1	Basophil/Mast	D	7.78479	FALSE	2					1	1	FALSE	FALSE	FALSE
	ETS1	NCOA1	Basophil/Mast	D	1.04538	FALSE	2	1					1	FALSE	FALSE	FALSE
	ZNF644	NCOA1	Basophil/Mast	D	0.93265	FALSE	2					1	1	FALSE	FALSE	FALSE
	GATA2	NCOA1	Basophil/Mast	B	0.77463	FALSE	2	1					1	FALSE	FALSE	FALSE
	RELB	NCOA1	Basophil/Mast	D	0.495815	FALSE	2			0			0	FALSE	FALSE	FALSE
	ATF3	EPAS1	Basophil/Mast	D	3.15969	FALSE	2	-1					-1	FALSE	FALSE	FALSE
	NR2F2	EPAS1	Basophil/Mast	D	0.533855	FALSE	2	-1					-1	FALSE	FALSE	FALSE
	ZHX2	EPAS1	Basophil/Mast	D	0.502185	FALSE	2					1	1	FALSE	FALSE	FALSE
	MEIS2	EPAS1	Basophil/Mast	D	0.284813	FALSE	2	1					1	FALSE	FALSE	FALSE
	JUND	EPAS1	Basophil/Mast	D	0.187979	FALSE	2	1					1	FALSE	FALSE	FALSE
	TCF7L2	MEF2C	Basophil/Mast	D	0.538616	FALSE	2	-1					-1	FALSE	FALSE	FALSE
	STAT3	MEF2C	Basophil/Mast	C	0.383009	FALSE	2	-1					-1	FALSE	FALSE	FALSE
	E2F4	YY1	Basophil/Mast	D	0.174293	FALSE	2	1					1	FALSE	FALSE	FALSE
	ARNT	ETV6	Basophil/Mast	D	0.583628	FALSE	2			0			0	FALSE	FALSE	FALSE
	KLF4	ETV6	Basophil/Mast	D	0.470023	FALSE	2	1					1	FALSE	FALSE	FALSE
	ATF2	ETV6	Basophil/Mast	D	0.271091	FALSE	2	1					1	FALSE	FALSE	FALSE
	IKZF1	ETV6	Basophil/Mast	D	0.260041	FALSE	2	1					1	FALSE	FALSE	FALSE
	TCF12	ETV6	Basophil/Mast	D	0.215578	FALSE	2	1					1	FALSE	FALSE	FALSE
	CREB1	ETV6	Basophil/Mast	D	0.189588	FALSE	2	1					1	FALSE	FALSE	FALSE
	NR3C1	ETV6	Basophil/Mast	D	0.176715	FALSE	2	1					1	FALSE	FALSE	FALSE
	MITF	ETV6	Basophil/Mast	B	0.157773	FALSE	2		0				0	FALSE	FALSE	FALSE
	TCF7L2	ETV6	Basophil/Mast	D	0.14833	FALSE	2	1					1	FALSE	FALSE	FALSE
	KMT2A	ETV6	Basophil/Mast	D	0.140176	FALSE	2					1	1	FALSE	FALSE	FALSE
	TFAP2C	SMAD3	Basophil/Mast	B	1.68332	FALSE	2	1					1	FALSE	FALSE	FALSE
	GRHL2	SMAD3	Basophil/Mast	D	0.648076	FALSE	2	1					1	FALSE	FALSE	FALSE
	MEF2C	SMAD3	Basophil/Mast	D	0.571549	FALSE	2	1					1	FALSE	FALSE	FALSE
	EPAS1	SMAD3	Basophil/Mast	D	0.324241	FALSE	2							FALSE	FALSE	FALSE
	RUNX2	SMAD3	Basophil/Mast	D	0.267765	FALSE	2					1	1	FALSE	FALSE	FALSE
	BCL11A	SMAD3	Basophil/Mast	D	0.195964	FALSE	2			-1			-1	FALSE	FALSE	FALSE
	MXI1	SMAD3	Basophil/Mast	C	0.189613	FALSE	2	1					1	FALSE	FALSE	FALSE
	CEBPB	SMAD3	Basophil/Mast	B	0.156777	FALSE	2	1					1	FALSE	FALSE	FALSE
	FLI1	IKZF1	Basophil/Mast	C	0.157954	FALSE	2	-1					-1	FALSE	FALSE	FALSE
	SP1	SPI1	Basophil/Mast	A	0.849331	FALSE	2		0				0	FALSE	FALSE	FALSE
	BHLHE40	STAT3	Basophil/Mast	D	6.33054	FALSE	2	1					1	FALSE	FALSE	FALSE
	MEF2C	STAT3	Basophil/Mast	D	1.99544	FALSE	2	1					1	FALSE	FALSE	FALSE
	BATF	STAT3	Basophil/Mast	D	1.77566	FALSE	2	1					1	FALSE	FALSE	FALSE
	MYB	STAT3	Basophil/Mast	D	0.682961	FALSE	2	1					1	FALSE	FALSE	FALSE
	NR3C1	STAT3	Basophil/Mast	D	0.485413	FALSE	2	1					1	FALSE	FALSE	FALSE
	MAZ	STAT3	Basophil/Mast	D	0.478079	FALSE	2			0			0	FALSE	FALSE	FALSE
	IKZF1	STAT3	Basophil/Mast	D	0.335198	FALSE	2	1					1	FALSE	FALSE	FALSE
	CEBPG	NR2F2	Basophil/Mast	D	0.260657	FALSE	2					1	1	FALSE	FALSE	FALSE
	EGR1	NR2F2	Basophil/Mast	D	0.214355	FALSE	2	-1					-1	FALSE	FALSE	FALSE
	KDM5B	NR2F2	Basophil/Mast	D	0.179299	FALSE	2	-1					-1	FALSE	FALSE	FALSE
	NR1H4	NFKB1	Basophil/Mast	D	1.51625	FALSE	2				1		1	FALSE	FALSE	FALSE
	TCF7	NFKB1	Basophil/Mast	D	0.796696	FALSE	2					1	1	FALSE	FALSE	FALSE
	JUN	NFKB1	Basophil/Mast	D	0.69773	FALSE	2	1					1	FALSE	FALSE	FALSE
	CEBPA	NFKB1	Basophil/Mast	D	0.384501	FALSE	2	1					1	FALSE	FALSE	FALSE
	MEF2C	NFKB1	Basophil/Mast	D	0.315641	FALSE	2	1					1	FALSE	FALSE	FALSE
	FOSB	NFKB1	Basophil/Mast	D	0.304208	FALSE	2	1					1	FALSE	FALSE	FALSE
	FOS	NFKB1	Basophil/Mast	A	0.29458	FALSE	2	1					1	FALSE	FALSE	FALSE
	EGR1	NFKB1	Basophil/Mast	A	0.28341	FALSE	2	1					1	FALSE	FALSE	FALSE
	MYNN	TAL1	Basophil/Mast	D	0.677755	FALSE	2					1	1	FALSE	FALSE	FALSE
	FLI1	TAL1	Basophil/Mast	D	0.361347	FALSE	2	1					1	FALSE	FALSE	FALSE
	KLF5	FOXO1	Basophil/Mast	D	0.523288	FALSE	2	1					1	FALSE	FALSE	FALSE
	EGR1	JUND	Basophil/Mast	C	7.86389	FALSE	2	1					1	FALSE	FALSE	FALSE
	FOXP1	JUND	Basophil/Mast	D	6.87567	FALSE	2	1					1	FALSE	FALSE	FALSE
	FOS	JUND	Basophil/Mast	D	4.33838	FALSE	2	1					1	FALSE	FALSE	FALSE
	CEBPD	JUND	Basophil/Mast	D	2.13952	FALSE	2	1					1	FALSE	FALSE	FALSE
	RUNX1	JUND	Basophil/Mast	D	1.04874	FALSE	2	1					1	FALSE	FALSE	FALSE
	NR3C1	MITF	Basophil/Mast	C	1.07992	FALSE	2	-1					-1	FALSE	FALSE	FALSE
	GATA2	MITF	Basophil/Mast	B	0.60697	FALSE	2	-1					-1	FALSE	FALSE	FALSE
	CREB3L2	MITF	Basophil/Mast	D	0.578387	FALSE	2					1	1	FALSE	FALSE	FALSE
	FOS	ELF1	Basophil/Mast	D	2.89559	FALSE	2	1					1	FALSE	FALSE	FALSE
	GATA1	ELF1	Basophil/Mast	C	0.744287	FALSE	2	1					1	FALSE	FALSE	FALSE
	RUNX1	ELF1	Basophil/Mast	D	0.688288	FALSE	2	1					1	FALSE	FALSE	FALSE
	SOX13	ELF1	Basophil/Mast	D	0.400427	FALSE	2					1	1	FALSE	FALSE	FALSE
	FOXP1	ELF1	Basophil/Mast	D	0.346143	FALSE	2	1					1	FALSE	FALSE	FALSE
	YY1	ELF1	Basophil/Mast	D	0.269556	FALSE	2	1					1	FALSE	FALSE	FALSE
	TAL1	ELF1	Basophil/Mast	D	0.244099	FALSE	2	1					1	FALSE	FALSE	FALSE
	TCF7	ELF1	Basophil/Mast	D	0.22292	FALSE	2							FALSE	FALSE	FALSE
	FOXP1	CEBPA	Basophil/Mast	D	1.09798	FALSE	2	-1					-1	FALSE	FALSE	FALSE
	ATF4	CEBPG	Basophil/Mast	B	2.08189	FALSE	2	1					1	FALSE	FALSE	FALSE
	FOS	CEBPG	Basophil/Mast	D	0.51101	FALSE	2	1					1	FALSE	FALSE	FALSE
	EGR1	ETS2	Basophil/Mast	D	1.36063	FALSE	2	1					1	FALSE	FALSE	FALSE
	JUND	ETS2	Basophil/Mast	C	0.667079	FALSE	2	1					1	FALSE	FALSE	FALSE
	SOX13	ETS2	Basophil/Mast	D	0.608792	FALSE	2					1	1	FALSE	FALSE	FALSE
	FOS	CEBPB	Basophil/Mast	C	1.48064	FALSE	2	1					1	FALSE	FALSE	FALSE
	ZKSCAN1	CEBPB	Basophil/Mast	D	1.29649	FALSE	2	1					1	FALSE	FALSE	FALSE
	THAP1	CEBPB	Basophil/Mast	D	0.703267	FALSE	2	1					1	FALSE	FALSE	FALSE
	SMAD3	NRP1	Basophil/Mast	D	0.291356	TRUE	1	-1					-1	FALSE	FALSE	FALSE
	MYBL2	NRP1	Basophil/Mast	D	0.275381	TRUE	1	-1					-1	FALSE	FALSE	FALSE
	JUND	NRP1	Basophil/Mast	D	0.251616	TRUE	1	-1					-1	FALSE	FALSE	FALSE
	JUN	NRP1	Basophil/Mast	D	0.238969	TRUE	1	-1					-1	FALSE	FALSE	FALSE
	FOXP1	NRP1	Basophil/Mast	D	0.108178	TRUE	1	-1					-1	FALSE	FALSE	FALSE
	ETS1	HMBOX1	Basophil/Mast	D	1.75176	FALSE	2	1					1	FALSE	FALSE	FALSE
	USF2	ATF4	Basophil/Mast	C	3.13761	FALSE	2	1					1	FALSE	FALSE	FALSE
	MITF	ATF4	Basophil/Mast	D	2.39497	FALSE	2		0				0	FALSE	FALSE	FALSE
	FOS	ATF1	Basophil/Mast	D	1.09849	FALSE	2	1					1	FALSE	FALSE	FALSE
	STAT1	ATF1	Basophil/Mast	D	0.441646	FALSE	2		0				0	FALSE	FALSE	FALSE
	CEBPA	FURIN	Basophil/Mast	D	0.311212	TRUE	1	1					1	FALSE	FALSE	FALSE
	NFKB1	CTSL	Basophil/Mast	D	0.336681	TRUE	1			0			0	FALSE	FALSE	FALSE
	NFYB	HIF3A	Ciliated	D	0.324522	FALSE	2	1					1	FALSE	FALSE	FALSE
	FOS	JUN	Ciliated	D	64.1567	FALSE	2	1					1	FALSE	FALSE	FALSE
	EGR1	JUN	Ciliated	A	41.1506	FALSE	2	1					1	FALSE	FALSE	FALSE
	ETS2	JUN	Ciliated	D	3.36978	FALSE	2	1					1	FALSE	FALSE	FALSE
	CEBPD	JUN	Ciliated	D	1.29821	FALSE	2	1					1	FALSE	FALSE	FALSE
	ESR2	JUN	Ciliated	A	1.0332	FALSE	2			-1			-1	FALSE	FALSE	FALSE
	REL	JUN	Ciliated	D	0.938785	FALSE	2					1	1	FALSE	FALSE	FALSE
	STAT3	JUN	Ciliated	D	0.840122	FALSE	2	1					1	FALSE	FALSE	FALSE
	NFIC	JUN	Ciliated	A	0.768639	FALSE	2	1					1	FALSE	FALSE	FALSE
	FOXP1	PBX3	Ciliated	C	3.34744	FALSE	2	1					1	TRUE	FALSE	TRUE
	RUNX1	PBX3	Ciliated	D	0.750531	FALSE	2	1					1	FALSE	FALSE	FALSE
	ZNF92	PBX3	Ciliated	D	0.702828	FALSE	2					1	1	FALSE	FALSE	FALSE
	FOS	MEIS1	Ciliated	D	0.718185	FALSE	2	-1					-1	FALSE	FALSE	FALSE
	JUND	ETS2	Ciliated	C	28.6518	FALSE	2	1					1	FALSE	FALSE	FALSE
	EGR1	ETS2	Ciliated	D	19.6914	FALSE	2	1					1	FALSE	FALSE	FALSE
	FOS	ETS2	Ciliated	C	9.19	FALSE	2	1					1	FALSE	FALSE	FALSE
	KLF6	ETS2	Ciliated	C	7.65493	FALSE	2	1					1	FALSE	FALSE	FALSE
	JUN	ETS2	Ciliated	A	5.3926	FALSE	2	1					1	FALSE	FALSE	FALSE
	MYC	ETS2	Ciliated	A	4.09394	FALSE	2	1					1	FALSE	FALSE	FALSE
	ELF3	ETS2	Ciliated	D	3.27994	FALSE	2					1	1	FALSE	FALSE	FALSE
	CEBPA	ETS2	Ciliated	D	1.68195	FALSE	2	1					1	FALSE	FALSE	FALSE
	KLF4	ETS2	Ciliated	D	1.36998	FALSE	2	1					1	FALSE	FALSE	FALSE
	EGR1	BHLHE40	Ciliated	B	11.4168	FALSE	2	1					1	FALSE	FALSE	FALSE
	JUND	BHLHE40	Ciliated	D	7.14123	FALSE	2	1					1	FALSE	FALSE	FALSE
	MYC	BHLHE40	Ciliated	D	5.08576	FALSE	2	1					1	FALSE	FALSE	FALSE
	FOS	BHLHE40	Ciliated	B	4.74764	FALSE	2	1					1	FALSE	FALSE	FALSE
	JUNB	BHLHE40	Ciliated	C	4.03162	FALSE	2	1					1	FALSE	FALSE	FALSE
	KLF6	BHLHE40	Ciliated	D	3.97901	FALSE	2	1					1	FALSE	FALSE	FALSE
	NR4A1	BHLHE40	Ciliated	C	3.2618	FALSE	2		0				0	FALSE	FALSE	FALSE
	CEBPD	BHLHE40	Ciliated	D	2.78188	FALSE	2	1					1	FALSE	FALSE	FALSE
	VDR	BHLHE40	Ciliated	A	1.8528	FALSE	2	1					1	FALSE	FALSE	FALSE
	JUN	BHLHE40	Ciliated	C	1.7834	FALSE	2	1					1	FALSE	FALSE	FALSE
	EPAS1	BHLHE40	Ciliated	B	1.73247	FALSE	2					1	1	FALSE	FALSE	FALSE
	KLF5	BHLHE40	Ciliated	D	1.49507	FALSE	2	1					1	FALSE	FALSE	FALSE
	ETV1	BHLHE40	Ciliated	D	1.40229	FALSE	2	1					1	FALSE	FALSE	FALSE
	SOX9	BHLHE40	Ciliated	D	1.30423	FALSE	2	1					1	FALSE	FALSE	FALSE
	SREBF1	BHLHE40	Ciliated	D	1.1944	FALSE	2							FALSE	FALSE	FALSE
	ATF3	BHLHE40	Ciliated	C	1.03584	FALSE	2	1					1	TRUE	TRUE	FALSE
	ADNP	BHLHE40	Ciliated	D	0.962992	FALSE	2					1	1	FALSE	FALSE	FALSE
	PPARG	KLF4	Ciliated	D	0.480674	FALSE	2	-1					-1	FALSE	FALSE	FALSE
	MEF2C	CREB5	Ciliated	D	7.56583	FALSE	2	1					1	FALSE	FALSE	FALSE
	MEIS1	CREB5	Ciliated	D	2.34643	FALSE	2	1					1	FALSE	FALSE	FALSE
	FLI1	CREB5	Ciliated	D	1.61115	FALSE	2	1					1	FALSE	FALSE	FALSE
	CREB1	CREB5	Ciliated	D	1.29945	FALSE	2	1					1	FALSE	FALSE	FALSE
	MEF2A	CREB5	Ciliated	D	0.858666	FALSE	2	1					1	FALSE	FALSE	FALSE
	TCF12	CREB5	Ciliated	D	0.743286	FALSE	2	-1					-1	FALSE	FALSE	FALSE
	FOS	CREB5	Ciliated	B	0.585783	FALSE	2	1					1	FALSE	FALSE	FALSE
	BACH2	CREB5	Ciliated	D	0.506587	FALSE	2					1	1	FALSE	FALSE	FALSE
	MEF2C	FLI1	Ciliated	C	6.43154	FALSE	2	-1					-1	FALSE	FALSE	FALSE
	GATA2	FLI1	Ciliated	B	5.42103	FALSE	2	-1					-1	FALSE	FALSE	FALSE
	CTCF	GATA2	Ciliated	D	1.29149	FALSE	2	1					1	FALSE	FALSE	FALSE
	MEIS2	GATA2	Ciliated	D	0.743712	FALSE	2	-1					-1	FALSE	FALSE	FALSE
	ZNF274	ZNF175	Ciliated	D	0.376093	FALSE	2	1					1	FALSE	FALSE	FALSE
	FOXA1	ZKSCAN1	Ciliated	D	5.18896	FALSE	2	1					1	FALSE	FALSE	FALSE
	FOS	ZKSCAN1	Ciliated	C	2.70158	FALSE	2	1					1	FALSE	FALSE	FALSE
	STAT1	ACE2	Ciliated	C	0.407748	TRUE	1		0				0	FALSE	FALSE	FALSE
	SATB1	FOXP2	Ciliated	C	0.880301	FALSE	2	-1					-1	FALSE	FALSE	FALSE
	CEBPB	FOXP2	Ciliated	D	0.770798	FALSE	2	-1					-1	FALSE	FALSE	FALSE
	FOXP2	FOXP1	Ciliated	C	20.8139	FALSE	2					1	1	FALSE	FALSE	FALSE
	GRHL2	FOXP1	Ciliated	D	9.3281	FALSE	2	1					1	FALSE	FALSE	FALSE
	CEBPB	FOXP1	Ciliated	D	8.61921	FALSE	2	1					1	FALSE	FALSE	FALSE
	NCOA2	FOXP1	Ciliated	D	6.27577	FALSE	2					1	1	FALSE	FALSE	FALSE
	TCF12	FOXP1	Ciliated	C	4.46456	FALSE	2	1					1	FALSE	FALSE	FALSE
	SOX6	FOXP1	Ciliated	D	3.9708	FALSE	2	1					1	FALSE	FALSE	FALSE
	RUNX1	FOXP1	Ciliated	B	3.25198	FALSE	2	1					1	FALSE	FALSE	FALSE
	NCOA1	FOXP1	Ciliated	D	2.59335	FALSE	2					1	1	FALSE	FALSE	FALSE
	CUX1	FOXP1	Ciliated	D	2.46596	FALSE	2	1					1	FALSE	FALSE	FALSE
	FOS	FOXP1	Ciliated	B	1.89164	FALSE	2	1					1	FALSE	FALSE	FALSE
	ELF1	FOXP1	Ciliated	D	1.54311	FALSE	2	1					1	FALSE	FALSE	FALSE
	MEIS2	FOXP1	Ciliated	C	1.4699	FALSE	2	1					1	FALSE	FALSE	FALSE
	HNF4G	FOXP1	Ciliated	D	0.974069	FALSE	2			0			0	FALSE	FALSE	FALSE
	ZNF644	FOXP1	Ciliated	D	0.758263	FALSE	2					1	1	FALSE	FALSE	FALSE
	ZNF740	ADNP	Ciliated	C	0.251663	FALSE	2					1	1	FALSE	FALSE	FALSE
	PPARG	TCF7L2	Ciliated	D	12.3871	FALSE	2	1					1	FALSE	FALSE	FALSE
	EGR1	TCF7L2	Ciliated	D	3.91869	FALSE	2	1					1	FALSE	FALSE	FALSE
	FOS	TCF7L2	Ciliated	D	3.07135	FALSE	2	1					1	FALSE	FALSE	FALSE
	FOXP1	TCF7L2	Ciliated	D	1.5094	FALSE	2	1					1	TRUE	FALSE	TRUE
	RUNX1	TCF7L2	Ciliated	D	0.939266	FALSE	2	1					1	FALSE	FALSE	FALSE
	FOXP1	FOXA1	Ciliated	D	1.16613	FALSE	2	-1					-1	TRUE	FALSE	TRUE
	FOS	EGR1	Ciliated	D	74.753	FALSE	2	1					1	FALSE	FALSE	FALSE
	JUN	EGR1	Ciliated	D	29.2418	FALSE	2	1					1	FALSE	FALSE	FALSE
	ETS2	EGR1	Ciliated	A	10.0176	FALSE	2	-1					-1	FALSE	FALSE	FALSE
	CEBPA	EGR1	Ciliated	D	0.973494	FALSE	2	1					1	FALSE	FALSE	FALSE
	FOXP1	MEIS2	Ciliated	D	4.86485	FALSE	2	-1					-1	TRUE	FALSE	TRUE
	FOXP2	MEIS2	Ciliated	C	2.25164	FALSE	2					1	1	FALSE	FALSE	FALSE
	PBX3	MEIS2	Ciliated	B	0.794882	FALSE	2					1	1	FALSE	FALSE	FALSE
	FOXP1	RUNX1	Ciliated	B	10.4632	FALSE	2	1					1	TRUE	FALSE	TRUE
	FOXP2	RUNX1	Ciliated	C	6.32463	FALSE	2					1	1	FALSE	FALSE	FALSE
	NRF1	RUNX1	Ciliated	D	5.12129	FALSE	2	-1					-1	FALSE	FALSE	FALSE
	CREB1	RUNX1	Ciliated	B	1.42791	FALSE	2	1					1	FALSE	FALSE	FALSE
	ARNT	RUNX1	Ciliated	D	1.07188	FALSE	2			0			0	FALSE	FALSE	FALSE
	ZNF83	RUNX1	Ciliated	D	0.993471	FALSE	2					1	1	FALSE	FALSE	FALSE
	ZKSCAN1	RUNX1	Ciliated	D	0.964201	FALSE	2	-1					-1	FALSE	FALSE	FALSE
	ETV4	RUNX1	Ciliated	D	0.924831	FALSE	2	-1					-1	FALSE	FALSE	FALSE
	ATF1	RUNX1	Ciliated	D	0.91218	FALSE	2	-1					-1	FALSE	FALSE	FALSE
	ETV6	RUNX1	Ciliated	C	0.781092	FALSE	2	-1					-1	FALSE	FALSE	FALSE
	EGR1	FOS	Ciliated	D	69.6652	FALSE	2	1					1	FALSE	FALSE	FALSE
	FOSB	FOS	Ciliated	D	62.9528	FALSE	2	-1					-1	FALSE	FALSE	FALSE
	JUN	FOS	Ciliated	A	49.7495	FALSE	2	-1					-1	FALSE	FALSE	FALSE
	EPAS1	FOS	Ciliated	D	4.80067	FALSE	2					1	1	FALSE	FALSE	FALSE
	CEBPD	FOS	Ciliated	D	4.03022	FALSE	2	1					1	FALSE	FALSE	FALSE
	ETS2	FOS	Ciliated	D	2.57327	FALSE	2	-1					-1	FALSE	FALSE	FALSE
	STAT3	FOS	Ciliated	A	1.12879	FALSE	2	1					1	FALSE	FALSE	FALSE
	CREB5	FOS	Ciliated	D	1.11031	FALSE	2					1	1	FALSE	FALSE	FALSE
	FOXP1	FOS	Ciliated	D	0.643712	FALSE	2	1					1	TRUE	FALSE	TRUE
	FOXP1	CUX1	Ciliated	D	12.6495	FALSE	2	1					1	TRUE	FALSE	TRUE
	MEF2C	CUX1	Ciliated	D	10.0881	FALSE	2	1					1	FALSE	FALSE	FALSE
	NCOA2	CUX1	Ciliated	D	5.23263	FALSE	2					1	1	FALSE	FALSE	FALSE
	TCF12	CUX1	Ciliated	D	4.83288	FALSE	2	1					1	FALSE	FALSE	FALSE
	PBX3	CUX1	Ciliated	D	3.64157	FALSE	2					1	1	FALSE	FALSE	FALSE
	ESR2	CUX1	Ciliated	D	3.43234	FALSE	2			0			0	FALSE	FALSE	FALSE
	FOXP2	CUX1	Ciliated	D	2.88089	FALSE	2					1	1	FALSE	FALSE	FALSE
	TCF7L2	CUX1	Ciliated	D	2.66921	FALSE	2	1					1	FALSE	FALSE	FALSE
	ADNP	CUX1	Ciliated	D	2.34935	FALSE	2					1	1	FALSE	FALSE	FALSE
	NR3C1	CUX1	Ciliated	D	1.77919	FALSE	2	1					1	FALSE	FALSE	FALSE
	NCOA1	CUX1	Ciliated	D	1.63274	FALSE	2					1	1	FALSE	FALSE	FALSE
	SMAD1	CUX1	Ciliated	D	1.42224	FALSE	2	1					1	FALSE	FALSE	FALSE
	EGR1	CUX1	Ciliated	B	1.40257	FALSE	2	1					1	FALSE	FALSE	FALSE
	BCL6	CUX1	Ciliated	D	1.10617	FALSE	2	1					1	FALSE	FALSE	FALSE
	TCF7L2	PPARG	Ciliated	D	16.3098	FALSE	2	-1					-1	FALSE	FALSE	FALSE
	ESR1	PPARG	Ciliated	A	4.16604	FALSE	2	1					1	FALSE	FALSE	FALSE
	EGR1	PPARG	Ciliated	A	2.09255	FALSE	2	-1					-1	FALSE	FALSE	FALSE
	FOS	PPARG	Ciliated	B	1.54433	FALSE	2	-1					-1	FALSE	FALSE	FALSE
	HNF4A	PPARG	Ciliated	D	1.08949	FALSE	2	-1					-1	FALSE	FALSE	FALSE
	CREB1	PPARG	Ciliated	D	0.81472	FALSE	2	-1					-1	FALSE	FALSE	FALSE
	EPAS1	PPARG	Ciliated	D	0.773965	FALSE	2					1	1	FALSE	FALSE	FALSE
	XBP1	SOX2	Ciliated	D	2.61462	FALSE	2			-1			-1	FALSE	FALSE	FALSE
	TEAD1	SOX2	Ciliated	D	2.51459	FALSE	2					-1	-1	FALSE	FALSE	FALSE
	PPARG	ZEB2	Ciliated	C	39.4415	FALSE	2	-1					-1	FALSE	FALSE	FALSE
	IKZF1	ZEB2	Ciliated	C	10.9996	FALSE	2	1					1	FALSE	FALSE	FALSE
	SPI1	ZEB2	Ciliated	B	5.72221	FALSE	2	-1					-1	TRUE	TRUE	FALSE
	FLI1	ZEB2	Ciliated	C	5.66618	FALSE	2	-1					-1	FALSE	FALSE	FALSE
	MITF	ZEB2	Ciliated	B	1.62799	FALSE	2		0				0	FALSE	FALSE	FALSE
	TCF12	ZEB2	Ciliated	D	1.55134	FALSE	2	-1					-1	FALSE	FALSE	FALSE
	HMBOX1	ZEB2	Ciliated	D	1.4011	FALSE	2		0				0	FALSE	FALSE	FALSE
	ERG	EPAS1	Ciliated	C	8.02535	FALSE	2	1					1	FALSE	FALSE	FALSE
	FOS	EPAS1	Ciliated	B	4.66603	FALSE	2	1					1	FALSE	FALSE	FALSE
	EGR1	EPAS1	Ciliated	B	4.48513	FALSE	2	1					1	FALSE	FALSE	FALSE
	GATA2	EPAS1	Ciliated	D	4.35088	FALSE	2	1					1	FALSE	FALSE	FALSE
	ETS1	EPAS1	Ciliated	B	2.597	FALSE	2	-1					-1	FALSE	FALSE	FALSE
	FLI1	EPAS1	Ciliated	C	1.70512	FALSE	2	1					1	FALSE	FALSE	FALSE
	HIF3A	EPAS1	Ciliated	D	1.38617	FALSE	2					1	1	FALSE	FALSE	FALSE
	TCF4	MEF2C	Ciliated	C	5.99009	FALSE	2	-1					-1	FALSE	FALSE	FALSE
	FOS	MEF2C	Ciliated	D	4.25306	FALSE	2	-1					-1	FALSE	FALSE	FALSE
	MEIS1	MEF2C	Ciliated	D	2.28322	FALSE	2	-1					-1	FALSE	FALSE	FALSE
	MEIS2	MEF2C	Ciliated	C	2.24861	FALSE	2	-1					-1	FALSE	FALSE	FALSE
	ZEB2	MEF2C	Ciliated	C	2.13217	FALSE	2					1	1	FALSE	FALSE	FALSE
	ESR2	MEF2A	Ciliated	D	9.04887	FALSE	2			-1			-1	FALSE	FALSE	FALSE
	CTCF	YY1	Ciliated	D	0.833365	FALSE	2	1					1	FALSE	FALSE	FALSE
	FOXA1	SMAD4	Ciliated	D	2.38897	FALSE	2	1					1	FALSE	FALSE	FALSE
	SATB1	SMAD4	Ciliated	D	2.36695	FALSE	2	1					1	FALSE	FALSE	FALSE
	ETS1	SMAD4	Ciliated	A	1.57135	FALSE	2	1					1	FALSE	FALSE	FALSE
	CTCF	SMAD4	Ciliated	D	0.86169	FALSE	2	1					1	FALSE	FALSE	FALSE
	FOS	FOSB	Ciliated	D	62.9851	FALSE	2	-1					-1	FALSE	FALSE	FALSE
	EGR1	FOSB	Ciliated	D	44.1129	FALSE	2	-1					-1	FALSE	FALSE	FALSE
	CREB3L1	FOSB	Ciliated	D	2.43459	FALSE	2					1	1	FALSE	FALSE	FALSE
	CUX1	FOSB	Ciliated	D	1.74131	FALSE	2	-1					-1	FALSE	FALSE	FALSE
	TCF12	ETV6	Ciliated	D	4.78607	FALSE	2	1					1	FALSE	FALSE	FALSE
	MEF2C	ETV6	Ciliated	D	3.0281	FALSE	2	1					1	FALSE	FALSE	FALSE
	FOXP1	ETV6	Ciliated	D	2.96121	FALSE	2	1					1	TRUE	FALSE	TRUE
	PBX3	ETV6	Ciliated	D	2.27639	FALSE	2					1	1	FALSE	FALSE	FALSE
	TCF7L2	ETV6	Ciliated	D	1.65337	FALSE	2	1					1	FALSE	FALSE	FALSE
	NCOA2	ETV6	Ciliated	D	1.20422	FALSE	2					1	1	FALSE	FALSE	FALSE
	SMAD1	ETV6	Ciliated	D	0.937429	FALSE	2	1					1	FALSE	FALSE	FALSE
	TEAD1	ETV6	Ciliated	D	0.778371	FALSE	2					1	1	FALSE	FALSE	FALSE
	STAT3	SMAD3	Ciliated	D	2.32493	FALSE	2	1					1	FALSE	FALSE	FALSE
	KLF6	SMAD3	Ciliated	D	1.6692	FALSE	2	1					1	FALSE	FALSE	FALSE
	EGR1	SMAD3	Ciliated	B	1.59149	FALSE	2	1					1	FALSE	FALSE	FALSE
	TP63	SMAD3	Ciliated	D	1.13848	FALSE	2			0			0	FALSE	FALSE	FALSE
	KLF5	SMAD3	Ciliated	D	1.11457	FALSE	2	1					1	FALSE	FALSE	FALSE
	CEBPD	SMAD3	Ciliated	D	1.05493	FALSE	2	1					1	FALSE	FALSE	FALSE
	NR2F6	SMAD3	Ciliated	D	0.593355	FALSE	2					1	1	FALSE	FALSE	FALSE
	ZNF175	SMAD3	Ciliated	D	0.559948	FALSE	2							FALSE	FALSE	FALSE
	ELF3	SMAD3	Ciliated	D	0.552708	FALSE	2					1	1	FALSE	FALSE	FALSE
	YY1	SMAD3	Ciliated	D	0.528965	FALSE	2	1					1	FALSE	FALSE	FALSE
	SOX13	SMAD3	Ciliated	D	0.498722	FALSE	2					1	1	FALSE	FALSE	FALSE
	GATA6	SMAD3	Ciliated	D	0.483833	FALSE	2	1					1	FALSE	FALSE	FALSE
	NR4A1	SMAD3	Ciliated	D	0.436511	FALSE	2		0				0	FALSE	FALSE	FALSE
	FOS	SMAD3	Ciliated	B	0.42955	FALSE	2	1					1	FALSE	FALSE	FALSE
	FOXO1	SMAD3	Ciliated	D	0.420377	FALSE	2			0			0	FALSE	FALSE	FALSE
	JUND	SMAD3	Ciliated	D	0.406123	FALSE	2	1					1	FALSE	FALSE	FALSE
	TCF3	SMAD3	Ciliated	D	0.38287	FALSE	2			0			0	FALSE	FALSE	FALSE
	FOS	REL	Ciliated	D	1.68679	FALSE	2	-1					-1	FALSE	FALSE	FALSE
	EGR1	REL	Ciliated	D	0.867857	FALSE	2	1					1	FALSE	FALSE	FALSE
	CEBPA	REL	Ciliated	D	0.625682	FALSE	2	1					1	FALSE	FALSE	FALSE
	ZEB2	IKZF1	Ciliated	C	2.68151	FALSE	2					1	1	FALSE	FALSE	FALSE
	SPI1	IKZF1	Ciliated	B	1.01422	FALSE	2	1					1	TRUE	TRUE	FALSE
	STAT5B	IKZF1	Ciliated	D	0.414397	FALSE	2					1	1	FALSE	FALSE	FALSE
	FOXK2	IKZF1	Ciliated	D	0.332446	FALSE	2		0				0	FALSE	FALSE	FALSE
	RUNX3	IKZF1	Ciliated	C	0.301898	FALSE	2	-1					-1	FALSE	FALSE	FALSE
	FOXP1	NCOA2	Ciliated	D	17.6063	FALSE	2	1					1	TRUE	FALSE	TRUE
	STAT5B	NCOA2	Ciliated	D	1.07299	FALSE	2					1	1	FALSE	FALSE	FALSE
	ZNF644	NCOA1	Ciliated	D	2.98833	FALSE	2					1	1	FALSE	FALSE	FALSE
	PBX2	NCOA1	Ciliated	D	2.94058	FALSE	2							FALSE	FALSE	FALSE
	POU5F1	NCOA1	Ciliated	D	1.12036	FALSE	2	1					1	FALSE	FALSE	FALSE
	EGR1	NCOA1	Ciliated	D	1.02138	FALSE	2	1					1	FALSE	FALSE	FALSE
	FOS	NCOA1	Ciliated	D	0.989561	FALSE	2	1					1	FALSE	FALSE	FALSE
	EGR1	STAT3	Ciliated	D	12.3908	FALSE	2	1					1	FALSE	FALSE	FALSE
	FOS	STAT3	Ciliated	B	7.96843	FALSE	2	1					1	FALSE	FALSE	FALSE
	CEBPD	STAT3	Ciliated	C	7.05839	FALSE	2	1					1	FALSE	FALSE	FALSE
	JUNB	STAT3	Ciliated	D	5.58577	FALSE	2	1					1	FALSE	FALSE	FALSE
	JUND	STAT3	Ciliated	D	5.5047	FALSE	2	1					1	FALSE	FALSE	FALSE
	JUN	STAT3	Ciliated	D	2.99228	FALSE	2	1					1	FALSE	FALSE	FALSE
	ATF3	STAT3	Ciliated	B	2.97311	FALSE	2	1					1	TRUE	TRUE	FALSE
	BHLHE40	STAT3	Ciliated	D	1.96143	FALSE	2	1					1	TRUE	FALSE	TRUE
	MYC	STAT3	Ciliated	C	1.12494	FALSE	2	1					1	FALSE	FALSE	FALSE
	STAT5A	STAT3	Ciliated	D	0.9477	FALSE	2	1					1	FALSE	FALSE	FALSE
	SMAD3	STAT3	Ciliated	D	0.882711	FALSE	2	1					1	FALSE	FALSE	FALSE
	FOXP2	STAT1	Ciliated	C	2.76766	FALSE	2					-1	-1	FALSE	FALSE	FALSE
	FOXP1	STAT1	Ciliated	C	2.12511	FALSE	2	1					1	TRUE	FALSE	TRUE
	RXRA	STAT1	Ciliated	D	2.0976	FALSE	2	1					1	FALSE	FALSE	FALSE
	ZBED1	STAT1	Ciliated	D	1.18589	FALSE	2					1	1	FALSE	FALSE	FALSE
	ZBTB7A	NR2F6	Ciliated	C	3.35349	FALSE	2	1					1	FALSE	FALSE	FALSE
	FOXP2	NR2F6	Ciliated	D	1.98873	FALSE	2					-1	-1	FALSE	FALSE	FALSE
	ZKSCAN1	NR2F6	Ciliated	D	1.79233	FALSE	2	1					1	FALSE	FALSE	FALSE
	NR2F2	NR2F6	Ciliated	D	1.607	FALSE	2	1					1	FALSE	FALSE	FALSE
	FOXA1	NR2F6	Ciliated	D	1.12377	FALSE	2	1					1	FALSE	FALSE	FALSE
	FOXA1	NR2F2	Ciliated	D	8.92348	FALSE	2	-1					-1	FALSE	FALSE	FALSE
	SOX2	NR2F2	Ciliated	D	3.4618	FALSE	2	-1					-1	FALSE	FALSE	FALSE
	CREB3L1	NR2F2	Ciliated	D	0.970421	FALSE	2							FALSE	FALSE	FALSE
	TFAP2C	NR2F2	Ciliated	D	0.889499	FALSE	2	-1					-1	FALSE	FALSE	FALSE
	HMBOX1	ETV1	Ciliated	D	0.132058	FALSE	2		0				0	FALSE	FALSE	FALSE
	ZKSCAN1	RXRA	Ciliated	D	2.72001	FALSE	2	1					1	FALSE	FALSE	FALSE
	SOX2	RXRA	Ciliated	D	0.940123	FALSE	2	1					1	FALSE	FALSE	FALSE
	TP73	RXRA	Ciliated	D	0.832865	FALSE	2	1					1	FALSE	FALSE	FALSE
	FOXA1	SATB1	Ciliated	D	7.17207	FALSE	2	1					1	FALSE	FALSE	FALSE
	HIF1A	SATB1	Ciliated	D	0.871957	FALSE	2			0			0	FALSE	FALSE	FALSE
	JUND	MYC	Ciliated	D	11.4523	FALSE	2	1					1	FALSE	FALSE	FALSE
	EGR1	MYC	Ciliated	A	9.11966	FALSE	2	1					1	FALSE	FALSE	FALSE
	FOS	MYC	Ciliated	A	7.31335	FALSE	2	1					1	FALSE	FALSE	FALSE
	ETS2	MYC	Ciliated	A	3.66597	FALSE	2	1					1	FALSE	FALSE	FALSE
	HES1	MYC	Ciliated	D	2.2306	FALSE	2	1					1	FALSE	FALSE	FALSE
	AR	MYC	Ciliated	A	1.6797	FALSE	2	1					1	FALSE	FALSE	FALSE
	ZBTB16	MYC	Ciliated	D	1.31456	FALSE	2					1	1	FALSE	FALSE	FALSE
	TFAP2C	MYC	Ciliated	A	0.921094	FALSE	2	1					1	FALSE	FALSE	FALSE
	NFIC	MYC	Ciliated	A	0.91875	FALSE	2	1					1	FALSE	FALSE	FALSE
	GATA2	MYC	Ciliated	A	0.848288	FALSE	2	1					1	FALSE	FALSE	FALSE
	HBP1	ETV4	Ciliated	D	0.523298	FALSE	2					1	1	FALSE	FALSE	FALSE
	KLF5	ETV4	Ciliated	D	0.265001	FALSE	2	1					1	FALSE	FALSE	FALSE
	EGR1	ZNF639	Ciliated	D	0.229936	FALSE	2	1					1	FALSE	FALSE	FALSE
	ZNF639	SREBF1	Ciliated	D	1.09218	FALSE	2							FALSE	FALSE	FALSE
	KLF13	SREBF1	Ciliated	D	0.463468	FALSE	2					1	1	FALSE	FALSE	FALSE
	MYB	SREBF1	Ciliated	D	0.237845	FALSE	2	1					1	FALSE	FALSE	FALSE
	FOS	SREBF1	Ciliated	D	0.183101	FALSE	2	1					1	FALSE	FALSE	FALSE
	EGR1	JUNB	Ciliated	D	49.6372	FALSE	2	1					1	FALSE	FALSE	FALSE
	ETS2	JUNB	Ciliated	D	4.12719	FALSE	2	1					1	FALSE	FALSE	FALSE
	HBP1	JUNB	Ciliated	D	1.99013	FALSE	2					1	1	FALSE	FALSE	FALSE
	STAT3	JUNB	Ciliated	A	1.72676	FALSE	2	1					1	FALSE	FALSE	FALSE
	CEBPA	JUNB	Ciliated	D	1.04176	FALSE	2	1					1	FALSE	FALSE	FALSE
	MYC	JUNB	Ciliated	A	0.996146	FALSE	2	1					1	FALSE	FALSE	FALSE
	NFYA	JUNB	Ciliated	D	0.851445	FALSE	2	1					1	FALSE	FALSE	FALSE
	EGR1	JUND	Ciliated	C	31.8765	FALSE	2	1					1	FALSE	FALSE	FALSE
	FOS	JUND	Ciliated	D	9.91607	FALSE	2	1					1	FALSE	FALSE	FALSE
	FOXP1	JUND	Ciliated	D	2.57036	FALSE	2	1					1	TRUE	FALSE	TRUE
	ESR2	JUND	Ciliated	C	2.27857	FALSE	2			0			0	FALSE	FALSE	FALSE
	ETS1	FOXO1	Ciliated	D	2.12773	FALSE	2	1					1	FALSE	FALSE	FALSE
	FOXP1	FOXO1	Ciliated	C	1.50469	FALSE	2	1					1	TRUE	FALSE	TRUE
	GATA2	ERG	Ciliated	B	5.27003	FALSE	2	-1					-1	FALSE	FALSE	FALSE
	FLI1	ERG	Ciliated	A	4.52512	FALSE	2	1					1	FALSE	FALSE	FALSE
	MEIS1	ERG	Ciliated	D	3.34337	FALSE	2	-1					-1	FALSE	FALSE	FALSE
	YY1	ELF1	Ciliated	D	1.56735	FALSE	2	1					1	FALSE	FALSE	FALSE
	RUNX1	ELF1	Ciliated	D	0.909475	FALSE	2	1					1	FALSE	FALSE	FALSE
	SOX2	ELF1	Ciliated	D	0.239288	FALSE	2	1					1	FALSE	FALSE	FALSE
	EGR1	ELF3	Ciliated	D	5.40629	FALSE	2	1					1	FALSE	FALSE	FALSE
	KLF5	ELF3	Ciliated	C	3.42798	FALSE	2	1					1	FALSE	FALSE	FALSE
	FOXP1	TEAD1	Ciliated	D	5.52364	FALSE	2	1					1	TRUE	FALSE	TRUE
	TCF12	TEAD1	Ciliated	C	2.08634	FALSE	2	1					1	FALSE	FALSE	FALSE
	SOX2	TEAD1	Ciliated	B	1.78138	FALSE	2	1					1	FALSE	FALSE	FALSE
	FOS	TEAD1	Ciliated	B	1.65361	FALSE	2	1					1	FALSE	FALSE	FALSE
	JUND	TEAD1	Ciliated	D	1.06088	FALSE	2	1					1	FALSE	FALSE	FALSE
	JUN	TEAD1	Ciliated	D	1.05006	FALSE	2	1					1	FALSE	FALSE	FALSE
	PBX3	TEAD1	Ciliated	D	0.895669	FALSE	2					1	1	FALSE	FALSE	FALSE
	FOXA1	XBP1	Ciliated	D	2.7962	FALSE	2	1					1	FALSE	FALSE	FALSE
	FOS	XBP1	Ciliated	D	0.961429	FALSE	2	1					1	FALSE	FALSE	FALSE
	EGR1	KLF13	Ciliated	B	4.08894	FALSE	2	1					1	FALSE	FALSE	FALSE
	CEBPD	KLF13	Ciliated	D	1.71267	FALSE	2	1					1	FALSE	FALSE	FALSE
	ZNF639	KLF13	Ciliated	D	0.547028	FALSE	2							FALSE	FALSE	FALSE
	FOS	CEBPB	Ciliated	C	4.30101	FALSE	2	1					1	FALSE	FALSE	FALSE
	EGR1	CEBPB	Ciliated	A	1.23217	FALSE	2	1					1	FALSE	FALSE	FALSE
	FOXP1	SOX6	Ciliated	D	10.7876	FALSE	2	-1					-1	TRUE	FALSE	TRUE
	CEBPB	SOX6	Ciliated	D	2.12955	FALSE	2	-1					-1	FALSE	FALSE	FALSE
	EGR1	KLF6	Ciliated	D	42.7169	FALSE	2	1					1	FALSE	FALSE	FALSE
	JUND	KLF6	Ciliated	C	36.296	FALSE	2	1					1	FALSE	FALSE	FALSE
	FOS	KLF6	Ciliated	B	26.8476	FALSE	2	1					1	FALSE	FALSE	FALSE
	JUN	KLF6	Ciliated	C	20.0109	FALSE	2	1					1	FALSE	FALSE	FALSE
	JUNB	KLF6	Ciliated	C	16.1095	FALSE	2	1					1	FALSE	FALSE	FALSE
	STAT3	KLF6	Ciliated	D	2.71939	FALSE	2	1					1	FALSE	FALSE	FALSE
	ATF3	KLF6	Ciliated	C	1.59362	FALSE	2	1					1	TRUE	TRUE	FALSE
	FOXP2	KLF6	Ciliated	D	1.30611	FALSE	2					-1	-1	FALSE	FALSE	FALSE
	CEBPD	KLF6	Ciliated	D	1.16554	FALSE	2	1					1	FALSE	FALSE	FALSE
	BCL6	KLF6	Ciliated	D	0.772704	FALSE	2	1					1	FALSE	FALSE	FALSE
	EGR1	KLF5	Ciliated	B	4.26619	FALSE	2	1					1	FALSE	FALSE	FALSE
	KLF6	KLF5	Ciliated	D	4.22843	FALSE	2	1					1	FALSE	FALSE	FALSE
	SP1	KLF5	Ciliated	D	2.01927	FALSE	2		0				0	FALSE	FALSE	FALSE
	LEF1	KLF5	Ciliated	D	1.3419	FALSE	2			0			0	FALSE	FALSE	FALSE
	SMAD4	ETS1	Ciliated	B	4.04985	FALSE	2	1					1	FALSE	FALSE	FALSE
	FOXA1	ETS1	Ciliated	D	2.9932	FALSE	2	1					1	FALSE	FALSE	FALSE
	BCL6	ETS1	Ciliated	D	2.16827	FALSE	2	1					1	FALSE	FALSE	FALSE
	PROX1	ETS1	Ciliated	D	1.9498	FALSE	2					1	1	FALSE	FALSE	FALSE
	MEF2C	ETS1	Ciliated	C	1.44975	FALSE	2	1					1	FALSE	FALSE	FALSE
	ETV4	ETS1	Ciliated	A	1.15118	FALSE	2	1					1	FALSE	FALSE	FALSE
	ERG	ETS1	Ciliated	C	1.05712	FALSE	2	1					1	FALSE	FALSE	FALSE
	HIF1A	ETS1	Ciliated	B	0.830952	FALSE	2			0			0	FALSE	FALSE	FALSE
	CEBPB	ETS1	Ciliated	D	0.525787	FALSE	2	1					1	FALSE	FALSE	FALSE
	JUNB	ETS1	Ciliated	D	0.499064	FALSE	2	1					1	FALSE	FALSE	FALSE
	SOX2	ETS1	Ciliated	D	0.476886	FALSE	2	1					1	FALSE	FALSE	FALSE
	PBX3	ETS1	Ciliated	D	0.345141	FALSE	2							FALSE	FALSE	FALSE
	EGR1	ETS1	Ciliated	D	0.339174	FALSE	2	1					1	FALSE	FALSE	FALSE
	JUND	ETS1	Ciliated	D	0.322787	FALSE	2	1					1	FALSE	FALSE	FALSE
	MEF2C	TCF4	Ciliated	B	11.782	FALSE	2	1					1	FALSE	FALSE	FALSE
	FOXO1	TCF4	Ciliated	D	5.18358	FALSE	2			0			0	FALSE	FALSE	FALSE
	GATA2	TCF4	Ciliated	B	4.80724	FALSE	2	1					1	FALSE	FALSE	FALSE
	ETS1	TCF4	Ciliated	B	2.10059	FALSE	2	1					1	FALSE	FALSE	FALSE
	BACH2	TCF4	Ciliated	C	2.08863	FALSE	2					1	1	FALSE	FALSE	FALSE
	FOXP1	TCF4	Ciliated	A	1.90461	FALSE	2	1					1	TRUE	FALSE	TRUE
	MEIS1	TCF4	Ciliated	C	1.77603	FALSE	2	1					1	FALSE	FALSE	FALSE
	MEIS2	TCF4	Ciliated	D	1.12984	FALSE	2	1					1	FALSE	FALSE	FALSE
	JUN	TCF4	Ciliated	C	1.00137	FALSE	2	1					1	FALSE	FALSE	FALSE
	NFIA	NR3C1	Ciliated	D	2.2774	FALSE	2	1					1	FALSE	FALSE	FALSE
	FOXP1	NR3C1	Ciliated	C	1.11239	FALSE	2	1					1	TRUE	FALSE	TRUE
	NFKB1	NR3C1	Ciliated	D	0.760149	FALSE	2			0			0	FALSE	FALSE	FALSE
	FOXP2	MAZ	Ciliated	D	6.21846	FALSE	2					-1	-1	FALSE	FALSE	FALSE
	EGR1	NFIC	Ciliated	B	10.1052	FALSE	2	-1					-1	FALSE	FALSE	FALSE
	ZBTB7A	NFIC	Ciliated	C	4.00702	FALSE	2	1					1	FALSE	FALSE	FALSE
	KLF9	NFIC	Ciliated	C	3.48829	FALSE	2	-1					-1	FALSE	FALSE	FALSE
	KLF13	NFIC	Ciliated	C	2.99034	FALSE	2					1	1	FALSE	FALSE	FALSE
	MAZ	NFIC	Ciliated	D	1.62448	FALSE	2			0			0	FALSE	FALSE	FALSE
	FOXP2	NFIC	Ciliated	D	1.47121	FALSE	2					-1	-1	FALSE	FALSE	FALSE
	FOS	NFIC	Ciliated	D	1.30946	FALSE	2	-1					-1	FALSE	FALSE	FALSE
	CTCF	NFIC	Ciliated	D	0.953748	FALSE	2	-1					-1	FALSE	FALSE	FALSE
	STAT3	NFIC	Ciliated	D	0.814893	FALSE	2	-1					-1	FALSE	FALSE	FALSE
	FOXP1	NFIA	Ciliated	C	15.3417	FALSE	2	-1					-1	TRUE	FALSE	TRUE
	SOX6	NFIA	Ciliated	D	4.43703	FALSE	2	-1					-1	FALSE	FALSE	FALSE
	FOS	NFIA	Ciliated	B	3.33151	FALSE	2	-1					-1	FALSE	FALSE	FALSE
	TCF12	NFIA	Ciliated	D	3.05939	FALSE	2	-1					-1	FALSE	FALSE	FALSE
	MEIS1	NFIA	Ciliated	C	2.22769	FALSE	2	1					1	FALSE	FALSE	FALSE
	GRHL2	NFIA	Ciliated	D	2.08001	FALSE	2	1					1	FALSE	FALSE	FALSE
	EGR1	NFIA	Ciliated	B	1.98162	FALSE	2	1					1	FALSE	FALSE	FALSE
	TCF7L2	NFIA	Ciliated	C	1.73409	FALSE	2	1					1	FALSE	FALSE	FALSE
	ESR1	NFIA	Ciliated	D	1.15439	FALSE	2	-1					-1	FALSE	FALSE	FALSE
	JUND	BCL6	Ciliated	D	2.46253	FALSE	2	1					1	FALSE	FALSE	FALSE
	BHLHE40	BCL6	Ciliated	D	0.700216	FALSE	2	1					1	TRUE	FALSE	TRUE
	ATF3	BCL6	Ciliated	D	0.655915	FALSE	2	-1					-1	TRUE	TRUE	FALSE
	ETS1	HMBOX1	Ciliated	D	1.17729	FALSE	2	1					1	FALSE	FALSE	FALSE
	MITF	HMBOX1	Ciliated	D	0.957901	FALSE	2		-1				-1	FALSE	FALSE	FALSE
	FOS	CREB3L1	Ciliated	D	1.53306	FALSE	2	1					1	FALSE	FALSE	FALSE
	CEBPA	CREB3L1	Ciliated	D	0.951574	FALSE	2	-1					-1	FALSE	FALSE	FALSE
	ERG	ZEB1	Ciliated	D	12.8931	FALSE	2	-1					-1	FALSE	FALSE	FALSE
	GATA2	ZEB1	Ciliated	D	6.38853	FALSE	2	-1					-1	FALSE	FALSE	FALSE
	FOS	ZEB1	Ciliated	D	2.79879	FALSE	2	-1					-1	FALSE	FALSE	FALSE
	ETS1	ZEB1	Ciliated	D	1.37399	FALSE	2	1					1	FALSE	FALSE	FALSE
	ZEB1	NRP1	Ciliated	D	6.9877	TRUE	1					1	1	FALSE	FALSE	FALSE
	NR2F2	NRP1	Ciliated	C	6.69188	TRUE	1	1					1	FALSE	FALSE	FALSE
	PPARG	NRP1	Ciliated	C	4.32346	TRUE	1	-1					-1	FALSE	FALSE	FALSE
	ETS1	NRP1	Ciliated	A	2.27853	TRUE	1	1					1	FALSE	FALSE	FALSE
	FOXO1	NRP1	Ciliated	D	1.19813	TRUE	1			0			0	FALSE	FALSE	FALSE
	JUND	NRP1	Ciliated	D	1.19093	TRUE	1	-1					-1	FALSE	FALSE	FALSE
	TFAP2C	CD209	Ciliated	D	4.24e-06	TRUE	1	-1					-1	FALSE	FALSE	FALSE
	FOXA1	TMPRSS2	Ciliated	D	1.02552	TRUE	1	1					1	FALSE	FALSE	FALSE
	EGR1	FURIN	Ciliated	D	0.223116	TRUE	1	1					1	FALSE	FALSE	FALSE
	EGR1	TMPRSS4	Ciliated	D	1.34965	TRUE	1	-1					-1	FALSE	FALSE	FALSE
	STAT1	IFITM3	Ciliated	A	12.1037	TRUE	1		0				0	FALSE	FALSE	FALSE
	GATA2	IFITM3	Ciliated	D	1.84757	TRUE	1	1					1	FALSE	FALSE	FALSE
	FOXP1	IFITM3	Ciliated	D	1.12214	TRUE	1	1					1	TRUE	FALSE	TRUE
	STAT3	IFITM3	Ciliated	D	0.969397	TRUE	1	1					1	FALSE	FALSE	FALSE
	FOS	EGR1	Club	D	65.4473	FALSE	2	1					1	FALSE	FALSE	FALSE
	JUN	EGR1	Club	D	36.0192	FALSE	2	1					1	FALSE	FALSE	FALSE
	ETS2	EGR1	Club	A	4.85914	FALSE	2	-1					-1	FALSE	FALSE	FALSE
	CREB1	EGR1	Club	A	0.716166	FALSE	2	1					1	FALSE	FALSE	FALSE
	FOS	JUN	Club	D	49.6312	FALSE	2	1					1	FALSE	FALSE	FALSE
	EGR1	JUN	Club	A	47.7118	FALSE	2	1					1	FALSE	FALSE	FALSE
	CEBPD	JUN	Club	D	7.98031	FALSE	2	1					1	FALSE	FALSE	FALSE
	CREB3L1	JUN	Club	D	2.37147	FALSE	2					1	1	FALSE	FALSE	FALSE
	NFIC	JUN	Club	A	1.88811	FALSE	2	1					1	FALSE	FALSE	FALSE
	CREB3	JUN	Club	D	1.73388	FALSE	2	1					1	FALSE	FALSE	FALSE
	ATF2	JUN	Club	A	1.53559	FALSE	2	1					1	FALSE	FALSE	FALSE
	TCF7L1	JUN	Club	D	1.00732	FALSE	2			-1			-1	FALSE	FALSE	FALSE
	ETS2	JUN	Club	D	0.789229	FALSE	2	1					1	FALSE	FALSE	FALSE
	FOXP1	MEIS2	Club	D	1.70675	FALSE	2	-1					-1	FALSE	FALSE	FALSE
	STAT5A	SP1	Club	D	1.62978	FALSE	2	1					1	FALSE	FALSE	FALSE
	POU2F1	SP1	Club	D	0.280994	FALSE	2							FALSE	FALSE	FALSE
	FOS	SP1	Club	D	0.200592	FALSE	2	1					1	FALSE	FALSE	FALSE
	ESRRA	SP1	Club	D	0.180043	FALSE	2	1					1	FALSE	FALSE	FALSE
	EGR1	GATA6	Club	D	2.32165	FALSE	2	-1					-1	FALSE	FALSE	FALSE
	SP1	MAZ	Club	D	11.1361	FALSE	2		0				0	FALSE	FALSE	FALSE
	VDR	MAZ	Club	D	1.91755	FALSE	2	1					1	FALSE	FALSE	FALSE
	TGIF2	MAZ	Club	D	0.946758	FALSE	2	1					1	FALSE	FALSE	FALSE
	FOXP1	TCF7L2	Club	D	8.10126	FALSE	2	1					1	FALSE	FALSE	FALSE
	TEAD1	TCF7L2	Club	D	0.930606	FALSE	2					1	1	FALSE	FALSE	FALSE
	FOS	AHR	Club	D	1.55243	FALSE	2	1					1	FALSE	FALSE	FALSE
	FOXP1	RUNX1	Club	B	14.1505	FALSE	2	1					1	FALSE	FALSE	FALSE
	NCOA2	RUNX1	Club	D	5.03845	FALSE	2					1	1	FALSE	FALSE	FALSE
	ELF3	RUNX1	Club	C	4.98205	FALSE	2					1	1	FALSE	FALSE	FALSE
	AHR	RUNX1	Club	C	4.30323	FALSE	2			-1			-1	FALSE	FALSE	FALSE
	CUX1	RUNX1	Club	D	3.23941	FALSE	2	-1					-1	FALSE	FALSE	FALSE
	GRHL2	RUNX1	Club	D	2.53809	FALSE	2	-1					-1	FALSE	FALSE	FALSE
	FOS	RUNX1	Club	B	2.41308	FALSE	2	-1					-1	FALSE	FALSE	FALSE
	XBP1	RUNX1	Club	C	2.22211	FALSE	2			0			0	FALSE	FALSE	FALSE
	MEIS1	RUNX1	Club	D	1.94911	FALSE	2	-1					-1	FALSE	FALSE	FALSE
	JUNB	RUNX1	Club	D	1.86957	FALSE	2	1					1	FALSE	FALSE	FALSE
	NR4A1	RUNX1	Club	D	1.78959	FALSE	2		0				0	FALSE	FALSE	FALSE
	EPAS1	RUNX1	Club	D	1.08264	FALSE	2					1	1	FALSE	FALSE	FALSE
	MEF2A	RUNX1	Club	D	0.899717	FALSE	2	-1					-1	FALSE	FALSE	FALSE
	TCF12	RUNX1	Club	D	0.899296	FALSE	2	-1					-1	FALSE	FALSE	FALSE
	NR1H2	RUNX1	Club	D	0.881382	FALSE	2	-1					-1	FALSE	FALSE	FALSE
	CLOCK	RUNX1	Club	D	0.844434	FALSE	2					1	1	FALSE	FALSE	FALSE
	PPARG	RUNX1	Club	D	0.838333	FALSE	2	-1					-1	FALSE	FALSE	FALSE
	FOXP1	TCF12	Club	B	14.0362	FALSE	2	1					1	FALSE	FALSE	FALSE
	TEAD1	TCF12	Club	D	1.2412	FALSE	2					1	1	FALSE	FALSE	FALSE
	TCF12	FOXP1	Club	C	11.177	FALSE	2	1					1	FALSE	FALSE	FALSE
	NCOA2	FOXP1	Club	D	4.96404	FALSE	2					1	1	FALSE	FALSE	FALSE
	CUX1	FOXP1	Club	D	4.6954	FALSE	2	1					1	FALSE	FALSE	FALSE
	RUNX1	FOXP1	Club	B	2.87472	FALSE	2	1					1	FALSE	FALSE	FALSE
	FOXP2	FOXP1	Club	C	2.76304	FALSE	2					1	1	FALSE	FALSE	FALSE
	NCOA1	FOXP1	Club	D	2.13056	FALSE	2					1	1	FALSE	FALSE	FALSE
	MEF2C	FOXP1	Club	C	2.11655	FALSE	2	1					1	FALSE	FALSE	FALSE
	TEAD1	FOXP1	Club	D	2.0816	FALSE	2					1	1	FALSE	FALSE	FALSE
	ARID2	FOXP1	Club	D	1.80426	FALSE	2					1	1	FALSE	FALSE	FALSE
	PBX3	FOXP1	Club	D	1.3899	FALSE	2					1	1	FALSE	FALSE	FALSE
	GRHL2	FOXP1	Club	D	1.05735	FALSE	2	1					1	FALSE	FALSE	FALSE
	ZNF644	FOXP1	Club	D	1.05464	FALSE	2					1	1	FALSE	FALSE	FALSE
	TP63	FOXP1	Club	D	0.853494	FALSE	2			0			0	FALSE	FALSE	FALSE
	TCF4	FOXP1	Club	C	0.843657	FALSE	2	1					1	FALSE	FALSE	FALSE
	TCF7L2	FOXP1	Club	C	0.793235	FALSE	2	1					1	FALSE	FALSE	FALSE
	HMBOX1	FOXP1	Club	C	0.777425	FALSE	2		0				0	FALSE	FALSE	FALSE
	KLF6	FOXP1	Club	D	0.763501	FALSE	2	1					1	FALSE	FALSE	FALSE
	MEIS2	TCF4	Club	D	10.5455	FALSE	2	1					1	FALSE	FALSE	FALSE
	FOXO1	TCF4	Club	D	7.72397	FALSE	2			0			0	FALSE	FALSE	FALSE
	FOXP1	TCF4	Club	A	6.20181	FALSE	2	1					1	FALSE	FALSE	FALSE
	TP63	TCF4	Club	A	5.99674	FALSE	2			0			0	FALSE	FALSE	FALSE
	BCL11A	TCF4	Club	D	5.22381	FALSE	2			0			0	FALSE	FALSE	FALSE
	GATA6	TCF4	Club	D	1.60317	FALSE	2	1					1	FALSE	FALSE	FALSE
	MEIS1	TCF4	Club	C	1.23689	FALSE	2	1					1	FALSE	FALSE	FALSE
	JUND	TCF4	Club	D	1.00124	FALSE	2	1					1	FALSE	FALSE	FALSE
	ETS1	TCF4	Club	B	0.72522	FALSE	2	1					1	FALSE	FALSE	FALSE
	FOXP1	ARID2	Club	C	10.6552	FALSE	2	1					1	FALSE	FALSE	FALSE
	ETS1	ARID2	Club	D	0.742336	FALSE	2	1					1	FALSE	FALSE	FALSE
	TFAP2C	ZNF589	Club	D	0.0999996	FALSE	2	1					1	FALSE	FALSE	FALSE
	FOS	EPAS1	Club	B	5.09051	FALSE	2	1					1	FALSE	FALSE	FALSE
	BHLHE40	EPAS1	Club	D	1.20708	FALSE	2	-1					-1	FALSE	FALSE	FALSE
	PBX3	EPAS1	Club	D	1.14981	FALSE	2					1	1	FALSE	FALSE	FALSE
	RUNX1	EPAS1	Club	D	1.10462	FALSE	2	1					1	FALSE	FALSE	FALSE
	JUN	EPAS1	Club	D	1.07429	FALSE	2	1					1	FALSE	FALSE	FALSE
	STAT3	EPAS1	Club	B	0.888457	FALSE	2	-1					-1	FALSE	FALSE	FALSE
	EGR1	EPAS1	Club	B	0.843535	FALSE	2	1					1	FALSE	FALSE	FALSE
	CEBPA	TP53	Club	D	0.3752	FALSE	2	1					1	FALSE	FALSE	FALSE
	NFKB1	TP53	Club	A	0.360211	FALSE	2			0			0	FALSE	FALSE	FALSE
	SOX6	TP53	Club	A	0.151975	FALSE	2	1					1	FALSE	FALSE	FALSE
	FOXP1	MEF2C	Club	C	13.1645	FALSE	2	-1					-1	FALSE	FALSE	FALSE
	HMBOX1	MEF2C	Club	D	2.09627	FALSE	2		0				0	FALSE	FALSE	FALSE
	TCF7L2	MEF2C	Club	D	1.85817	FALSE	2	-1					-1	FALSE	FALSE	FALSE
	E2F4	ZHX2	Club	D	1.71833	FALSE	2	1					1	FALSE	FALSE	FALSE
	FOS	FOSB	Club	D	83.9425	FALSE	2	-1					-1	FALSE	FALSE	FALSE
	EGR1	FOSB	Club	D	52.6411	FALSE	2	-1					-1	FALSE	FALSE	FALSE
	CEBPD	FOSB	Club	D	0.831583	FALSE	2	-1					-1	FALSE	FALSE	FALSE
	ETS1	FOSB	Club	D	0.786714	FALSE	2	-1					-1	FALSE	FALSE	FALSE
	CUX1	FOXO3	Club	D	3.8097	FALSE	2	1					1	FALSE	FALSE	FALSE
	ZNF644	FOXO3	Club	D	3.38779	FALSE	2					1	1	FALSE	FALSE	FALSE
	FOXP1	FOXO3	Club	D	3.11544	FALSE	2	1					1	FALSE	FALSE	FALSE
	CTCF	FOXO3	Club	D	1.66382	FALSE	2	1					1	FALSE	FALSE	FALSE
	MITF	FOXO3	Club	B	1.3374	FALSE	2		0				0	FALSE	FALSE	FALSE
	ZHX2	FOXO3	Club	D	1.33522	FALSE	2					1	1	FALSE	FALSE	FALSE
	TCF7L2	FOXO3	Club	D	1.08173	FALSE	2	1					1	FALSE	FALSE	FALSE
	FOXP1	NCOA2	Club	D	12.9849	FALSE	2	1					1	FALSE	FALSE	FALSE
	RUNX1	NCOA2	Club	D	2.92235	FALSE	2	1					1	FALSE	FALSE	FALSE
	HIF1A	TP63	Club	D	2.82172	FALSE	2			-1			-1	FALSE	FALSE	FALSE
	CUX1	STAT3	Club	D	7.099	FALSE	2	1					1	FALSE	FALSE	FALSE
	MYC	STAT3	Club	C	6.77708	FALSE	2	1					1	FALSE	FALSE	FALSE
	FOXP1	STAT3	Club	B	5.26848	FALSE	2	1					1	FALSE	FALSE	FALSE
	JUND	STAT3	Club	D	2.93295	FALSE	2	1					1	FALSE	FALSE	FALSE
	KLF13	STAT3	Club	D	2.45667	FALSE	2					1	1	FALSE	FALSE	FALSE
	MEF2C	STAT3	Club	D	2.00019	FALSE	2	1					1	FALSE	FALSE	FALSE
	TCF12	STAT3	Club	D	1.95492	FALSE	2	1					1	FALSE	FALSE	FALSE
	MEF2A	STAT3	Club	D	1.09384	FALSE	2	1					1	FALSE	FALSE	FALSE
	FOXP1	PBX3	Club	C	4.95136	FALSE	2	1					1	FALSE	FALSE	FALSE
	STAT1	PBX3	Club	D	1.83257	FALSE	2		0				0	FALSE	FALSE	FALSE
	TCF7L2	FOSL1	Club	D	0.317118	FALSE	2	1					1	FALSE	FALSE	FALSE
	STAT1	IRF1	Club	A	1.5986	FALSE	2		0				0	FALSE	FALSE	FALSE
	STAT3	IRF1	Club	A	0.228489	FALSE	2	1					1	FALSE	FALSE	FALSE
	RELA	IRF1	Club	A	0.106525	FALSE	2		0				0	FALSE	FALSE	FALSE
	ATF2	RELA	Club	D	0.226861	FALSE	2	1					1	FALSE	FALSE	FALSE
	FOSB	RELA	Club	D	0.116516	FALSE	2	1					1	FALSE	FALSE	FALSE
	KLF6	ATF3	Club	A	19.3412	FALSE	2	1					1	FALSE	FALSE	FALSE
	FOS	ATF3	Club	D	17.9644	FALSE	2	1					1	FALSE	FALSE	FALSE
	EGR1	ATF3	Club	A	8.86303	FALSE	2	1					1	FALSE	FALSE	FALSE
	JUN	ATF3	Club	A	6.69917	FALSE	2	1					1	FALSE	FALSE	FALSE
	CTCF	ATF3	Club	D	2.85099	FALSE	2	1					1	FALSE	FALSE	FALSE
	CEBPB	ATF3	Club	D	1.73265	FALSE	2	1					1	FALSE	FALSE	FALSE
	KLF4	ATF3	Club	A	1.51394	FALSE	2	1					1	FALSE	FALSE	FALSE
	ESR1	ATF3	Club	D	1.07908	FALSE	2	1					1	FALSE	FALSE	FALSE
	JUND	MYC	Club	D	16.6723	FALSE	2	1					1	FALSE	FALSE	FALSE
	ETS2	MYC	Club	A	9.26681	FALSE	2	1					1	FALSE	FALSE	FALSE
	EGR1	MYC	Club	A	4.83696	FALSE	2	1					1	FALSE	FALSE	FALSE
	CEBPD	MYC	Club	C	4.78731	FALSE	2	1					1	FALSE	FALSE	FALSE
	STAT3	MYC	Club	A	4.72715	FALSE	2	1					1	FALSE	FALSE	FALSE
	POU2F1	MYC	Club	A	2.12117	FALSE	2							FALSE	FALSE	FALSE
	JUN	MYC	Club	A	1.28863	FALSE	2	1					1	FALSE	FALSE	FALSE
	SOX9	MYC	Club	D	1.21947	FALSE	2	1					1	FALSE	FALSE	FALSE
	IRF1	MYC	Club	D	1.11483	FALSE	2	1					1	FALSE	FALSE	FALSE
	TEAD4	MYC	Club	D	1.03719	FALSE	2	1					1	FALSE	FALSE	FALSE
	SMAD5	MYC	Club	D	0.800986	FALSE	2	1					1	FALSE	FALSE	FALSE
	FOXP1	TEAD1	Club	D	10.7551	FALSE	2	1					1	FALSE	FALSE	FALSE
	TCF12	TEAD1	Club	C	2.89524	FALSE	2	1					1	FALSE	FALSE	FALSE
	JUN	TEAD1	Club	D	1.31884	FALSE	2	1					1	FALSE	FALSE	FALSE
	EGR1	JUNB	Club	D	46.0836	FALSE	2	1					1	FALSE	FALSE	FALSE
	ETS2	JUNB	Club	D	0.724385	FALSE	2	1					1	FALSE	FALSE	FALSE
	EGR1	JUND	Club	C	21.6532	FALSE	2	1					1	FALSE	FALSE	FALSE
	KLF13	JUND	Club	D	4.87325	FALSE	2					1	1	FALSE	FALSE	FALSE
	FOS	JUND	Club	D	2.98621	FALSE	2	1					1	FALSE	FALSE	FALSE
	CEBPD	JUND	Club	D	1.74988	FALSE	2	1					1	FALSE	FALSE	FALSE
	FOXP1	FOXO1	Club	C	4.07005	FALSE	2	1					1	FALSE	FALSE	FALSE
	TFAP2C	FOXO1	Club	D	0.888081	FALSE	2	1					1	FALSE	FALSE	FALSE
	ESR1	MITF	Club	D	0.457568	FALSE	2	1					1	FALSE	FALSE	FALSE
	FOS	ELF3	Club	D	43.0155	FALSE	2	1					1	FALSE	FALSE	FALSE
	EGR1	ELF3	Club	D	7.72581	FALSE	2	1					1	FALSE	FALSE	FALSE
	EPAS1	ELF3	Club	D	5.47816	FALSE	2					1	1	FALSE	FALSE	FALSE
	KLF5	ELF3	Club	C	1.50142	FALSE	2	1					1	FALSE	FALSE	FALSE
	RUNX1	XBP1	Club	D	2.56192	FALSE	2	1					1	FALSE	FALSE	FALSE
	CEBPA	KLF13	Club	D	11.6923	FALSE	2	1					1	FALSE	FALSE	FALSE
	CEBPD	KLF13	Club	D	0.929957	FALSE	2	1					1	FALSE	FALSE	FALSE
	EGR1	CEBPB	Club	A	3.17674	FALSE	2	1					1	FALSE	FALSE	FALSE
	FOS	CEBPB	Club	C	3.09982	FALSE	2	1					1	FALSE	FALSE	FALSE
	ATF4	CEBPB	Club	A	2.66452	FALSE	2	1					1	FALSE	FALSE	FALSE
	E2F4	CEBPB	Club	D	2.46693	FALSE	2	1					1	FALSE	FALSE	FALSE
	TP53	CEBPA	Club	D	0.857135	FALSE	2	1					1	FALSE	FALSE	FALSE
	EGR1	CEBPA	Club	D	0.612493	FALSE	2	1					1	FALSE	FALSE	FALSE
	NCOA2	GRHL2	Club	D	1.19803	FALSE	2					1	1	FALSE	FALSE	FALSE
	ESR2	GRHL2	Club	D	1.11311	FALSE	2			0			0	FALSE	FALSE	FALSE
	HBP1	CEBPD	Club	D	0.820394	FALSE	2					1	1	FALSE	FALSE	FALSE
	JUND	ETS2	Club	C	25.387	FALSE	2	1					1	FALSE	FALSE	FALSE
	MYC	ETS2	Club	A	13.6873	FALSE	2	1					1	FALSE	FALSE	FALSE
	EGR1	ETS2	Club	D	10.9535	FALSE	2	1					1	FALSE	FALSE	FALSE
	KLF6	ETS2	Club	C	5.29716	FALSE	2	1					1	FALSE	FALSE	FALSE
	JUN	ETS2	Club	A	3.7554	FALSE	2	1					1	FALSE	FALSE	FALSE
	FOS	ETS2	Club	C	2.50451	FALSE	2	1					1	FALSE	FALSE	FALSE
	ERF	ETS2	Club	A	0.89589	FALSE	2		0				0	FALSE	FALSE	FALSE
	JUND	KLF6	Club	C	48.1059	FALSE	2	1					1	FALSE	FALSE	FALSE
	FOS	KLF6	Club	B	30.9201	FALSE	2	1					1	FALSE	FALSE	FALSE
	EGR1	KLF6	Club	D	30.335	FALSE	2	1					1	FALSE	FALSE	FALSE
	ATF3	KLF6	Club	C	16.9915	FALSE	2	1					1	FALSE	FALSE	FALSE
	JUN	KLF6	Club	C	11.5798	FALSE	2	1					1	FALSE	FALSE	FALSE
	JUNB	KLF6	Club	C	6.38381	FALSE	2	1					1	FALSE	FALSE	FALSE
	CEBPD	KLF6	Club	D	1.59979	FALSE	2	1					1	FALSE	FALSE	FALSE
	STAT3	KLF6	Club	D	1.58057	FALSE	2	1					1	FALSE	FALSE	FALSE
	FOSL1	KLF6	Club	D	1.48621	FALSE	2	1					1	FALSE	FALSE	FALSE
	MITF	KLF6	Club	D	1.30648	FALSE	2		0				0	FALSE	FALSE	FALSE
	SRF	KLF6	Club	D	1.14834	FALSE	2	1					1	FALSE	FALSE	FALSE
	FOXO3	KLF6	Club	D	0.969247	FALSE	2	1					1	FALSE	FALSE	FALSE
	EGR1	KLF5	Club	B	11.1866	FALSE	2	1					1	FALSE	FALSE	FALSE
	KLF6	KLF5	Club	D	6.22435	FALSE	2	1					1	FALSE	FALSE	FALSE
	FOS	KLF5	Club	D	1.09532	FALSE	2	1					1	FALSE	FALSE	FALSE
	ESR1	KLF4	Club	D	1.1804	FALSE	2	1					1	FALSE	FALSE	FALSE
	JUND	KLF9	Club	D	17.7907	FALSE	2	-1					-1	FALSE	FALSE	FALSE
	ZNF589	KLF9	Club	D	4.66295	FALSE	2							FALSE	FALSE	FALSE
	FOS	KLF9	Club	B	2.64864	FALSE	2	-1					-1	FALSE	FALSE	FALSE
	EGR1	KLF9	Club	B	1.783	FALSE	2	-1					-1	FALSE	FALSE	FALSE
	KLF5	KLF9	Club	D	0.896757	FALSE	2	-1					-1	FALSE	FALSE	FALSE
	MAF	KLF9	Club	D	0.826332	FALSE	2			0			0	FALSE	FALSE	FALSE
	CEBPD	KLF9	Club	C	0.783746	FALSE	2	-1					-1	FALSE	FALSE	FALSE
	FOS	NR4A1	Club	D	42.5254	FALSE	2	1					1	FALSE	FALSE	FALSE
	EGR1	NR4A1	Club	B	17.0892	FALSE	2	1					1	FALSE	FALSE	FALSE
	BCL6	NR4A1	Club	D	2.04735	FALSE	2	1					1	FALSE	FALSE	FALSE
	HBP1	NR4A1	Club	D	0.89997	FALSE	2					1	1	FALSE	FALSE	FALSE
	FOXP1	NRP1	Club	D	0.9153	TRUE	1	-1					-1	FALSE	FALSE	FALSE
	GATA6	NRP1	Club	D	0.642358	TRUE	1	1					1	FALSE	FALSE	FALSE
	EGR1	NFIC	Club	B	11.4407	FALSE	2	-1					-1	FALSE	FALSE	FALSE
	RXRA	NFIC	Club	C	5.54431	FALSE	2	-1					-1	FALSE	FALSE	FALSE
	ZBTB7A	NFIC	Club	C	4.05047	FALSE	2	1					1	FALSE	FALSE	FALSE
	SMAD5	NFIC	Club	D	3.47882	FALSE	2	-1					-1	FALSE	FALSE	FALSE
	KLF9	NFIC	Club	C	3.04474	FALSE	2	-1					-1	FALSE	FALSE	FALSE
	NFKB1	NFIC	Club	D	2.47673	FALSE	2			0			0	FALSE	FALSE	FALSE
	MAZ	NFIC	Club	D	2.08391	FALSE	2			0			0	FALSE	FALSE	FALSE
	FOS	NFIC	Club	D	1.84815	FALSE	2	-1					-1	FALSE	FALSE	FALSE
	CEBPD	NFIC	Club	D	1.78378	FALSE	2	-1					-1	FALSE	FALSE	FALSE
	MYC	ATF4	Club	A	3.49309	FALSE	2	1					1	FALSE	FALSE	FALSE
	ZBED1	ATF4	Club	D	3.20536	FALSE	2					1	1	FALSE	FALSE	FALSE
	ETS1	ATF4	Club	C	1.4691	FALSE	2	1					1	FALSE	FALSE	FALSE
	CEBPD	ATF4	Club	D	1.08464	FALSE	2	1					1	FALSE	FALSE	FALSE
	TFAP2C	BCL6	Club	C	0.715081	FALSE	2	1					1	FALSE	FALSE	FALSE
	EGR1	BCL6	Club	D	0.487619	FALSE	2	-1					-1	FALSE	FALSE	FALSE
	FOS	TGIF2	Club	D	0.258315	FALSE	2	1					1	FALSE	FALSE	FALSE
	JUN	CD209	Club	D	8.77e-19	TRUE	1	-1					-1	FALSE	FALSE	FALSE
	MITF	TMPRSS2	Club	D	2.44452	TRUE	1		0				0	FALSE	FALSE	FALSE
	KLF13	FURIN	Club	D	0.32519	TRUE	1					1	1	FALSE	FALSE	FALSE
	CEBPA	FURIN	Club	D	0.194961	TRUE	1	1					1	FALSE	FALSE	FALSE
	EGR1	FURIN	Club	D	0.119035	TRUE	1	1					1	FALSE	FALSE	FALSE
	HINFP	CTSL	Club	D	1.24496	TRUE	1		0				0	FALSE	FALSE	FALSE
	FOXA1	CTSL	Club	D	0.627088	TRUE	1	1					1	FALSE	FALSE	FALSE
	RELA	CTSL	Club	D	0.622711	TRUE	1		0				0	FALSE	FALSE	FALSE
	SP1	CTSL	Club	D	0.368576	TRUE	1		0				0	FALSE	FALSE	FALSE
	STAT3	IFITM3	Club	D	1.74874	TRUE	1	1					1	FALSE	FALSE	FALSE
	FOXP1	IFITM3	Club	D	0.926766	TRUE	1	1					1	FALSE	FALSE	FALSE
	FOS	EGR1	Dendritic	D	8.86506	FALSE	2	1					1	FALSE	FALSE	FALSE
	JUN	EGR1	Dendritic	D	3.67484	FALSE	2	1					1	FALSE	FALSE	FALSE
	TP53	EGR1	Dendritic	A	0.899245	FALSE	2	1					1	FALSE	FALSE	FALSE
	FOS	BHLHE40	Dendritic	B	1.63054	FALSE	2	1					1	FALSE	FALSE	FALSE
	JUN	BHLHE40	Dendritic	C	1.18465	FALSE	2	1					1	FALSE	FALSE	FALSE
	KLF6	BHLHE40	Dendritic	D	0.635171	FALSE	2	1					1	FALSE	FALSE	FALSE
	NFIC	BHLHE40	Dendritic	D	0.512688	FALSE	2	1					1	FALSE	FALSE	FALSE
	FOXP1	BHLHE40	Dendritic	D	0.482698	FALSE	2	1					1	TRUE	FALSE	TRUE
	CEBPD	BHLHE40	Dendritic	D	0.350763	FALSE	2	1					1	FALSE	FALSE	FALSE
	ATF3	BHLHE40	Dendritic	C	0.270647	FALSE	2	1					1	FALSE	FALSE	FALSE
	KLF13	BHLHE40	Dendritic	D	0.228647	FALSE	2					1	1	FALSE	FALSE	FALSE
	SOX6	BHLHE40	Dendritic	D	0.214462	FALSE	2	1					1	FALSE	FALSE	FALSE
	NFE2L2	BHLHE40	Dendritic	D	0.191568	FALSE	2			-1			-1	FALSE	FALSE	FALSE
	KLF4	BHLHE40	Dendritic	D	0.186597	FALSE	2	1					1	FALSE	FALSE	FALSE
	ZEB2	NFE2L2	Dendritic	D	9.2926	FALSE	2					1	1	FALSE	FALSE	FALSE
	MITF	NFE2L2	Dendritic	D	5.4395	FALSE	2		0				0	FALSE	FALSE	FALSE
	TCF7L2	NFE2L2	Dendritic	D	2.8749	FALSE	2	1					1	FALSE	FALSE	FALSE
	ELF1	NFE2L2	Dendritic	C	1.36285	FALSE	2	1					1	FALSE	FALSE	FALSE
	KLF6	RBPJ	Dendritic	D	4.02592	FALSE	2	1					1	FALSE	FALSE	FALSE
	FOS	RBPJ	Dendritic	D	3.8608	FALSE	2	1					1	FALSE	FALSE	FALSE
	STAT3	RBPJ	Dendritic	D	2.15221	FALSE	2	1					1	FALSE	FALSE	FALSE
	ATF2	RBPJ	Dendritic	C	0.952721	FALSE	2	1					1	FALSE	FALSE	FALSE
	NR4A1	RBPJ	Dendritic	D	0.908239	FALSE	2		0				0	FALSE	FALSE	FALSE
	RELA	RBPJ	Dendritic	D	0.636417	FALSE	2		0				0	FALSE	FALSE	FALSE
	CEBPB	RBPJ	Dendritic	D	0.51688	FALSE	2	1					1	FALSE	FALSE	FALSE
	FOXO1	RBPJ	Dendritic	D	0.490816	FALSE	2			-1			-1	FALSE	FALSE	FALSE
	TP53	RBPJ	Dendritic	B	0.450666	FALSE	2	1					1	FALSE	FALSE	FALSE
	FOXP1	RELA	Dendritic	D	0.295463	FALSE	2	1					1	TRUE	FALSE	TRUE
	TCF4	MEF2C	Dendritic	C	5.90646	FALSE	2	-1					-1	FALSE	FALSE	FALSE
	RUNX3	MEF2C	Dendritic	D	5.71423	FALSE	2	-1					-1	FALSE	FALSE	FALSE
	MEF2A	MEF2C	Dendritic	C	4.084	FALSE	2	-1					-1	FALSE	FALSE	FALSE
	POU2F2	MEF2C	Dendritic	D	3.10342	FALSE	2	-1					-1	FALSE	FALSE	FALSE
	JUNB	MEF2C	Dendritic	D	1.9253	FALSE	2	-1					-1	FALSE	FALSE	FALSE
	PPARG	MEF2C	Dendritic	D	1.90383	FALSE	2	1					1	FALSE	FALSE	FALSE
	NR4A1	MEF2C	Dendritic	D	1.7515	FALSE	2		0				0	FALSE	FALSE	FALSE
	FOXP1	MEF2C	Dendritic	C	1.19542	FALSE	2	-1					-1	TRUE	FALSE	TRUE
	NFIC	MEF2C	Dendritic	D	0.927668	FALSE	2	1					1	FALSE	FALSE	FALSE
	CREM	MEF2C	Dendritic	D	0.908507	FALSE	2					1	1	FALSE	FALSE	FALSE
	IRF4	MEF2C	Dendritic	D	0.773524	FALSE	2	-1					-1	FALSE	FALSE	FALSE
	MEF2C	FLI1	Dendritic	C	0.901417	FALSE	2	-1					-1	FALSE	FALSE	FALSE
	MEF2A	FLI1	Dendritic	D	0.796798	FALSE	2	-1					-1	FALSE	FALSE	FALSE
	ETS1	FLI1	Dendritic	A	0.776471	FALSE	2	1					1	FALSE	FALSE	FALSE
	PPARG	TCF7L2	Dendritic	D	30.3243	FALSE	2	1					1	FALSE	FALSE	FALSE
	FOXO1	TCF7L2	Dendritic	D	6.69088	FALSE	2			-1			-1	FALSE	FALSE	FALSE
	CEBPB	TCF7L2	Dendritic	D	1.79128	FALSE	2	1					1	FALSE	FALSE	FALSE
	MITF	TCF7L2	Dendritic	D	1.45689	FALSE	2		0				0	FALSE	FALSE	FALSE
	CTCF	TCF7L2	Dendritic	D	1.41237	FALSE	2	1					1	FALSE	FALSE	FALSE
	STAT1	TCF7L2	Dendritic	B	1.35686	FALSE	2		0				0	TRUE	TRUE	FALSE
	FOXP1	TCF7L2	Dendritic	D	1.06948	FALSE	2	1					1	TRUE	FALSE	TRUE
	FOS	AHR	Dendritic	D	9.38948	FALSE	2	1					1	FALSE	FALSE	FALSE
	E2F4	RUNX3	Dendritic	D	0.841854	FALSE	2	-1					-1	FALSE	FALSE	FALSE
	POU2F2	RUNX3	Dendritic	C	0.584611	FALSE	2	-1					-1	FALSE	FALSE	FALSE
	ETV6	RUNX1	Dendritic	C	7.61903	FALSE	2	-1					-1	FALSE	FALSE	FALSE
	PPARG	RUNX1	Dendritic	D	6.25773	FALSE	2	-1					-1	FALSE	FALSE	FALSE
	PBX3	RUNX1	Dendritic	D	5.89647	FALSE	2					1	1	FALSE	FALSE	FALSE
	HMBOX1	RUNX1	Dendritic	D	4.84931	FALSE	2		0				0	FALSE	FALSE	FALSE
	MEF2A	RUNX1	Dendritic	D	4.72116	FALSE	2	-1					-1	FALSE	FALSE	FALSE
	CUX1	RUNX1	Dendritic	D	3.30716	FALSE	2	-1					-1	FALSE	FALSE	FALSE
	BACH1	RUNX1	Dendritic	C	2.98996	FALSE	2	-1					-1	FALSE	FALSE	FALSE
	TCF7L2	RUNX1	Dendritic	D	2.98807	FALSE	2	-1					-1	FALSE	FALSE	FALSE
	NRF1	RUNX1	Dendritic	D	1.56606	FALSE	2	-1					-1	FALSE	FALSE	FALSE
	MITF	RUNX1	Dendritic	B	1.46714	FALSE	2		0				0	FALSE	FALSE	FALSE
	USF1	RUNX1	Dendritic	D	1.40711	FALSE	2	-1					-1	FALSE	FALSE	FALSE
	NR3C1	RUNX1	Dendritic	D	1.34397	FALSE	2	-1					-1	FALSE	FALSE	FALSE
	KLF6	RUNX1	Dendritic	D	1.15654	FALSE	2	-1					-1	FALSE	FALSE	FALSE
	FOXO1	RUNX1	Dendritic	D	1.02056	FALSE	2			0			0	FALSE	FALSE	FALSE
	FOS	RUNX1	Dendritic	B	0.989239	FALSE	2	-1					-1	FALSE	FALSE	FALSE
	FOXP1	RUNX1	Dendritic	B	0.986195	FALSE	2	1					1	TRUE	FALSE	TRUE
	KLF4	RUNX1	Dendritic	D	0.953569	FALSE	2	1					1	FALSE	FALSE	FALSE
	SPI1	RUNX1	Dendritic	A	0.825374	FALSE	2	-1					-1	FALSE	FALSE	FALSE
	ATF4	RUNX1	Dendritic	D	0.817	FALSE	2	-1					-1	FALSE	FALSE	FALSE
	PBX3	TCF12	Dendritic	D	20.8865	FALSE	2					1	1	FALSE	FALSE	FALSE
	NR3C1	TCF12	Dendritic	C	6.81194	FALSE	2	1					1	FALSE	FALSE	FALSE
	FOXP1	TCF12	Dendritic	B	4.48949	FALSE	2	1					1	TRUE	FALSE	TRUE
	FLI1	TCF12	Dendritic	D	4.24316	FALSE	2	1					1	FALSE	FALSE	FALSE
	MITF	TCF12	Dendritic	D	3.82329	FALSE	2		0				0	FALSE	FALSE	FALSE
	FOXO1	TCF12	Dendritic	D	2.05739	FALSE	2			0			0	FALSE	FALSE	FALSE
	CEBPB	TCF12	Dendritic	D	1.01381	FALSE	2	1					1	FALSE	FALSE	FALSE
	HMBOX1	TCF12	Dendritic	D	1.0103	FALSE	2		0				0	FALSE	FALSE	FALSE
	ESR1	FOXP2	Dendritic	D	4.47457	FALSE	2	-1					-1	FALSE	FALSE	FALSE
	MITF	FOXP2	Dendritic	D	1.46652	FALSE	2		0				0	FALSE	FALSE	FALSE
	AHR	FOXP2	Dendritic	D	1.44453	FALSE	2			-1			-1	FALSE	FALSE	FALSE
	PPARG	FOXP1	Dendritic	D	9.66852	FALSE	2	1					1	FALSE	FALSE	FALSE
	MEF2A	FOXP1	Dendritic	D	7.16943	FALSE	2	1					1	FALSE	FALSE	FALSE
	MITF	FOXP1	Dendritic	B	6.40045	FALSE	2		0				0	FALSE	FALSE	FALSE
	TCF12	FOXP1	Dendritic	C	3.72555	FALSE	2	1					1	FALSE	FALSE	FALSE
	NR3C1	FOXP1	Dendritic	D	2.50349	FALSE	2	1					1	FALSE	FALSE	FALSE
	FLI1	FOXP1	Dendritic	D	2.41688	FALSE	2	1					1	FALSE	FALSE	FALSE
	BACH1	FOXP1	Dendritic	D	2.3638	FALSE	2	1					1	FALSE	FALSE	FALSE
	CREB1	FOXP1	Dendritic	D	1.99567	FALSE	2	1					1	FALSE	FALSE	FALSE
	NCOA2	FOXP1	Dendritic	D	1.98012	FALSE	2					1	1	FALSE	FALSE	FALSE
	FOS	FOXP1	Dendritic	B	1.95806	FALSE	2	1					1	FALSE	FALSE	FALSE
	CEBPB	FOXP1	Dendritic	D	1.71331	FALSE	2	1					1	FALSE	FALSE	FALSE
	FOXP2	FOXP1	Dendritic	C	1.62073	FALSE	2					1	1	FALSE	FALSE	FALSE
	ARID2	FOXP1	Dendritic	D	1.14862	FALSE	2					1	1	FALSE	FALSE	FALSE
	ZEB2	FOXP1	Dendritic	D	1.13679	FALSE	2					1	1	FALSE	FALSE	FALSE
	ARNT	FOXP1	Dendritic	D	1.00985	FALSE	2			0			0	FALSE	FALSE	FALSE
	PBX3	FOXP1	Dendritic	D	0.960075	FALSE	2					1	1	FALSE	FALSE	FALSE
	TCF7L2	FOXP1	Dendritic	C	0.925821	FALSE	2	1					1	FALSE	FALSE	FALSE
	ESRRA	FOXP1	Dendritic	D	0.827323	FALSE	2	1					1	FALSE	FALSE	FALSE
	CUX1	FOXP1	Dendritic	D	0.765556	FALSE	2	1					1	FALSE	FALSE	FALSE
	FOXK2	FOXP1	Dendritic	D	0.755229	FALSE	2		0				0	FALSE	FALSE	FALSE
	FOXP1	ADNP	Dendritic	D	2.83342	FALSE	2	1					1	TRUE	FALSE	TRUE
	FOS	ADNP	Dendritic	D	0.841051	FALSE	2	1					1	FALSE	FALSE	FALSE
	MEF2C	HIF1A	Dendritic	D	5.97283	FALSE	2	1					1	FALSE	FALSE	FALSE
	STAT3	HIF1A	Dendritic	A	4.17678	FALSE	2	1					1	FALSE	FALSE	FALSE
	FOS	HIF1A	Dendritic	D	2.04315	FALSE	2	1					1	FALSE	FALSE	FALSE
	EPAS1	HIF1A	Dendritic	B	0.719674	FALSE	2					1	1	FALSE	FALSE	FALSE
	MITF	BACH1	Dendritic	D	9.11187	FALSE	2		0				0	FALSE	FALSE	FALSE
	FOXP1	BACH1	Dendritic	B	3.52526	FALSE	2	1					1	TRUE	FALSE	TRUE
	FOS	JUN	Dendritic	D	19.8543	FALSE	2	1					1	FALSE	FALSE	FALSE
	STAT3	JUN	Dendritic	D	3.87033	FALSE	2	1					1	FALSE	FALSE	FALSE
	RUNX1	JUN	Dendritic	D	2.8749	FALSE	2	1					1	FALSE	FALSE	FALSE
	NR3C1	JUN	Dendritic	D	2.49242	FALSE	2	1					1	FALSE	FALSE	FALSE
	EGR1	JUN	Dendritic	A	1.73185	FALSE	2	1					1	FALSE	FALSE	FALSE
	ELF1	JUN	Dendritic	D	1.48224	FALSE	2	1					1	FALSE	FALSE	FALSE
	ETS2	JUN	Dendritic	D	1.05421	FALSE	2	1					1	FALSE	FALSE	FALSE
	GATA2	MEIS1	Dendritic	D	2.41943	FALSE	2	-1					-1	FALSE	FALSE	FALSE
	EGR1	MEIS1	Dendritic	D	1.42634	FALSE	2	-1					-1	FALSE	FALSE	FALSE
	MITF	MEIS1	Dendritic	D	0.559291	FALSE	2		0				0	FALSE	FALSE	FALSE
	EGR1	MAFG	Dendritic	D	0.620231	FALSE	2	1					1	FALSE	FALSE	FALSE
	JUNB	TCF4	Dendritic	D	1.12958	FALSE	2	1					1	FALSE	FALSE	FALSE
	STAT3	TCF4	Dendritic	D	0.379152	FALSE	2	1					1	FALSE	FALSE	FALSE
	MEIS1	TCF4	Dendritic	C	0.247723	FALSE	2	1					1	FALSE	FALSE	FALSE
	MEF2C	TCF4	Dendritic	B	0.234097	FALSE	2	1					1	FALSE	FALSE	FALSE
	PBX3	TCF4	Dendritic	D	0.214842	FALSE	2					1	1	FALSE	FALSE	FALSE
	NFATC1	TCF4	Dendritic	C	0.18035	FALSE	2	1					1	FALSE	FALSE	FALSE
	RUNX1	TCF4	Dendritic	D	0.168389	FALSE	2	1					1	FALSE	FALSE	FALSE
	FOSB	FOS	Dendritic	D	37.6685	FALSE	2	-1					-1	FALSE	FALSE	FALSE
	JUN	FOS	Dendritic	A	30.4737	FALSE	2	-1					-1	FALSE	FALSE	FALSE
	EGR1	FOS	Dendritic	D	10.2061	FALSE	2	1					1	FALSE	FALSE	FALSE
	CEBPD	FOS	Dendritic	D	8.48175	FALSE	2	1					1	FALSE	FALSE	FALSE
	AHR	FOS	Dendritic	A	8.17101	FALSE	2			-1			-1	FALSE	FALSE	FALSE
	ETS2	FOS	Dendritic	D	3.31066	FALSE	2	-1					-1	FALSE	FALSE	FALSE
	CEBPB	FOS	Dendritic	A	3.02826	FALSE	2	1					1	FALSE	FALSE	FALSE
	SPI1	FOS	Dendritic	D	1.77387	FALSE	2	1					1	FALSE	FALSE	FALSE
	NR1H2	FOS	Dendritic	D	1.423	FALSE	2	1					1	FALSE	FALSE	FALSE
	NFIC	FOS	Dendritic	D	0.992243	FALSE	2	1					1	FALSE	FALSE	FALSE
	FOXP1	FOS	Dendritic	D	0.967812	FALSE	2	1					1	TRUE	FALSE	TRUE
	CREB1	FOS	Dendritic	A	0.96171	FALSE	2	1					1	FALSE	FALSE	FALSE
	MEF2A	CUX1	Dendritic	D	14.0195	FALSE	2	1					1	FALSE	FALSE	FALSE
	RUNX1	CUX1	Dendritic	B	9.53236	FALSE	2	1					1	FALSE	FALSE	FALSE
	MITF	CUX1	Dendritic	B	7.34965	FALSE	2		0				0	FALSE	FALSE	FALSE
	TCF12	CUX1	Dendritic	D	7.21933	FALSE	2	1					1	FALSE	FALSE	FALSE
	PBX3	CUX1	Dendritic	D	3.16378	FALSE	2					1	1	FALSE	FALSE	FALSE
	PPARG	CUX1	Dendritic	D	2.93072	FALSE	2	1					1	FALSE	FALSE	FALSE
	TCF7L2	CUX1	Dendritic	D	2.25861	FALSE	2	1					1	FALSE	FALSE	FALSE
	HMBOX1	CUX1	Dendritic	D	1.99628	FALSE	2		0				0	FALSE	FALSE	FALSE
	NCOA2	CUX1	Dendritic	D	1.94261	FALSE	2					1	1	FALSE	FALSE	FALSE
	ZEB2	CUX1	Dendritic	D	1.34478	FALSE	2					1	1	FALSE	FALSE	FALSE
	FOXO1	CUX1	Dendritic	D	1.14821	FALSE	2			0			0	FALSE	FALSE	FALSE
	CREB1	CUX1	Dendritic	D	1.05133	FALSE	2	1					1	FALSE	FALSE	FALSE
	FOXP1	CUX1	Dendritic	D	0.896601	FALSE	2	1					1	TRUE	FALSE	TRUE
	TCF7L2	PPARG	Dendritic	D	29.6126	FALSE	2	-1					-1	FALSE	FALSE	FALSE
	NR4A3	PPARG	Dendritic	D	3.897	FALSE	2	-1					-1	FALSE	FALSE	FALSE
	ATF3	PPARG	Dendritic	D	2.71178	FALSE	2	-1					-1	FALSE	FALSE	FALSE
	FOXO1	PPARG	Dendritic	A	2.20873	FALSE	2			0			0	FALSE	FALSE	FALSE
	FOSL2	PPARG	Dendritic	D	1.29063	FALSE	2	-1					-1	FALSE	FALSE	FALSE
	CEBPB	PPARG	Dendritic	B	1.26993	FALSE	2	1					1	FALSE	FALSE	FALSE
	CEBPD	PPARG	Dendritic	D	1.17639	FALSE	2	-1					-1	FALSE	FALSE	FALSE
	ETS1	ZEB1	Dendritic	D	1.58633	FALSE	2	1					1	FALSE	FALSE	FALSE
	MEF2A	ZEB1	Dendritic	C	1.14534	FALSE	2	-1					-1	FALSE	FALSE	FALSE
	E2F4	ZEB1	Dendritic	D	0.861618	FALSE	2	-1					-1	FALSE	FALSE	FALSE
	GATA2	ZEB1	Dendritic	D	0.429607	FALSE	2	-1					-1	FALSE	FALSE	FALSE
	ERG	ZEB1	Dendritic	D	0.37565	FALSE	2	-1					-1	FALSE	FALSE	FALSE
	FOS	ZEB2	Dendritic	D	16.8956	FALSE	2	-1					-1	FALSE	FALSE	FALSE
	PPARG	ZEB2	Dendritic	C	16.3122	FALSE	2	-1					-1	FALSE	FALSE	FALSE
	MITF	ZEB2	Dendritic	B	10.4373	FALSE	2		0				0	FALSE	FALSE	FALSE
	MEF2A	ZEB2	Dendritic	D	9.50875	FALSE	2	-1					-1	FALSE	FALSE	FALSE
	TCF12	ZEB2	Dendritic	D	5.02479	FALSE	2	-1					-1	FALSE	FALSE	FALSE
	FOXO1	ZEB2	Dendritic	D	3.30854	FALSE	2			0			0	FALSE	FALSE	FALSE
	CEBPB	ZEB2	Dendritic	D	0.977807	FALSE	2	-1					-1	FALSE	FALSE	FALSE
	TFDP1	TP53	Dendritic	D	0.388722	FALSE	2		0				0	FALSE	FALSE	FALSE
	IRF1	TP53	Dendritic	A	0.337646	FALSE	2	1					1	TRUE	TRUE	FALSE
	EGR1	TP53	Dendritic	A	0.20749	FALSE	2	1					1	FALSE	FALSE	FALSE
	NCOA2	ETV6	Dendritic	D	16.4955	FALSE	2					1	1	FALSE	FALSE	FALSE
	PBX3	ETV6	Dendritic	D	9.177	FALSE	2					1	1	FALSE	FALSE	FALSE
	RUNX1	ETV6	Dendritic	B	7.12762	FALSE	2	1					1	FALSE	FALSE	FALSE
	FOXO1	ETV6	Dendritic	D	5.57902	FALSE	2			0			0	FALSE	FALSE	FALSE
	PPARG	ETV6	Dendritic	D	4.83309	FALSE	2	1					1	FALSE	FALSE	FALSE
	TCF12	ETV6	Dendritic	D	4.44852	FALSE	2	1					1	FALSE	FALSE	FALSE
	MITF	ETV6	Dendritic	B	3.19663	FALSE	2		0				0	FALSE	FALSE	FALSE
	TCF7L2	ETV6	Dendritic	D	2.16545	FALSE	2	1					1	FALSE	FALSE	FALSE
	RBPJ	ETV6	Dendritic	D	1.56261	FALSE	2					1	1	FALSE	FALSE	FALSE
	BCL11A	ETV6	Dendritic	C	1.20893	FALSE	2			0			0	FALSE	FALSE	FALSE
	ZEB1	ETV6	Dendritic	D	0.905079	FALSE	2					1	1	FALSE	FALSE	FALSE
	MITF	MEF2A	Dendritic	D	8.00985	FALSE	2		0				0	FALSE	FALSE	FALSE
	EGR1	MEF2A	Dendritic	D	1.29681	FALSE	2	1					1	FALSE	FALSE	FALSE
	E2F4	ZC3H8	Dendritic	D	0.492723	FALSE	2	1					1	FALSE	FALSE	FALSE
	FOS	FOSB	Dendritic	D	27.2861	FALSE	2	-1					-1	FALSE	FALSE	FALSE
	EGR1	FOSB	Dendritic	D	22.2466	FALSE	2	-1					-1	FALSE	FALSE	FALSE
	MITF	FOSB	Dendritic	D	1.59178	FALSE	2		0				0	FALSE	FALSE	FALSE
	CUX1	FOSB	Dendritic	D	1.30033	FALSE	2	-1					-1	FALSE	FALSE	FALSE
	STAT3	VDR	Dendritic	D	0.777116	FALSE	2	-1					-1	FALSE	FALSE	FALSE
	FOXP1	IKZF1	Dendritic	D	2.27587	FALSE	2	-1					-1	TRUE	FALSE	TRUE
	FOXK2	IKZF1	Dendritic	D	0.678439	FALSE	2		0				0	FALSE	FALSE	FALSE
	NFKB1	IKZF1	Dendritic	D	0.464332	FALSE	2			0			0	TRUE	TRUE	FALSE
	ARID2	NCOA2	Dendritic	C	3.63058	FALSE	2					1	1	FALSE	FALSE	FALSE
	CREB1	NCOA2	Dendritic	C	3.20339	FALSE	2	1					1	FALSE	FALSE	FALSE
	RUNX1	NCOA2	Dendritic	D	1.17623	FALSE	2	1					1	FALSE	FALSE	FALSE
	ATF4	NCOA2	Dendritic	D	0.879877	FALSE	2	1					1	FALSE	FALSE	FALSE
	MITF	NCOA2	Dendritic	D	0.701667	FALSE	2		0				0	FALSE	FALSE	FALSE
	ETS1	SPI1	Dendritic	D	6.49979	FALSE	2	-1					-1	FALSE	FALSE	FALSE
	FOS	SPI1	Dendritic	D	3.16832	FALSE	2	-1					-1	FALSE	FALSE	FALSE
	CTCF	SPI1	Dendritic	D	2.30691	FALSE	2	-1					-1	FALSE	FALSE	FALSE
	RBPJ	SPI1	Dendritic	D	1.73442	FALSE	2					-1	-1	FALSE	FALSE	FALSE
	POU2F2	SPI1	Dendritic	A	0.990906	FALSE	2	-1					-1	FALSE	FALSE	FALSE
	ELF1	SPI1	Dendritic	D	0.961168	FALSE	2	-1					-1	FALSE	FALSE	FALSE
	HIF1A	STAT3	Dendritic	D	5.79254	FALSE	2			-1			-1	FALSE	FALSE	FALSE
	FOS	STAT3	Dendritic	B	1.50843	FALSE	2	1					1	FALSE	FALSE	FALSE
	RBPJ	STAT3	Dendritic	D	1.05183	FALSE	2					1	1	FALSE	FALSE	FALSE
	ATF7	STAT3	Dendritic	D	1.05084	FALSE	2					1	1	FALSE	FALSE	FALSE
	JUNB	STAT3	Dendritic	D	0.806377	FALSE	2	1					1	FALSE	FALSE	FALSE
	JUN	STAT3	Dendritic	D	0.69325	FALSE	2	1					1	FALSE	FALSE	FALSE
	NFE2L2	STAT3	Dendritic	D	0.691752	FALSE	2			0			0	FALSE	FALSE	FALSE
	TCF7L2	STAT3	Dendritic	A	0.591625	FALSE	2	1					1	FALSE	FALSE	FALSE
	ZNF589	STAT3	Dendritic	D	0.55986	FALSE	2					1	1	FALSE	FALSE	FALSE
	IRF1	STAT1	Dendritic	B	0.540365	FALSE	2	1					1	TRUE	TRUE	FALSE
	CEBPA	STAT1	Dendritic	D	0.385362	FALSE	2	1					1	FALSE	FALSE	FALSE
	RUNX1	PBX3	Dendritic	D	4.36251	FALSE	2	1					1	FALSE	FALSE	FALSE
	GATA3	SOX6	Dendritic	C	1.82386	FALSE	2	-1					-1	FALSE	FALSE	FALSE
	SMAD1	SOX6	Dendritic	D	1.31417	FALSE	2	-1					-1	FALSE	FALSE	FALSE
	IKZF1	SOX6	Dendritic	D	0.358869	FALSE	2	-1					-1	FALSE	FALSE	FALSE
	MAFF	SOX6	Dendritic	D	0.26529	FALSE	2					1	1	FALSE	FALSE	FALSE
	TEAD1	SOX6	Dendritic	D	0.236609	FALSE	2					1	1	FALSE	FALSE	FALSE
	E2F1	NFKB1	Dendritic	D	1.49076	FALSE	2	1					1	FALSE	FALSE	FALSE
	RBPJ	NFKB1	Dendritic	A	0.491768	FALSE	2					1	1	FALSE	FALSE	FALSE
	STAT5A	NFKB1	Dendritic	D	0.412456	FALSE	2	1					1	FALSE	FALSE	FALSE
	NR3C1	NFKB1	Dendritic	D	0.332769	FALSE	2	1					1	FALSE	FALSE	FALSE
	BCL11A	NFKB1	Dendritic	D	0.262046	FALSE	2			0			0	FALSE	FALSE	FALSE
	FOXP1	NFKB1	Dendritic	D	0.257955	FALSE	2	1					1	TRUE	FALSE	TRUE
	FOS	NFIC	Dendritic	D	2.73407	FALSE	2	-1					-1	FALSE	FALSE	FALSE
	NRF1	NFIC	Dendritic	D	1.74158	FALSE	2	-1					-1	FALSE	FALSE	FALSE
	ADNP	NFIC	Dendritic	D	1.60137	FALSE	2					1	1	FALSE	FALSE	FALSE
	SMAD1	NFIC	Dendritic	D	1.19774	FALSE	2	-1					-1	FALSE	FALSE	FALSE
	YY1	NFIC	Dendritic	D	0.797254	FALSE	2	-1					-1	FALSE	FALSE	FALSE
	STAT1	NFIC	Dendritic	D	0.496038	FALSE	2		0				0	TRUE	TRUE	FALSE
	EGR1	JUNB	Dendritic	D	12.0291	FALSE	2	1					1	FALSE	FALSE	FALSE
	ETS2	JUNB	Dendritic	D	5.30767	FALSE	2	1					1	FALSE	FALSE	FALSE
	HIF1A	JUNB	Dendritic	D	3.79068	FALSE	2			0			0	FALSE	FALSE	FALSE
	MYC	JUNB	Dendritic	A	2.78115	FALSE	2	1					1	FALSE	FALSE	FALSE
	NFKB1	JUNB	Dendritic	A	2.34346	FALSE	2			0			0	TRUE	TRUE	FALSE
	STAT3	JUNB	Dendritic	A	1.19726	FALSE	2	1					1	FALSE	FALSE	FALSE
	ELF1	JUNB	Dendritic	D	1.18686	FALSE	2	1					1	FALSE	FALSE	FALSE
	ETS1	EPAS1	Dendritic	B	3.82207	FALSE	2	-1					-1	FALSE	FALSE	FALSE
	ERG	EPAS1	Dendritic	C	2.37838	FALSE	2	1					1	FALSE	FALSE	FALSE
	NRF1	EPAS1	Dendritic	D	2.35594	FALSE	2	1					1	FALSE	FALSE	FALSE
	HBP1	EPAS1	Dendritic	D	1.30993	FALSE	2							FALSE	FALSE	FALSE
	MEIS2	EPAS1	Dendritic	D	1.22392	FALSE	2	1					1	FALSE	FALSE	FALSE
	FOSL2	EPAS1	Dendritic	D	1.02009	FALSE	2	1					1	FALSE	FALSE	FALSE
	FLI1	EPAS1	Dendritic	C	0.712447	FALSE	2	1					1	FALSE	FALSE	FALSE
	CUX1	EPAS1	Dendritic	D	0.59835	FALSE	2	1					1	FALSE	FALSE	FALSE
	TCF7L2	EPAS1	Dendritic	D	0.580322	FALSE	2	-1					-1	FALSE	FALSE	FALSE
	FOS	JUND	Dendritic	D	3.75536	FALSE	2	1					1	FALSE	FALSE	FALSE
	ATF3	ELF1	Dendritic	D	1.81072	FALSE	2	1					1	FALSE	FALSE	FALSE
	FOXP1	ELF1	Dendritic	D	1.76439	FALSE	2	1					1	TRUE	FALSE	TRUE
	FOS	ELF1	Dendritic	D	1.39244	FALSE	2	1					1	FALSE	FALSE	FALSE
	E2F2	FOXO1	Dendritic	D	0.90478	FALSE	2					-1	-1	FALSE	FALSE	FALSE
	STAT3	ERG	Dendritic	D	3.69678	FALSE	2	-1					-1	FALSE	FALSE	FALSE
	MEIS1	ERG	Dendritic	D	3.10475	FALSE	2	-1					-1	FALSE	FALSE	FALSE
	GATA2	ERG	Dendritic	B	2.35796	FALSE	2	-1					-1	FALSE	FALSE	FALSE
	FOS	ERG	Dendritic	D	1.07112	FALSE	2	-1					-1	FALSE	FALSE	FALSE
	EGR1	ERG	Dendritic	C	0.872329	FALSE	2	-1					-1	FALSE	FALSE	FALSE
	FOXO1	MITF	Dendritic	D	2.88589	FALSE	2			0			0	FALSE	FALSE	FALSE
	MAFG	MITF	Dendritic	D	2.85295	FALSE	2			0			0	FALSE	FALSE	FALSE
	CEBPB	MITF	Dendritic	D	1.48961	FALSE	2	1					1	FALSE	FALSE	FALSE
	IKZF1	MITF	Dendritic	D	1.35852	FALSE	2	-1					-1	FALSE	FALSE	FALSE
	NR3C1	MITF	Dendritic	C	0.952934	FALSE	2	-1					-1	FALSE	FALSE	FALSE
	ESR1	MITF	Dendritic	D	0.786331	FALSE	2	1					1	FALSE	FALSE	FALSE
	TCF7L2	MITF	Dendritic	D	0.718109	FALSE	2	-1					-1	FALSE	FALSE	FALSE
	KLF6	ETS2	Dendritic	C	7.86124	FALSE	2	1					1	FALSE	FALSE	FALSE
	FOS	ETS2	Dendritic	C	6.55629	FALSE	2	1					1	FALSE	FALSE	FALSE
	FOSL2	ETS2	Dendritic	C	3.9171	FALSE	2	1					1	FALSE	FALSE	FALSE
	JUN	ETS2	Dendritic	A	2.9515	FALSE	2	1					1	FALSE	FALSE	FALSE
	JUND	ETS2	Dendritic	C	2.9461	FALSE	2	1					1	FALSE	FALSE	FALSE
	EGR1	ETS2	Dendritic	D	1.31747	FALSE	2	1					1	FALSE	FALSE	FALSE
	USF2	ETS2	Dendritic	D	1.10219	FALSE	2	1					1	FALSE	FALSE	FALSE
	JUN	KLF6	Dendritic	C	44.0246	FALSE	2	1					1	FALSE	FALSE	FALSE
	ATF3	KLF6	Dendritic	C	36.2172	FALSE	2	1					1	FALSE	FALSE	FALSE
	FOS	KLF6	Dendritic	B	15.8245	FALSE	2	1					1	FALSE	FALSE	FALSE
	JUND	KLF6	Dendritic	C	9.92785	FALSE	2	1					1	FALSE	FALSE	FALSE
	RUNX1	KLF6	Dendritic	D	3.10781	FALSE	2	1					1	FALSE	FALSE	FALSE
	BHLHE40	KLF6	Dendritic	D	1.93361	FALSE	2	1					1	FALSE	FALSE	FALSE
	MEF2A	KLF6	Dendritic	C	1.01432	FALSE	2	1					1	FALSE	FALSE	FALSE
	ERG	ETS1	Dendritic	C	1.13048	FALSE	2	1					1	FALSE	FALSE	FALSE
	BACH2	ETS1	Dendritic	C	0.547298	FALSE	2					1	1	FALSE	FALSE	FALSE
	MAF	ETS1	Dendritic	D	0.386251	FALSE	2			0			0	FALSE	FALSE	FALSE
	RUNX1	ETS1	Dendritic	C	0.356761	FALSE	2	1					1	FALSE	FALSE	FALSE
	TBX21	ETS1	Dendritic	D	0.231291	FALSE	2					1	1	FALSE	FALSE	FALSE
	BATF	ETS1	Dendritic	D	0.219488	FALSE	2	1					1	FALSE	FALSE	FALSE
	STAT3	ETS1	Dendritic	D	0.209341	FALSE	2	1					1	FALSE	FALSE	FALSE
	CEBPB	ETS1	Dendritic	D	0.196354	FALSE	2	1					1	FALSE	FALSE	FALSE
	JUN	NR3C1	Dendritic	A	1.47512	FALSE	2	1					1	FALSE	FALSE	FALSE
	EGR1	NR4A1	Dendritic	B	8.78922	FALSE	2	1					1	FALSE	FALSE	FALSE
	FOS	NR4A1	Dendritic	D	7.97952	FALSE	2	1					1	FALSE	FALSE	FALSE
	HIF1A	NR4A1	Dendritic	A	1.27334	FALSE	2			0			0	FALSE	FALSE	FALSE
	MEF2C	NR4A1	Dendritic	A	1.05814	FALSE	2	1					1	FALSE	FALSE	FALSE
	ETV1	NR4A1	Dendritic	D	0.735324	FALSE	2	1					1	FALSE	FALSE	FALSE
	E2F4	CREM	Dendritic	D	0.570429	FALSE	2	1					1	FALSE	FALSE	FALSE
	MEF2C	CREM	Dendritic	D	0.21835	FALSE	2	1					1	FALSE	FALSE	FALSE
	TCF12	NRP1	Dendritic	D	3.99489	TRUE	1	-1					-1	FALSE	FALSE	FALSE
	PPARG	NRP1	Dendritic	C	2.6107	TRUE	1	-1					-1	FALSE	FALSE	FALSE
	FOXP1	NRP1	Dendritic	D	2.5405	TRUE	1	-1					-1	TRUE	FALSE	TRUE
	PBX3	NRP1	Dendritic	D	1.99453	TRUE	1					1	1	FALSE	FALSE	FALSE
	MITF	NRP1	Dendritic	D	1.30536	TRUE	1		0				0	FALSE	FALSE	FALSE
	NR3C1	NRP1	Dendritic	C	1.15882	TRUE	1	-1					-1	FALSE	FALSE	FALSE
	TCF7L2	NRP1	Dendritic	D	1.06213	TRUE	1	-1					-1	FALSE	FALSE	FALSE
	VDR	NRP1	Dendritic	D	0.923852	TRUE	1	-1					-1	FALSE	FALSE	FALSE
	FOS	CEBPB	Dendritic	C	5.78269	FALSE	2	1					1	FALSE	FALSE	FALSE
	ATF4	CEBPB	Dendritic	A	1.67925	FALSE	2	1					1	FALSE	FALSE	FALSE
	E2F1	CEBPB	Dendritic	D	0.759009	FALSE	2	1					1	FALSE	FALSE	FALSE
	CREB1	CEBPB	Dendritic	D	0.746581	FALSE	2	1					1	FALSE	FALSE	FALSE
	ETS1	CEBPB	Dendritic	D	0.633306	FALSE	2	1					1	FALSE	FALSE	FALSE
	CTCF	CEBPB	Dendritic	D	0.576679	FALSE	2	1					1	FALSE	FALSE	FALSE
	ZC3H8	ATF4	Dendritic	D	1.36042	FALSE	2					1	1	FALSE	FALSE	FALSE
	HSF1	POU2F2	Dendritic	D	0.500197	FALSE	2	-1					-1	FALSE	FALSE	FALSE
	CTCF	POU2F2	Dendritic	B	0.233655	FALSE	2	-1					-1	FALSE	FALSE	FALSE
	BATF	POU2F2	Dendritic	D	0.152309	FALSE	2	-1					-1	FALSE	FALSE	FALSE
	KLF6	ATF3	Dendritic	A	36.5602	FALSE	2	1					1	FALSE	FALSE	FALSE
	KLF4	ATF3	Dendritic	A	17.4692	FALSE	2	1					1	FALSE	FALSE	FALSE
	JUN	ATF3	Dendritic	A	16.0564	FALSE	2	1					1	FALSE	FALSE	FALSE
	FOS	ATF3	Dendritic	D	7.09332	FALSE	2	1					1	FALSE	FALSE	FALSE
	CTCF	ATF3	Dendritic	D	3.30992	FALSE	2	1					1	FALSE	FALSE	FALSE
	ATF4	ATF3	Dendritic	A	3.17595	FALSE	2	1					1	FALSE	FALSE	FALSE
	NFKB2	ATF3	Dendritic	C	2.68299	FALSE	2			0			0	FALSE	FALSE	FALSE
	EGR1	ATF3	Dendritic	A	1.46686	FALSE	2	1					1	FALSE	FALSE	FALSE
	JUN	CD209	Dendritic	D	0.139266	TRUE	1	-1					-1	FALSE	FALSE	FALSE
	ERG	TMPRSS2	Dendritic	A	0.803686	TRUE	1	1					1	FALSE	FALSE	FALSE
	EGR1	FURIN	Dendritic	D	0.392581	TRUE	1	1					1	FALSE	FALSE	FALSE
	FOS	CTSL	Dendritic	A	6.72114	TRUE	1	1					1	FALSE	FALSE	FALSE
	RELA	CTSL	Dendritic	D	0.71893	TRUE	1		0				0	FALSE	FALSE	FALSE
	STAT1	CTSL	Dendritic	A	0.595275	TRUE	1		0				0	TRUE	TRUE	FALSE
	STAT1	IFITM1	Dendritic	A	0.110077	TRUE	1		0				0	TRUE	TRUE	FALSE
[truncated: 1,118 more rows]

## Sheet: Supplementary Dataset 4b
Supplementary Dataset 4. The binding and regulatory direction data of each TF-target from all cell-type-specific TRNs from healthy donors (a) and COVID-19 patients (b).
Supplementary Dataset 4b. The binding and regulatory direction data of each TF-target from all cell-type-specific TRNs from COVID-19 patients
	TF	target	celltype	validation score	importance	isGoI	nlevel	OX	KO	KD	TRRUST	pearsonr	Regulation	isHub	isHub_increase	isHub_decrease
	RUNX1	HSF1	AT2	D	0.847215	FALSE	2	1					1	FALSE	FALSE	FALSE
	EGR1	ZKSCAN1	AT2	D	1.20421	FALSE	2	1					1	FALSE	FALSE	FALSE
	SOX9	MAFB	AT2	C	1.84158	FALSE	2	-1					-1	FALSE	FALSE	FALSE
	EGR1	MAFB	AT2	D	1.48674	FALSE	2	-1					-1	FALSE	FALSE	FALSE
	STAT3	MAFB	AT2	D	1.45351	FALSE	2	1					1	TRUE	FALSE	TRUE
	CEBPD	NFE2L2	AT2	D	10.1994	FALSE	2	1					1	FALSE	FALSE	FALSE
	ATF3	NFE2L2	AT2	D	7.16301	FALSE	2	1					1	TRUE	TRUE	FALSE
	KLF5	NFE2L2	AT2	C	4.84189	FALSE	2	1					1	FALSE	FALSE	FALSE
	IRF1	NFE2L2	AT2	D	2.98376	FALSE	2	1					1	FALSE	FALSE	FALSE
	IRF2	NFE2L2	AT2	C	2.95591	FALSE	2	1					1	FALSE	FALSE	FALSE
	IRF9	NFE2L2	AT2	D	2.27906	FALSE	2					1	1	FALSE	FALSE	FALSE
	STAT1	NFE2L2	AT2	B	2.26311	FALSE	2		0				0	TRUE	TRUE	FALSE
	FOXP1	NFE2L2	AT2	D	2.10101	FALSE	2	1					1	TRUE	FALSE	TRUE
	FOXA1	NFE2L2	AT2	D	1.73075	FALSE	2	1					1	FALSE	FALSE	FALSE
	STAT3	NFE2L2	AT2	D	1.56278	FALSE	2	1					1	TRUE	FALSE	TRUE
	FOS	NFE2L2	AT2	D	1.37499	FALSE	2	1					1	FALSE	FALSE	FALSE
	MYB	NFE2L2	AT2	D	1.16264	FALSE	2	1					1	FALSE	FALSE	FALSE
	JUN	RELB	AT2	A	2.12457	FALSE	2	1					1	FALSE	FALSE	FALSE
	EGR1	RELB	AT2	C	1.92565	FALSE	2	1					1	FALSE	FALSE	FALSE
	FOXA1	CREB3L1	AT2	D	2.56584	FALSE	2	1					1	FALSE	FALSE	FALSE
	EGR1	SNAI1	AT2	D	1.00064	FALSE	2	1					1	FALSE	FALSE	FALSE
	ZKSCAN1	SNAI1	AT2	D	0.204571	FALSE	2	1					1	FALSE	FALSE	FALSE
	EGR1	RUNX1	AT2	B	10.0672	FALSE	2	-1					-1	FALSE	FALSE	FALSE
	JUND	RUNX1	AT2	D	5.9402	FALSE	2	-1					-1	FALSE	FALSE	FALSE
	ZKSCAN1	RUNX1	AT2	D	5.40023	FALSE	2	-1					-1	FALSE	FALSE	FALSE
	YY1	RUNX1	AT2	D	5.11491	FALSE	2	-1					-1	FALSE	FALSE	FALSE
	KLF5	RUNX1	AT2	D	5.0598	FALSE	2	-1					-1	FALSE	FALSE	FALSE
	BCL6	RUNX1	AT2	D	4.7045	FALSE	2	-1					-1	FALSE	FALSE	FALSE
	NFIC	RUNX1	AT2	D	4.37306	FALSE	2	-1					-1	FALSE	FALSE	FALSE
	NFE2L2	RUNX1	AT2	D	3.99667	FALSE	2			0			0	FALSE	FALSE	FALSE
	CEBPD	RUNX1	AT2	D	3.68052	FALSE	2	-1					-1	FALSE	FALSE	FALSE
	EPAS1	RUNX1	AT2	D	3.36745	FALSE	2					1	1	FALSE	FALSE	FALSE
	TCF4	RUNX1	AT2	D	3.23732	FALSE	2	-1					-1	FALSE	FALSE	FALSE
	JUNB	RUNX1	AT2	D	2.26693	FALSE	2	1					1	FALSE	FALSE	FALSE
	JUN	RUNX1	AT2	D	1.76032	FALSE	2	1					1	FALSE	FALSE	FALSE
	SOX9	RUNX1	AT2	D	1.65973	FALSE	2	1					1	FALSE	FALSE	FALSE
	NFKB1	RUNX1	AT2	D	1.64755	FALSE	2			0			0	FALSE	FALSE	FALSE
	MAFK	RUNX1	AT2	D	1.31202	FALSE	2	-1					-1	FALSE	FALSE	FALSE
	PITX1	RUNX1	AT2	D	1.2744	FALSE	2				-1		-1	FALSE	FALSE	FALSE
	CREB1	RUNX1	AT2	B	1.24625	FALSE	2	1					1	FALSE	FALSE	FALSE
	FOS	RUNX1	AT2	B	1.12693	FALSE	2	-1					-1	FALSE	FALSE	FALSE
	NR4A1	RUNX1	AT2	D	1.09415	FALSE	2		0				0	FALSE	FALSE	FALSE
	CEBPB	RUNX1	AT2	D	1.02714	FALSE	2	1					1	FALSE	FALSE	FALSE
	ATF3	RUNX1	AT2	C	0.868414	FALSE	2	-1					-1	TRUE	TRUE	FALSE
	CTCF	ACE2	AT2	D	1.15168	TRUE	1	-1					-1	FALSE	FALSE	FALSE
	FOS	ACE2	AT2	D	0.413645	TRUE	1	-1					-1	FALSE	FALSE	FALSE
	EPAS1	FOXA1	AT2	D	8.84115	FALSE	2					1	1	FALSE	FALSE	FALSE
	TCF4	FOXA1	AT2	D	4.08501	FALSE	2	-1					-1	FALSE	FALSE	FALSE
	CUX1	FOXA1	AT2	D	1.41357	FALSE	2	-1					-1	FALSE	FALSE	FALSE
	FOS	JUN	AT2	D	70.5517	FALSE	2	1					1	FALSE	FALSE	FALSE
	EGR1	JUN	AT2	A	55.1146	FALSE	2	1					1	FALSE	FALSE	FALSE
	PITX1	JUN	AT2	D	5.74178	FALSE	2				-1		-1	FALSE	FALSE	FALSE
	MYC	JUN	AT2	A	5.71286	FALSE	2	1					1	FALSE	FALSE	FALSE
	CEBPD	JUN	AT2	D	2.98205	FALSE	2	1					1	FALSE	FALSE	FALSE
	RARA	JUN	AT2	D	1.48551	FALSE	2	1					1	FALSE	FALSE	FALSE
	NFIC	JUN	AT2	A	0.831851	FALSE	2	1					1	FALSE	FALSE	FALSE
	NFIC	TCF4	AT2	D	7.78668	FALSE	2	1					1	FALSE	FALSE	FALSE
	SOX2	TCF4	AT2	D	6.82734	FALSE	2	1					1	FALSE	FALSE	FALSE
	TP63	TCF4	AT2	A	5.47291	FALSE	2			0			0	FALSE	FALSE	FALSE
	NR2F2	TCF4	AT2	C	3.76812	FALSE	2	1					1	FALSE	FALSE	FALSE
	FOXA1	TCF4	AT2	D	3.36412	FALSE	2	1					1	FALSE	FALSE	FALSE
	RUNX1	TCF4	AT2	D	1.63557	FALSE	2	1					1	FALSE	FALSE	FALSE
	MAFB	TCF4	AT2	D	1.44624	FALSE	2							FALSE	FALSE	FALSE
	JUN	FOS	AT2	A	70.4084	FALSE	2	-1					-1	FALSE	FALSE	FALSE
	EGR1	FOS	AT2	D	55.272	FALSE	2	1					1	FALSE	FALSE	FALSE
	FOSB	FOS	AT2	D	53.6062	FALSE	2	-1					-1	FALSE	FALSE	FALSE
	CEBPD	FOS	AT2	D	6.12064	FALSE	2	1					1	FALSE	FALSE	FALSE
	CEBPB	FOS	AT2	A	5.84677	FALSE	2	1					1	FALSE	FALSE	FALSE
	EPAS1	FOS	AT2	D	2.11733	FALSE	2					1	1	FALSE	FALSE	FALSE
	STAT1	FOS	AT2	A	1.52116	FALSE	2		0				0	TRUE	TRUE	FALSE
	ELK1	FOS	AT2	A	1.40836	FALSE	2	1					1	FALSE	FALSE	FALSE
	STAT6	FOS	AT2	A	0.870286	FALSE	2		0				0	FALSE	FALSE	FALSE
	RUNX1	FOS	AT2	D	0.860874	FALSE	2	1					1	FALSE	FALSE	FALSE
	NFKB1	FOS	AT2	D	0.784234	FALSE	2			0			0	FALSE	FALSE	FALSE
	SOX2	EPAS1	AT2	D	24.1343	FALSE	2	1					1	FALSE	FALSE	FALSE
	RUNX1	EPAS1	AT2	D	3.79962	FALSE	2	1					1	FALSE	FALSE	FALSE
	GRHL2	EPAS1	AT2	D	3.40414	FALSE	2	1					1	FALSE	FALSE	FALSE
	STAT1	EPAS1	AT2	D	2.25842	FALSE	2		0				0	TRUE	TRUE	FALSE
	FOXA1	EPAS1	AT2	C	2.17886	FALSE	2	1					1	FALSE	FALSE	FALSE
	NR2F2	EPAS1	AT2	D	1.84768	FALSE	2	-1					-1	FALSE	FALSE	FALSE
	CEBPD	EPAS1	AT2	D	1.39978	FALSE	2	1					1	FALSE	FALSE	FALSE
	NFIC	EPAS1	AT2	C	1.29399	FALSE	2	1					1	FALSE	FALSE	FALSE
	KLF6	IRF1	AT2	C	14.1938	FALSE	2	-1					-1	FALSE	FALSE	FALSE
	FOS	IRF1	AT2	D	9.82404	FALSE	2	1					1	FALSE	FALSE	FALSE
	EGR1	IRF1	AT2	B	3.68762	FALSE	2	1					1	FALSE	FALSE	FALSE
	STAT2	IRF1	AT2	A	2.92533	FALSE	2		0				0	FALSE	FALSE	FALSE
	STAT1	IRF1	AT2	A	1.05196	FALSE	2		0				0	TRUE	TRUE	FALSE
	RELB	IRF1	AT2	B	0.942656	FALSE	2			0			0	FALSE	FALSE	FALSE
	IRF2	IRF1	AT2	D	0.901304	FALSE	2	1					1	FALSE	FALSE	FALSE
	SOX2	ZHX2	AT2	D	0.167279	FALSE	2	1					1	FALSE	FALSE	FALSE
	JUN	CREM	AT2	A	3.08452	FALSE	2	1					1	FALSE	FALSE	FALSE
	E2F4	CREM	AT2	D	0.992463	FALSE	2	1					1	FALSE	FALSE	FALSE
	MEF2C	CREM	AT2	D	0.500296	FALSE	2	1					1	FALSE	FALSE	FALSE
	FOS	FOSB	AT2	D	40.9225	FALSE	2	-1					-1	FALSE	FALSE	FALSE
	EGR1	FOSB	AT2	D	33.9482	FALSE	2	-1					-1	FALSE	FALSE	FALSE
	SRF	FOSB	AT2	D	1.16604	FALSE	2	-1					-1	FALSE	FALSE	FALSE
	CREB3L1	FOSB	AT2	D	1.08522	FALSE	2					1	1	FALSE	FALSE	FALSE
	ETV4	ZFHX3	AT2	D	2.92593	FALSE	2	-1					-1	FALSE	FALSE	FALSE
	FOXP1	ZFHX3	AT2	D	0.727368	FALSE	2	1					1	TRUE	FALSE	TRUE
	YY1	ZFHX3	AT2	D	0.387778	FALSE	2	-1					-1	FALSE	FALSE	FALSE
	STAT1	STAT2	AT2	A	14.5159	FALSE	2		0				0	TRUE	TRUE	FALSE
	STAT2	STAT1	AT2	B	14.1933	FALSE	2		0				0	FALSE	FALSE	FALSE
	IRF1	STAT1	AT2	B	0.903912	FALSE	2	1					1	FALSE	FALSE	FALSE
	RELA	STAT1	AT2	B	0.842124	FALSE	2		0				0	FALSE	FALSE	FALSE
	FOXA1	NR2F6	AT2	D	2.82802	FALSE	2	1					1	FALSE	FALSE	FALSE
	NR2F2	NR2F6	AT2	D	2.55105	FALSE	2	1					1	FALSE	FALSE	FALSE
	CUX1	NR2F6	AT2	D	0.951581	FALSE	2	1					1	FALSE	FALSE	FALSE
	ETS2	FOSL1	AT2	A	22.792	FALSE	2	1					1	FALSE	FALSE	FALSE
	ETS1	FOSL1	AT2	A	11.2038	FALSE	2	1					1	FALSE	FALSE	FALSE
	MYC	FOSL1	AT2	A	10.0741	FALSE	2	1					1	FALSE	FALSE	FALSE
	JUN	FOSL1	AT2	A	4.75533	FALSE	2	1					1	FALSE	FALSE	FALSE
	SRF	FOSL1	AT2	A	3.57192	FALSE	2	-1					-1	FALSE	FALSE	FALSE
	SNAI1	FOSL1	AT2	D	1.54835	FALSE	2	-1					-1	FALSE	FALSE	FALSE
	KLF5	FOSL2	AT2	D	3.45054	FALSE	2	-1					-1	FALSE	FALSE	FALSE
	CEBPA	FOSL2	AT2	C	1.70463	FALSE	2	1					1	FALSE	FALSE	FALSE
	NFYB	ZNF263	AT2	D	1.91527	FALSE	2	1					1	FALSE	FALSE	FALSE
	HBP1	ZNF263	AT2	D	1.89424	FALSE	2					1	1	FALSE	FALSE	FALSE
	FOS	ZNF263	AT2	D	0.181904	FALSE	2	1					1	FALSE	FALSE	FALSE
	FOXA1	CTCF	AT2	D	1.76868	FALSE	2	1					1	FALSE	FALSE	FALSE
	STAT1	CTCF	AT2	D	1.3919	FALSE	2		0				0	TRUE	TRUE	FALSE
	FOXP1	MAFK	AT2	D	1.16984	FALSE	2	1					1	TRUE	FALSE	TRUE
	JUND	MAFK	AT2	B	1.07555	FALSE	2	1					1	FALSE	FALSE	FALSE
	JUND	SREBF1	AT2	D	4.93609	FALSE	2	1					1	FALSE	FALSE	FALSE
	ZBTB7A	SREBF1	AT2	D	2.84475	FALSE	2	1					1	FALSE	FALSE	FALSE
	NR2F6	SREBF1	AT2	D	1.1019	FALSE	2					1	1	FALSE	FALSE	FALSE
	KLF5	SREBF1	AT2	C	0.836998	FALSE	2	1					1	FALSE	FALSE	FALSE
	BHLHE40	SREBF1	AT2	D	0.732929	FALSE	2	1					1	FALSE	FALSE	FALSE
	EGR1	JUNB	AT2	D	25.6018	FALSE	2	1					1	FALSE	FALSE	FALSE
	ETS2	JUNB	AT2	D	1.51516	FALSE	2	1					1	FALSE	FALSE	FALSE
	FOS	JUND	AT2	D	11.2404	FALSE	2	1					1	FALSE	FALSE	FALSE
	RUNX1	JUND	AT2	D	3.07258	FALSE	2	1					1	FALSE	FALSE	FALSE
	SREBF1	JUND	AT2	D	2.58498	FALSE	2					1	1	FALSE	FALSE	FALSE
	EGR1	JUND	AT2	C	2.29707	FALSE	2	1					1	FALSE	FALSE	FALSE
	ZHX2	FOXO3	AT2	D	10.9015	FALSE	2					1	1	FALSE	FALSE	FALSE
	JUND	FOXO3	AT2	D	3.48958	FALSE	2	1					1	FALSE	FALSE	FALSE
	KLF3	FOXO3	AT2	D	3.36167	FALSE	2	1					1	FALSE	FALSE	FALSE
	ATF3	FOXO3	AT2	D	2.55512	FALSE	2	1					1	TRUE	TRUE	FALSE
	RXRA	FOXO3	AT2	D	2.25132	FALSE	2	1					1	FALSE	FALSE	FALSE
	KDM5B	FOXO3	AT2	D	1.98273	FALSE	2	1					1	FALSE	FALSE	FALSE
	CREB1	FOXO3	AT2	D	1.46027	FALSE	2	1					1	FALSE	FALSE	FALSE
	TFAP2C	PITX1	AT2	D	8.54274	FALSE	2	-1					-1	FALSE	FALSE	FALSE
	FOXA1	PITX1	AT2	D	0.864404	FALSE	2	-1					-1	FALSE	FALSE	FALSE
	ZFHX3	MYB	AT2	D	0.201032	FALSE	2				-1		-1	FALSE	FALSE	FALSE
	KLF4	ETS2	AT2	D	11.7876	FALSE	2	1					1	FALSE	FALSE	FALSE
	KLF6	ETS2	AT2	C	8.38019	FALSE	2	1					1	FALSE	FALSE	FALSE
	MYC	ETS2	AT2	A	7.84645	FALSE	2	1					1	FALSE	FALSE	FALSE
	JUND	ETS2	AT2	C	4.11404	FALSE	2	1					1	FALSE	FALSE	FALSE
	FOSL2	ETS2	AT2	C	2.83822	FALSE	2	1					1	FALSE	FALSE	FALSE
	ATF3	ETS2	AT2	C	2.53749	FALSE	2	1					1	TRUE	TRUE	FALSE
	ATF3	KLF6	AT2	C	52.9111	FALSE	2	1					1	TRUE	TRUE	FALSE
	JUN	KLF6	AT2	C	36.946	FALSE	2	1					1	FALSE	FALSE	FALSE
	JUND	KLF6	AT2	C	18.7046	FALSE	2	1					1	FALSE	FALSE	FALSE
	FOS	KLF6	AT2	B	16.1895	FALSE	2	1					1	FALSE	FALSE	FALSE
	EGR1	KLF6	AT2	D	10.0175	FALSE	2	1					1	FALSE	FALSE	FALSE
	FOSL1	KLF6	AT2	D	9.61453	FALSE	2	1					1	FALSE	FALSE	FALSE
	IRF1	KLF6	AT2	D	7.23848	FALSE	2	1					1	FALSE	FALSE	FALSE
	JUNB	KLF6	AT2	C	3.79224	FALSE	2	1					1	FALSE	FALSE	FALSE
	HBP1	KLF6	AT2	D	1.0738	FALSE	2					1	1	FALSE	FALSE	FALSE
	CREM	KLF6	AT2	D	0.849112	FALSE	2					1	1	FALSE	FALSE	FALSE
	KLF6	KLF5	AT2	D	9.49636	FALSE	2	1					1	FALSE	FALSE	FALSE
	FOXA1	KLF5	AT2	D	2.77499	FALSE	2	1					1	FALSE	FALSE	FALSE
	FOS	KLF5	AT2	D	1.59566	FALSE	2	1					1	FALSE	FALSE	FALSE
	RARB	KLF5	AT2	D	1.11901	FALSE	2					1	1	FALSE	FALSE	FALSE
	FOS	KLF4	AT2	D	22.8394	FALSE	2	1					1	FALSE	FALSE	FALSE
	EGR1	KLF4	AT2	D	9.66129	FALSE	2	-1					-1	FALSE	FALSE	FALSE
	SOX9	KLF4	AT2	D	2.59244	FALSE	2	-1					-1	FALSE	FALSE	FALSE
	FOXA1	KLF3	AT2	D	5.61061	FALSE	2	1					1	FALSE	FALSE	FALSE
	KLF4	KLF3	AT2	C	2.20372	FALSE	2	1					1	FALSE	FALSE	FALSE
	FOS	CEBPB	AT2	C	8.41391	FALSE	2	1					1	FALSE	FALSE	FALSE
	EGR1	CEBPB	AT2	A	1.60111	FALSE	2	1					1	FALSE	FALSE	FALSE
	EGR1	NR4A1	AT2	B	28.2984	FALSE	2	1					1	FALSE	FALSE	FALSE
	FOS	NR4A1	AT2	D	11.8041	FALSE	2	1					1	FALSE	FALSE	FALSE
	SRF	NR4A1	AT2	C	4.13206	FALSE	2	1					1	FALSE	FALSE	FALSE
	BHLHE40	NR4A1	AT2	B	2.6304	FALSE	2	1					1	FALSE	FALSE	FALSE
	KLF5	NR4A1	AT2	D	1.36248	FALSE	2	1					1	FALSE	FALSE	FALSE
	NFE2L2	STAT6	AT2	C	1.6296	FALSE	2			0			0	FALSE	FALSE	FALSE
	ZBTB7A	STAT6	AT2	C	1.32812	FALSE	2	1					1	FALSE	FALSE	FALSE
	STAT1	STAT6	AT2	D	1.07565	FALSE	2		0				0	TRUE	TRUE	FALSE
	FOXK2	STAT6	AT2	D	1.05468	FALSE	2		0				0	FALSE	FALSE	FALSE
	SMAD1	STAT6	AT2	D	0.997339	FALSE	2	1					1	FALSE	FALSE	FALSE
	TGIF2	STAT6	AT2	D	0.943552	FALSE	2	1					1	FALSE	FALSE	FALSE
	HSF1	STAT6	AT2	D	0.93608	FALSE	2	1					1	FALSE	FALSE	FALSE
	KLF5	NFIC	AT2	D	4.01942	FALSE	2	-1					-1	FALSE	FALSE	FALSE
	NR2F6	NFIC	AT2	D	3.27474	FALSE	2					1	1	FALSE	FALSE	FALSE
	NFE2L2	NFIC	AT2	D	3.24369	FALSE	2			0			0	FALSE	FALSE	FALSE
	CEBPD	NFIC	AT2	D	2.01062	FALSE	2	-1					-1	FALSE	FALSE	FALSE
	NFE2L2	BCL6	AT2	D	3.23421	FALSE	2			0			0	FALSE	FALSE	FALSE
	CTCF	BCL6	AT2	A	1.41515	FALSE	2	1					1	FALSE	FALSE	FALSE
	NFKB2	BCL6	AT2	D	1.14928	FALSE	2			0			0	FALSE	FALSE	FALSE
	SOX13	BCL6	AT2	D	1.00154	FALSE	2					1	1	FALSE	FALSE	FALSE
	CEBPA	BCL6	AT2	D	0.959716	FALSE	2	1					1	FALSE	FALSE	FALSE
	FOSL2	BCL6	AT2	A	0.945053	FALSE	2	1					1	FALSE	FALSE	FALSE
	FOS	BCL6	AT2	D	0.826643	FALSE	2	-1					-1	FALSE	FALSE	FALSE
	HMBOX1	HBP1	AT2	D	1.72926	FALSE	2		0				0	FALSE	FALSE	FALSE
	TFAP2C	HBP1	AT2	D	1.46756	FALSE	2	1					1	FALSE	FALSE	FALSE
	FOXJ2	HBP1	AT2	C	1.29574	FALSE	2					1	1	FALSE	FALSE	FALSE
	FOXO3	HBP1	AT2	A	1.14595	FALSE	2	1					1	FALSE	FALSE	FALSE
	KLF6	ATF3	AT2	A	41.1144	FALSE	2	1					1	FALSE	FALSE	FALSE
	JUN	ATF3	AT2	A	32.9653	FALSE	2	1					1	FALSE	FALSE	FALSE
	IRF1	ATF3	AT2	D	23.9194	FALSE	2	1					1	FALSE	FALSE	FALSE
	EGR1	ATF3	AT2	A	22.4233	FALSE	2	1					1	FALSE	FALSE	FALSE
	NFKB2	ATF3	AT2	C	12.8588	FALSE	2			0			0	FALSE	FALSE	FALSE
	ATF4	ATF3	AT2	A	10.3986	FALSE	2	1					1	FALSE	FALSE	FALSE
	FOS	ATF3	AT2	D	6.70644	FALSE	2	1					1	FALSE	FALSE	FALSE
	KLF4	ATF3	AT2	A	2.86558	FALSE	2	1					1	FALSE	FALSE	FALSE
	CEBPB	ATF3	AT2	D	1.36998	FALSE	2	1					1	FALSE	FALSE	FALSE
	JDP2	ATF3	AT2	D	0.941695	FALSE	2				-1		-1	FALSE	FALSE	FALSE
	MYC	ATF4	AT2	A	3.8743	FALSE	2	1					1	FALSE	FALSE	FALSE
	ZNF263	ATF4	AT2	D	1.95088	FALSE	2	1					1	FALSE	FALSE	FALSE
	PROX1	NRP1	AT2	D	0.854398	TRUE	1					1	1	FALSE	FALSE	FALSE
	SPI1	NRP1	AT2	D	0.784793	TRUE	1	1					1	FALSE	FALSE	FALSE
	RUNX2	NRP1	AT2	D	0.226246	TRUE	1					1	1	FALSE	FALSE	FALSE
	USF1	NRP1	AT2	D	0.191609	TRUE	1	-1					-1	FALSE	FALSE	FALSE
	NR2F6	NRP1	AT2	D	0.149408	TRUE	1					1	1	FALSE	FALSE	FALSE
	TFAP2C	CD209	AT2	D	0.0376053	TRUE	1	-1					-1	FALSE	FALSE	FALSE
	TFAP2C	TMPRSS2	AT2	D	1.88145	TRUE	1	1					1	FALSE	FALSE	FALSE
	ZNF263	FURIN	AT2	D	0.171745	TRUE	1	1					1	FALSE	FALSE	FALSE
	STAT1	CTSL	AT2	A	2.42865	TRUE	1		0				0	TRUE	TRUE	FALSE
	JUN	CTSL	AT2	A	1.39592	TRUE	1	1					1	FALSE	FALSE	FALSE
	FOXA1	TMPRSS4	AT2	D	10.8042	TRUE	1	-1					-1	FALSE	FALSE	FALSE
	STAT1	IFITM1	AT2	A	16.4666	TRUE	1		0				0	TRUE	TRUE	FALSE
	STAT2	IFITM1	AT2	C	4.94069	TRUE	1		0				0	FALSE	FALSE	FALSE
	STAT1	IFITM3	AT2	A	17.3814	TRUE	1		0				0	TRUE	TRUE	FALSE
	STAT2	IFITM3	AT2	D	3.44468	TRUE	1		0				0	FALSE	FALSE	FALSE
	POU2F2	MEF2C	B	D	8.08116	FALSE	2	-1					-1	FALSE	FALSE	FALSE
	PAX5	MEF2C	B	D	5.78995	FALSE	2	-1					-1	FALSE	FALSE	FALSE
	MEF2A	MEF2C	B	C	4.36208	FALSE	2	-1					-1	FALSE	FALSE	FALSE
	SPIB	MEF2C	B	D	3.76252	FALSE	2	1					1	FALSE	FALSE	FALSE
	BCL11A	MEF2C	B	D	3.30478	FALSE	2			0			0	FALSE	FALSE	FALSE
	TCF4	MEF2C	B	C	2.53474	FALSE	2	-1					-1	FALSE	FALSE	FALSE
	XBP1	MEF2C	B	D	1.55254	FALSE	2			0			0	FALSE	FALSE	FALSE
	YY1	MEF2C	B	D	1.50318	FALSE	2	-1					-1	FALSE	FALSE	FALSE
	SPI1	MEF2C	B	B	1.33652	FALSE	2	1					1	FALSE	FALSE	FALSE
	ETV6	MEF2C	B	D	1.184	FALSE	2	-1					-1	TRUE	FALSE	TRUE
	SPI1	RBPJ	B	B	3.15327	FALSE	2	1					1	FALSE	FALSE	FALSE
	CEBPB	RBPJ	B	D	2.55555	FALSE	2	1					1	FALSE	FALSE	FALSE
	ETS1	RBPJ	B	D	1.64441	FALSE	2	1					1	TRUE	FALSE	TRUE
	RUNX2	RBPJ	B	D	1.35444	FALSE	2							FALSE	FALSE	FALSE
	MEF2A	RBPJ	B	C	1.09441	FALSE	2	1					1	FALSE	FALSE	FALSE
	CEBPA	RBPJ	B	B	0.723186	FALSE	2	1					1	FALSE	FALSE	FALSE
	RUNX3	RBPJ	B	D	0.695149	FALSE	2	1					1	FALSE	FALSE	FALSE
	JUND	RBPJ	B	D	0.628767	FALSE	2	1					1	FALSE	FALSE	FALSE
	SMAD3	RBPJ	B	D	0.566435	FALSE	2	1					1	TRUE	FALSE	TRUE
	BCL11A	RBPJ	B	D	0.534397	FALSE	2			0			0	FALSE	FALSE	FALSE
	CREB1	RBPJ	B	D	0.519965	FALSE	2	1					1	FALSE	FALSE	FALSE
	RELB	RBPJ	B	D	0.497314	FALSE	2			0			0	FALSE	FALSE	FALSE
	CEBPG	ARNT	B	D	0.445093	FALSE	2							FALSE	FALSE	FALSE
	POU2F2	RUNX3	B	C	1.8327	FALSE	2	-1					-1	FALSE	FALSE	FALSE
	BCL11A	RUNX1	B	D	6.47104	FALSE	2			0			0	FALSE	FALSE	FALSE
	ZEB2	RUNX1	B	D	2.61629	FALSE	2					1	1	FALSE	FALSE	FALSE
	TCF4	RUNX1	B	D	2.41856	FALSE	2	-1					-1	FALSE	FALSE	FALSE
	RUNX2	RUNX1	B	B	2.36237	FALSE	2					1	1	FALSE	FALSE	FALSE
	CEBPB	RUNX1	B	D	2.06493	FALSE	2	1					1	FALSE	FALSE	FALSE
	NFIC	RUNX1	B	D	1.68588	FALSE	2	-1					-1	FALSE	FALSE	FALSE
	FOSL1	RUNX1	B	C	1.53701	FALSE	2	1					1	FALSE	FALSE	FALSE
	NFE2L2	RUNX1	B	D	0.987567	FALSE	2			0			0	FALSE	FALSE	FALSE
	SPI1	RUNX1	B	A	0.955639	FALSE	2	-1					-1	FALSE	FALSE	FALSE
	CUX1	RUNX1	B	D	0.936487	FALSE	2	-1					-1	FALSE	FALSE	FALSE
	ETV6	RUNX1	B	C	0.899131	FALSE	2	-1					-1	TRUE	FALSE	TRUE
	YY1	RUNX1	B	D	0.652049	FALSE	2	-1					-1	FALSE	FALSE	FALSE
	STAT1	RUNX1	B	B	0.617512	FALSE	2		0				0	TRUE	TRUE	FALSE
	ARNT	RUNX1	B	D	0.529175	FALSE	2			0			0	FALSE	FALSE	FALSE
	MBD1	RUNX1	B	D	0.521027	FALSE	2							FALSE	FALSE	FALSE
	KLF6	RUNX1	B	D	0.520966	FALSE	2	-1					-1	FALSE	FALSE	FALSE
	BCL11A	NR3C1	B	D	11.4978	FALSE	2			0			0	FALSE	FALSE	FALSE
	FOXP1	NR3C1	B	C	8.60012	FALSE	2	1					1	TRUE	TRUE	FALSE
	CREM	NR3C1	B	D	5.4675	FALSE	2					1	1	FALSE	FALSE	FALSE
	NFKB1	NR3C1	B	D	4.92161	FALSE	2			0			0	FALSE	FALSE	FALSE
	KMT2A	NR3C1	B	D	1.16144	FALSE	2					1	1	FALSE	FALSE	FALSE
	HIF1A	NR3C1	B	A	0.877129	FALSE	2			0			0	FALSE	FALSE	FALSE
	IRF1	HIF1A	B	D	3.37993	FALSE	2	1					1	FALSE	FALSE	FALSE
	NFKB1	HIF1A	B	A	2.99768	FALSE	2			0			0	FALSE	FALSE	FALSE
	STAT3	HIF1A	B	A	2.63359	FALSE	2	1					1	FALSE	FALSE	FALSE
	ETS1	HIF1A	B	D	2.04812	FALSE	2	1					1	TRUE	FALSE	TRUE
	RELA	HIF1A	B	A	1.70438	FALSE	2		0				0	FALSE	FALSE	FALSE
	FOS	HIF1A	B	D	1.14987	FALSE	2	1					1	FALSE	FALSE	FALSE
	STAT1	RUNX2	B	D	1.81813	FALSE	2		0				0	TRUE	TRUE	FALSE
	JUN	RUNX2	B	A	0.842477	FALSE	2	-1					-1	FALSE	FALSE	FALSE
	RUNX1	RUNX2	B	B	0.841525	FALSE	2	-1					-1	FALSE	FALSE	FALSE
	FOSB	FOS	B	D	72.4458	FALSE	2	-1					-1	FALSE	FALSE	FALSE
	JUN	FOS	B	A	56.4965	FALSE	2	-1					-1	FALSE	FALSE	FALSE
	CEBPB	FOS	B	A	9.76799	FALSE	2	1					1	FALSE	FALSE	FALSE
	SPI1	FOS	B	D	1.63297	FALSE	2	1					1	FALSE	FALSE	FALSE
	ELK3	FOS	B	A	1.10304	FALSE	2	-1					-1	FALSE	FALSE	FALSE
	FOS	JUN	B	D	62.7049	FALSE	2	1					1	FALSE	FALSE	FALSE
	TCF4	JUN	B	D	10.791	FALSE	2	1					1	FALSE	FALSE	FALSE
	HSF1	JUN	B	D	1.48025	FALSE	2	1					1	FALSE	FALSE	FALSE
	MEF2A	JUN	B	A	1.38504	FALSE	2	1					1	FALSE	FALSE	FALSE
	BCL11A	TCF4	B	D	44.3146	FALSE	2			0			0	FALSE	FALSE	FALSE
	NFKB1	TCF4	B	D	10.7355	FALSE	2			0			0	FALSE	FALSE	FALSE
	FOXP1	TCF4	B	A	9.19385	FALSE	2	1					1	TRUE	TRUE	FALSE
	SPIB	TCF4	B	D	8.38959	FALSE	2	1					1	FALSE	FALSE	FALSE
	ZEB2	TCF4	B	C	6.22623	FALSE	2					1	1	FALSE	FALSE	FALSE
	RUNX2	TCF4	B	C	5.31952	FALSE	2					1	1	FALSE	FALSE	FALSE
	IKZF1	TCF4	B	D	5.12102	FALSE	2	1					1	FALSE	FALSE	FALSE
	JUN	TCF4	B	C	2.97729	FALSE	2	1					1	FALSE	FALSE	FALSE
	IRF4	TCF4	B	C	1.29506	FALSE	2	1					1	FALSE	FALSE	FALSE
	RUNX3	TCF4	B	A	1.06705	FALSE	2	1					1	FALSE	FALSE	FALSE
	ZNF92	TCF4	B	D	0.774626	FALSE	2					1	1	FALSE	FALSE	FALSE
	POU2F2	PAX5	B	D	12.4134	FALSE	2	1					1	FALSE	FALSE	FALSE
	EBF1	PAX5	B	D	8.8373	FALSE	2	1					1	FALSE	FALSE	FALSE
	ETS1	PAX5	B	D	5.08719	FALSE	2	1					1	TRUE	FALSE	TRUE
	E2F4	PAX5	B	D	0.944987	FALSE	2	1					1	FALSE	FALSE	FALSE
	BCL11A	CUX1	B	D	13.304	FALSE	2			0			0	FALSE	FALSE	FALSE
	TCF4	CUX1	B	D	6.37184	FALSE	2	1					1	FALSE	FALSE	FALSE
	STAT3	CUX1	B	D	3.35815	FALSE	2	1					1	FALSE	FALSE	FALSE
	YY1	CUX1	B	C	1.96597	FALSE	2	1					1	FALSE	FALSE	FALSE
	MYB	CUX1	B	D	1.59073	FALSE	2	1					1	FALSE	FALSE	FALSE
	IKZF1	CUX1	B	D	1.40864	FALSE	2	1					1	FALSE	FALSE	FALSE
	RUNX2	CUX1	B	D	1.30793	FALSE	2					1	1	FALSE	FALSE	FALSE
	RUNX1	CUX1	B	B	0.811409	FALSE	2	1					1	FALSE	FALSE	FALSE
	MEF2C	CUX1	B	D	0.80003	FALSE	2	1					1	FALSE	FALSE	FALSE
	USF2	CUX1	B	D	0.698737	FALSE	2	1					1	FALSE	FALSE	FALSE
	FOXP1	ZEB2	B	D	5.53758	FALSE	2	-1					-1	TRUE	TRUE	FALSE
	NFKB1	ZEB2	B	D	2.5766	FALSE	2			0			0	FALSE	FALSE	FALSE
	BCL6	ZEB2	B	D	2.41442	FALSE	2	-1					-1	FALSE	FALSE	FALSE
	STAT1	ZEB2	B	B	2.08866	FALSE	2		0				0	TRUE	TRUE	FALSE
	RUNX2	ZEB2	B	D	1.95655	FALSE	2					1	1	FALSE	FALSE	FALSE
	RUNX1	ZEB2	B	B	1.60941	FALSE	2	-1					-1	FALSE	FALSE	FALSE
	HMBOX1	ZEB2	B	D	1.30155	FALSE	2		0				0	FALSE	FALSE	FALSE
	STAT1	IRF2	B	A	11.6016	FALSE	2		0				0	TRUE	TRUE	FALSE
	IRF1	IRF2	B	A	2.52463	FALSE	2	1					1	FALSE	FALSE	FALSE
	FOS	IRF2	B	D	1.37267	FALSE	2	1					1	FALSE	FALSE	FALSE
	FOS	CREM	B	A	1.65474	FALSE	2	1					1	FALSE	FALSE	FALSE
	NFKB1	YY1	B	D	1.63132	FALSE	2			0			0	FALSE	FALSE	FALSE
	HBP1	YY1	B	D	0.876535	FALSE	2					1	1	FALSE	FALSE	FALSE
	TCF4	FOXP1	B	C	15.6329	FALSE	2	1					1	FALSE	FALSE	FALSE
	BCL11A	FOXP1	B	D	9.66083	FALSE	2			0			0	FALSE	FALSE	FALSE
	ZEB2	FOXP1	B	D	5.42178	FALSE	2					1	1	FALSE	FALSE	FALSE
	NFKB1	FOXP1	B	D	5.31326	FALSE	2			0			0	FALSE	FALSE	FALSE
	NR3C1	FOXP1	B	D	4.28176	FALSE	2	1					1	FALSE	FALSE	FALSE
	JUND	FOXP1	B	D	3.83379	FALSE	2	1					1	FALSE	FALSE	FALSE
	SPIB	FOXP1	B	D	3.00269	FALSE	2	1					1	FALSE	FALSE	FALSE
	ETS1	FOXP1	B	B	2.48455	FALSE	2	1					1	TRUE	FALSE	TRUE
	NR4A1	FOXP1	B	C	2.14686	FALSE	2		0				0	FALSE	FALSE	FALSE
	ELF1	FOXP1	B	D	1.37801	FALSE	2	1					1	FALSE	FALSE	FALSE
	KLF6	FOXP1	B	D	1.08882	FALSE	2	1					1	FALSE	FALSE	FALSE
	RELB	FOXP1	B	D	1.058	FALSE	2			-1			-1	FALSE	FALSE	FALSE
	ZBED1	FOXP1	B	D	0.925883	FALSE	2					1	1	FALSE	FALSE	FALSE
	IKZF1	FOXP1	B	D	0.8551	FALSE	2	1					1	FALSE	FALSE	FALSE
	RUNX2	FOXP1	B	D	0.821193	FALSE	2					1	1	FALSE	FALSE	FALSE
	NFKB1	REL	B	D	17.6334	FALSE	2			-1			-1	FALSE	FALSE	FALSE
	POU2F2	REL	B	C	1.76584	FALSE	2	1					1	FALSE	FALSE	FALSE
	NFKB2	REL	B	D	1.47044	FALSE	2			0			0	FALSE	FALSE	FALSE
	SPIB	IKZF1	B	C	3.59559	FALSE	2	1					1	FALSE	FALSE	FALSE
	FOXP1	IKZF1	B	D	1.59203	FALSE	2	-1					-1	TRUE	TRUE	FALSE
	ZEB2	IKZF1	B	C	1.0126	FALSE	2					1	1	FALSE	FALSE	FALSE
	CTCF	IKZF1	B	D	0.926697	FALSE	2	-1					-1	FALSE	FALSE	FALSE
	NFKB1	IKZF1	B	D	0.872648	FALSE	2			0			0	FALSE	FALSE	FALSE
	HIF1A	STAT6	B	D	2.54644	FALSE	2			0			0	FALSE	FALSE	FALSE
	MITF	STAT6	B	D	1.26619	FALSE	2		0				0	FALSE	FALSE	FALSE
	BHLHE40	STAT6	B	D	1.22709	FALSE	2	1					1	FALSE	FALSE	FALSE
	CEBPD	STAT6	B	D	1.1531	FALSE	2	1					1	FALSE	FALSE	FALSE
	JUN	SPI1	B	A	2.83427	FALSE	2	-1					-1	FALSE	FALSE	FALSE
	CEBPA	SPI1	B	A	1.85506	FALSE	2	-1					-1	FALSE	FALSE	FALSE
	RBPJ	SPI1	B	D	1.69531	FALSE	2					1	1	FALSE	FALSE	FALSE
	RUNX1	SPI1	B	A	1.53549	FALSE	2	-1					-1	FALSE	FALSE	FALSE
	FOS	SPI1	B	D	1.2273	FALSE	2	-1					-1	FALSE	FALSE	FALSE
	ELF1	SPI1	B	D	0.979666	FALSE	2	-1					-1	FALSE	FALSE	FALSE
	SPI1	IRF1	B	D	2.4618	FALSE	2	1					1	FALSE	FALSE	FALSE
	STAT1	IRF1	B	A	2.43045	FALSE	2		0				0	TRUE	TRUE	FALSE
	STAT3	IRF1	B	A	2.02366	FALSE	2	1					1	FALSE	FALSE	FALSE
	IRF2	IRF1	B	D	1.64922	FALSE	2	1					1	FALSE	FALSE	FALSE
	ELF1	IRF1	B	D	1.52384	FALSE	2	1					1	FALSE	FALSE	FALSE
	FOS	IRF1	B	D	0.953674	FALSE	2	1					1	FALSE	FALSE	FALSE
	STAT6	IRF1	B	A	0.878306	FALSE	2		0				0	FALSE	FALSE	FALSE
	STAT1	STAT2	B	A	6.65793	FALSE	2		0				0	TRUE	TRUE	FALSE
	FOS	STAT2	B	D	2.7778	FALSE	2	1					1	FALSE	FALSE	FALSE
	STAT2	STAT1	B	B	8.71756	FALSE	2		0				0	FALSE	FALSE	FALSE
	IRF2	STAT1	B	D	3.60492	FALSE	2	1					1	FALSE	FALSE	FALSE
	ATF2	STAT1	B	C	1.95475	FALSE	2	1					1	FALSE	FALSE	FALSE
	NR3C1	STAT1	B	D	1.8311	FALSE	2	1					1	FALSE	FALSE	FALSE
	RELA	STAT1	B	B	1.64778	FALSE	2		0				0	FALSE	FALSE	FALSE
	IRF1	STAT1	B	B	1.44874	FALSE	2	1					1	FALSE	FALSE	FALSE
	STAT3	STAT1	B	A	1.21978	FALSE	2	1					1	FALSE	FALSE	FALSE
	POU2F2	STAT1	B	D	0.834299	FALSE	2	1					1	FALSE	FALSE	FALSE
	SNAI1	FOSL1	B	D	0.59879	FALSE	2	-1					-1	FALSE	FALSE	FALSE
	FOSL2	FOSL1	B	A	0.593086	FALSE	2	1					1	FALSE	FALSE	FALSE
	SRF	FOSL1	B	A	0.336336	FALSE	2	-1					-1	FALSE	FALSE	FALSE
	STAT1	FOSL1	B	D	0.237415	FALSE	2		0				0	TRUE	TRUE	FALSE
	REL	NFKB1	B	D	27.3814	FALSE	2					1	1	FALSE	FALSE	FALSE
	NR3C1	NFKB1	B	D	6.47241	FALSE	2	1					1	FALSE	FALSE	FALSE
	FOXP1	NFKB1	B	D	5.0029	FALSE	2	1					1	TRUE	TRUE	FALSE
	BCL11A	NFKB1	B	D	4.1862	FALSE	2			0			0	FALSE	FALSE	FALSE
	MYB	NFKB1	B	D	2.98996	FALSE	2	-1					-1	FALSE	FALSE	FALSE
	IRF4	NFKB1	B	D	2.42915	FALSE	2	1					1	FALSE	FALSE	FALSE
	ELF1	NFKB1	B	D	2.17045	FALSE	2	1					1	FALSE	FALSE	FALSE
	MEF2C	NFKB1	B	D	2.03642	FALSE	2	1					1	FALSE	FALSE	FALSE
	STAT1	NFKB1	B	B	1.7221	FALSE	2		0				0	TRUE	TRUE	FALSE
	RELB	NFKB1	B	C	1.2735	FALSE	2			-1			-1	FALSE	FALSE	FALSE
	NFKB2	NFKB1	B	C	1.24845	FALSE	2			0			0	FALSE	FALSE	FALSE
	NFKB1	NFKB2	B	B	4.68097	FALSE	2			0			0	FALSE	FALSE	FALSE
	TGIF2	NFKB2	B	C	0.469038	FALSE	2	1					1	FALSE	FALSE	FALSE
	POU2F2	SPIB	B	D	2.65385	FALSE	2	-1					-1	FALSE	FALSE	FALSE
	SPIB	BCL11A	B	C	15.075	FALSE	2	1					1	FALSE	FALSE	FALSE
	FOXP1	BCL11A	B	B	1.40741	FALSE	2	1					1	TRUE	TRUE	FALSE
	RUNX1	BCL11A	B	D	1.27269	FALSE	2	1					1	FALSE	FALSE	FALSE
	STAT3	BCL11A	B	D	1.14447	FALSE	2	1					1	FALSE	FALSE	FALSE
	ETS1	JUND	B	D	5.76471	FALSE	2	1					1	TRUE	FALSE	TRUE
	FOXP1	JUND	B	D	3.20185	FALSE	2	1					1	TRUE	TRUE	FALSE
	HIF1A	JUND	B	C	1.27032	FALSE	2			0			0	FALSE	FALSE	FALSE
	TCF4	ELF1	B	D	14.3673	FALSE	2	1					1	FALSE	FALSE	FALSE
	YY1	ELF1	B	D	2.31676	FALSE	2	1					1	FALSE	FALSE	FALSE
	STAT1	ELF1	B	B	1.86168	FALSE	2		0				0	TRUE	TRUE	FALSE
	TBX21	ELF1	B	D	0.92792	FALSE	2					1	1	FALSE	FALSE	FALSE
	SPIB	XBP1	B	A	16.5336	FALSE	2	1					1	FALSE	FALSE	FALSE
	PAX5	XBP1	B	A	14.791	FALSE	2	1					1	FALSE	FALSE	FALSE
	FOS	CEBPB	B	C	7.51259	FALSE	2	1					1	FALSE	FALSE	FALSE
	EGR1	CEBPB	B	A	1.47982	FALSE	2	1					1	FALSE	FALSE	FALSE
	CEBPA	CEBPB	B	D	1.17987	FALSE	2	1					1	FALSE	FALSE	FALSE
	FOS	KLF6	B	B	36.9967	FALSE	2	1					1	FALSE	FALSE	FALSE
	JUND	KLF6	B	C	16.3358	FALSE	2	1					1	FALSE	FALSE	FALSE
	TCF4	KLF6	B	D	14.4796	FALSE	2	1					1	FALSE	FALSE	FALSE
	JUN	KLF6	B	C	13.385	FALSE	2	1					1	FALSE	FALSE	FALSE
	ATF3	KLF6	B	C	8.9974	FALSE	2	1					1	FALSE	FALSE	FALSE
	JUNB	KLF6	B	C	6.25101	FALSE	2	1					1	FALSE	FALSE	FALSE
	BHLHE40	KLF6	B	D	5.46817	FALSE	2	1					1	FALSE	FALSE	FALSE
	CREM	KLF6	B	D	2.13368	FALSE	2					1	1	FALSE	FALSE	FALSE
	STAT3	KLF6	B	D	2.03579	FALSE	2	1					1	FALSE	FALSE	FALSE
	BCL11A	KLF6	B	D	1.31562	FALSE	2			0			0	FALSE	FALSE	FALSE
	FOS	KLF4	B	D	14.0097	FALSE	2	1					1	FALSE	FALSE	FALSE
	MITF	KLF4	B	D	2.44027	FALSE	2		0				0	FALSE	FALSE	FALSE
	RUNX1	KLF4	B	D	1.3762	FALSE	2	1					1	FALSE	FALSE	FALSE
	TCF4	KLF4	B	D	1.05419	FALSE	2	1					1	FALSE	FALSE	FALSE
	ETS1	KMT2A	B	B	2.98653	FALSE	2	1					1	TRUE	FALSE	TRUE
	NFKB2	KMT2A	B	D	1.94525	FALSE	2			0			0	FALSE	FALSE	FALSE
	CUX1	NRP1	B	D	0.852482	TRUE	1	-1					-1	FALSE	FALSE	FALSE
	RUNX2	NRP1	B	D	0.39784	TRUE	1					1	1	FALSE	FALSE	FALSE
	CTCF	NRP1	B	D	0.262899	TRUE	1	1					1	FALSE	FALSE	FALSE
	PBX3	NRP1	B	D	0.238666	TRUE	1					1	1	FALSE	FALSE	FALSE
	ZEB1	NRP1	B	D	0.234243	TRUE	1					1	1	FALSE	FALSE	FALSE
	JUND	NRP1	B	D	0.225745	TRUE	1	-1					-1	FALSE	FALSE	FALSE
	HMBOX1	HBP1	B	D	0.946836	FALSE	2		0				0	FALSE	FALSE	FALSE
	ETS1	POU2F2	B	D	14.8595	FALSE	2	1					1	TRUE	FALSE	TRUE
	PAX5	POU2F2	B	D	10.6359	FALSE	2	-1					-1	FALSE	FALSE	FALSE
	SPIB	POU2F2	B	D	2.90827	FALSE	2	1					1	FALSE	FALSE	FALSE
	STAT1	POU2F2	B	B	1.26619	FALSE	2		0				0	TRUE	TRUE	FALSE
	KLF6	ATF3	B	A	18.2005	FALSE	2	1					1	FALSE	FALSE	FALSE
	KLF4	ATF3	B	A	13.659	FALSE	2	1					1	FALSE	FALSE	FALSE
	FOS	ATF3	B	D	10.006	FALSE	2	1					1	FALSE	FALSE	FALSE
	JUN	ATF3	B	A	4.93273	FALSE	2	1					1	FALSE	FALSE	FALSE
	CREM	ATF3	B	C	3.1829	FALSE	2					1	1	FALSE	FALSE	FALSE
	IRF2	ATF3	B	D	2.21289	FALSE	2	1					1	FALSE	FALSE	FALSE
	NFKB1	ATF3	B	A	1.77418	FALSE	2			0			0	FALSE	FALSE	FALSE
	IRF1	ATF3	B	D	1.4201	FALSE	2	1					1	FALSE	FALSE	FALSE
	NFKB2	ATF3	B	C	1.04023	FALSE	2			0			0	FALSE	FALSE	FALSE
	ESR1	ATF3	B	D	0.860193	FALSE	2	1					1	FALSE	FALSE	FALSE
	FOS	CTSL	B	A	5.52667	TRUE	1	1					1	FALSE	FALSE	FALSE
	JUN	CTSL	B	A	3.10954	TRUE	1	1					1	FALSE	FALSE	FALSE
	STAT1	CTSL	B	A	1.99006	TRUE	1		0				0	TRUE	TRUE	FALSE
	STAT1	IFITM1	B	A	6.6083	TRUE	1		0				0	TRUE	TRUE	FALSE
	STAT2	IFITM1	B	C	2.43703	TRUE	1		0				0	FALSE	FALSE	FALSE
	FOS	IFITM3	B	D	14.2058	TRUE	1	1					1	FALSE	FALSE	FALSE
	STAT1	IFITM3	B	A	2.52858	TRUE	1		0				0	TRUE	TRUE	FALSE
	KLF4	IFITM3	B	D	2.50822	TRUE	1	1					1	FALSE	FALSE	FALSE
	STAT2	IFITM3	B	D	1.76907	TRUE	1		0				0	FALSE	FALSE	FALSE
	JUN	MAFK	Ciliated	C	6.27853	FALSE	2	1					1	FALSE	FALSE	FALSE
	JUND	MAFK	Ciliated	B	1.98239	FALSE	2	1					1	FALSE	FALSE	FALSE
	FOXP1	MAFK	Ciliated	D	1.13893	FALSE	2	1					1	TRUE	FALSE	TRUE
	EGR1	MAFF	Ciliated	D	12.3033	FALSE	2	1					1	FALSE	FALSE	FALSE
	MYC	MAFF	Ciliated	D	4.62456	FALSE	2	1					1	FALSE	FALSE	FALSE
	STAT1	RBPJ	Ciliated	B	3.88063	FALSE	2		0				0	FALSE	FALSE	FALSE
	CREM	RBPJ	Ciliated	D	1.38406	FALSE	2					1	1	FALSE	FALSE	FALSE
	SPI1	RBPJ	Ciliated	B	1.32193	FALSE	2	1					1	TRUE	TRUE	FALSE
	RFX5	RBPJ	Ciliated	D	1.2909	FALSE	2	1					1	FALSE	FALSE	FALSE
	ELF3	RBPJ	Ciliated	D	1.13564	FALSE	2							FALSE	FALSE	FALSE
	CREB1	RBPJ	Ciliated	D	0.95061	FALSE	2	1					1	FALSE	FALSE	FALSE
	YY1	RBPJ	Ciliated	D	0.821978	FALSE	2	1					1	FALSE	FALSE	FALSE
	STAT1	SP1	Ciliated	D	0.478385	FALSE	2		0				0	FALSE	FALSE	FALSE
	HMGA1	SP1	Ciliated	D	0.466903	FALSE	2	1					1	FALSE	FALSE	FALSE
	KLF4	SP1	Ciliated	D	0.155917	FALSE	2	1					1	FALSE	FALSE	FALSE
	FOS	EGR1	Ciliated	D	45.6004	FALSE	2	1					1	FALSE	FALSE	FALSE
	JUN	EGR1	Ciliated	D	40.7321	FALSE	2	1					1	FALSE	FALSE	FALSE
	ETS2	EGR1	Ciliated	A	0.975105	FALSE	2	-1					-1	FALSE	FALSE	FALSE
	FOXA1	ZKSCAN1	Ciliated	D	10.1483	FALSE	2	1					1	FALSE	FALSE	FALSE
	HIF1A	ACE2	Ciliated	D	0.249185	TRUE	1			-1			-1	FALSE	FALSE	FALSE
	USF2	HIF1A	Ciliated	D	3.64575	FALSE	2	1					1	FALSE	FALSE	FALSE
	FOS	HIF1A	Ciliated	D	2.08103	FALSE	2	1					1	FALSE	FALSE	FALSE
	MEF2C	HIF1A	Ciliated	D	1.70911	FALSE	2	1					1	FALSE	FALSE	FALSE
	STAT3	HIF1A	Ciliated	A	0.804339	FALSE	2	1					1	FALSE	FALSE	FALSE
	STAT1	HIF1A	Ciliated	D	0.737244	FALSE	2		0				0	FALSE	FALSE	FALSE
	SMAD3	ETS1	Ciliated	D	1.80808	FALSE	2	1					1	FALSE	FALSE	FALSE
	FOSL1	ETS1	Ciliated	D	1.52299	FALSE	2	1					1	FALSE	FALSE	FALSE
	JUNB	ETS1	Ciliated	D	0.514845	FALSE	2	1					1	FALSE	FALSE	FALSE
	GATA3	ETS1	Ciliated	B	0.463718	FALSE	2	1					1	FALSE	FALSE	FALSE
	MEF2A	ETS1	Ciliated	D	0.382961	FALSE	2	1					1	FALSE	FALSE	FALSE
	FOS	JUN	Ciliated	D	44.0554	FALSE	2	1					1	FALSE	FALSE	FALSE
	EGR1	JUN	Ciliated	A	39.6049	FALSE	2	1					1	FALSE	FALSE	FALSE
	RUNX1	JUN	Ciliated	D	1.93034	FALSE	2	1					1	FALSE	FALSE	FALSE
	STAT3	JUN	Ciliated	D	0.857619	FALSE	2	1					1	FALSE	FALSE	FALSE
	ETS2	JUN	Ciliated	D	0.604009	FALSE	2	1					1	FALSE	FALSE	FALSE
	FOXA1	KMT2A	Ciliated	D	9.41766	FALSE	2	1					1	FALSE	FALSE	FALSE
	JUND	CUX1	Ciliated	D	6.80223	FALSE	2	1					1	FALSE	FALSE	FALSE
	STAT3	CUX1	Ciliated	D	4.48937	FALSE	2	1					1	FALSE	FALSE	FALSE
	MAX	CUX1	Ciliated	D	3.77347	FALSE	2	1					1	FALSE	FALSE	FALSE
	NFIC	CUX1	Ciliated	C	2.60301	FALSE	2	1					1	FALSE	FALSE	FALSE
	MITF	CUX1	Ciliated	B	1.9727	FALSE	2		0				0	FALSE	FALSE	FALSE
	BCL6	CUX1	Ciliated	D	1.64917	FALSE	2	1					1	FALSE	FALSE	FALSE
	STAT1	CUX1	Ciliated	B	1.59489	FALSE	2		0				0	FALSE	FALSE	FALSE
	ZKSCAN1	CUX1	Ciliated	D	1.35014	FALSE	2	1					1	FALSE	FALSE	FALSE
	MEF2A	CUX1	Ciliated	D	1.17269	FALSE	2	1					1	FALSE	FALSE	FALSE
	SMAD3	CUX1	Ciliated	D	1.11924	FALSE	2	1					1	FALSE	FALSE	FALSE
	FOSL1	PPARG	Ciliated	D	0.474349	FALSE	2	-1					-1	FALSE	FALSE	FALSE
	KLF2	PPARG	Ciliated	D	0.367614	FALSE	2	-1					-1	FALSE	FALSE	FALSE
	SPI1	ZEB2	Ciliated	B	25.908	FALSE	2	-1					-1	TRUE	TRUE	FALSE
	CEBPB	ZEB2	Ciliated	D	1.69159	FALSE	2	-1					-1	FALSE	FALSE	FALSE
	STAT1	ZEB2	Ciliated	B	1.56536	FALSE	2		0				0	FALSE	FALSE	FALSE
	PPARG	ZEB2	Ciliated	C	1.32887	FALSE	2	-1					-1	FALSE	FALSE	FALSE
	ATF2	ZEB2	Ciliated	D	1.2827	FALSE	2	-1					-1	FALSE	FALSE	FALSE
	FOS	ZEB2	Ciliated	D	1.01457	FALSE	2	-1					-1	FALSE	FALSE	FALSE
	SMAD1	EPAS1	Ciliated	D	8.44455	FALSE	2	1					1	FALSE	FALSE	FALSE
	FOS	EPAS1	Ciliated	B	4.1018	FALSE	2	1					1	FALSE	FALSE	FALSE
	SOX6	EPAS1	Ciliated	D	1.66208	FALSE	2	1					1	FALSE	FALSE	FALSE
	SOX2	EPAS1	Ciliated	D	1.56456	FALSE	2	1					1	FALSE	FALSE	FALSE
	EGR1	EPAS1	Ciliated	B	1.36969	FALSE	2	1					1	FALSE	FALSE	FALSE
	SP1	EPAS1	Ciliated	D	1.29911	FALSE	2		0				0	FALSE	FALSE	FALSE
	FOXA1	EPAS1	Ciliated	C	0.889811	FALSE	2	1					1	FALSE	FALSE	FALSE
	JUNB	EPAS1	Ciliated	D	0.850226	FALSE	2	1					1	FALSE	FALSE	FALSE
	RUNX1	EPAS1	Ciliated	D	0.836189	FALSE	2	1					1	FALSE	FALSE	FALSE
	RELB	IRF1	Ciliated	B	12.4049	FALSE	2			0			0	FALSE	FALSE	FALSE
	EGR1	IRF1	Ciliated	B	8.93703	FALSE	2	1					1	FALSE	FALSE	FALSE
	FOS	IRF1	Ciliated	D	4.27049	FALSE	2	1					1	FALSE	FALSE	FALSE
	KLF6	IRF1	Ciliated	C	1.84315	FALSE	2	-1					-1	FALSE	FALSE	FALSE
	STAT1	IRF1	Ciliated	A	1.49812	FALSE	2		0				0	FALSE	FALSE	FALSE
	IRF1	IRF7	Ciliated	D	7.59522	FALSE	2	1					1	FALSE	FALSE	FALSE
	STAT2	IRF7	Ciliated	A	7.56292	FALSE	2		0				0	FALSE	FALSE	FALSE
	ATF4	IRF7	Ciliated	D	6.45445	FALSE	2	1					1	FALSE	FALSE	FALSE
	STAT1	IRF7	Ciliated	A	1.46491	FALSE	2		0				0	FALSE	FALSE	FALSE
	EGR1	IRF7	Ciliated	D	0.913847	FALSE	2	1					1	FALSE	FALSE	FALSE
	BCL6	ETV6	Ciliated	D	5.24074	FALSE	2	1					1	FALSE	FALSE	FALSE
	SOX2	ETV6	Ciliated	B	4.00484	FALSE	2	1					1	FALSE	FALSE	FALSE
	STAT3	ETV6	Ciliated	A	3.09369	FALSE	2	1					1	FALSE	FALSE	FALSE
	STAT1	ETV6	Ciliated	B	2.56222	FALSE	2		-1				-1	FALSE	FALSE	FALSE
	IRF1	ETV6	Ciliated	B	2.37213	FALSE	2	1					1	FALSE	FALSE	FALSE
	RUNX1	ETV6	Ciliated	B	1.42739	FALSE	2	1					1	FALSE	FALSE	FALSE
	FOS	ETV6	Ciliated	D	1.38559	FALSE	2	1					1	FALSE	FALSE	FALSE
	SOX9	ETV6	Ciliated	D	1.27023	FALSE	2	1					1	FALSE	FALSE	FALSE
	ELF3	ETV6	Ciliated	D	1.22905	FALSE	2					1	1	FALSE	FALSE	FALSE
	STAT2	ETV6	Ciliated	C	1.03441	FALSE	2		0				0	FALSE	FALSE	FALSE
	TEAD1	ETV6	Ciliated	D	1.00114	FALSE	2					1	1	FALSE	FALSE	FALSE
	IRF4	MEF2C	Ciliated	D	1.77597	FALSE	2	-1					-1	FALSE	FALSE	FALSE
	ZEB2	MEF2C	Ciliated	C	0.56979	FALSE	2					1	1	FALSE	FALSE	FALSE
	EGR1	MEF2C	Ciliated	D	0.520046	FALSE	2	-1					-1	FALSE	FALSE	FALSE
	FOS	MEF2C	Ciliated	D	0.475714	FALSE	2	-1					-1	FALSE	FALSE	FALSE
	CREM	MEF2C	Ciliated	D	0.241706	FALSE	2					1	1	FALSE	FALSE	FALSE
	MEF2A	MEF2C	Ciliated	C	0.220167	FALSE	2	-1					-1	FALSE	FALSE	FALSE
	TP73	MEF2C	Ciliated	D	0.181659	FALSE	2	-1					-1	FALSE	FALSE	FALSE
	STAT1	MEF2C	Ciliated	D	0.120594	FALSE	2		0				0	FALSE	FALSE	FALSE
	KMT2A	MEF2A	Ciliated	D	0.658593	FALSE	2					1	1	FALSE	FALSE	FALSE
	EGR1	HES1	Ciliated	B	6.42877	FALSE	2	1					1	FALSE	FALSE	FALSE
	FOS	HES1	Ciliated	D	2.35762	FALSE	2	1					1	FALSE	FALSE	FALSE
	MYC	HES1	Ciliated	A	0.733351	FALSE	2	1					1	FALSE	FALSE	FALSE
	FOXA1	YY1	Ciliated	D	3.75969	FALSE	2	1					1	FALSE	FALSE	FALSE
	MYB	YY1	Ciliated	D	1.8911	FALSE	2	1					1	FALSE	FALSE	FALSE
	FOSL1	SMAD3	Ciliated	D	9.64736	FALSE	2	1					1	FALSE	FALSE	FALSE
	KLF5	SMAD3	Ciliated	D	7.00597	FALSE	2	1					1	FALSE	FALSE	FALSE
	MAFK	SMAD3	Ciliated	C	5.39874	FALSE	2	1					1	FALSE	FALSE	FALSE
	ETS1	SMAD3	Ciliated	B	4.72283	FALSE	2	1					1	FALSE	FALSE	FALSE
	NRF1	SMAD3	Ciliated	D	3.63119	FALSE	2	1					1	FALSE	FALSE	FALSE
	BHLHE40	SMAD3	Ciliated	D	3.60622	FALSE	2	1					1	TRUE	FALSE	TRUE
	NFKB2	SMAD3	Ciliated	D	2.33062	FALSE	2			0			0	FALSE	FALSE	FALSE
	FOSL2	SMAD3	Ciliated	C	2.30093	FALSE	2	1					1	FALSE	FALSE	FALSE
	ZNF92	SMAD3	Ciliated	D	2.05567	FALSE	2					1	1	FALSE	FALSE	FALSE
	MAFF	SMAD3	Ciliated	D	2.05364	FALSE	2					1	1	FALSE	FALSE	FALSE
	KLF4	SMAD3	Ciliated	D	1.82242	FALSE	2	1					1	FALSE	FALSE	FALSE
	GABPA	SMAD3	Ciliated	D	1.70475	FALSE	2	1					1	FALSE	FALSE	FALSE
	NR2F1	SMAD3	Ciliated	D	1.70451	FALSE	2	1					1	FALSE	FALSE	FALSE
	YY1	SMAD3	Ciliated	D	1.60402	FALSE	2	1					1	FALSE	FALSE	FALSE
	NFIC	SMAD3	Ciliated	D	1.37326	FALSE	2	1					1	FALSE	FALSE	FALSE
	ZNF263	SMAD3	Ciliated	B	1.20664	FALSE	2	1					1	FALSE	FALSE	FALSE
	ETV6	SMAD3	Ciliated	D	1.11622	FALSE	2	1					1	FALSE	FALSE	FALSE
	ZKSCAN1	SMAD3	Ciliated	D	0.90396	FALSE	2	1					1	FALSE	FALSE	FALSE
	SRF	SMAD3	Ciliated	D	0.900006	FALSE	2	1					1	FALSE	FALSE	FALSE
	FOXP1	STAT6	Ciliated	D	2.42763	FALSE	2	1					1	TRUE	FALSE	TRUE
	FOS	STAT6	Ciliated	C	1.27685	FALSE	2	1					1	FALSE	FALSE	FALSE
	FOXK2	STAT6	Ciliated	D	1.05679	FALSE	2		0				0	FALSE	FALSE	FALSE
	IRF2	STAT6	Ciliated	D	0.977512	FALSE	2	1					1	FALSE	FALSE	FALSE
	RBPJ	SPI1	Ciliated	D	1.99088	FALSE	2					1	1	FALSE	FALSE	FALSE
	FOS	SPI1	Ciliated	D	1.91609	FALSE	2	-1					-1	FALSE	FALSE	FALSE
	BCL6	STAT3	Ciliated	D	9.49778	FALSE	2	1					1	FALSE	FALSE	FALSE
	JUN	STAT3	Ciliated	D	3.84988	FALSE	2	1					1	FALSE	FALSE	FALSE
	ATF2	STAT3	Ciliated	D	3.72404	FALSE	2	1					1	FALSE	FALSE	FALSE
	RXRA	STAT3	Ciliated	D	2.74722	FALSE	2	1					1	FALSE	FALSE	FALSE
	MEIS2	STAT3	Ciliated	D	2.41124	FALSE	2	1					1	FALSE	FALSE	FALSE
	CEBPD	STAT3	Ciliated	C	2.28467	FALSE	2	1					1	FALSE	FALSE	FALSE
	USF2	STAT3	Ciliated	D	1.48373	FALSE	2	1					1	FALSE	FALSE	FALSE
	MXI1	STAT3	Ciliated	D	1.46772	FALSE	2	1					1	FALSE	FALSE	FALSE
	CUX1	STAT3	Ciliated	D	1.43269	FALSE	2	1					1	FALSE	FALSE	FALSE
	FOS	STAT3	Ciliated	B	1.32735	FALSE	2	1					1	FALSE	FALSE	FALSE
	NR3C1	STAT3	Ciliated	D	1.18398	FALSE	2	1					1	FALSE	FALSE	FALSE
	STAT1	STAT2	Ciliated	A	9.52263	FALSE	2		0				0	FALSE	FALSE	FALSE
	STAT2	STAT1	Ciliated	B	8.68882	FALSE	2		0				0	FALSE	FALSE	FALSE
	STAT3	STAT1	Ciliated	A	3.12843	FALSE	2	1					1	FALSE	FALSE	FALSE
	STAT6	STAT1	Ciliated	D	1.54336	FALSE	2		0				0	FALSE	FALSE	FALSE
	ELK4	STAT1	Ciliated	D	1.51355	FALSE	2					1	1	FALSE	FALSE	FALSE
	FOXA1	STAT1	Ciliated	D	1.50964	FALSE	2	1					1	FALSE	FALSE	FALSE
	SOX2	NR2F2	Ciliated	D	9.34063	FALSE	2	-1					-1	FALSE	FALSE	FALSE
	FOXA1	NR2F2	Ciliated	D	8.01551	FALSE	2	-1					-1	FALSE	FALSE	FALSE
	TP53	NR2F2	Ciliated	D	3.23858	FALSE	2	-1					-1	FALSE	FALSE	FALSE
	TEAD1	NR2F2	Ciliated	D	1.56371	FALSE	2					1	1	FALSE	FALSE	FALSE
	MYC	FOSL1	Ciliated	A	6.5554	FALSE	2	1					1	FALSE	FALSE	FALSE
	SRF	FOSL1	Ciliated	A	3.5075	FALSE	2	-1					-1	FALSE	FALSE	FALSE
	FOSL2	FOSL1	Ciliated	A	2.58565	FALSE	2	1					1	FALSE	FALSE	FALSE
	EGR1	FOSL1	Ciliated	A	1.31922	FALSE	2	1					1	FALSE	FALSE	FALSE
	NFKB1	NFKB2	Ciliated	B	5.8961	FALSE	2			0			0	FALSE	FALSE	FALSE
	HES1	NFKB2	Ciliated	D	3.61482	FALSE	2	1					1	FALSE	FALSE	FALSE
	EGR1	NFKB2	Ciliated	B	3.58221	FALSE	2	1					1	FALSE	FALSE	FALSE
	JUN	NFKB2	Ciliated	A	2.47837	FALSE	2	1					1	FALSE	FALSE	FALSE
	KLF5	NFKB2	Ciliated	D	1.75298	FALSE	2	1					1	FALSE	FALSE	FALSE
	FOXP1	NFKB2	Ciliated	D	1.56356	FALSE	2	1					1	TRUE	FALSE	TRUE
	E2F4	HMGA1	Ciliated	D	1.77526	FALSE	2	1					1	FALSE	FALSE	FALSE
	SOX9	HMGA1	Ciliated	D	1.72541	FALSE	2	1					1	FALSE	FALSE	FALSE
	STAT1	HMGA1	Ciliated	D	1.68142	FALSE	2		0				0	FALSE	FALSE	FALSE
	SP1	HMGA1	Ciliated	D	1.19593	FALSE	2		0				0	FALSE	FALSE	FALSE
	JUN	RELB	Ciliated	A	8.19118	FALSE	2	1					1	FALSE	FALSE	FALSE
	EGR1	RELB	Ciliated	C	2.71709	FALSE	2	1					1	FALSE	FALSE	FALSE
	FOS	RELB	Ciliated	D	2.61875	FALSE	2	1					1	FALSE	FALSE	FALSE
	EGR1	JUNB	Ciliated	D	38.7196	FALSE	2	1					1	FALSE	FALSE	FALSE
	ETS2	JUNB	Ciliated	D	0.954926	FALSE	2	1					1	FALSE	FALSE	FALSE
	MYC	JUNB	Ciliated	A	0.65056	FALSE	2	1					1	FALSE	FALSE	FALSE
	FOS	JUND	Ciliated	D	6.08045	FALSE	2	1					1	FALSE	FALSE	FALSE
	CEBPD	JUND	Ciliated	D	1.1325	FALSE	2	1					1	FALSE	FALSE	FALSE
	KLF4	SOX2	Ciliated	D	8.02971	FALSE	2	1					1	FALSE	FALSE	FALSE
	TEAD1	SOX2	Ciliated	D	4.72357	FALSE	2					1	1	FALSE	FALSE	FALSE
	NRF1	SOX2	Ciliated	D	2.38903	FALSE	2	1					1	FALSE	FALSE	FALSE
	TFAP2C	ELF1	Ciliated	D	2.57085	FALSE	2	1					1	FALSE	FALSE	FALSE
	STAT1	ELF1	Ciliated	B	2.13501	FALSE	2		0				0	FALSE	FALSE	FALSE
	KLF5	ELF3	Ciliated	C	20.1588	FALSE	2	1					1	FALSE	FALSE	FALSE
	EGR1	ELF3	Ciliated	D	12.9134	FALSE	2	1					1	FALSE	FALSE	FALSE
	ATF4	CEBPB	Ciliated	A	16.4189	FALSE	2	1					1	FALSE	FALSE	FALSE
	E2F4	CEBPB	Ciliated	D	1.97722	FALSE	2	1					1	FALSE	FALSE	FALSE
	FOS	CEBPB	Ciliated	C	1.3204	FALSE	2	1					1	FALSE	FALSE	FALSE
	STAT1	CEBPB	Ciliated	D	0.846521	FALSE	2		0				0	FALSE	FALSE	FALSE
	ATF3	KLF6	Ciliated	C	25.1709	FALSE	2	1					1	TRUE	TRUE	FALSE
	JUN	KLF6	Ciliated	C	23.412	FALSE	2	1					1	FALSE	FALSE	FALSE
	FOS	KLF6	Ciliated	B	15.9982	FALSE	2	1					1	FALSE	FALSE	FALSE
	JUNB	KLF6	Ciliated	C	13.4027	FALSE	2	1					1	FALSE	FALSE	FALSE
	BHLHE40	KLF6	Ciliated	D	4.18939	FALSE	2	1					1	TRUE	FALSE	TRUE
	EGR1	KLF6	Ciliated	D	2.87558	FALSE	2	1					1	FALSE	FALSE	FALSE
	JUND	KLF6	Ciliated	C	2.85682	FALSE	2	1					1	FALSE	FALSE	FALSE
	IRF1	KLF6	Ciliated	D	1.56451	FALSE	2	1					1	FALSE	FALSE	FALSE
	EGR1	KLF5	Ciliated	B	6.73353	FALSE	2	1					1	FALSE	FALSE	FALSE
	KLF6	KLF5	Ciliated	D	6.08443	FALSE	2	1					1	FALSE	FALSE	FALSE
	FOS	KLF5	Ciliated	D	1.26191	FALSE	2	1					1	FALSE	FALSE	FALSE
	EGR1	KLF4	Ciliated	D	16.4576	FALSE	2	-1					-1	FALSE	FALSE	FALSE
	FOS	KLF4	Ciliated	D	12.2597	FALSE	2	1					1	FALSE	FALSE	FALSE
	STAT3	KLF4	Ciliated	D	0.967223	FALSE	2	1					1	FALSE	FALSE	FALSE
	FOS	KLF2	Ciliated	D	13.2384	FALSE	2	-1					-1	FALSE	FALSE	FALSE
	EGR1	KLF2	Ciliated	B	5.5715	FALSE	2	-1					-1	FALSE	FALSE	FALSE
	HIF1A	KLF2	Ciliated	D	1.5818	FALSE	2			0			0	FALSE	FALSE	FALSE
	EGR1	FOS	Ciliated	D	58.5034	FALSE	2	1					1	FALSE	FALSE	FALSE
	JUN	FOS	Ciliated	A	48.3923	FALSE	2	-1					-1	FALSE	FALSE	FALSE
	FOSB	FOS	Ciliated	D	34.8519	FALSE	2	-1					-1	FALSE	FALSE	FALSE
	SPI1	FOS	Ciliated	D	4.99384	FALSE	2	1					1	TRUE	TRUE	FALSE
	STAT1	FOS	Ciliated	A	1.53175	FALSE	2		0				0	FALSE	FALSE	FALSE
	CEBPB	FOS	Ciliated	A	1.39069	FALSE	2	1					1	FALSE	FALSE	FALSE
	EPAS1	FOS	Ciliated	D	0.901848	FALSE	2					1	1	FALSE	FALSE	FALSE
	STAT3	FOS	Ciliated	A	0.879291	FALSE	2	1					1	FALSE	FALSE	FALSE
	MEF2C	CREM	Ciliated	D	1.24429	FALSE	2	1					1	FALSE	FALSE	FALSE
	SP1	CREM	Ciliated	A	0.249616	FALSE	2		0				0	FALSE	FALSE	FALSE
	FOS	CREM	Ciliated	A	0.240713	FALSE	2	1					1	FALSE	FALSE	FALSE
	FOXP1	REST	Ciliated	D	2.66016	FALSE	2	1					1	TRUE	FALSE	TRUE
	FOXA1	REST	Ciliated	D	2.51214	FALSE	2	1					1	FALSE	FALSE	FALSE
	FOXA1	NFIC	Ciliated	D	9.05399	FALSE	2	-1					-1	FALSE	FALSE	FALSE
	ZKSCAN1	NFIC	Ciliated	D	3.77246	FALSE	2	-1					-1	FALSE	FALSE	FALSE
	BHLHE40	NFIC	Ciliated	D	3.00436	FALSE	2	-1					-1	TRUE	FALSE	TRUE
	ELF1	NFIC	Ciliated	D	2.33349	FALSE	2	-1					-1	FALSE	FALSE	FALSE
	NR2F2	NFIC	Ciliated	D	2.15687	FALSE	2	-1					-1	FALSE	FALSE	FALSE
	REST	NFIC	Ciliated	D	2.11387	FALSE	2	-1					-1	FALSE	FALSE	FALSE
	CUX1	NFIC	Ciliated	C	0.999574	FALSE	2	-1					-1	FALSE	FALSE	FALSE
	IRF7	ATF4	Ciliated	D	4.66305	FALSE	2			0			0	FALSE	FALSE	FALSE
	KLF5	ATF4	Ciliated	D	3.67733	FALSE	2	1					1	FALSE	FALSE	FALSE
	JUN	ATF3	Ciliated	A	29.099	FALSE	2	1					1	FALSE	FALSE	FALSE
	IRF1	ATF3	Ciliated	D	19.813	FALSE	2	1					1	FALSE	FALSE	FALSE
	KLF6	ATF3	Ciliated	A	13.8756	FALSE	2	1					1	FALSE	FALSE	FALSE
	EGR1	ATF3	Ciliated	A	13.8246	FALSE	2	1					1	FALSE	FALSE	FALSE
	ATF4	ATF3	Ciliated	A	10.7353	FALSE	2	1					1	FALSE	FALSE	FALSE
	FOS	ATF3	Ciliated	D	9.59362	FALSE	2	1					1	FALSE	FALSE	FALSE
	CEBPB	ATF3	Ciliated	D	5.61466	FALSE	2	1					1	FALSE	FALSE	FALSE
	NFKB2	ATF3	Ciliated	C	5.06127	FALSE	2			0			0	FALSE	FALSE	FALSE
	KLF4	ATF3	Ciliated	A	4.33652	FALSE	2	1					1	FALSE	FALSE	FALSE
	SMAD3	ATF3	Ciliated	D	0.82505	FALSE	2	1					1	FALSE	FALSE	FALSE
	JUND	NRP1	Ciliated	D	0.734927	TRUE	1	-1					-1	FALSE	FALSE	FALSE
	PPARG	NRP1	Ciliated	C	0.404437	TRUE	1	-1					-1	FALSE	FALSE	FALSE
	SPI1	NRP1	Ciliated	D	0.390921	TRUE	1	1					1	TRUE	TRUE	FALSE
	KLF6	NRP1	Ciliated	D	0.1744	TRUE	1	-1					-1	FALSE	FALSE	FALSE
	HNF4G	TMPRSS2	Ciliated	C	2.51211	TRUE	1			-1			-1	FALSE	FALSE	FALSE
	HIF1A	FURIN	Ciliated	D	0.0895265	TRUE	1			-1			-1	FALSE	FALSE	FALSE
	FOS	CTSL	Ciliated	A	1.84195	TRUE	1	1					1	FALSE	FALSE	FALSE
	JUN	CTSL	Ciliated	A	0.73619	TRUE	1	1					1	FALSE	FALSE	FALSE
	EGR1	TMPRSS4	Ciliated	D	2.50162	TRUE	1	-1					-1	FALSE	FALSE	FALSE
	STAT1	IFITM1	Ciliated	A	20.2544	TRUE	1		0				0	FALSE	FALSE	FALSE
	STAT2	IFITM1	Ciliated	C	4.49329	TRUE	1		0				0	FALSE	FALSE	FALSE
	STAT1	IFITM2	Ciliated	D	0.763052	TRUE	1		0				0	FALSE	FALSE	FALSE
	STAT1	IFITM3	Ciliated	A	12.3481	TRUE	1		0				0	FALSE	FALSE	FALSE
	FOS	IFITM3	Ciliated	D	4.45484	TRUE	1	1					1	FALSE	FALSE	FALSE
	STAT2	IFITM3	Ciliated	D	3.50829	TRUE	1		0				0	FALSE	FALSE	FALSE
	FOS	MAFB	Dendritic	D	10.8014	FALSE	2	1					1	FALSE	FALSE	FALSE
	STAT1	MAFB	Dendritic	D	6.14093	FALSE	2		0				0	TRUE	TRUE	FALSE
	MITF	MAFB	Dendritic	D	1.16517	FALSE	2		0				0	FALSE	FALSE	FALSE
	CEBPB	RBPJ	Dendritic	D	18.496	FALSE	2	1					1	FALSE	FALSE	FALSE
	NFKB1	RBPJ	Dendritic	D	6.81832	FALSE	2			0			0	TRUE	TRUE	FALSE
	RELB	RBPJ	Dendritic	D	2.94527	FALSE	2			0			0	FALSE	FALSE	FALSE
	JUNB	RBPJ	Dendritic	D	2.78868	FALSE	2	1					1	FALSE	FALSE	FALSE
	CTCF	RBPJ	Dendritic	B	2.68359	FALSE	2	1					1	FALSE	FALSE	FALSE
	NFIC	RBPJ	Dendritic	D	2.6014	FALSE	2	1					1	FALSE	FALSE	FALSE
	TCF12	RBPJ	Dendritic	C	1.87324	FALSE	2	1					1	FALSE	FALSE	FALSE
	JUND	RBPJ	Dendritic	D	1.62258	FALSE	2	1					1	FALSE	FALSE	FALSE
	KLF6	RBPJ	Dendritic	D	1.27997	FALSE	2	1					1	FALSE	FALSE	FALSE
	RUNX1	RBPJ	Dendritic	D	1.07558	FALSE	2	1					1	FALSE	FALSE	FALSE
	NFKB1	RELB	Dendritic	D	21.9118	FALSE	2			0			0	TRUE	TRUE	FALSE
	RELA	RELB	Dendritic	D	4.49847	FALSE	2		0				0	FALSE	FALSE	FALSE
	TCF4	MEF2C	Dendritic	C	30.0378	FALSE	2	-1					-1	FALSE	FALSE	FALSE
	ETV6	MEF2C	Dendritic	D	13.9627	FALSE	2	-1					-1	FALSE	FALSE	FALSE
	POU2F2	MEF2C	Dendritic	D	11.9118	FALSE	2	-1					-1	FALSE	FALSE	FALSE
	JUN	MEF2C	Dendritic	D	9.2022	FALSE	2	-1					-1	FALSE	FALSE	FALSE
	MEF2A	MEF2C	Dendritic	C	5.01573	FALSE	2	-1					-1	FALSE	FALSE	FALSE
	AHR	MEF2C	Dendritic	D	2.3674	FALSE	2			-1			-1	FALSE	FALSE	FALSE
	SPIB	MEF2C	Dendritic	D	2.2007	FALSE	2	1					1	FALSE	FALSE	FALSE
	TCF7L2	MEF2C	Dendritic	D	1.43591	FALSE	2	-1					-1	FALSE	FALSE	FALSE
	NFYA	SP1	Dendritic	D	2.46788	FALSE	2	1					1	FALSE	FALSE	FALSE
	POU2F1	SP1	Dendritic	D	0.247619	FALSE	2							FALSE	FALSE	FALSE
	CEBPA	SP3	Dendritic	D	0.742361	FALSE	2	1					1	FALSE	FALSE	FALSE
	JUN	SP3	Dendritic	D	0.442577	FALSE	2	1					1	FALSE	FALSE	FALSE
	ZFX	SP3	Dendritic	D	0.221462	FALSE	2			0			0	FALSE	FALSE	FALSE
	BACH1	MAFG	Dendritic	B	8.39156	FALSE	2	1					1	FALSE	FALSE	FALSE
	NFE2L2	MAFG	Dendritic	C	6.41824	FALSE	2			0			0	FALSE	FALSE	FALSE
	ETS1	MAFG	Dendritic	D	1.08052	FALSE	2	1					1	FALSE	FALSE	FALSE
	JUN	RUNX1	Dendritic	D	22.7489	FALSE	2	1					1	FALSE	FALSE	FALSE
	CEBPB	RUNX1	Dendritic	D	19.7517	FALSE	2	1					1	FALSE	FALSE	FALSE
	JUND	RUNX1	Dendritic	D	13.022	FALSE	2	-1					-1	FALSE	FALSE	FALSE
	CEBPA	RUNX1	Dendritic	B	8.33699	FALSE	2	1					1	FALSE	FALSE	FALSE
	KLF6	RUNX1	Dendritic	D	4.82842	FALSE	2	-1					-1	FALSE	FALSE	FALSE
	MITF	RUNX1	Dendritic	B	4.43296	FALSE	2		0				0	FALSE	FALSE	FALSE
	SPI1	RUNX1	Dendritic	A	4.41854	FALSE	2	-1					-1	FALSE	FALSE	FALSE
	BCL6	RUNX1	Dendritic	D	4.34676	FALSE	2	-1					-1	FALSE	FALSE	FALSE
	BACH1	RUNX1	Dendritic	C	3.7799	FALSE	2	-1					-1	FALSE	FALSE	FALSE
	ZEB2	RUNX1	Dendritic	D	3.39496	FALSE	2					1	1	FALSE	FALSE	FALSE
	PPARG	RUNX1	Dendritic	D	2.66402	FALSE	2	-1					-1	FALSE	FALSE	FALSE
	FOS	RUNX1	Dendritic	B	2.58469	FALSE	2	-1					-1	FALSE	FALSE	FALSE
	RBPJ	RUNX1	Dendritic	C	2.56519	FALSE	2					1	1	FALSE	FALSE	FALSE
	TCF7L2	RUNX1	Dendritic	D	2.5597	FALSE	2	-1					-1	FALSE	FALSE	FALSE
	ATF3	RUNX1	Dendritic	C	2.05611	FALSE	2	-1					-1	FALSE	FALSE	FALSE
	STAT1	RUNX1	Dendritic	B	1.49795	FALSE	2		0				0	TRUE	TRUE	FALSE
	ATF1	RUNX1	Dendritic	D	1.25632	FALSE	2	-1					-1	FALSE	FALSE	FALSE
	USF2	RUNX1	Dendritic	D	1.15446	FALSE	2	-1					-1	FALSE	FALSE	FALSE
	CUX1	RUNX1	Dendritic	D	1.09873	FALSE	2	-1					-1	FALSE	FALSE	FALSE
	KLF9	RUNX1	Dendritic	D	0.998629	FALSE	2	-1					-1	FALSE	FALSE	FALSE
	MBD1	RUNX1	Dendritic	D	0.973461	FALSE	2					1	1	FALSE	FALSE	FALSE
	TBP	RUNX1	Dendritic	C	0.803299	FALSE	2					1	1	FALSE	FALSE	FALSE
	FOS	BATF	Dendritic	D	3.27333	FALSE	2	-1					-1	FALSE	FALSE	FALSE
	STAT1	BATF	Dendritic	D	1.06055	FALSE	2		-1				-1	TRUE	TRUE	FALSE
	TBX21	BATF	Dendritic	D	0.565984	FALSE	2					1	1	FALSE	FALSE	FALSE
	RBPJ	BATF	Dendritic	D	0.440355	FALSE	2					1	1	FALSE	FALSE	FALSE
	FOS	HIF1A	Dendritic	D	15.835	FALSE	2	1					1	FALSE	FALSE	FALSE
	STAT1	HIF1A	Dendritic	D	5.0424	FALSE	2		0				0	TRUE	TRUE	FALSE
	NFKB1	HIF1A	Dendritic	A	3.96793	FALSE	2			0			0	TRUE	TRUE	FALSE
	NFKB2	HIF1A	Dendritic	D	2.80954	FALSE	2			0			0	FALSE	FALSE	FALSE
	STAT3	HIF1A	Dendritic	A	2.16551	FALSE	2	1					1	FALSE	FALSE	FALSE
	YY1	HIF1A	Dendritic	D	1.69664	FALSE	2	1					1	FALSE	FALSE	FALSE
	USF2	HIF1A	Dendritic	D	1.38298	FALSE	2	1					1	FALSE	FALSE	FALSE
	ELF1	NFE2L2	Dendritic	C	12.2981	FALSE	2	1					1	FALSE	FALSE	FALSE
	ATF3	NFE2L2	Dendritic	D	9.60432	FALSE	2	1					1	FALSE	FALSE	FALSE
	IRF1	NFE2L2	Dendritic	D	4.51299	FALSE	2	1					1	TRUE	TRUE	FALSE
	FOS	NFE2L2	Dendritic	D	2.44161	FALSE	2	1					1	FALSE	FALSE	FALSE
	ATF4	NFE2L2	Dendritic	C	1.15683	FALSE	2	1					1	FALSE	FALSE	FALSE
	ZEB2	NFE2L2	Dendritic	D	1.1265	FALSE	2					1	1	FALSE	FALSE	FALSE
	MAFG	BACH1	Dendritic	D	7.26926	FALSE	2			0			0	FALSE	FALSE	FALSE
	MAFF	BACH1	Dendritic	D	4.01251	FALSE	2					1	1	FALSE	FALSE	FALSE
	STAT1	BACH1	Dendritic	D	1.21688	FALSE	2		0				0	TRUE	TRUE	FALSE
	FOSB	FOS	Dendritic	D	116.559	FALSE	2	-1					-1	FALSE	FALSE	FALSE
	JUN	FOS	Dendritic	A	50.075	FALSE	2	-1					-1	FALSE	FALSE	FALSE
	CEBPB	FOS	Dendritic	A	25.1916	FALSE	2	1					1	FALSE	FALSE	FALSE
	EGR1	FOS	Dendritic	D	9.39085	FALSE	2	1					1	FALSE	FALSE	FALSE
	CEBPD	FOS	Dendritic	D	7.89105	FALSE	2	1					1	FALSE	FALSE	FALSE
	NFKB1	FOS	Dendritic	D	4.01774	FALSE	2			0			0	TRUE	TRUE	FALSE
	STAT1	FOS	Dendritic	A	2.50724	FALSE	2		0				0	TRUE	TRUE	FALSE
	ATF4	FOS	Dendritic	D	0.765157	FALSE	2	1					1	FALSE	FALSE	FALSE
	FOS	JUN	Dendritic	D	53.4848	FALSE	2	1					1	FALSE	FALSE	FALSE
	RUNX1	JUN	Dendritic	D	6.73838	FALSE	2	1					1	FALSE	FALSE	FALSE
	MITF	JUN	Dendritic	D	5.56609	FALSE	2		0				0	FALSE	FALSE	FALSE
	HIF1A	JUN	Dendritic	D	5.24493	FALSE	2			-1			-1	FALSE	FALSE	FALSE
	MEF2C	JUN	Dendritic	A	3.76096	FALSE	2	1					1	FALSE	FALSE	FALSE
	REL	JUN	Dendritic	D	0.812408	FALSE	2					-1	-1	FALSE	FALSE	FALSE
	FOS	NR1H3	Dendritic	D	7.27892	FALSE	2	1					1	FALSE	FALSE	FALSE
	MEF2C	TCF4	Dendritic	B	35.9786	FALSE	2	1					1	FALSE	FALSE	FALSE
	RUNX3	TCF4	Dendritic	A	7.85583	FALSE	2	1					1	FALSE	FALSE	FALSE
	CEBPB	TCF4	Dendritic	D	7.10243	FALSE	2	1					1	FALSE	FALSE	FALSE
	NFKB1	TCF4	Dendritic	D	4.06748	FALSE	2			0			0	TRUE	TRUE	FALSE
	BCL11A	TCF4	Dendritic	D	3.26618	FALSE	2			0			0	FALSE	FALSE	FALSE
	SPIB	TCF4	Dendritic	D	3.01467	FALSE	2	1					1	FALSE	FALSE	FALSE
	IRF2	TCF4	Dendritic	D	1.71152	FALSE	2	1					1	FALSE	FALSE	FALSE
	JUN	TCF4	Dendritic	C	1.65563	FALSE	2	1					1	FALSE	FALSE	FALSE
	FOXP1	TCF4	Dendritic	A	1.35651	FALSE	2	1					1	TRUE	FALSE	TRUE
	FOS	ATF1	Dendritic	D	0.208325	FALSE	2	1					1	FALSE	FALSE	FALSE
	CEBPB	PPARG	Dendritic	B	2.6203	FALSE	2	1					1	FALSE	FALSE	FALSE
	NR1H3	PPARG	Dendritic	C	2.49149	FALSE	2					1	1	FALSE	FALSE	FALSE
	FOS	PPARG	Dendritic	B	2.08136	FALSE	2	-1					-1	FALSE	FALSE	FALSE
	NR1H2	PPARG	Dendritic	B	1.11134	FALSE	2	-1					-1	FALSE	FALSE	FALSE
	TCF7L2	PPARG	Dendritic	D	1.02794	FALSE	2	-1					-1	FALSE	FALSE	FALSE
	CEBPB	ZEB2	Dendritic	D	24.8175	FALSE	2	-1					-1	FALSE	FALSE	FALSE
	FOS	ZEB2	Dendritic	D	2.14702	FALSE	2	-1					-1	FALSE	FALSE	FALSE
	MITF	ZEB2	Dendritic	B	1.83073	FALSE	2		0				0	FALSE	FALSE	FALSE
	RUNX1	ZEB2	Dendritic	B	1.32933	FALSE	2	-1					-1	FALSE	FALSE	FALSE
	RELB	ZEB2	Dendritic	D	1.19815	FALSE	2			-1			-1	FALSE	FALSE	FALSE
	BCL6	ZEB2	Dendritic	D	1.1672	FALSE	2	-1					-1	FALSE	FALSE	FALSE
	STAT1	IRF1	Dendritic	A	38.5559	FALSE	2		0				0	TRUE	TRUE	FALSE
	IRF2	IRF1	Dendritic	D	9.39402	FALSE	2	1					1	FALSE	FALSE	FALSE
	STAT3	IRF1	Dendritic	A	7.15446	FALSE	2	1					1	FALSE	FALSE	FALSE
	KLF6	IRF1	Dendritic	C	5.33842	FALSE	2	-1					-1	FALSE	FALSE	FALSE
	NFKB1	IRF1	Dendritic	A	5.03733	FALSE	2			0			0	TRUE	TRUE	FALSE
	ELF1	IRF1	Dendritic	D	4.22868	FALSE	2	1					1	FALSE	FALSE	FALSE
	EGR1	IRF1	Dendritic	B	1.78665	FALSE	2	1					1	FALSE	FALSE	FALSE
	STAT5A	IRF1	Dendritic	A	1.47506	FALSE	2	-1					-1	FALSE	FALSE	FALSE
	RELA	IRF1	Dendritic	A	1.43643	FALSE	2		0				0	FALSE	FALSE	FALSE
	SPI1	IRF1	Dendritic	D	1.19216	FALSE	2	1					1	FALSE	FALSE	FALSE
	FOS	IRF1	Dendritic	D	1.18983	FALSE	2	1					1	FALSE	FALSE	FALSE
	CREB1	CUX1	Dendritic	D	3.52767	FALSE	2	1					1	FALSE	FALSE	FALSE
	AHR	CUX1	Dendritic	D	0.362443	FALSE	2			0			0	FALSE	FALSE	FALSE
	NCOA3	CUX1	Dendritic	D	0.278683	FALSE	2					1	1	FALSE	FALSE	FALSE
	ATF7	CUX1	Dendritic	D	0.257471	FALSE	2					1	1	FALSE	FALSE	FALSE
	STAT5A	CUX1	Dendritic	D	0.257203	FALSE	2	1					1	FALSE	FALSE	FALSE
	FOXK2	CUX1	Dendritic	D	0.205006	FALSE	2		0				0	FALSE	FALSE	FALSE
	SPI1	CUX1	Dendritic	B	0.204373	FALSE	2	1					1	FALSE	FALSE	FALSE
	FOXP1	CUX1	Dendritic	D	0.145045	FALSE	2	1					1	TRUE	FALSE	TRUE
	STAT1	CUX1	Dendritic	B	0.128211	FALSE	2		0				0	TRUE	TRUE	FALSE
	IKZF1	CUX1	Dendritic	D	0.104277	FALSE	2	1					1	FALSE	FALSE	FALSE
	CREB1	YY1	Dendritic	D	0.911615	FALSE	2	1					1	FALSE	FALSE	FALSE
	NFKB1	YY1	Dendritic	D	0.614581	FALSE	2			0			0	TRUE	TRUE	FALSE
	SP3	YY1	Dendritic	D	0.570838	FALSE	2			0			0	FALSE	FALSE	FALSE
	SP1	YY1	Dendritic	A	0.501645	FALSE	2		0				0	FALSE	FALSE	FALSE
	SP4	YY1	Dendritic	A	0.476096	FALSE	2				1		1	FALSE	FALSE	FALSE
	KLF6	ATF3	Dendritic	A	36.9417	FALSE	2	1					1	FALSE	FALSE	FALSE
	JUN	ATF3	Dendritic	A	27.2687	FALSE	2	1					1	FALSE	FALSE	FALSE
	KLF4	ATF3	Dendritic	A	16.4752	FALSE	2	1					1	FALSE	FALSE	FALSE
	CREM	ATF3	Dendritic	C	4.99982	FALSE	2					1	1	FALSE	FALSE	FALSE
	ATF4	ATF3	Dendritic	A	4.37574	FALSE	2	1					1	FALSE	FALSE	FALSE
	STAT1	ATF3	Dendritic	D	3.87257	FALSE	2		0				0	TRUE	TRUE	FALSE
	IRF1	ATF3	Dendritic	D	3.26301	FALSE	2	1					1	TRUE	TRUE	FALSE
	NFKB1	ATF3	Dendritic	A	2.26782	FALSE	2			0			0	TRUE	TRUE	FALSE
	FOS	ATF3	Dendritic	D	2.11348	FALSE	2	1					1	FALSE	FALSE	FALSE
	CEBPB	ATF3	Dendritic	D	1.90817	FALSE	2	1					1	FALSE	FALSE	FALSE
	IRF2	ATF3	Dendritic	D	0.967427	FALSE	2	1					1	FALSE	FALSE	FALSE
	MEF2C	ETV6	Dendritic	D	17.0178	FALSE	2	1					1	FALSE	FALSE	FALSE
	CEBPB	ETV6	Dendritic	D	10.7467	FALSE	2	1					1	FALSE	FALSE	FALSE
	TCF4	ETV6	Dendritic	D	9.35119	FALSE	2	1					1	FALSE	FALSE	FALSE
	IRF4	ETV6	Dendritic	D	6.83765	FALSE	2	1					1	FALSE	FALSE	FALSE
	IKZF1	ETV6	Dendritic	D	6.50622	FALSE	2	1					1	FALSE	FALSE	FALSE
	RUNX3	ETV6	Dendritic	D	5.66109	FALSE	2	1					1	FALSE	FALSE	FALSE
	STAT2	ETV6	Dendritic	C	4.75219	FALSE	2		0				0	FALSE	FALSE	FALSE
	ZEB1	ETV6	Dendritic	D	4.32593	FALSE	2					1	1	FALSE	FALSE	FALSE
	STAT1	ETV6	Dendritic	B	4.02315	FALSE	2		-1				-1	TRUE	TRUE	FALSE
	KLF9	ETV6	Dendritic	D	2.54613	FALSE	2	1					1	FALSE	FALSE	FALSE
	NR2F6	ETV6	Dendritic	D	1.85213	FALSE	2					1	1	FALSE	FALSE	FALSE
	NFKB2	ETV6	Dendritic	C	1.57712	FALSE	2			0			0	FALSE	FALSE	FALSE
	SPIB	ETV6	Dendritic	D	1.51192	FALSE	2	1					1	FALSE	FALSE	FALSE
	BCL11A	ETV6	Dendritic	C	1.28916	FALSE	2			0			0	FALSE	FALSE	FALSE
	FOXP1	ETV6	Dendritic	D	1.24657	FALSE	2	1					1	TRUE	FALSE	TRUE
	NFKB1	REL	Dendritic	D	74.7312	FALSE	2			-1			-1	TRUE	TRUE	FALSE
	NFKB2	REL	Dendritic	D	4.81086	FALSE	2			0			0	FALSE	FALSE	FALSE
	SPI1	REL	Dendritic	A	1.24367	FALSE	2	1					1	FALSE	FALSE	FALSE
	RUNX1	SPI1	Dendritic	A	4.39505	FALSE	2	-1					-1	FALSE	FALSE	FALSE
	CEBPA	SPI1	Dendritic	A	3.24415	FALSE	2	-1					-1	FALSE	FALSE	FALSE
	IRF9	SPI1	Dendritic	D	1.45497	FALSE	2							FALSE	FALSE	FALSE
	ELF1	SPI1	Dendritic	D	1.43037	FALSE	2	-1					-1	FALSE	FALSE	FALSE
	IRF1	STAT3	Dendritic	D	10.5559	FALSE	2	1					1	TRUE	TRUE	FALSE
	JUNB	STAT3	Dendritic	D	5.56527	FALSE	2	1					1	FALSE	FALSE	FALSE
	STAT5B	STAT3	Dendritic	D	3.12388	FALSE	2					1	1	FALSE	FALSE	FALSE
	NFKB1	STAT3	Dendritic	C	3.12234	FALSE	2			0			0	TRUE	TRUE	FALSE
	HIF1A	STAT3	Dendritic	D	2.25232	FALSE	2			-1			-1	FALSE	FALSE	FALSE
	BATF	STAT3	Dendritic	D	2.0823	FALSE	2	1					1	FALSE	FALSE	FALSE
	USF2	STAT3	Dendritic	D	2.06923	FALSE	2	1					1	FALSE	FALSE	FALSE
	IRF2	STAT3	Dendritic	D	2.03047	FALSE	2	1					1	FALSE	FALSE	FALSE
	ZNF644	STAT3	Dendritic	D	1.72726	FALSE	2					1	1	FALSE	FALSE	FALSE
	NFKB2	STAT3	Dendritic	D	1.43596	FALSE	2			0			0	FALSE	FALSE	FALSE
	CEBPD	STAT3	Dendritic	C	1.40045	FALSE	2	1					1	FALSE	FALSE	FALSE
	HMBOX1	STAT3	Dendritic	D	0.908762	FALSE	2		0				0	FALSE	FALSE	FALSE
	STAT1	STAT2	Dendritic	A	17.8221	FALSE	2		0				0	TRUE	TRUE	FALSE
	FOS	STAT2	Dendritic	D	4.54771	FALSE	2	1					1	FALSE	FALSE	FALSE
	IRF1	STAT1	Dendritic	B	36.4695	FALSE	2	1					1	TRUE	TRUE	FALSE
	STAT2	STAT1	Dendritic	B	19.0671	FALSE	2		0				0	FALSE	FALSE	FALSE
	FOS	STAT1	Dendritic	D	10.6275	FALSE	2	1					1	FALSE	FALSE	FALSE
	IRF2	STAT1	Dendritic	D	9.79421	FALSE	2	1					1	FALSE	FALSE	FALSE
	NR3C1	STAT1	Dendritic	D	4.20983	FALSE	2	1					1	FALSE	FALSE	FALSE
	MAFF	STAT1	Dendritic	D	2.04564	FALSE	2							FALSE	FALSE	FALSE
	RELA	STAT1	Dendritic	B	1.34144	FALSE	2		0				0	FALSE	FALSE	FALSE
	CEBPA	USF2	Dendritic	D	3.57669	FALSE	2	1					1	FALSE	FALSE	FALSE
	REL	NFKB1	Dendritic	D	83.585	FALSE	2					1	1	FALSE	FALSE	FALSE
	RELB	NFKB1	Dendritic	C	19.626	FALSE	2			-1			-1	FALSE	FALSE	FALSE
	IRF4	NFKB1	Dendritic	D	18.9397	FALSE	2	1					1	FALSE	FALSE	FALSE
	ETV3	NFKB1	Dendritic	A	16.9279	FALSE	2	1					1	FALSE	FALSE	FALSE
	FOXP1	NFKB1	Dendritic	D	6.80957	FALSE	2	1					1	TRUE	FALSE	TRUE
	JUNB	NFKB1	Dendritic	D	6.47357	FALSE	2	1					1	FALSE	FALSE	FALSE
	NFKB2	NFKB1	Dendritic	C	6.22661	FALSE	2			0			0	FALSE	FALSE	FALSE
	STAT1	NFKB1	Dendritic	B	5.83392	FALSE	2		0				0	TRUE	TRUE	FALSE
	RUNX3	NFKB1	Dendritic	D	4.69166	FALSE	2	1					1	FALSE	FALSE	FALSE
	SPIB	NFKB1	Dendritic	D	2.46364	FALSE	2	1					1	FALSE	FALSE	FALSE
	JUN	NFKB1	Dendritic	D	2.08682	FALSE	2	1					1	FALSE	FALSE	FALSE
	FOS	NFKB1	Dendritic	A	1.43593	FALSE	2	1					1	FALSE	FALSE	FALSE
	RBPJ	NFKB1	Dendritic	A	1.15097	FALSE	2					-1	-1	FALSE	FALSE	FALSE
	NFKB1	NFKB2	Dendritic	B	13.7265	FALSE	2			0			0	TRUE	TRUE	FALSE
	JUN	NFKB2	Dendritic	A	1.7692	FALSE	2	1					1	FALSE	FALSE	FALSE
	RFX5	NFKB2	Dendritic	D	1.28666	FALSE	2	1					1	FALSE	FALSE	FALSE
	RELA	NFKB2	Dendritic	A	1.14589	FALSE	2		0				0	FALSE	FALSE	FALSE
	IRF4	IKZF1	Dendritic	C	19.0246	FALSE	2	-1					-1	FALSE	FALSE	FALSE
	FOXP1	IKZF1	Dendritic	D	12.9689	FALSE	2	-1					-1	TRUE	FALSE	TRUE
	ETS1	IKZF1	Dendritic	D	3.69513	FALSE	2	-1					-1	FALSE	FALSE	FALSE
	NFKB1	IKZF1	Dendritic	D	3.52051	FALSE	2			0			0	TRUE	TRUE	FALSE
	RELB	IKZF1	Dendritic	C	2.55498	FALSE	2			0			0	FALSE	FALSE	FALSE
	CTCF	IKZF1	Dendritic	D	1.65573	FALSE	2	-1					-1	FALSE	FALSE	FALSE
	STAT1	CTCF	Dendritic	D	0.162885	FALSE	2		0				0	TRUE	TRUE	FALSE
	STAT1	ZNF639	Dendritic	D	0.172589	FALSE	2		0				0	TRUE	TRUE	FALSE
	ETS1	STAT5A	Dendritic	D	0.932374	FALSE	2	1					1	FALSE	FALSE	FALSE
	SMAD5	STAT5A	Dendritic	D	0.616193	FALSE	2	1					1	FALSE	FALSE	FALSE
	CEBPA	STAT5A	Dendritic	B	0.239583	FALSE	2	-1					-1	FALSE	FALSE	FALSE
	NFKB1	JUNB	Dendritic	A	15.4871	FALSE	2			0			0	TRUE	TRUE	FALSE
	EGR1	JUNB	Dendritic	D	15.3871	FALSE	2	1					1	FALSE	FALSE	FALSE
	STAT3	JUNB	Dendritic	A	2.28108	FALSE	2	1					1	FALSE	FALSE	FALSE
	STAT1	JUNB	Dendritic	D	1.3015	FALSE	2		0				0	TRUE	TRUE	FALSE
	RELA	JUNB	Dendritic	D	1.27946	FALSE	2		0				0	FALSE	FALSE	FALSE
	IRF4	BCL11A	Dendritic	D	3.30276	FALSE	2	1					1	FALSE	FALSE	FALSE
	SPIB	BCL11A	Dendritic	C	2.82038	FALSE	2	1					1	FALSE	FALSE	FALSE
	RUNX3	BCL11A	Dendritic	C	1.13691	FALSE	2	1					1	FALSE	FALSE	FALSE
	FOXP1	BCL11A	Dendritic	B	0.998785	FALSE	2	1					1	TRUE	FALSE	TRUE
	IRF1	ELF1	Dendritic	D	7.0754	FALSE	2	1					1	TRUE	TRUE	FALSE
	FOS	ELF1	Dendritic	D	5.38571	FALSE	2	1					1	FALSE	FALSE	FALSE
	SPI1	ELF1	Dendritic	D	2.12465	FALSE	2	1					1	FALSE	FALSE	FALSE
	STAT1	ELF1	Dendritic	B	2.12409	FALSE	2		0				0	TRUE	TRUE	FALSE
	FOXP1	ELF1	Dendritic	D	2.00746	FALSE	2	1					1	TRUE	FALSE	TRUE
	TCF4	ELF1	Dendritic	D	1.69145	FALSE	2	1					1	FALSE	FALSE	FALSE
	CEBPB	MITF	Dendritic	D	15.1428	FALSE	2	1					1	FALSE	FALSE	FALSE
	MAFF	MITF	Dendritic	D	2.8947	FALSE	2					1	1	FALSE	FALSE	FALSE
	TCF7L2	MITF	Dendritic	D	1.9305	FALSE	2	-1					-1	FALSE	FALSE	FALSE
	FOS	CEBPB	Dendritic	C	36.3361	FALSE	2	1					1	FALSE	FALSE	FALSE
	CTCF	CEBPD	Dendritic	D	2.90491	FALSE	2	-1					-1	FALSE	FALSE	FALSE
	JUN	KLF6	Dendritic	C	66.9053	FALSE	2	1					1	FALSE	FALSE	FALSE
	FOS	KLF6	Dendritic	B	45.8006	FALSE	2	1					1	FALSE	FALSE	FALSE
	JUND	KLF6	Dendritic	C	35.9799	FALSE	2	1					1	FALSE	FALSE	FALSE
	ATF3	KLF6	Dendritic	C	31.1408	FALSE	2	1					1	FALSE	FALSE	FALSE
	BCL6	KLF6	Dendritic	D	8.01209	FALSE	2	1					1	FALSE	FALSE	FALSE
	HBP1	KLF6	Dendritic	D	6.74167	FALSE	2					1	1	FALSE	FALSE	FALSE
	IRF1	KLF6	Dendritic	D	3.36334	FALSE	2	1					1	TRUE	TRUE	FALSE
	CREM	KLF6	Dendritic	D	3.07036	FALSE	2					1	1	FALSE	FALSE	FALSE
	STAT1	KLF6	Dendritic	B	2.81578	FALSE	2		0				0	TRUE	TRUE	FALSE
	ZNF263	KLF6	Dendritic	D	2.31991	FALSE	2	1					1	FALSE	FALSE	FALSE
	FOS	KLF4	Dendritic	D	39.9373	FALSE	2	1					1	FALSE	FALSE	FALSE
	MITF	KLF4	Dendritic	D	0.695447	FALSE	2		0				0	FALSE	FALSE	FALSE
	STAT1	CREM	Dendritic	A	4.19732	FALSE	2		0				0	TRUE	TRUE	FALSE
	FOS	CREM	Dendritic	A	2.11086	FALSE	2	1					1	FALSE	FALSE	FALSE
	IRF2	NR3C1	Dendritic	B	6.89865	FALSE	2	1					1	FALSE	FALSE	FALSE
	NFKB1	NR3C1	Dendritic	D	6.08392	FALSE	2			0			0	TRUE	TRUE	FALSE
	CREB1	NR3C1	Dendritic	D	3.45692	FALSE	2	1					1	FALSE	FALSE	FALSE
	YY1	NR3C1	Dendritic	A	3.19657	FALSE	2	1					1	FALSE	FALSE	FALSE
	STAT1	NR3C1	Dendritic	B	2.9313	FALSE	2		0				0	TRUE	TRUE	FALSE
	IRF1	NR3C1	Dendritic	D	2.70273	FALSE	2	1					1	TRUE	TRUE	FALSE
	HBP1	NR3C1	Dendritic	D	1.07634	FALSE	2					1	1	FALSE	FALSE	FALSE
	FOXP1	REST	Dendritic	D	0.833924	FALSE	2	1					1	TRUE	FALSE	TRUE
	RELB	CREB1	Dendritic	D	0.406058	FALSE	2			0			0	FALSE	FALSE	FALSE
	JUN	NRP1	Dendritic	D	7.79789	TRUE	1	-1					-1	FALSE	FALSE	FALSE
	MAFB	NRP1	Dendritic	D	5.73997	TRUE	1					1	1	FALSE	FALSE	FALSE
	MITF	NRP1	Dendritic	D	3.41148	TRUE	1		0				0	FALSE	FALSE	FALSE
	PPARG	NRP1	Dendritic	C	1.51205	TRUE	1	-1					-1	FALSE	FALSE	FALSE
	CUX1	NRP1	Dendritic	D	0.768558	TRUE	1	-1					-1	FALSE	FALSE	FALSE
	USF1	NFIC	Dendritic	D	2.22623	FALSE	2	-1					-1	FALSE	FALSE	FALSE
	MITF	NFIC	Dendritic	D	2.13835	FALSE	2		0				0	FALSE	FALSE	FALSE
	ZNF639	NFIC	Dendritic	D	1.73026	FALSE	2					1	1	FALSE	FALSE	FALSE
	ZBTB7A	NFIC	Dendritic	C	1.47974	FALSE	2	1					1	FALSE	FALSE	FALSE
	TCF12	NFIC	Dendritic	D	1.22527	FALSE	2	-1					-1	FALSE	FALSE	FALSE
	THAP1	NFIC	Dendritic	D	1.2021	FALSE	2	-1					-1	FALSE	FALSE	FALSE
	RARA	NFIC	Dendritic	D	0.914418	FALSE	2	-1					-1	FALSE	FALSE	FALSE
	MAF	POU2F2	Dendritic	D	12.305	FALSE	2			0			0	FALSE	FALSE	FALSE
	RUNX1	POU2F2	Dendritic	C	2.35386	FALSE	2	-1					-1	FALSE	FALSE	FALSE
	CEBPA	POU2F2	Dendritic	D	1.43519	FALSE	2	-1					-1	FALSE	FALSE	FALSE
	REST	POU2F2	Dendritic	D	0.523654	FALSE	2	-1					-1	FALSE	FALSE	FALSE
	REL	IRF4	Dendritic	D	27.3821	FALSE	2					1	1	FALSE	FALSE	FALSE
	NFKB1	IRF4	Dendritic	A	14.5642	FALSE	2			0			0	TRUE	TRUE	FALSE
	CEBPB	IRF4	Dendritic	D	8.49981	FALSE	2	-1					-1	FALSE	FALSE	FALSE
	NFKB2	IRF4	Dendritic	D	1.77032	FALSE	2			0			0	FALSE	FALSE	FALSE
	KMT2A	IRF4	Dendritic	D	1.75065	FALSE	2					1	1	FALSE	FALSE	FALSE
	FOS	BCL6	Dendritic	D	16.046	FALSE	2	-1					-1	FALSE	FALSE	FALSE
	STAT5B	BCL6	Dendritic	A	3.30041	FALSE	2				-1		-1	FALSE	FALSE	FALSE
	JUND	BCL6	Dendritic	D	2.06409	FALSE	2	1					1	FALSE	FALSE	FALSE
	NFE2L2	BCL6	Dendritic	D	1.69535	FALSE	2			0			0	FALSE	FALSE	FALSE
	CEBPB	FURIN	Dendritic	A	8.56095	TRUE	1	1					1	FALSE	FALSE	FALSE
	SPI1	FURIN	Dendritic	D	0.653463	TRUE	1	1					1	FALSE	FALSE	FALSE
	JUN	CTSL	Dendritic	A	30.6445	TRUE	1	1					1	FALSE	FALSE	FALSE
	NFKB1	CTSL	Dendritic	D	26.2206	TRUE	1			0			0	TRUE	TRUE	FALSE
	FOS	CTSL	Dendritic	A	1.74244	TRUE	1	1					1	FALSE	FALSE	FALSE
	STAT1	IFITM1	Dendritic	A	17.8971	TRUE	1		0				0	TRUE	TRUE	FALSE
	STAT2	IFITM1	Dendritic	C	3.76548	TRUE	1		0				0	FALSE	FALSE	FALSE
	STAT1	IFITM3	Dendritic	A	12.54	TRUE	1		0				0	TRUE	TRUE	FALSE
	FOS	IFITM3	Dendritic	D	5.74108	TRUE	1	1					1	FALSE	FALSE	FALSE
	STAT2	IFITM3	Dendritic	D	3.11915	TRUE	1		0				0	FALSE	FALSE	FALSE
	STAT1	MAFB	Macrophage/Monocyte	D	19.2857	FALSE	2		0				0	FALSE	FALSE	FALSE
	FOS	MAFB	Macrophage/Monocyte	D	8.81803	FALSE	2	1					1	FALSE	FALSE	FALSE
	EGR1	MAFB	Macrophage/Monocyte	D	4.19298	FALSE	2	-1					-1	FALSE	FALSE	FALSE
	SPI1	RARA	Macrophage/Monocyte	B	35.5625	FALSE	2	1					1	FALSE	FALSE	FALSE
	PPARG	RARA	Macrophage/Monocyte	D	34.24	FALSE	2	1					1	FALSE	FALSE	FALSE
	NFE2	RARA	Macrophage/Monocyte	D	28.4852	FALSE	2					1	1	FALSE	FALSE	FALSE
	STAT1	RARA	Macrophage/Monocyte	B	15.1659	FALSE	2		0				0	FALSE	FALSE	FALSE
	TCF7L2	RARA	Macrophage/Monocyte	D	9.54947	FALSE	2	1					1	FALSE	FALSE	FALSE
	TBX21	RARA	Macrophage/Monocyte	D	7.16076	FALSE	2							FALSE	FALSE	FALSE
	FOSL2	RARA	Macrophage/Monocyte	D	6.51707	FALSE	2	1					1	FALSE	FALSE	FALSE
	MYB	RARA	Macrophage/Monocyte	D	6.30241	FALSE	2	1					1	FALSE	FALSE	FALSE
	RXRA	RARA	Macrophage/Monocyte	D	6.22056	FALSE	2	1					1	FALSE	FALSE	FALSE
	KLF6	RARA	Macrophage/Monocyte	D	3.54611	FALSE	2	1					1	FALSE	FALSE	FALSE
	EGR1	RARA	Macrophage/Monocyte	B	3.51926	FALSE	2	1					1	FALSE	FALSE	FALSE
	LYL1	RARA	Macrophage/Monocyte	D	3.42342	FALSE	2					1	1	FALSE	FALSE	FALSE
	ZBTB7A	RARA	Macrophage/Monocyte	D	3.32699	FALSE	2	1					1	FALSE	FALSE	FALSE
	FOS	RARA	Macrophage/Monocyte	D	2.18792	FALSE	2	1					1	FALSE	FALSE	FALSE
	RUNX1	RARA	Macrophage/Monocyte	B	2.10131	FALSE	2	1					1	TRUE	FALSE	TRUE
	BHLHE40	RARA	Macrophage/Monocyte	C	1.64307	FALSE	2	1					1	FALSE	FALSE	FALSE
	VDR	RARA	Macrophage/Monocyte	D	1.51284	FALSE	2	1					1	FALSE	FALSE	FALSE
	PBX2	RARA	Macrophage/Monocyte	C	1.4913	FALSE	2					1	1	FALSE	FALSE	FALSE
	CEBPB	RBPJ	Macrophage/Monocyte	D	36.6235	FALSE	2	1					1	FALSE	FALSE	FALSE
	JUND	RBPJ	Macrophage/Monocyte	D	20.3873	FALSE	2	1					1	FALSE	FALSE	FALSE
	KLF6	RBPJ	Macrophage/Monocyte	D	19.0817	FALSE	2	1					1	FALSE	FALSE	FALSE
	SPI1	RBPJ	Macrophage/Monocyte	B	17.2858	FALSE	2	1					1	FALSE	FALSE	FALSE
	MAF	RBPJ	Macrophage/Monocyte	D	16.283	FALSE	2			0			0	FALSE	FALSE	FALSE
	NFIC	RBPJ	Macrophage/Monocyte	D	13.2638	FALSE	2	1					1	FALSE	FALSE	FALSE
	RUNX1	RBPJ	Macrophage/Monocyte	D	11.9251	FALSE	2	1					1	TRUE	FALSE	TRUE
	FOS	RBPJ	Macrophage/Monocyte	D	7.55444	FALSE	2	1					1	FALSE	FALSE	FALSE
	KLF3	RBPJ	Macrophage/Monocyte	D	6.93331	FALSE	2	1					1	FALSE	FALSE	FALSE
	CREM	RBPJ	Macrophage/Monocyte	D	5.02756	FALSE	2							FALSE	FALSE	FALSE
	NFKB1	RBPJ	Macrophage/Monocyte	D	4.96452	FALSE	2			0			0	TRUE	TRUE	FALSE
	YY1	RBPJ	Macrophage/Monocyte	D	3.88328	FALSE	2	1					1	FALSE	FALSE	FALSE
	MITF	RBPJ	Macrophage/Monocyte	B	2.79214	FALSE	2		0				0	FALSE	FALSE	FALSE
	AHR	RBPJ	Macrophage/Monocyte	D	2.38723	FALSE	2			0			0	FALSE	FALSE	FALSE
	STAT5B	RBPJ	Macrophage/Monocyte	C	2.25417	FALSE	2					1	1	FALSE	FALSE	FALSE
	PPARG	MYB	Macrophage/Monocyte	D	23.6252	FALSE	2	1					1	FALSE	FALSE	FALSE
	GATA3	MYB	Macrophage/Monocyte	C	10.388	FALSE	2	-1					-1	FALSE	FALSE	FALSE
	SPI1	MYB	Macrophage/Monocyte	A	4.91138	FALSE	2	1					1	FALSE	FALSE	FALSE
	MITF	MAZ	Macrophage/Monocyte	D	7.32793	FALSE	2		0				0	FALSE	FALSE	FALSE
	FOS	MAZ	Macrophage/Monocyte	D	3.26451	FALSE	2	1					1	FALSE	FALSE	FALSE
	PPARG	TCF7L2	Macrophage/Monocyte	D	68.727	FALSE	2	1					1	FALSE	FALSE	FALSE
	GATA3	TCF7L2	Macrophage/Monocyte	A	25.4507	FALSE	2	1					1	FALSE	FALSE	FALSE
	RUNX1	TCF7L2	Macrophage/Monocyte	D	15.9383	FALSE	2	1					1	TRUE	FALSE	TRUE
	SPI1	TCF7L2	Macrophage/Monocyte	B	9.35083	FALSE	2	1					1	FALSE	FALSE	FALSE
	EPAS1	MAF	Macrophage/Monocyte	D	8.08756	FALSE	2					1	1	FALSE	FALSE	FALSE
	STAT1	MAF	Macrophage/Monocyte	D	2.89868	FALSE	2		0				0	FALSE	FALSE	FALSE
	HIF1A	ACE2	Macrophage/Monocyte	D	0.0179628	TRUE	1			-1			-1	FALSE	FALSE	FALSE
	STAT1	ACE2	Macrophage/Monocyte	C	0.00545141	TRUE	1		0				0	FALSE	FALSE	FALSE
	NFKB1	BATF	Macrophage/Monocyte	C	6.34102	FALSE	2			0			0	TRUE	TRUE	FALSE
	NFKB2	BATF	Macrophage/Monocyte	D	4.75159	FALSE	2			0			0	FALSE	FALSE	FALSE
	RBPJ	BATF	Macrophage/Monocyte	D	4.26154	FALSE	2					1	1	FALSE	FALSE	FALSE
	ETS1	BATF	Macrophage/Monocyte	D	2.76505	FALSE	2	-1					-1	FALSE	FALSE	FALSE
	STAT5B	BATF	Macrophage/Monocyte	D	2.39999	FALSE	2					1	1	FALSE	FALSE	FALSE
	STAT3	VDR	Macrophage/Monocyte	D	3.96867	FALSE	2	-1					-1	FALSE	FALSE	FALSE
	SP1	VDR	Macrophage/Monocyte	A	3.08602	FALSE	2		0				0	FALSE	FALSE	FALSE
	FOS	HIF1A	Macrophage/Monocyte	D	41.1502	FALSE	2	1					1	FALSE	FALSE	FALSE
	NFKB1	HIF1A	Macrophage/Monocyte	A	37.4068	FALSE	2			0			0	TRUE	TRUE	FALSE
	STAT1	HIF1A	Macrophage/Monocyte	D	13.2307	FALSE	2		0				0	FALSE	FALSE	FALSE
	EGR1	HIF1A	Macrophage/Monocyte	A	7.15726	FALSE	2	1					1	FALSE	FALSE	FALSE
	STAT3	HIF1A	Macrophage/Monocyte	A	5.38816	FALSE	2	1					1	FALSE	FALSE	FALSE
	IRF1	HIF1A	Macrophage/Monocyte	D	5.01139	FALSE	2	1					1	FALSE	FALSE	FALSE
	RELA	HIF1A	Macrophage/Monocyte	A	2.1277	FALSE	2		0				0	FALSE	FALSE	FALSE
	NFKB2	HIF1A	Macrophage/Monocyte	D	1.97894	FALSE	2			0			0	FALSE	FALSE	FALSE
	ELF1	NFE2L2	Macrophage/Monocyte	C	19.8302	FALSE	2	1					1	FALSE	FALSE	FALSE
	IRF1	NFE2L2	Macrophage/Monocyte	D	12.9747	FALSE	2	1					1	FALSE	FALSE	FALSE
	EGR1	NFE2L2	Macrophage/Monocyte	B	7.6782	FALSE	2	1					1	FALSE	FALSE	FALSE
	CEBPD	NFE2L2	Macrophage/Monocyte	D	4.88303	FALSE	2	1					1	FALSE	FALSE	FALSE
	ATF3	NFE2L2	Macrophage/Monocyte	D	4.87	FALSE	2	1					1	TRUE	TRUE	FALSE
	STAT3	NFE2L2	Macrophage/Monocyte	D	4.73566	FALSE	2	1					1	FALSE	FALSE	FALSE
	FOS	NFE2L2	Macrophage/Monocyte	D	2.21987	FALSE	2	1					1	FALSE	FALSE	FALSE
	IRF2	NFE2L2	Macrophage/Monocyte	C	2.15713	FALSE	2	1					1	FALSE	FALSE	FALSE
	FOS	EGR1	Macrophage/Monocyte	D	93.8339	FALSE	2	1					1	FALSE	FALSE	FALSE
	ETS2	EGR1	Macrophage/Monocyte	A	25.9808	FALSE	2	-1					-1	FALSE	FALSE	FALSE
	JUN	EGR1	Macrophage/Monocyte	D	12.2145	FALSE	2	1					1	FALSE	FALSE	FALSE
	ATF5	EGR1	Macrophage/Monocyte	D	1.53543	FALSE	2					-1	-1	FALSE	FALSE	FALSE
	FOS	JUN	Macrophage/Monocyte	D	116.274	FALSE	2	1					1	FALSE	FALSE	FALSE
	RUNX1	JUN	Macrophage/Monocyte	D	8.44834	FALSE	2	1					1	TRUE	FALSE	TRUE
	EGR1	JUN	Macrophage/Monocyte	A	7.11021	FALSE	2	1					1	FALSE	FALSE	FALSE
	CEBPD	JUN	Macrophage/Monocyte	D	5.42051	FALSE	2	1					1	FALSE	FALSE	FALSE
	MITF	JUN	Macrophage/Monocyte	D	5.10074	FALSE	2		0				0	FALSE	FALSE	FALSE
	MEF2C	JUN	Macrophage/Monocyte	A	3.71377	FALSE	2	1					1	TRUE	FALSE	TRUE
	CREB5	JUN	Macrophage/Monocyte	D	3.42023	FALSE	2					-1	-1	FALSE	FALSE	FALSE
	ETS2	JUN	Macrophage/Monocyte	D	2.74066	FALSE	2	1					1	FALSE	FALSE	FALSE
	ZEB2	NFE2	Macrophage/Monocyte	D	1.01747	FALSE	2					-1	-1	FALSE	FALSE	FALSE
	MAFB	TCF4	Macrophage/Monocyte	D	37.3427	FALSE	2					1	1	FALSE	FALSE	FALSE
	MEF2C	TCF4	Macrophage/Monocyte	B	22.7347	FALSE	2	1					1	TRUE	FALSE	TRUE
	STAT1	TCF4	Macrophage/Monocyte	B	12.7869	FALSE	2		0				0	FALSE	FALSE	FALSE
	RUNX3	TCF4	Macrophage/Monocyte	A	7.43139	FALSE	2	1					1	FALSE	FALSE	FALSE
	NFKB1	TCF4	Macrophage/Monocyte	D	5.43324	FALSE	2			0			0	TRUE	TRUE	FALSE
	KLF4	TCF4	Macrophage/Monocyte	D	4.83044	FALSE	2	1					1	FALSE	FALSE	FALSE
	PPARG	TCF4	Macrophage/Monocyte	D	3.83911	FALSE	2	1					1	FALSE	FALSE	FALSE
	SPI1	TCF4	Macrophage/Monocyte	B	3.70269	FALSE	2	1					1	FALSE	FALSE	FALSE
	IRF4	TCF4	Macrophage/Monocyte	C	3.39611	FALSE	2	1					1	FALSE	FALSE	FALSE
	MEF2A	TCF4	Macrophage/Monocyte	C	2.51088	FALSE	2	1					1	FALSE	FALSE	FALSE
	FOSB	FOS	Macrophage/Monocyte	D	232.929	FALSE	2	-1					-1	FALSE	FALSE	FALSE
	JUN	FOS	Macrophage/Monocyte	A	73.2054	FALSE	2	-1					-1	FALSE	FALSE	FALSE
	EGR1	FOS	Macrophage/Monocyte	D	70.3499	FALSE	2	1					1	FALSE	FALSE	FALSE
	CEBPB	FOS	Macrophage/Monocyte	A	30.1304	FALSE	2	1					1	FALSE	FALSE	FALSE
	CEBPD	FOS	Macrophage/Monocyte	D	20.5245	FALSE	2	1					1	FALSE	FALSE	FALSE
	CREB5	FOS	Macrophage/Monocyte	D	16.0168	FALSE	2					1	1	FALSE	FALSE	FALSE
	CREM	FOS	Macrophage/Monocyte	A	4.91527	FALSE	2				-1		-1	FALSE	FALSE	FALSE
	STAT1	FOS	Macrophage/Monocyte	A	4.47617	FALSE	2		0				0	FALSE	FALSE	FALSE
	ATF4	FOS	Macrophage/Monocyte	D	3.00982	FALSE	2	1					1	FALSE	FALSE	FALSE
	ETS2	FOS	Macrophage/Monocyte	D	2.16876	FALSE	2	-1					-1	FALSE	FALSE	FALSE
	NFKB1	FOS	Macrophage/Monocyte	D	1.5637	FALSE	2			0			0	TRUE	TRUE	FALSE
	RUNX1	FOS	Macrophage/Monocyte	D	1.36578	FALSE	2	1					1	TRUE	FALSE	TRUE
	TCF7L2	PPARG	Macrophage/Monocyte	D	87.2338	FALSE	2	-1					-1	FALSE	FALSE	FALSE
	NR1H2	PPARG	Macrophage/Monocyte	B	28.1758	FALSE	2	-1					-1	FALSE	FALSE	FALSE
	RARA	PPARG	Macrophage/Monocyte	D	21.5165	FALSE	2	-1					-1	TRUE	TRUE	FALSE
	STAT1	PPARG	Macrophage/Monocyte	D	20.5816	FALSE	2		0				0	FALSE	FALSE	FALSE
	EPAS1	PPARG	Macrophage/Monocyte	D	9.91389	FALSE	2					1	1	FALSE	FALSE	FALSE
	CEBPB	PPARG	Macrophage/Monocyte	B	5.14754	FALSE	2	1					1	FALSE	FALSE	FALSE
	CEBPD	PPARG	Macrophage/Monocyte	D	4.46252	FALSE	2	-1					-1	FALSE	FALSE	FALSE
	CEBPA	PPARG	Macrophage/Monocyte	A	3.99818	FALSE	2	1					1	FALSE	FALSE	FALSE
	TCF4	PPARG	Macrophage/Monocyte	C	3.82454	FALSE	2	-1					-1	FALSE	FALSE	FALSE
	FOS	PPARG	Macrophage/Monocyte	B	3.50866	FALSE	2	-1					-1	FALSE	FALSE	FALSE
	NFE2L2	MAFG	Macrophage/Monocyte	C	6.29547	FALSE	2			0			0	FALSE	FALSE	FALSE
	FOS	MAFG	Macrophage/Monocyte	D	6.18678	FALSE	2	1					1	FALSE	FALSE	FALSE
	STAT1	STAT2	Macrophage/Monocyte	A	69.8039	FALSE	2		0				0	FALSE	FALSE	FALSE
	FOS	STAT2	Macrophage/Monocyte	D	8.12034	FALSE	2	1					1	FALSE	FALSE	FALSE
	FOS	ZEB2	Macrophage/Monocyte	D	24.9063	FALSE	2	-1					-1	FALSE	FALSE	FALSE
	NFKB1	ZEB2	Macrophage/Monocyte	D	23.8509	FALSE	2			0			0	TRUE	TRUE	FALSE
	CEBPB	ZEB2	Macrophage/Monocyte	D	11.5224	FALSE	2	-1					-1	FALSE	FALSE	FALSE
	SPI1	ZEB2	Macrophage/Monocyte	B	11.2333	FALSE	2	-1					-1	FALSE	FALSE	FALSE
	MAFG	ZEB2	Macrophage/Monocyte	D	7.38189	FALSE	2			0			0	FALSE	FALSE	FALSE
	STAT1	ZEB2	Macrophage/Monocyte	B	6.5638	FALSE	2		0				0	FALSE	FALSE	FALSE
	MEF2A	ZEB2	Macrophage/Monocyte	D	5.25787	FALSE	2	-1					-1	FALSE	FALSE	FALSE
	NFE2	ZEB2	Macrophage/Monocyte	D	4.0977	FALSE	2					-1	-1	FALSE	FALSE	FALSE
	NFKB2	ZEB2	Macrophage/Monocyte	D	3.48551	FALSE	2			0			0	FALSE	FALSE	FALSE
	EGR1	ZEB2	Macrophage/Monocyte	D	3.07798	FALSE	2	-1					-1	FALSE	FALSE	FALSE
	BCL6	ZEB2	Macrophage/Monocyte	D	3.07739	FALSE	2	-1					-1	FALSE	FALSE	FALSE
	PPARG	EPAS1	Macrophage/Monocyte	C	29.666	FALSE	2	1					1	FALSE	FALSE	FALSE
	JUN	EPAS1	Macrophage/Monocyte	D	17.5703	FALSE	2	1					1	FALSE	FALSE	FALSE
	MAZ	EPAS1	Macrophage/Monocyte	D	13.1016	FALSE	2			0			0	FALSE	FALSE	FALSE
	MITF	EPAS1	Macrophage/Monocyte	D	11.304	FALSE	2		0				0	FALSE	FALSE	FALSE
	STAT1	EPAS1	Macrophage/Monocyte	D	6.9893	FALSE	2		0				0	FALSE	FALSE	FALSE
	TCF7L2	EPAS1	Macrophage/Monocyte	D	6.8494	FALSE	2	-1					-1	FALSE	FALSE	FALSE
	NFIC	EPAS1	Macrophage/Monocyte	C	4.9557	FALSE	2	1					1	FALSE	FALSE	FALSE
	USF2	EPAS1	Macrophage/Monocyte	D	4.29343	FALSE	2	1					1	FALSE	FALSE	FALSE
	IRF1	EPAS1	Macrophage/Monocyte	D	4.00966	FALSE	2	1					1	FALSE	FALSE	FALSE
	CEBPD	EPAS1	Macrophage/Monocyte	D	2.32185	FALSE	2	1					1	FALSE	FALSE	FALSE
	STAT1	IRF1	Macrophage/Monocyte	A	92.2698	FALSE	2		0				0	FALSE	FALSE	FALSE
	STAT3	IRF1	Macrophage/Monocyte	A	44.6856	FALSE	2	1					1	FALSE	FALSE	FALSE
	EGR1	IRF1	Macrophage/Monocyte	B	32.614	FALSE	2	1					1	FALSE	FALSE	FALSE
	KLF6	IRF1	Macrophage/Monocyte	C	9.68238	FALSE	2	-1					-1	FALSE	FALSE	FALSE
	FOS	IRF1	Macrophage/Monocyte	D	7.15025	FALSE	2	1					1	FALSE	FALSE	FALSE
	IRF2	IRF1	Macrophage/Monocyte	D	6.52854	FALSE	2	1					1	FALSE	FALSE	FALSE
	SPI1	IRF1	Macrophage/Monocyte	D	5.95689	FALSE	2	1					1	FALSE	FALSE	FALSE
	RELB	IRF1	Macrophage/Monocyte	B	5.89021	FALSE	2			0			0	FALSE	FALSE	FALSE
	RELA	IRF1	Macrophage/Monocyte	A	5.36585	FALSE	2		0				0	FALSE	FALSE	FALSE
	STAT5B	IRF1	Macrophage/Monocyte	D	5.16751	FALSE	2					1	1	FALSE	FALSE	FALSE
	NFKB1	IRF1	Macrophage/Monocyte	A	4.18381	FALSE	2			0			0	TRUE	TRUE	FALSE
	STAT5A	IRF1	Macrophage/Monocyte	A	4.061	FALSE	2	-1					-1	FALSE	FALSE	FALSE
	STAT1	MEF2A	Macrophage/Monocyte	D	23.3312	FALSE	2		0				0	FALSE	FALSE	FALSE
	FOS	MEF2A	Macrophage/Monocyte	D	4.44235	FALSE	2	1					1	FALSE	FALSE	FALSE
	EGR1	MEF2A	Macrophage/Monocyte	D	2.12444	FALSE	2	1					1	FALSE	FALSE	FALSE
	FOS	FOSB	Macrophage/Monocyte	D	201.091	FALSE	2	-1					-1	FALSE	FALSE	FALSE
	EGR1	FOSB	Macrophage/Monocyte	D	9.48792	FALSE	2	-1					-1	FALSE	FALSE	FALSE
	STAT1	FOSB	Macrophage/Monocyte	D	0.807844	FALSE	2		0				0	FALSE	FALSE	FALSE
	NFKB1	REL	Macrophage/Monocyte	D	50.108	FALSE	2			-1			-1	TRUE	TRUE	FALSE
	EGR1	REL	Macrophage/Monocyte	D	27.796	FALSE	2	1					1	FALSE	FALSE	FALSE
	NFKB2	REL	Macrophage/Monocyte	D	16.1396	FALSE	2			0			0	FALSE	FALSE	FALSE
	POU2F2	REL	Macrophage/Monocyte	C	3.0036	FALSE	2	1					1	FALSE	FALSE	FALSE
	RUNX1	SPI1	Macrophage/Monocyte	A	19.1947	FALSE	2	-1					-1	TRUE	FALSE	TRUE
	RBPJ	SPI1	Macrophage/Monocyte	D	11.2009	FALSE	2					1	1	FALSE	FALSE	FALSE
	CEBPA	SPI1	Macrophage/Monocyte	A	5.242	FALSE	2	-1					-1	FALSE	FALSE	FALSE
	ELF1	SPI1	Macrophage/Monocyte	D	3.06453	FALSE	2	-1					-1	FALSE	FALSE	FALSE
	IRF1	STAT3	Macrophage/Monocyte	D	47.6982	FALSE	2	1					1	FALSE	FALSE	FALSE
	EGR1	STAT3	Macrophage/Monocyte	D	34.7741	FALSE	2	1					1	FALSE	FALSE	FALSE
	JUNB	STAT3	Macrophage/Monocyte	D	33.1963	FALSE	2	1					1	FALSE	FALSE	FALSE
	BCL6	STAT3	Macrophage/Monocyte	D	21.1497	FALSE	2	1					1	FALSE	FALSE	FALSE
	HIF1A	STAT3	Macrophage/Monocyte	D	20.0162	FALSE	2			-1			-1	FALSE	FALSE	FALSE
	NFE2L2	STAT3	Macrophage/Monocyte	D	13.6483	FALSE	2			0			0	FALSE	FALSE	FALSE
	SPI1	STAT3	Macrophage/Monocyte	A	11.4897	FALSE	2	1					1	FALSE	FALSE	FALSE
	STAT1	STAT3	Macrophage/Monocyte	A	10.3478	FALSE	2		0				0	FALSE	FALSE	FALSE
	ZEB2	STAT3	Macrophage/Monocyte	D	8.63749	FALSE	2					1	1	FALSE	FALSE	FALSE
	NR3C1	STAT3	Macrophage/Monocyte	D	8.3109	FALSE	2	1					1	FALSE	FALSE	FALSE
	NFE2	STAT3	Macrophage/Monocyte	D	7.49891	FALSE	2					1	1	FALSE	FALSE	FALSE
	STAT2	STAT3	Macrophage/Monocyte	D	6.00257	FALSE	2		0				0	FALSE	FALSE	FALSE
	NFKB1	STAT3	Macrophage/Monocyte	C	5.68049	FALSE	2			0			0	TRUE	TRUE	FALSE
	CEBPD	STAT3	Macrophage/Monocyte	C	5.52163	FALSE	2	1					1	FALSE	FALSE	FALSE
	CEBPB	STAT3	Macrophage/Monocyte	D	5.41103	FALSE	2	1					1	FALSE	FALSE	FALSE
	STAT5B	STAT3	Macrophage/Monocyte	D	3.67154	FALSE	2					1	1	FALSE	FALSE	FALSE
	NFKB2	STAT3	Macrophage/Monocyte	D	3.10717	FALSE	2			0			0	FALSE	FALSE	FALSE
	FOS	STAT3	Macrophage/Monocyte	B	2.73586	FALSE	2	1					1	FALSE	FALSE	FALSE
	BATF	STAT3	Macrophage/Monocyte	D	2.57365	FALSE	2	1					1	FALSE	FALSE	FALSE
	STAT2	STAT1	Macrophage/Monocyte	B	81.9459	FALSE	2		0				0	FALSE	FALSE	FALSE
	IRF1	STAT1	Macrophage/Monocyte	B	57.6113	FALSE	2	1					1	FALSE	FALSE	FALSE
	FOS	STAT1	Macrophage/Monocyte	D	12.3443	FALSE	2	1					1	FALSE	FALSE	FALSE
	IRF2	STAT1	Macrophage/Monocyte	D	9.95567	FALSE	2	1					1	FALSE	FALSE	FALSE
	RELB	STAT1	Macrophage/Monocyte	D	4.35315	FALSE	2			0			0	FALSE	FALSE	FALSE
	STAT3	STAT1	Macrophage/Monocyte	A	4.28967	FALSE	2	1					1	FALSE	FALSE	FALSE
	CEBPA	USF2	Macrophage/Monocyte	D	11.8997	FALSE	2	1					1	FALSE	FALSE	FALSE
	EPAS1	USF2	Macrophage/Monocyte	D	2.69722	FALSE	2					1	1	FALSE	FALSE	FALSE
	EGR1	USF2	Macrophage/Monocyte	C	1.68063	FALSE	2	1					1	FALSE	FALSE	FALSE
	REL	NFKB1	Macrophage/Monocyte	D	41.8768	FALSE	2					1	1	FALSE	FALSE	FALSE
	NFKB2	NFKB1	Macrophage/Monocyte	C	31.4344	FALSE	2			0			0	FALSE	FALSE	FALSE
	BCL6	NFKB1	Macrophage/Monocyte	D	22.1418	FALSE	2	1					1	FALSE	FALSE	FALSE
	RELB	NFKB1	Macrophage/Monocyte	C	8.70447	FALSE	2			-1			-1	FALSE	FALSE	FALSE
	JUNB	NFKB1	Macrophage/Monocyte	D	7.03658	FALSE	2	1					1	FALSE	FALSE	FALSE
	ELF1	NFKB1	Macrophage/Monocyte	D	4.82446	FALSE	2	1					1	FALSE	FALSE	FALSE
	CREM	NFKB1	Macrophage/Monocyte	D	4.73344	FALSE	2					1	1	FALSE	FALSE	FALSE
	STAT1	NFKB1	Macrophage/Monocyte	B	4.31752	FALSE	2		0				0	FALSE	FALSE	FALSE
	EGR1	NFKB1	Macrophage/Monocyte	A	3.97618	FALSE	2	1					1	FALSE	FALSE	FALSE
	FOS	NFKB1	Macrophage/Monocyte	A	3.56856	FALSE	2	1					1	FALSE	FALSE	FALSE
	NR3C1	NFKB1	Macrophage/Monocyte	D	2.63418	FALSE	2	1					1	FALSE	FALSE	FALSE
	SPI1	LYL1	Macrophage/Monocyte	D	29.2992	FALSE	2	-1					-1	FALSE	FALSE	FALSE
	NFE2L2	LYL1	Macrophage/Monocyte	D	2.20091	FALSE	2			0			0	FALSE	FALSE	FALSE
	CTCF	LYL1	Macrophage/Monocyte	D	2.13274	FALSE	2	-1					-1	FALSE	FALSE	FALSE
	STAT1	IRF2	Macrophage/Monocyte	A	22.5556	FALSE	2		0				0	FALSE	FALSE	FALSE
	IRF1	IRF2	Macrophage/Monocyte	A	18.8056	FALSE	2	1					1	FALSE	FALSE	FALSE
	FOS	IRF2	Macrophage/Monocyte	D	6.76088	FALSE	2	1					1	FALSE	FALSE	FALSE
	EGR1	IRF2	Macrophage/Monocyte	D	2.29064	FALSE	2	1					1	FALSE	FALSE	FALSE
	SPI1	RXRA	Macrophage/Monocyte	C	23.3418	FALSE	2	1					1	FALSE	FALSE	FALSE
	EGR1	RXRA	Macrophage/Monocyte	C	18.852	FALSE	2	1					1	FALSE	FALSE	FALSE
	STAT3	RXRA	Macrophage/Monocyte	D	7.83556	FALSE	2	1					1	FALSE	FALSE	FALSE
	FOS	RXRA	Macrophage/Monocyte	D	3.15299	FALSE	2	1					1	FALSE	FALSE	FALSE
	VDR	RXRA	Macrophage/Monocyte	D	3.00961	FALSE	2	1					1	FALSE	FALSE	FALSE
	STAT1	RXRA	Macrophage/Monocyte	D	2.95943	FALSE	2		0				0	FALSE	FALSE	FALSE
	ZBTB7A	RXRA	Macrophage/Monocyte	C	1.70348	FALSE	2	1					1	FALSE	FALSE	FALSE
	EGR1	JUNB	Macrophage/Monocyte	D	93.9718	FALSE	2	1					1	FALSE	FALSE	FALSE
	HIF1A	JUNB	Macrophage/Monocyte	D	20.4497	FALSE	2			0			0	FALSE	FALSE	FALSE
	ETS2	JUNB	Macrophage/Monocyte	D	14.7445	FALSE	2	1					1	FALSE	FALSE	FALSE
	STAT3	JUNB	Macrophage/Monocyte	A	6.31677	FALSE	2	1					1	FALSE	FALSE	FALSE
	ELF1	JUNB	Macrophage/Monocyte	D	2.06861	FALSE	2	1					1	FALSE	FALSE	FALSE
	NFKB1	JUNB	Macrophage/Monocyte	A	1.87946	FALSE	2			0			0	TRUE	TRUE	FALSE
	FOS	JUND	Macrophage/Monocyte	D	36.1642	FALSE	2	1					1	FALSE	FALSE	FALSE
	HIF1A	JUND	Macrophage/Monocyte	C	5.38239	FALSE	2			0			0	FALSE	FALSE	FALSE
	STAT2	JUND	Macrophage/Monocyte	D	4.65326	FALSE	2		0				0	FALSE	FALSE	FALSE
	FOS	ELF1	Macrophage/Monocyte	D	25.6542	FALSE	2	1					1	FALSE	FALSE	FALSE
	JUNB	ELF1	Macrophage/Monocyte	D	11.9308	FALSE	2	1					1	FALSE	FALSE	FALSE
	ATF3	ELF1	Macrophage/Monocyte	D	11.2719	FALSE	2	1					1	TRUE	TRUE	FALSE
	TCF4	ELF1	Macrophage/Monocyte	D	6.78523	FALSE	2	1					1	FALSE	FALSE	FALSE
	ATF4	DDIT3	Macrophage/Monocyte	A	26.9385	FALSE	2	1					1	FALSE	FALSE	FALSE
	ATF3	DDIT3	Macrophage/Monocyte	A	23.6832	FALSE	2	1					1	TRUE	TRUE	FALSE
	XBP1	DDIT3	Macrophage/Monocyte	D	6.72721	FALSE	2			0			0	FALSE	FALSE	FALSE
	CEBPB	DDIT3	Macrophage/Monocyte	D	2.71085	FALSE	2	1					1	FALSE	FALSE	FALSE
	JUN	DDIT3	Macrophage/Monocyte	A	2.00547	FALSE	2	1					1	FALSE	FALSE	FALSE
	CEBPA	MITF	Macrophage/Monocyte	D	2.82021	FALSE	2	1					1	FALSE	FALSE	FALSE
	CREB3L2	MITF	Macrophage/Monocyte	D	2.18225	FALSE	2					1	1	FALSE	FALSE	FALSE
	RUNX1	XBP1	Macrophage/Monocyte	D	17.5787	FALSE	2	1					1	TRUE	FALSE	TRUE
	ATF4	XBP1	Macrophage/Monocyte	D	12.9934	FALSE	2	1					1	FALSE	FALSE	FALSE
	E2F4	XBP1	Macrophage/Monocyte	D	5.92853	FALSE	2	1					1	FALSE	FALSE	FALSE
	CEBPB	XBP1	Macrophage/Monocyte	A	5.01288	FALSE	2	1					1	FALSE	FALSE	FALSE
	VDR	XBP1	Macrophage/Monocyte	D	4.54285	FALSE	2	1					1	FALSE	FALSE	FALSE
	STAT1	XBP1	Macrophage/Monocyte	D	2.79844	FALSE	2		0				0	FALSE	FALSE	FALSE
	FOS	CEBPB	Macrophage/Monocyte	C	85.5768	FALSE	2	1					1	FALSE	FALSE	FALSE
	EGR1	CEBPB	Macrophage/Monocyte	A	22.1287	FALSE	2	1					1	FALSE	FALSE	FALSE
	ATF4	CEBPB	Macrophage/Monocyte	A	6.93166	FALSE	2	1					1	FALSE	FALSE	FALSE
	NFKB1	CEBPB	Macrophage/Monocyte	D	5.54754	FALSE	2			0			0	TRUE	TRUE	FALSE
	EGR1	ETS2	Macrophage/Monocyte	D	47.3242	FALSE	2	1					1	FALSE	FALSE	FALSE
	FOSL2	ETS2	Macrophage/Monocyte	C	44.0667	FALSE	2	1					1	FALSE	FALSE	FALSE
	KLF6	ETS2	Macrophage/Monocyte	C	11.8503	FALSE	2	1					1	FALSE	FALSE	FALSE
	STAT1	ETS2	Macrophage/Monocyte	D	5.19508	FALSE	2		0				0	FALSE	FALSE	FALSE
	JUN	KLF6	Macrophage/Monocyte	C	116.634	FALSE	2	1					1	FALSE	FALSE	FALSE
	FOS	KLF6	Macrophage/Monocyte	B	101.649	FALSE	2	1					1	FALSE	FALSE	FALSE
	JUND	KLF6	Macrophage/Monocyte	C	79.8551	FALSE	2	1					1	FALSE	FALSE	FALSE
	ATF3	KLF6	Macrophage/Monocyte	C	52.5774	FALSE	2	1					1	TRUE	TRUE	FALSE
	STAT1	KLF6	Macrophage/Monocyte	B	16.2672	FALSE	2		0				0	FALSE	FALSE	FALSE
	EGR1	KLF6	Macrophage/Monocyte	D	14.0275	FALSE	2	1					1	FALSE	FALSE	FALSE
	BHLHE40	KLF6	Macrophage/Monocyte	D	4.37113	FALSE	2	1					1	FALSE	FALSE	FALSE
	TCF4	KLF6	Macrophage/Monocyte	D	4.00664	FALSE	2	1					1	FALSE	FALSE	FALSE
	JUNB	KLF6	Macrophage/Monocyte	C	3.76516	FALSE	2	1					1	FALSE	FALSE	FALSE
	CREM	KLF6	Macrophage/Monocyte	D	3.48005	FALSE	2					1	1	FALSE	FALSE	FALSE
	BCL6	KLF6	Macrophage/Monocyte	D	2.6595	FALSE	2	1					1	FALSE	FALSE	FALSE
	FOS	KLF4	Macrophage/Monocyte	D	60.4401	FALSE	2	1					1	FALSE	FALSE	FALSE
	EGR1	KLF4	Macrophage/Monocyte	D	1.86632	FALSE	2	-1					-1	FALSE	FALSE	FALSE
	RUNX1	KLF4	Macrophage/Monocyte	D	0.850252	FALSE	2	1					1	TRUE	FALSE	TRUE
	PPARG	KLF4	Macrophage/Monocyte	D	0.831202	FALSE	2	-1					-1	FALSE	FALSE	FALSE
	HIF1A	PRDM1	Macrophage/Monocyte	D	13.0714	FALSE	2			0			0	FALSE	FALSE	FALSE
	STAT1	PRDM1	Macrophage/Monocyte	D	3.73744	FALSE	2		0				0	FALSE	FALSE	FALSE
	SPI1	ZBTB7A	Macrophage/Monocyte	D	10.273	FALSE	2	1					1	FALSE	FALSE	FALSE
	MAZ	ZBTB7A	Macrophage/Monocyte	C	8.69564	FALSE	2			0			0	FALSE	FALSE	FALSE
	CEBPA	ZBTB7A	Macrophage/Monocyte	D	6.35595	FALSE	2	1					1	FALSE	FALSE	FALSE
	FOS	CREM	Macrophage/Monocyte	A	10.1833	FALSE	2	1					1	FALSE	FALSE	FALSE
	EGR1	CREB5	Macrophage/Monocyte	B	73.6432	FALSE	2	1					1	FALSE	FALSE	FALSE
	FOS	CREB5	Macrophage/Monocyte	B	33.6446	FALSE	2	1					1	FALSE	FALSE	FALSE
	JUNB	CREB5	Macrophage/Monocyte	D	33.5995	FALSE	2	1					1	FALSE	FALSE	FALSE
	BCL6	CREB5	Macrophage/Monocyte	D	28.1663	FALSE	2	-1					-1	FALSE	FALSE	FALSE
	CEBPB	CREB5	Macrophage/Monocyte	C	10.9652	FALSE	2	1					1	FALSE	FALSE	FALSE
	FOSL2	CREB5	Macrophage/Monocyte	D	10.4027	FALSE	2	1					1	FALSE	FALSE	FALSE
	MAFB	CREB5	Macrophage/Monocyte	D	5.89253	FALSE	2					-1	-1	FALSE	FALSE	FALSE
	STAT3	CREB5	Macrophage/Monocyte	D	5.09215	FALSE	2	-1					-1	FALSE	FALSE	FALSE
	NFE2L2	CREB5	Macrophage/Monocyte	D	4.56642	FALSE	2			-1			-1	FALSE	FALSE	FALSE
	FLI1	CREB5	Macrophage/Monocyte	D	1.97891	FALSE	2	1					1	FALSE	FALSE	FALSE
	HIF1A	CREB5	Macrophage/Monocyte	D	1.94303	FALSE	2			0			0	FALSE	FALSE	FALSE
	JUN	CREB5	Macrophage/Monocyte	C	1.57896	FALSE	2	1					1	FALSE	FALSE	FALSE
	MEF2A	CREB5	Macrophage/Monocyte	D	1.18901	FALSE	2	1					1	FALSE	FALSE	FALSE
	FOS	PBX2	Macrophage/Monocyte	D	8.5023	FALSE	2	1					1	FALSE	FALSE	FALSE
	FOS	NFIC	Macrophage/Monocyte	D	14.8157	FALSE	2	-1					-1	FALSE	FALSE	FALSE
	MITF	NFIC	Macrophage/Monocyte	D	13.3529	FALSE	2		0				0	FALSE	FALSE	FALSE
	MAZ	NFIC	Macrophage/Monocyte	D	13.2013	FALSE	2			0			0	FALSE	FALSE	FALSE
	ZBTB7A	NFIC	Macrophage/Monocyte	C	10.7841	FALSE	2	1					1	FALSE	FALSE	FALSE
	SPI1	NFIC	Macrophage/Monocyte	D	10.2867	FALSE	2	-1					-1	FALSE	FALSE	FALSE
	TCF12	NFIC	Macrophage/Monocyte	D	8.4837	FALSE	2	-1					-1	FALSE	FALSE	FALSE
	CEBPA	NFIC	Macrophage/Monocyte	D	5.69942	FALSE	2	-1					-1	FALSE	FALSE	FALSE
	CTCF	NFIC	Macrophage/Monocyte	D	4.16965	FALSE	2	-1					-1	FALSE	FALSE	FALSE
	NFIC	CREB3L2	Macrophage/Monocyte	D	11.7334	FALSE	2	1					1	FALSE	FALSE	FALSE
	MITF	CREB3L2	Macrophage/Monocyte	D	6.23296	FALSE	2		0				0	FALSE	FALSE	FALSE
	JUNB	CREB3L2	Macrophage/Monocyte	D	4.00967	FALSE	2	1					1	FALSE	FALSE	FALSE
	IKZF1	CREB3L2	Macrophage/Monocyte	D	3.3298	FALSE	2	1					1	FALSE	FALSE	FALSE
	STAT2	ATF5	Macrophage/Monocyte	D	30.4763	FALSE	2		0				0	FALSE	FALSE	FALSE
	DDIT3	ATF5	Macrophage/Monocyte	D	3.23682	FALSE	2				-1		-1	FALSE	FALSE	FALSE
	SPI1	ATF5	Macrophage/Monocyte	D	1.76352	FALSE	2	1					1	FALSE	FALSE	FALSE
	USF2	ATF4	Macrophage/Monocyte	C	5.28198	FALSE	2	1					1	FALSE	FALSE	FALSE
	EGR1	BCL6	Macrophage/Monocyte	D	36.478	FALSE	2	-1					-1	FALSE	FALSE	FALSE
	FOS	BCL6	Macrophage/Monocyte	D	24.9511	FALSE	2	-1					-1	FALSE	FALSE	FALSE
	NFE2L2	BCL6	Macrophage/Monocyte	D	14.6304	FALSE	2			0			0	FALSE	FALSE	FALSE
	NFKB1	BCL6	Macrophage/Monocyte	D	6.63876	FALSE	2			-1			-1	TRUE	TRUE	FALSE
	STAT3	BCL6	Macrophage/Monocyte	A	4.67833	FALSE	2	1					1	FALSE	FALSE	FALSE
	FOSL2	BCL6	Macrophage/Monocyte	A	4.52827	FALSE	2	1					1	FALSE	FALSE	FALSE
	STAT5B	BCL6	Macrophage/Monocyte	A	3.88439	FALSE	2				-1		-1	FALSE	FALSE	FALSE
	NFKB2	BCL6	Macrophage/Monocyte	D	3.591	FALSE	2			0			0	FALSE	FALSE	FALSE
	KLF6	ATF3	Macrophage/Monocyte	A	88.1358	FALSE	2	1					1	FALSE	FALSE	FALSE
	KLF4	ATF3	Macrophage/Monocyte	A	49.338	FALSE	2	1					1	FALSE	FALSE	FALSE
	JUN	ATF3	Macrophage/Monocyte	A	43.7886	FALSE	2	1					1	FALSE	FALSE	FALSE
	CREM	ATF3	Macrophage/Monocyte	C	23.7364	FALSE	2					1	1	FALSE	FALSE	FALSE
	STAT1	ATF3	Macrophage/Monocyte	D	7.40461	FALSE	2		0				0	FALSE	FALSE	FALSE
	IRF1	ATF3	Macrophage/Monocyte	D	6.99611	FALSE	2	1					1	FALSE	FALSE	FALSE
	FOS	ATF3	Macrophage/Monocyte	D	6.62149	FALSE	2	1					1	FALSE	FALSE	FALSE
	PRDM1	ATF3	Macrophage/Monocyte	D	6.09242	FALSE	2	1					1	FALSE	FALSE	FALSE
	EGR1	ATF3	Macrophage/Monocyte	A	2.11062	FALSE	2	1					1	FALSE	FALSE	FALSE
	NFKB1	ATF3	Macrophage/Monocyte	A	1.43411	FALSE	2			0			0	TRUE	TRUE	FALSE
	NFIC	NRP1	Macrophage/Monocyte	D	23.1166	TRUE	1	1					1	FALSE	FALSE	FALSE
	MITF	NRP1	Macrophage/Monocyte	D	21.7062	TRUE	1		0				0	FALSE	FALSE	FALSE
	FOS	NRP1	Macrophage/Monocyte	B	8.99332	TRUE	1	-1					-1	FALSE	FALSE	FALSE
	PPARG	NRP1	Macrophage/Monocyte	C	4.55736	TRUE	1	-1					-1	FALSE	FALSE	FALSE
	IRF1	NRP1	Macrophage/Monocyte	D	3.53984	TRUE	1	-1					-1	FALSE	FALSE	FALSE
	JUN	NRP1	Macrophage/Monocyte	D	2.82661	TRUE	1	-1					-1	FALSE	FALSE	FALSE
	MAFB	NRP1	Macrophage/Monocyte	D	2.33153	TRUE	1					1	1	FALSE	FALSE	FALSE
	CEBPB	FURIN	Macrophage/Monocyte	A	16.8674	TRUE	1	1					1	FALSE	FALSE	FALSE
	SPI1	FURIN	Macrophage/Monocyte	D	9.7131	TRUE	1	1					1	FALSE	FALSE	FALSE
	HIF1A	FURIN	Macrophage/Monocyte	D	2.19649	TRUE	1			-1			-1	FALSE	FALSE	FALSE
	JUN	CTSL	Macrophage/Monocyte	A	34.5852	TRUE	1	1					1	FALSE	FALSE	FALSE
	FOS	CTSL	Macrophage/Monocyte	A	15.4326	TRUE	1	1					1	FALSE	FALSE	FALSE
	STAT1	IFITM1	Macrophage/Monocyte	A	10.133	TRUE	1		0				0	FALSE	FALSE	FALSE
	STAT2	IFITM1	Macrophage/Monocyte	C	4.04202	TRUE	1		0				0	FALSE	FALSE	FALSE
	STAT2	IFITM3	Macrophage/Monocyte	D	14.8883	TRUE	1		0				0	FALSE	FALSE	FALSE
	STAT1	IFITM3	Macrophage/Monocyte	A	7.43564	TRUE	1		0				0	FALSE	FALSE	FALSE
	EGR1	IFITM3	Macrophage/Monocyte	D	3.94554	TRUE	1	1					1	FALSE	FALSE	FALSE
	FOS	IFITM3	Macrophage/Monocyte	D	2.7529	TRUE	1	1					1	FALSE	FALSE	FALSE
	RUNX1	HSF1	NK	D	1.64809	FALSE	2	1					1	FALSE	FALSE	FALSE
	CEBPA	MAFB	NK	D	2.59647	FALSE	2	1					1	FALSE	FALSE	FALSE
	FOS	MAFB	NK	D	2.33005	FALSE	2	1					1	TRUE	TRUE	FALSE
	SPI1	RBPJ	NK	B	5.23702	FALSE	2	1					1	FALSE	FALSE	FALSE
	CEBPB	RBPJ	NK	D	2.58442	FALSE	2	1					1	FALSE	FALSE	FALSE
	NFIC	RBPJ	NK	D	1.74509	FALSE	2	1					1	FALSE	FALSE	FALSE
	RUNX1	RBPJ	NK	D	1.48981	FALSE	2	1					1	FALSE	FALSE	FALSE
	LYL1	RBPJ	NK	D	1.28076	FALSE	2					1	1	FALSE	FALSE	FALSE
	YY1	RBPJ	NK	D	1.11598	FALSE	2	1					1	FALSE	FALSE	FALSE
	E2F4	RBPJ	NK	C	0.987356	FALSE	2	1					1	FALSE	FALSE	FALSE
	FOSL2	RBPJ	NK	D	0.761264	FALSE	2	1					1	FALSE	FALSE	FALSE
	FOS	EGR1	NK	D	43.245	FALSE	2	1					1	TRUE	TRUE	FALSE
	JUN	EGR1	NK	D	10.3128	FALSE	2	1					1	FALSE	FALSE	FALSE
	ETS2	EGR1	NK	A	6.85542	FALSE	2	-1					-1	FALSE	FALSE	FALSE
	GATA3	EGR1	NK	D	1.5143	FALSE	2	1					1	FALSE	FALSE	FALSE
	IRF2	EGR1	NK	D	0.925968	FALSE	2	1					1	FALSE	FALSE	FALSE
	JUN	RELB	NK	A	2.9805	FALSE	2	1					1	FALSE	FALSE	FALSE
	EGR1	RELB	NK	C	0.762697	FALSE	2	1					1	FALSE	FALSE	FALSE
	ADNP	RELB	NK	D	0.348856	FALSE	2							FALSE	FALSE	FALSE
	ZEB2	NFE2	NK	D	0.624444	FALSE	2							FALSE	FALSE	FALSE
	CTCF	SP4	NK	D	0.328525	FALSE	2	1					1	FALSE	FALSE	FALSE
	SPI1	SP4	NK	D	0.202174	FALSE	2	1					1	FALSE	FALSE	FALSE
	FOS	KLF4	NK	D	13.7772	FALSE	2	1					1	TRUE	TRUE	FALSE
	TCF4	KLF4	NK	D	5.74774	FALSE	2	1					1	FALSE	FALSE	FALSE
	STAT1	KLF4	NK	D	2.97266	FALSE	2		0				0	FALSE	FALSE	FALSE
	SPI1	KLF4	NK	D	2.58022	FALSE	2	1					1	FALSE	FALSE	FALSE
	MITF	KLF4	NK	D	0.825706	FALSE	2		0				0	FALSE	FALSE	FALSE
	ETS1	KMT2A	NK	B	10.5097	FALSE	2	1					1	FALSE	FALSE	FALSE
	FOXP1	KMT2A	NK	D	2.98655	FALSE	2	1					1	TRUE	FALSE	TRUE
	FOS	KMT2A	NK	D	2.2031	FALSE	2	1					1	TRUE	TRUE	FALSE
	FOS	HIF1A	NK	D	16.3133	FALSE	2	1					1	TRUE	TRUE	FALSE
	NFKB1	HIF1A	NK	A	9.7923	FALSE	2			0			0	FALSE	FALSE	FALSE
	IRF1	HIF1A	NK	D	6.52944	FALSE	2	1					1	FALSE	FALSE	FALSE
	NFKB2	HIF1A	NK	D	4.66413	FALSE	2			0			0	FALSE	FALSE	FALSE
	EGR1	HIF1A	NK	A	2.9762	FALSE	2	1					1	FALSE	FALSE	FALSE
	USF2	HIF1A	NK	D	2.66499	FALSE	2	1					1	FALSE	FALSE	FALSE
	STAT1	HIF1A	NK	D	1.66458	FALSE	2		0				0	FALSE	FALSE	FALSE
	STAT3	HIF1A	NK	A	0.81291	FALSE	2	1					1	FALSE	FALSE	FALSE
	FOS	NFE2L2	NK	D	13.1058	FALSE	2	1					1	TRUE	TRUE	FALSE
	EGR1	NFE2L2	NK	B	5.67321	FALSE	2	1					1	FALSE	FALSE	FALSE
	ATF3	NFE2L2	NK	D	2.41901	FALSE	2	1					1	FALSE	FALSE	FALSE
	IRF1	NFE2L2	NK	D	2.30986	FALSE	2	1					1	FALSE	FALSE	FALSE
	CEBPD	NFE2L2	NK	D	1.35687	FALSE	2	1					1	FALSE	FALSE	FALSE
	IRF2	NFE2L2	NK	C	1.10901	FALSE	2	1					1	FALSE	FALSE	FALSE
	STAT3	NFE2L2	NK	D	1.04934	FALSE	2	1					1	FALSE	FALSE	FALSE
	NFE2	NFE2L2	NK	D	0.9183	FALSE	2					1	1	FALSE	FALSE	FALSE
	ETS1	RUNX3	NK	D	5.32964	FALSE	2	-1					-1	FALSE	FALSE	FALSE
	FOS	RUNX3	NK	D	1.41259	FALSE	2	-1					-1	TRUE	TRUE	FALSE
	STAT1	ARID2	NK	D	0.190711	FALSE	2		0				0	FALSE	FALSE	FALSE
	FOS	JUN	NK	D	15.4003	FALSE	2	1					1	TRUE	TRUE	FALSE
	ETS2	JUN	NK	D	2.29173	FALSE	2	1					1	FALSE	FALSE	FALSE
	E2F4	JUN	NK	A	1.73	FALSE	2	1					1	FALSE	FALSE	FALSE
	EGR1	JUN	NK	A	1.5905	FALSE	2	1					1	FALSE	FALSE	FALSE
	NR3C1	JUN	NK	D	1.30524	FALSE	2	1					1	FALSE	FALSE	FALSE
	RUNX1	JUN	NK	D	1.21265	FALSE	2	1					1	FALSE	FALSE	FALSE
	CREB5	JUN	NK	D	0.760774	FALSE	2							TRUE	TRUE	FALSE
	ZEB2	RUNX1	NK	D	29.2482	FALSE	2					1	1	FALSE	FALSE	FALSE
	TCF7L2	RUNX1	NK	D	11.816	FALSE	2	-1					-1	FALSE	FALSE	FALSE
	SPI1	RUNX1	NK	A	5.47402	FALSE	2	-1					-1	FALSE	FALSE	FALSE
	KLF6	RUNX1	NK	D	4.13713	FALSE	2	-1					-1	FALSE	FALSE	FALSE
	BACH1	RUNX1	NK	C	4.07869	FALSE	2	-1					-1	FALSE	FALSE	FALSE
	FOS	RUNX1	NK	B	3.08179	FALSE	2	-1					-1	TRUE	TRUE	FALSE
	ADNP	RUNX1	NK	D	2.66418	FALSE	2					1	1	FALSE	FALSE	FALSE
	JUND	RUNX1	NK	D	2.48993	FALSE	2	-1					-1	FALSE	FALSE	FALSE
	ETS2	RUNX1	NK	D	2.34899	FALSE	2	-1					-1	FALSE	FALSE	FALSE
	MAFG	RUNX1	NK	D	1.479	FALSE	2			0			0	FALSE	FALSE	FALSE
	HSF1	RUNX1	NK	D	1.10561	FALSE	2	-1					-1	FALSE	FALSE	FALSE
	JUN	RUNX1	NK	D	1.04531	FALSE	2	1					1	FALSE	FALSE	FALSE
	FOXK2	RUNX1	NK	D	0.936884	FALSE	2		0				0	FALSE	FALSE	FALSE
	NCOA2	ZNF217	NK	D	1.91017	FALSE	2					1	1	FALSE	FALSE	FALSE
	FLI1	ZNF217	NK	C	1.02385	FALSE	2	1					1	FALSE	FALSE	FALSE
	MITF	ZNF217	NK	D	0.820712	FALSE	2		0				0	FALSE	FALSE	FALSE
	IKZF1	ZNF217	NK	D	0.291519	FALSE	2	1					1	FALSE	FALSE	FALSE
	CEBPA	NR1H2	NK	D	0.278208	FALSE	2	1					1	FALSE	FALSE	FALSE
	STAT1	NR1H2	NK	D	0.171498	FALSE	2		0				0	FALSE	FALSE	FALSE
	FOS	NR1H2	NK	D	0.166786	FALSE	2	1					1	TRUE	TRUE	FALSE
	BCL11A	TCF4	NK	D	33.2292	FALSE	2			0			0	FALSE	FALSE	FALSE
	ZEB2	TCF4	NK	C	9.033	FALSE	2					1	1	FALSE	FALSE	FALSE
	KLF4	TCF4	NK	D	5.58296	FALSE	2	1					1	FALSE	FALSE	FALSE
	MEF2C	TCF4	NK	B	5.14873	FALSE	2	1					1	FALSE	FALSE	FALSE
	RELB	TCF4	NK	D	4.98182	FALSE	2			0			0	FALSE	FALSE	FALSE
	NFKB1	TCF4	NK	D	3.15017	FALSE	2			0			0	FALSE	FALSE	FALSE
	PBX3	TCF4	NK	D	1.63639	FALSE	2							FALSE	FALSE	FALSE
	MAFB	TCF4	NK	D	1.60699	FALSE	2					1	1	FALSE	FALSE	FALSE
	STAT1	TCF4	NK	B	1.33322	FALSE	2		0				0	FALSE	FALSE	FALSE
	PKNOX1	TCF4	NK	C	0.853281	FALSE	2							FALSE	FALSE	FALSE
	STAT3	TCF4	NK	D	0.749981	FALSE	2	1					1	FALSE	FALSE	FALSE
	FOSB	FOS	NK	D	42.0314	FALSE	2	-1					-1	FALSE	FALSE	FALSE
	EGR1	FOS	NK	D	26.0367	FALSE	2	1					1	FALSE	FALSE	FALSE
	CEBPB	FOS	NK	A	25.8116	FALSE	2	1					1	FALSE	FALSE	FALSE
	CREB5	FOS	NK	D	23.911	FALSE	2					1	1	TRUE	TRUE	FALSE
	ETS2	FOS	NK	D	7.25801	FALSE	2	-1					-1	FALSE	FALSE	FALSE
	JUN	FOS	NK	A	7.06311	FALSE	2	-1					-1	FALSE	FALSE	FALSE
	CEBPD	FOS	NK	D	3.33867	FALSE	2	1					1	FALSE	FALSE	FALSE
	SPI1	FOS	NK	D	2.03041	FALSE	2	1					1	FALSE	FALSE	FALSE
	NFKB1	FOS	NK	D	0.863395	FALSE	2			0			0	FALSE	FALSE	FALSE
	STAT3	FOS	NK	A	0.647957	FALSE	2	1					1	FALSE	FALSE	FALSE
	CTCF	FLI1	NK	D	0.681489	FALSE	2	1					1	FALSE	FALSE	FALSE
	BCL6	FLI1	NK	D	0.2442	FALSE	2	-1					-1	FALSE	FALSE	FALSE
	ZEB2	CUX1	NK	D	2.55614	FALSE	2					1	1	FALSE	FALSE	FALSE
	FOXK2	CUX1	NK	D	1.08281	FALSE	2		0				0	FALSE	FALSE	FALSE
	BACH1	CUX1	NK	D	0.872959	FALSE	2	1					1	FALSE	FALSE	FALSE
	BCL11A	CUX1	NK	D	0.363307	FALSE	2			0			0	FALSE	FALSE	FALSE
	IRF1	CUX1	NK	D	0.290214	FALSE	2	1					1	FALSE	FALSE	FALSE
	POU2F2	CUX1	NK	D	0.276538	FALSE	2	1					1	FALSE	FALSE	FALSE
	FOXO1	CUX1	NK	D	0.203609	FALSE	2			0			0	FALSE	FALSE	FALSE
	ZNF143	CUX1	NK	D	0.199144	FALSE	2		0				0	FALSE	FALSE	FALSE
	CTCF	CUX1	NK	B	0.185771	FALSE	2	1					1	FALSE	FALSE	FALSE
	CEBPB	PPARG	NK	B	1.34118	FALSE	2	1					1	FALSE	FALSE	FALSE
	EPAS1	PPARG	NK	D	1.0076	FALSE	2					1	1	FALSE	FALSE	FALSE
	NR1H3	PPARG	NK	C	0.671632	FALSE	2					1	1	FALSE	FALSE	FALSE
	TCF7L2	PPARG	NK	D	0.617112	FALSE	2	-1					-1	FALSE	FALSE	FALSE
	PLAGL1	PPARG	NK	D	0.612614	FALSE	2					1	1	FALSE	FALSE	FALSE
	FOS	ZEB2	NK	D	28.4455	FALSE	2	-1					-1	TRUE	TRUE	FALSE
	RUNX1	ZEB2	NK	B	18.8489	FALSE	2	-1					-1	FALSE	FALSE	FALSE
	SPI1	ZEB2	NK	B	17.4776	FALSE	2	-1					-1	FALSE	FALSE	FALSE
	MEF2A	ZEB2	NK	D	12.1746	FALSE	2	-1					-1	FALSE	FALSE	FALSE
	MAFG	ZEB2	NK	D	10.4231	FALSE	2			0			0	FALSE	FALSE	FALSE
	MITF	ZEB2	NK	B	5.30704	FALSE	2		0				0	FALSE	FALSE	FALSE
	CEBPB	ZEB2	NK	D	5.14004	FALSE	2	-1					-1	FALSE	FALSE	FALSE
	BCL6	ZEB2	NK	D	2.68757	FALSE	2	-1					-1	FALSE	FALSE	FALSE
	CEBPD	ZEB2	NK	D	2.67068	FALSE	2	-1					-1	FALSE	FALSE	FALSE
	PPARG	ZEB2	NK	C	2.46645	FALSE	2	-1					-1	FALSE	FALSE	FALSE
	FOS	IRF2	NK	D	3.02067	FALSE	2	1					1	TRUE	TRUE	FALSE
	EGR1	IRF2	NK	D	1.47851	FALSE	2	1					1	FALSE	FALSE	FALSE
	IRF1	IRF2	NK	A	0.764231	FALSE	2	1					1	FALSE	FALSE	FALSE
	FOS	IRF1	NK	D	18.5608	FALSE	2	1					1	TRUE	TRUE	FALSE
	STAT1	IRF1	NK	A	14.098	FALSE	2		0				0	FALSE	FALSE	FALSE
	EGR1	IRF1	NK	B	8.34034	FALSE	2	1					1	FALSE	FALSE	FALSE
	STAT3	IRF1	NK	A	4.25602	FALSE	2	1					1	FALSE	FALSE	FALSE
	ELF1	IRF1	NK	D	2.33323	FALSE	2	1					1	FALSE	FALSE	FALSE
	STAT5B	IRF1	NK	D	1.78099	FALSE	2					1	1	FALSE	FALSE	FALSE
	STAT6	IRF1	NK	A	1.23263	FALSE	2		0				0	FALSE	FALSE	FALSE
	IRF2	IRF1	NK	D	0.909787	FALSE	2	1					1	FALSE	FALSE	FALSE
	STAT2	IRF7	NK	A	18.2728	FALSE	2		0				0	FALSE	FALSE	FALSE
	STAT1	IRF7	NK	A	11.5613	FALSE	2		0				0	FALSE	FALSE	FALSE
	STAT2	STAT1	NK	B	35.6068	FALSE	2		0				0	FALSE	FALSE	FALSE
	IRF1	STAT1	NK	B	20.8537	FALSE	2	1					1	FALSE	FALSE	FALSE
	FOS	STAT1	NK	D	6.80505	FALSE	2	1					1	TRUE	TRUE	FALSE
	STAT3	STAT1	NK	A	4.6355	FALSE	2	1					1	FALSE	FALSE	FALSE
	NR3C1	STAT1	NK	D	3.5735	FALSE	2	1					1	FALSE	FALSE	FALSE
	JUN	STAT1	NK	D	3.23124	FALSE	2	1					1	FALSE	FALSE	FALSE
	STAT5A	STAT1	NK	D	1.80089	FALSE	2	1					1	FALSE	FALSE	FALSE
	FOS	ETV6	NK	D	9.95548	FALSE	2	1					1	TRUE	TRUE	FALSE
	SPI1	ETV6	NK	B	6.73427	FALSE	2	1					1	FALSE	FALSE	FALSE
	STAT2	ETV6	NK	C	6.47519	FALSE	2		0				0	FALSE	FALSE	FALSE
	MAFB	ETV6	NK	D	3.42613	FALSE	2					1	1	FALSE	FALSE	FALSE
	MEF2A	ETV6	NK	D	3.07848	FALSE	2	1					1	FALSE	FALSE	FALSE
	STAT1	ETV6	NK	B	2.20647	FALSE	2		-1				-1	FALSE	FALSE	FALSE
	TCF4	ETV6	NK	D	2.12011	FALSE	2	1					1	FALSE	FALSE	FALSE
	STAT3	ETV6	NK	A	1.77594	FALSE	2	1					1	FALSE	FALSE	FALSE
	MEF2C	ETV6	NK	D	1.62843	FALSE	2	1					1	FALSE	FALSE	FALSE
	ARNT	ETV6	NK	D	1.58558	FALSE	2			0			0	FALSE	FALSE	FALSE
	CLOCK	ETV6	NK	D	1.51894	FALSE	2					1	1	FALSE	FALSE	FALSE
	BCL6	ETV6	NK	D	1.42982	FALSE	2	1					1	FALSE	FALSE	FALSE
	RXRA	ETV6	NK	D	0.880318	FALSE	2	1					1	FALSE	FALSE	FALSE
	FOXP1	HES1	NK	D	0.862177	FALSE	2	1					1	TRUE	FALSE	TRUE
	EGR1	YY1	NK	B	1.42973	FALSE	2	1					1	FALSE	FALSE	FALSE
	FOS	FOSB	NK	D	51.2322	FALSE	2	-1					-1	TRUE	TRUE	FALSE
	EGR1	FOSB	NK	D	3.45059	FALSE	2	-1					-1	FALSE	FALSE	FALSE
	ATF4	FOSB	NK	D	2.86258	FALSE	2	-1					-1	FALSE	FALSE	FALSE
	CREB5	FOSB	NK	D	2.70569	FALSE	2					1	1	TRUE	TRUE	FALSE
	MITF	FOSB	NK	D	2.19013	FALSE	2		0				0	FALSE	FALSE	FALSE
	CUX1	FOSB	NK	D	1.99879	FALSE	2	-1					-1	FALSE	FALSE	FALSE
	SP4	FOSB	NK	D	1.13016	FALSE	2					1	1	FALSE	FALSE	FALSE
	ETS1	IKZF1	NK	D	20.5959	FALSE	2	-1					-1	FALSE	FALSE	FALSE
	KMT2A	IKZF1	NK	D	5.48429	FALSE	2					1	1	FALSE	FALSE	FALSE
	RUNX3	IKZF1	NK	C	5.12965	FALSE	2	-1					-1	FALSE	FALSE	FALSE
	FOXP1	IKZF1	NK	D	1.89853	FALSE	2	-1					-1	TRUE	FALSE	TRUE
	SPI1	IKZF1	NK	B	1.47039	FALSE	2	1					1	FALSE	FALSE	FALSE
	PKNOX1	IKZF1	NK	D	1.36959	FALSE	2							FALSE	FALSE	FALSE
	FOS	IKZF1	NK	D	1.17943	FALSE	2	-1					-1	TRUE	TRUE	FALSE
	CTCF	IKZF1	NK	D	1.08651	FALSE	2	-1					-1	FALSE	FALSE	FALSE
	FLI1	IKZF1	NK	C	0.90001	FALSE	2	-1					-1	FALSE	FALSE	FALSE
	MITF	STAT6	NK	D	0.59773	FALSE	2		0				0	FALSE	FALSE	FALSE
	ETS1	STAT6	NK	D	0.407545	FALSE	2	1					1	FALSE	FALSE	FALSE
	ARID2	STAT6	NK	D	0.392642	FALSE	2					1	1	FALSE	FALSE	FALSE
	FOS	SPI1	NK	D	9.56279	FALSE	2	-1					-1	TRUE	TRUE	FALSE
	ETS1	SPI1	NK	D	9.55569	FALSE	2	-1					-1	FALSE	FALSE	FALSE
	CEBPA	SPI1	NK	A	2.69544	FALSE	2	-1					-1	FALSE	FALSE	FALSE
	RUNX1	SPI1	NK	A	1.64888	FALSE	2	-1					-1	FALSE	FALSE	FALSE
	STAT5B	STAT3	NK	D	8.6033	FALSE	2					1	1	FALSE	FALSE	FALSE
	IRF1	STAT3	NK	D	6.0202	FALSE	2	1					1	FALSE	FALSE	FALSE
	EGR1	STAT3	NK	D	3.98759	FALSE	2	1					1	FALSE	FALSE	FALSE
	BCL6	STAT3	NK	D	3.02203	FALSE	2	1					1	FALSE	FALSE	FALSE
	FOS	STAT3	NK	B	2.84445	FALSE	2	1					1	TRUE	TRUE	FALSE
	FLI1	STAT3	NK	D	2.26036	FALSE	2	1					1	FALSE	FALSE	FALSE
	PKNOX1	STAT3	NK	D	2.03012	FALSE	2							FALSE	FALSE	FALSE
	IRF9	STAT3	NK	D	1.51354	FALSE	2					1	1	FALSE	FALSE	FALSE
	HIF1A	STAT3	NK	D	1.42261	FALSE	2			-1			-1	FALSE	FALSE	FALSE
	STAT1	STAT3	NK	A	1.27549	FALSE	2		0				0	FALSE	FALSE	FALSE
	JUNB	STAT3	NK	D	1.15816	FALSE	2	1					1	FALSE	FALSE	FALSE
	NFKB2	STAT3	NK	D	0.938746	FALSE	2			0			0	FALSE	FALSE	FALSE
	NR3C1	STAT3	NK	D	0.917561	FALSE	2	1					1	FALSE	FALSE	FALSE
	STAT1	STAT2	NK	A	27.9056	FALSE	2		0				0	FALSE	FALSE	FALSE
	SATB1	STAT2	NK	D	2.87682	FALSE	2	1					1	FALSE	FALSE	FALSE
	FOS	STAT2	NK	D	1.32467	FALSE	2	1					1	TRUE	TRUE	FALSE
	CTCF	USF2	NK	C	0.195746	FALSE	2	1					1	FALSE	FALSE	FALSE
	SP3	USF1	NK	D	0.344336	FALSE	2			0			0	FALSE	FALSE	FALSE
	FOS	FOSL2	NK	D	6.04173	FALSE	2	1					1	TRUE	TRUE	FALSE
	EGR1	FOSL2	NK	D	4.32121	FALSE	2	1					1	FALSE	FALSE	FALSE
	E2F6	FOSL2	NK	D	1.08014	FALSE	2	1					1	FALSE	FALSE	FALSE
	HES1	NFKB2	NK	D	3.07447	FALSE	2	1					1	FALSE	FALSE	FALSE
	KLF5	NFKB2	NK	D	1.55446	FALSE	2	1					1	FALSE	FALSE	FALSE
	FOS	NFKB2	NK	D	1.49723	FALSE	2	1					1	TRUE	TRUE	FALSE
	SPI1	LYL1	NK	D	0.39961	FALSE	2	-1					-1	FALSE	FALSE	FALSE
	ETS1	LYL1	NK	D	0.225735	FALSE	2	1					1	FALSE	FALSE	FALSE
	FOS	RXRA	NK	D	8.7695	FALSE	2	1					1	TRUE	TRUE	FALSE
	SPI1	RXRA	NK	C	4.11462	FALSE	2	1					1	FALSE	FALSE	FALSE
	FLI1	RXRA	NK	D	3.0465	FALSE	2	1					1	FALSE	FALSE	FALSE
	EGR1	RXRA	NK	C	2.11313	FALSE	2	1					1	FALSE	FALSE	FALSE
	STAT1	RXRA	NK	D	0.96406	FALSE	2		0				0	FALSE	FALSE	FALSE
	ETS1	SATB1	NK	D	13.4982	FALSE	2	1					1	FALSE	FALSE	FALSE
	KMT2A	SATB1	NK	C	7.96663	FALSE	2					1	1	FALSE	FALSE	FALSE
	ZNF217	SATB1	NK	D	5.39902	FALSE	2	1					1	FALSE	FALSE	FALSE
	AHR	SATB1	NK	D	3.35049	FALSE	2			-1			-1	FALSE	FALSE	FALSE
	MAF	SATB1	NK	D	3.01598	FALSE	2			0			0	FALSE	FALSE	FALSE
	FOS	STAT5B	NK	D	5.88305	FALSE	2	1					1	TRUE	TRUE	FALSE
	STAT1	STAT5B	NK	D	1.10532	FALSE	2		0				0	FALSE	FALSE	FALSE
	EGR1	STAT5B	NK	D	0.565477	FALSE	2	1					1	FALSE	FALSE	FALSE
	STAT1	STAT5A	NK	D	0.645056	FALSE	2		0				0	FALSE	FALSE	FALSE
	EGR1	JUNB	NK	D	26.4381	FALSE	2	1					1	FALSE	FALSE	FALSE
	ETS2	JUNB	NK	D	4.08044	FALSE	2	1					1	FALSE	FALSE	FALSE
	HIF1A	JUNB	NK	D	2.08733	FALSE	2			0			0	FALSE	FALSE	FALSE
	NFKB1	JUNB	NK	A	1.32259	FALSE	2			0			0	FALSE	FALSE	FALSE
	SRF	JUNB	NK	D	1.1556	FALSE	2	-1					-1	FALSE	FALSE	FALSE
	RELB	BCL11A	NK	D	1.63425	FALSE	2			-1			-1	FALSE	FALSE	FALSE
	STAT1	BCL11A	NK	B	0.537432	FALSE	2		0				0	FALSE	FALSE	FALSE
	NR4A1	BCL11A	NK	D	0.248456	FALSE	2		0				0	FALSE	FALSE	FALSE
	POU2F2	BCL11A	NK	D	0.212359	FALSE	2	1					1	FALSE	FALSE	FALSE
	FOS	JUND	NK	D	17.0898	FALSE	2	1					1	TRUE	TRUE	FALSE
	STAT2	JUND	NK	D	1.04642	FALSE	2		0				0	FALSE	FALSE	FALSE
	STAT1	ELF1	NK	B	6.57131	FALSE	2		0				0	FALSE	FALSE	FALSE
	FOS	ELF1	NK	D	4.61785	FALSE	2	1					1	TRUE	TRUE	FALSE
	IRF1	ELF1	NK	D	2.0003	FALSE	2	1					1	FALSE	FALSE	FALSE
	ATF3	ELF1	NK	D	0.740452	FALSE	2	1					1	FALSE	FALSE	FALSE
	ETS1	ELF1	NK	D	0.726792	FALSE	2	1					1	FALSE	FALSE	FALSE
	JUNB	ELF1	NK	D	0.643806	FALSE	2	1					1	FALSE	FALSE	FALSE
	FOXP1	FOXO1	NK	C	0.312217	FALSE	2	1					1	TRUE	FALSE	TRUE
	ETS1	FOXO1	NK	D	0.210611	FALSE	2	1					1	FALSE	FALSE	FALSE
	SPI1	MITF	NK	D	1.42573	FALSE	2	-1					-1	FALSE	FALSE	FALSE
	PBX2	MITF	NK	C	0.587576	FALSE	2							FALSE	FALSE	FALSE
	GATA3	MITF	NK	B	0.544239	FALSE	2	-1					-1	FALSE	FALSE	FALSE
	EGR1	SRF	NK	D	0.3024	FALSE	2	1					1	FALSE	FALSE	FALSE
	FOS	CEBPB	NK	C	46.624	FALSE	2	1					1	TRUE	TRUE	FALSE
	EGR1	CEBPB	NK	A	14.4084	FALSE	2	1					1	FALSE	FALSE	FALSE
	ETS1	CEBPB	NK	D	1.07182	FALSE	2	1					1	FALSE	FALSE	FALSE
	NFKB1	CEBPB	NK	D	0.943621	FALSE	2			0			0	FALSE	FALSE	FALSE
	HBP1	CEBPD	NK	D	0.917631	FALSE	2					1	1	FALSE	FALSE	FALSE
	EGR1	ETS2	NK	D	13.4808	FALSE	2	1					1	FALSE	FALSE	FALSE
	FOS	ETS2	NK	C	7.82276	FALSE	2	1					1	TRUE	TRUE	FALSE
	FOSL2	ETS2	NK	C	2.68155	FALSE	2	1					1	FALSE	FALSE	FALSE
	JUN	ETS2	NK	A	1.2629	FALSE	2	1					1	FALSE	FALSE	FALSE
	IRF1	ETS2	NK	C	1.26107	FALSE	2	1					1	FALSE	FALSE	FALSE
	CUX1	ETS2	NK	D	0.96636	FALSE	2	1					1	FALSE	FALSE	FALSE
	FOS	KLF6	NK	B	34.7248	FALSE	2	1					1	TRUE	TRUE	FALSE
	JUN	KLF6	NK	C	29.746	FALSE	2	1					1	FALSE	FALSE	FALSE
	ATF3	KLF6	NK	C	13.3279	FALSE	2	1					1	FALSE	FALSE	FALSE
	JUND	KLF6	NK	C	9.27465	FALSE	2	1					1	FALSE	FALSE	FALSE
	BCL6	KLF6	NK	D	2.24126	FALSE	2	1					1	FALSE	FALSE	FALSE
	STAT5A	KLF6	NK	D	1.82782	FALSE	2	1					1	FALSE	FALSE	FALSE
	IRF1	KLF6	NK	D	1.68961	FALSE	2	1					1	FALSE	FALSE	FALSE
	ETS1	KLF6	NK	B	1.33257	FALSE	2	1					1	FALSE	FALSE	FALSE
	RUNX1	KLF6	NK	D	1.32571	FALSE	2	1					1	FALSE	FALSE	FALSE
	STAT1	KLF6	NK	B	1.30489	FALSE	2		0				0	FALSE	FALSE	FALSE
	FOSL2	KLF6	NK	C	1.03355	FALSE	2	1					1	FALSE	FALSE	FALSE
	MAF	ETS1	NK	D	8.64593	FALSE	2			0			0	FALSE	FALSE	FALSE
	SP100	ETS1	NK	A	5.49153	FALSE	2			0			0	FALSE	FALSE	FALSE
	SPI1	ETS1	NK	B	4.91314	FALSE	2	1					1	FALSE	FALSE	FALSE
	MAFB	ETS1	NK	D	2.43357	FALSE	2					-1	-1	FALSE	FALSE	FALSE
	RUNX3	ETS1	NK	C	2.28267	FALSE	2	1					1	FALSE	FALSE	FALSE
	TBX21	ETS1	NK	D	2.01893	FALSE	2					1	1	FALSE	FALSE	FALSE
	FOXP1	ETS1	NK	D	1.98729	FALSE	2	1					1	TRUE	FALSE	TRUE
	RUNX2	ETS1	NK	C	1.42596	FALSE	2					1	1	FALSE	FALSE	FALSE
	JUND	ETS1	NK	D	1.28989	FALSE	2	1					1	FALSE	FALSE	FALSE
	FOSL2	ETS1	NK	D	1.20219	FALSE	2	1					1	FALSE	FALSE	FALSE
	NFKB1	NR3C1	NK	D	1.05856	FALSE	2			0			0	FALSE	FALSE	FALSE
	STAT1	NR3C1	NK	B	0.357294	FALSE	2		0				0	FALSE	FALSE	FALSE
	IRF1	NR3C1	NK	D	0.232343	FALSE	2	1					1	FALSE	FALSE	FALSE
	HIF1A	NR4A1	NK	A	0.907171	FALSE	2			0			0	FALSE	FALSE	FALSE
	EGR1	NR4A1	NK	B	0.493971	FALSE	2	1					1	FALSE	FALSE	FALSE
	KLF5	NR4A1	NK	D	0.449095	FALSE	2	1					1	FALSE	FALSE	FALSE
	SREBF2	NR4A1	NK	D	0.350473	FALSE	2	1					1	FALSE	FALSE	FALSE
	CREB1	NR4A1	NK	D	0.196665	FALSE	2	1					1	FALSE	FALSE	FALSE
	CTCF	NR4A1	NK	D	0.166581	FALSE	2	1					1	FALSE	FALSE	FALSE
	BCL6	CREB5	NK	D	38.4775	FALSE	2	-1					-1	FALSE	FALSE	FALSE
	EGR1	CREB5	NK	B	12.4128	FALSE	2	1					1	FALSE	FALSE	FALSE
	FOS	CREB5	NK	B	12.4053	FALSE	2	1					1	TRUE	TRUE	FALSE
	STAT3	CREB5	NK	D	3.81047	FALSE	2	-1					-1	FALSE	FALSE	FALSE
	CEBPB	CREB5	NK	C	3.25224	FALSE	2	1					1	FALSE	FALSE	FALSE
	ETV6	CREB5	NK	D	2.66754	FALSE	2	1					1	TRUE	TRUE	FALSE
	NFE2L2	CREB5	NK	D	2.0964	FALSE	2			-1			-1	FALSE	FALSE	FALSE
	JUNB	CREB5	NK	D	1.99788	FALSE	2	1					1	FALSE	FALSE	FALSE
	FOSL2	CREB5	NK	D	1.86149	FALSE	2	1					1	FALSE	FALSE	FALSE
	HIF1A	CREB5	NK	D	1.73097	FALSE	2			0			0	FALSE	FALSE	FALSE
	BACH1	CREB5	NK	D	1.51635	FALSE	2	-1					-1	FALSE	FALSE	FALSE
	MEF2A	CREB5	NK	D	1.10638	FALSE	2	1					1	FALSE	FALSE	FALSE
	RBPJ	CREB5	NK	D	0.828655	FALSE	2					1	1	FALSE	FALSE	FALSE
	FOS	PBX2	NK	D	0.347601	FALSE	2	1					1	TRUE	TRUE	FALSE
	MITF	NRP1	NK	D	2.32737	TRUE	1		0				0	FALSE	FALSE	FALSE
	MAFB	NRP1	NK	D	1.99567	TRUE	1					1	1	FALSE	FALSE	FALSE
	USF1	NRP1	NK	D	0.768432	TRUE	1	-1					-1	FALSE	FALSE	FALSE
	STAT1	NRP1	NK	B	0.62554	TRUE	1		0				0	FALSE	FALSE	FALSE
	NR1H2	NRP1	NK	D	0.429386	TRUE	1	1					1	FALSE	FALSE	FALSE
	FOXP1	HBP1	NK	D	0.176336	FALSE	2	1					1	TRUE	FALSE	TRUE
	KLF5	ATF4	NK	D	0.208846	FALSE	2	1					1	FALSE	FALSE	FALSE
	IRF7	ATF4	NK	D	0.206229	FALSE	2			0			0	FALSE	FALSE	FALSE
	CEBPA	ATF4	NK	D	0.193413	FALSE	2	1					1	FALSE	FALSE	FALSE
	EGR1	BCL6	NK	D	32.5092	FALSE	2	-1					-1	FALSE	FALSE	FALSE
	FOS	BCL6	NK	D	21.9198	FALSE	2	-1					-1	TRUE	TRUE	FALSE
	FOSL2	BCL6	NK	A	6.92517	FALSE	2	1					1	FALSE	FALSE	FALSE
	NFE2L2	BCL6	NK	D	4.70123	FALSE	2			0			0	FALSE	FALSE	FALSE
	RXRA	BCL6	NK	D	1.67925	FALSE	2	1					1	FALSE	FALSE	FALSE
	STAT5B	BCL6	NK	A	0.873461	FALSE	2				-1		-1	FALSE	FALSE	FALSE
	FOS	BACH1	NK	C	6.3464	FALSE	2	1					1	TRUE	TRUE	FALSE
	EGR1	BACH1	NK	D	5.5264	FALSE	2	1					1	FALSE	FALSE	FALSE
	CEBPD	BACH1	NK	D	3.58482	FALSE	2	1					1	FALSE	FALSE	FALSE
	STAT1	BACH1	NK	D	1.28958	FALSE	2		0				0	FALSE	FALSE	FALSE
	CEBPA	BACH1	NK	D	1.0629	FALSE	2	1					1	FALSE	FALSE	FALSE
	KLF4	ATF3	NK	A	26.5507	FALSE	2	1					1	FALSE	FALSE	FALSE
	KLF6	ATF3	NK	A	19.3609	FALSE	2	1					1	FALSE	FALSE	FALSE
	FOS	ATF3	NK	D	6.49116	FALSE	2	1					1	TRUE	TRUE	FALSE
	IRF1	ATF3	NK	D	2.83275	FALSE	2	1					1	FALSE	FALSE	FALSE
	CEBPB	ATF3	NK	D	2.4791	FALSE	2	1					1	FALSE	FALSE	FALSE
	EGR1	ATF3	NK	A	2.10783	FALSE	2	1					1	FALSE	FALSE	FALSE
	MEF2A	ATF3	NK	C	1.82402	FALSE	2	1					1	FALSE	FALSE	FALSE
	JUN	ATF3	NK	A	1.68132	FALSE	2	1					1	FALSE	FALSE	FALSE
	STAT1	ATF3	NK	D	1.08629	FALSE	2		0				0	FALSE	FALSE	FALSE
	ETS1	SP100	NK	D	13.7647	FALSE	2	-1					-1	FALSE	FALSE	FALSE
	RUNX3	SP100	NK	D	3.65343	FALSE	2	-1					-1	FALSE	FALSE	FALSE
	STAT2	SP100	NK	C	1.78203	FALSE	2		0				0	FALSE	FALSE	FALSE
	EGR1	SP100	NK	D	1.26576	FALSE	2	-1					-1	FALSE	FALSE	FALSE
	MEF2A	SP100	NK	D	1.00307	FALSE	2	-1					-1	FALSE	FALSE	FALSE
	KLF13	FURIN	NK	D	3.21074	TRUE	1					1	1	FALSE	FALSE	FALSE
	YY1	BHLHE40	NK	D	1.26497	FALSE	2	1					1	FALSE	FALSE	FALSE
	ESRRA	BHLHE40	NK	D	1.02169	FALSE	2	1					1	FALSE	FALSE	FALSE
	ZNF644	BHLHE40	NK	D	0.763666	FALSE	2							FALSE	FALSE	FALSE
	IRF2	BHLHE40	NK	D	0.749316	FALSE	2	1					1	FALSE	FALSE	FALSE
	E2F4	BHLHE40	NK	B	0.397723	FALSE	2	1					1	FALSE	FALSE	FALSE
	NRF1	BHLHE40	NK	D	0.245043	FALSE	2	1					1	FALSE	FALSE	FALSE
	ATF1	BHLHE40	NK	D	0.213563	FALSE	2	1					1	FALSE	FALSE	FALSE
	ZNF24	BHLHE40	NK	D	0.156961	FALSE	2							FALSE	FALSE	FALSE
	SPI1	BHLHE40	NK	D	0.109281	FALSE	2	1					1	FALSE	FALSE	FALSE
	ELF1	BHLHE40	NK	D	0.0898763	FALSE	2	1					1	FALSE	FALSE	FALSE
	RUNX3	KLF13	NK	D	5.31972	FALSE	2	1					1	FALSE	FALSE	FALSE
	ETS1	KLF13	NK	D	3.76228	FALSE	2	1					1	FALSE	FALSE	FALSE
	SREBF2	KLF13	NK	C	0.948574	FALSE	2	1					1	FALSE	FALSE	FALSE
	BHLHE40	KLF13	NK	D	0.37253	FALSE	2	1					1	FALSE	FALSE	FALSE
	ETS1	ZNF644	NK	D	0.191608	FALSE	2	1					1	FALSE	FALSE	FALSE
	JUN	CTSL	NK	A	11.4305	TRUE	1	1					1	FALSE	FALSE	FALSE
	FOS	CTSL	NK	A	2.79218	TRUE	1	1					1	TRUE	TRUE	FALSE
	ZNF274	TMPRSS4	NK	D	0.500327	TRUE	1	-1					-1	FALSE	FALSE	FALSE
	STAT1	IFITM1	NK	A	3.16495	TRUE	1		0				0	FALSE	FALSE	FALSE
	STAT2	IFITM1	NK	C	1.29915	TRUE	1		0				0	FALSE	FALSE	FALSE
	FOS	IFITM3	NK	D	25.9556	TRUE	1	1					1	TRUE	TRUE	FALSE
	STAT3	IFITM3	NK	D	3.94366	TRUE	1	1					1	FALSE	FALSE	FALSE
	ETS1	ZFX	T	D	20.5727	FALSE	2	1					1	FALSE	FALSE	FALSE
	TBP	ZFX	T	D	2.15961	FALSE	2							FALSE	FALSE	FALSE
	STAT1	ZFX	T	D	2.10822	FALSE	2		0				0	TRUE	TRUE	FALSE
	FOS	JUN	T	D	78.7835	FALSE	2	1					1	FALSE	FALSE	FALSE
	HIF1A	JUN	T	D	7.29034	FALSE	2			-1			-1	FALSE	FALSE	FALSE
	ELF1	JUN	T	D	6.22724	FALSE	2	1					1	FALSE	FALSE	FALSE
	STAT3	JUN	T	D	5.89719	FALSE	2	1					1	TRUE	TRUE	FALSE
	NR3C1	JUN	T	D	4.35542	FALSE	2	1					1	FALSE	FALSE	FALSE
	ETS1	JUN	T	B	4.23885	FALSE	2	1					1	FALSE	FALSE	FALSE
	MYC	JUN	T	A	2.44879	FALSE	2	1					1	FALSE	FALSE	FALSE
	MAF	IRF4	T	D	15.0485	FALSE	2			0			0	FALSE	FALSE	FALSE
	NFKB2	IRF4	T	D	9.2121	FALSE	2			0			0	FALSE	FALSE	FALSE
	BATF	IRF4	T	D	8.23228	FALSE	2	-1					-1	FALSE	FALSE	FALSE
	TBX21	IRF4	T	C	6.96778	FALSE	2					1	1	FALSE	FALSE	FALSE
	RUNX3	IRF4	T	C	3.33832	FALSE	2	1					1	FALSE	FALSE	FALSE
	FOS	IRF4	T	D	1.8148	FALSE	2	-1					-1	FALSE	FALSE	FALSE
	GATA3	IRF4	T	C	1.75809	FALSE	2	-1					-1	FALSE	FALSE	FALSE
	NFKB1	IRF4	T	A	1.72412	FALSE	2			0			0	FALSE	FALSE	FALSE
	FOS	MAFB	T	D	10.4884	FALSE	2	1					1	FALSE	FALSE	FALSE
	MITF	MAFB	T	D	3.86209	FALSE	2		0				0	FALSE	FALSE	FALSE
	CEBPA	MAFB	T	D	2.6027	FALSE	2	1					1	FALSE	FALSE	FALSE
	JUNB	BHLHE40	T	C	34.7937	FALSE	2	1					1	FALSE	FALSE	FALSE
	FOS	BHLHE40	T	B	33.3377	FALSE	2	1					1	FALSE	FALSE	FALSE
	RUNX3	BHLHE40	T	D	33.3351	FALSE	2	1					1	FALSE	FALSE	FALSE
	NFKB1	BHLHE40	T	D	24.9636	FALSE	2			0			0	FALSE	FALSE	FALSE
	JUN	BHLHE40	T	C	15.9431	FALSE	2	1					1	FALSE	FALSE	FALSE
	CEBPB	BHLHE40	T	D	15.5641	FALSE	2	1					1	FALSE	FALSE	FALSE
	KLF6	BHLHE40	T	D	14.7622	FALSE	2	1					1	FALSE	FALSE	FALSE
	RELB	BHLHE40	T	D	14.5045	FALSE	2			0			0	FALSE	FALSE	FALSE
	JUND	BHLHE40	T	D	14.3763	FALSE	2	1					1	FALSE	FALSE	FALSE
	HIF1A	BHLHE40	T	A	8.92271	FALSE	2			0			0	FALSE	FALSE	FALSE
	NR3C1	BHLHE40	T	D	5.87798	FALSE	2	1					1	FALSE	FALSE	FALSE
	GATA3	BHLHE40	T	D	5.52351	FALSE	2	1					1	FALSE	FALSE	FALSE
	KDM5B	BHLHE40	T	D	5.37477	FALSE	2	1					1	FALSE	FALSE	FALSE
	RBPJ	BHLHE40	T	D	4.71991	FALSE	2					1	1	FALSE	FALSE	FALSE
	TBX21	BHLHE40	T	D	3.8523	FALSE	2					1	1	FALSE	FALSE	FALSE
	MAFF	BHLHE40	T	C	3.03285	FALSE	2					1	1	FALSE	FALSE	FALSE
	IRF4	BHLHE40	T	D	3.0301	FALSE	2	1					1	FALSE	FALSE	FALSE
	ETS1	BHLHE40	T	D	2.37814	FALSE	2	1					1	FALSE	FALSE	FALSE
	NFKB2	BHLHE40	T	C	2.07973	FALSE	2			0			0	FALSE	FALSE	FALSE
	IKZF1	BHLHE40	T	D	2.05633	FALSE	2	-1					-1	FALSE	FALSE	FALSE
	STAT3	BHLHE40	T	D	1.82311	FALSE	2	1					1	TRUE	TRUE	FALSE
	RUNX3	RBPJ	T	D	24.0202	FALSE	2	1					1	FALSE	FALSE	FALSE
	TBX21	RBPJ	T	D	13.9615	FALSE	2					1	1	FALSE	FALSE	FALSE
	JUND	RBPJ	T	D	13.3868	FALSE	2	1					1	FALSE	FALSE	FALSE
	BATF	RBPJ	T	D	12.0929	FALSE	2	1					1	FALSE	FALSE	FALSE
	NR3C1	RBPJ	T	D	10.6134	FALSE	2	1					1	FALSE	FALSE	FALSE
	MAF	RBPJ	T	D	7.96209	FALSE	2			0			0	FALSE	FALSE	FALSE
	BHLHE40	RBPJ	T	D	7.67008	FALSE	2	1					1	FALSE	FALSE	FALSE
	STAT1	RBPJ	T	B	5.89819	FALSE	2		0				0	TRUE	TRUE	FALSE
	ETS1	RBPJ	T	D	5.55793	FALSE	2	1					1	FALSE	FALSE	FALSE
	YY1	RBPJ	T	D	4.4366	FALSE	2	1					1	FALSE	FALSE	FALSE
	KLF6	RBPJ	T	D	4.34735	FALSE	2	1					1	FALSE	FALSE	FALSE
	CEBPB	RBPJ	T	D	3.82785	FALSE	2	1					1	FALSE	FALSE	FALSE
	GATA3	RBPJ	T	B	3.13325	FALSE	2	1					1	FALSE	FALSE	FALSE
	JUNB	RBPJ	T	D	2.44431	FALSE	2	1					1	FALSE	FALSE	FALSE
	MEF2A	RBPJ	T	C	2.36028	FALSE	2	1					1	FALSE	FALSE	FALSE
	ETS1	RORA	T	D	44.6425	FALSE	2	-1					-1	FALSE	FALSE	FALSE
	ARNTL	RORA	T	D	21.5941	FALSE	2					1	1	FALSE	FALSE	FALSE
	SPI1	RORA	T	D	7.97901	FALSE	2	1					1	FALSE	FALSE	FALSE
	STAT1	RORA	T	D	2.90017	FALSE	2		0				0	TRUE	TRUE	FALSE
	NFKB1	RELB	T	D	32.7638	FALSE	2			0			0	FALSE	FALSE	FALSE
	FOS	RELB	T	D	13.7163	FALSE	2	1					1	FALSE	FALSE	FALSE
	JUN	RELB	T	A	1.85314	FALSE	2	1					1	FALSE	FALSE	FALSE
	JUN	RELA	T	D	2.9984	FALSE	2	1					1	FALSE	FALSE	FALSE
	STAT1	RELA	T	D	1.79506	FALSE	2		0				0	TRUE	TRUE	FALSE
	NFKB2	RELA	T	D	1.68217	FALSE	2			0			0	FALSE	FALSE	FALSE
	MYB	SP1	T	D	5.98487	FALSE	2	1					1	FALSE	FALSE	FALSE
	STAT1	SP1	T	D	2.67822	FALSE	2		0				0	TRUE	TRUE	FALSE
	CEBPA	SP1	T	A	1.60746	FALSE	2	1					1	FALSE	FALSE	FALSE
	CTCF	SP1	T	D	1.45169	FALSE	2	1					1	FALSE	FALSE	FALSE
	HMGA1	SP1	T	D	1.34853	FALSE	2	1					1	FALSE	FALSE	FALSE
	SPI1	CREB5	T	B	17.2542	FALSE	2	1					1	FALSE	FALSE	FALSE
	CEBPB	CREB5	T	C	12.105	FALSE	2	1					1	FALSE	FALSE	FALSE
	BCL6	CREB5	T	D	8.92155	FALSE	2	-1					-1	FALSE	FALSE	FALSE
	EGR1	CREB5	T	B	7.1809	FALSE	2	1					1	FALSE	FALSE	FALSE
	FOS	CREB5	T	B	5.35347	FALSE	2	1					1	FALSE	FALSE	FALSE
	SRF	CREB5	T	D	5.27498	FALSE	2	1					1	FALSE	FALSE	FALSE
	RXRA	CREB5	T	D	2.97605	FALSE	2	-1					-1	FALSE	FALSE	FALSE
	JUNB	CREB5	T	D	2.81409	FALSE	2	1					1	FALSE	FALSE	FALSE
	BACH1	CREB5	T	D	1.70742	FALSE	2	-1					-1	FALSE	FALSE	FALSE
	NFE2L2	CREB5	T	D	1.24288	FALSE	2			-1			-1	FALSE	FALSE	FALSE
	MAFB	CREB5	T	D	1.05643	FALSE	2					1	1	FALSE	FALSE	FALSE
	ETS1	FLI1	T	A	9.91338	FALSE	2	1					1	FALSE	FALSE	FALSE
	RORA	PPARG	T	D	12.8808	FALSE	2							FALSE	FALSE	FALSE
	TCF7L2	PPARG	T	D	1.64476	FALSE	2	-1					-1	FALSE	FALSE	FALSE
	NR1H3	PPARG	T	C	1.03673	FALSE	2					1	1	FALSE	FALSE	FALSE
	CEBPA	PPARG	T	A	0.926337	FALSE	2	1					1	FALSE	FALSE	FALSE
	ETS1	RUNX3	T	D	5.88464	FALSE	2	-1					-1	FALSE	FALSE	FALSE
	STAT1	RUNX3	T	D	4.6076	FALSE	2		0				0	TRUE	TRUE	FALSE
	ZEB2	RUNX1	T	D	14.3158	FALSE	2					1	1	FALSE	FALSE	FALSE
	SPI1	RUNX1	T	A	13.3539	FALSE	2	-1					-1	FALSE	FALSE	FALSE
	KLF4	RUNX1	T	D	8.18779	FALSE	2	1					1	FALSE	FALSE	FALSE
	JUND	RUNX1	T	D	7.3463	FALSE	2	-1					-1	FALSE	FALSE	FALSE
	CEBPB	RUNX1	T	D	6.35256	FALSE	2	1					1	FALSE	FALSE	FALSE
	FOS	RUNX1	T	B	5.73724	FALSE	2	-1					-1	FALSE	FALSE	FALSE
	BACH1	RUNX1	T	C	4.22382	FALSE	2	-1					-1	FALSE	FALSE	FALSE
	JUNB	RUNX1	T	D	4.18913	FALSE	2	1					1	FALSE	FALSE	FALSE
	IRF1	RUNX1	T	D	3.61923	FALSE	2	1					1	FALSE	FALSE	FALSE
	ETV6	RUNX1	T	C	3.4383	FALSE	2	-1					-1	FALSE	FALSE	FALSE
	STAT3	RUNX1	T	C	3.14464	FALSE	2	-1					-1	TRUE	TRUE	FALSE
	NR3C1	RUNX1	T	D	3.05835	FALSE	2	-1					-1	FALSE	FALSE	FALSE
	SMAD1	RUNX1	T	D	2.11449	FALSE	2	-1					-1	FALSE	FALSE	FALSE
	FOXP1	RUNX1	T	B	1.65436	FALSE	2	1					1	TRUE	FALSE	TRUE
	MAF	RUNX1	T	D	1.61191	FALSE	2			0			0	FALSE	FALSE	FALSE
	MAFG	RUNX1	T	D	1.56704	FALSE	2			0			0	FALSE	FALSE	FALSE
	PPARG	RUNX1	T	D	1.37655	FALSE	2	-1					-1	FALSE	FALSE	FALSE
	MAFF	RUNX1	T	D	1.23388	FALSE	2					1	1	FALSE	FALSE	FALSE
	ETS2	RUNX1	T	D	1.13808	FALSE	2	-1					-1	FALSE	FALSE	FALSE
	PBX3	RUNX1	T	D	1.01558	FALSE	2					1	1	FALSE	FALSE	FALSE
	VDR	MAF	T	D	3.71036	FALSE	2	-1					-1	FALSE	FALSE	FALSE
	JUN	NR3C1	T	A	10.2979	FALSE	2	1					1	FALSE	FALSE	FALSE
	KMT2A	NR3C1	T	D	10.1832	FALSE	2					1	1	FALSE	FALSE	FALSE
	STAT1	NR3C1	T	B	8.11648	FALSE	2		0				0	TRUE	TRUE	FALSE
	FOXP1	NR3C1	T	C	7.83858	FALSE	2	1					1	TRUE	FALSE	TRUE
	CREM	NR3C1	T	D	7.03905	FALSE	2					1	1	FALSE	FALSE	FALSE
	ETS1	NR3C1	T	D	5.16675	FALSE	2	1					1	FALSE	FALSE	FALSE
	NFKB1	NR3C1	T	D	2.32584	FALSE	2			0			0	FALSE	FALSE	FALSE
	TP73	VDR	T	D	4.49379	FALSE	2	1					1	FALSE	FALSE	FALSE
	ZNF263	VDR	T	D	3.03115	FALSE	2	-1					-1	FALSE	FALSE	FALSE
	CEBPA	VDR	T	D	1.78806	FALSE	2	-1					-1	FALSE	FALSE	FALSE
	E2F1	VDR	T	D	1.3731	FALSE	2	-1					-1	FALSE	FALSE	FALSE
	NFKB1	REL	T	D	37.5164	FALSE	2			-1			-1	FALSE	FALSE	FALSE
	NFKB2	REL	T	D	12.1815	FALSE	2			0			0	FALSE	FALSE	FALSE
	EGR1	REL	T	D	4.63076	FALSE	2	1					1	FALSE	FALSE	FALSE
	E2F1	MYBL2	T	A	27.795	FALSE	2	1					1	FALSE	FALSE	FALSE
	TFDP1	MYBL2	T	A	9.60367	FALSE	2		0				0	FALSE	FALSE	FALSE
	FOS	HIF1A	T	D	28.4494	FALSE	2	1					1	FALSE	FALSE	FALSE
	NFKB1	HIF1A	T	A	15.6738	FALSE	2			0			0	FALSE	FALSE	FALSE
	STAT1	HIF1A	T	D	9.65206	FALSE	2		0				0	TRUE	TRUE	FALSE
	IRF1	HIF1A	T	D	7.15767	FALSE	2	1					1	FALSE	FALSE	FALSE
	STAT3	HIF1A	T	A	2.91227	FALSE	2	1					1	TRUE	TRUE	FALSE
	ETS1	BATF	T	D	18.0734	FALSE	2	-1					-1	FALSE	FALSE	FALSE
	RBPJ	BATF	T	D	13.8311	FALSE	2					1	1	FALSE	FALSE	FALSE
	RELB	BATF	T	D	8.9863	FALSE	2			0			0	FALSE	FALSE	FALSE
	STAT1	BATF	T	D	5.87859	FALSE	2		-1				-1	TRUE	TRUE	FALSE
	NFKB2	BATF	T	D	2.67655	FALSE	2			0			0	FALSE	FALSE	FALSE
	RUNX3	BATF	T	C	2.00988	FALSE	2	-1					-1	FALSE	FALSE	FALSE
	JUND	ETS1	T	D	20.5956	FALSE	2	1					1	FALSE	FALSE	FALSE
	MAF	ETS1	T	D	18.8759	FALSE	2			0			0	FALSE	FALSE	FALSE
	FOXP1	ETS1	T	D	14.4695	FALSE	2	1					1	TRUE	FALSE	TRUE
	FOXO1	ETS1	T	D	11.0489	FALSE	2			0			0	FALSE	FALSE	FALSE
	SPI1	ETS1	T	B	10.2184	FALSE	2	1					1	FALSE	FALSE	FALSE
	YY1	ETS1	T	D	7.28211	FALSE	2	1					1	FALSE	FALSE	FALSE
	SP100	ETS1	T	A	6.80384	FALSE	2			0			0	FALSE	FALSE	FALSE
	MAFB	ETS1	T	D	4.07905	FALSE	2					-1	-1	FALSE	FALSE	FALSE
	MEF2C	ETS1	T	C	3.37539	FALSE	2	1					1	TRUE	FALSE	TRUE
	STAT5B	ETS1	T	D	2.69611	FALSE	2					1	1	FALSE	FALSE	FALSE
	JUNB	ETS1	T	D	2.3644	FALSE	2	1					1	FALSE	FALSE	FALSE
	ETS1	RUNX2	T	D	18.8755	FALSE	2	-1					-1	FALSE	FALSE	FALSE
	KMT2A	RUNX2	T	D	11.5591	FALSE	2					1	1	FALSE	FALSE	FALSE
	TRPS1	RUNX2	T	A	7.22486	FALSE	2				-1		-1	FALSE	FALSE	FALSE
	JUN	RUNX2	T	A	3.90635	FALSE	2	-1					-1	FALSE	FALSE	FALSE
	CEBPA	NR1H3	T	D	2.32605	FALSE	2	1					1	FALSE	FALSE	FALSE
	PPARG	NR1H3	T	A	1.29419	FALSE	2	1					1	FALSE	FALSE	FALSE
	MEF2C	TCF4	T	B	24.1277	FALSE	2	1					1	TRUE	FALSE	TRUE
	MAFB	TCF4	T	D	10.6722	FALSE	2					1	1	FALSE	FALSE	FALSE
	PKNOX1	TCF4	T	C	9.26498	FALSE	2							FALSE	FALSE	FALSE
	ETS1	TCF4	T	B	5.2336	FALSE	2	1					1	FALSE	FALSE	FALSE
	JUND	TCF4	T	D	5.0414	FALSE	2	1					1	FALSE	FALSE	FALSE
	SPI1	TCF4	T	B	4.08563	FALSE	2	1					1	FALSE	FALSE	FALSE
	KLF4	TCF4	T	D	3.66849	FALSE	2	1					1	FALSE	FALSE	FALSE
	FOS	TCF4	T	D	2.64872	FALSE	2	1					1	FALSE	FALSE	FALSE
	CREM	TCF4	T	D	1.89825	FALSE	2							FALSE	FALSE	FALSE
	SMAD1	TCF4	T	D	1.55209	FALSE	2	1					1	FALSE	FALSE	FALSE
	FOSB	FOS	T	D	118.971	FALSE	2	-1					-1	FALSE	FALSE	FALSE
	JUN	FOS	T	A	29.5918	FALSE	2	-1					-1	FALSE	FALSE	FALSE
	SPI1	FOS	T	D	24.8559	FALSE	2	1					1	FALSE	FALSE	FALSE
	CEBPB	FOS	T	A	21.1058	FALSE	2	1					1	FALSE	FALSE	FALSE
	EGR1	FOS	T	D	5.16079	FALSE	2	1					1	FALSE	FALSE	FALSE
	CREB5	FOS	T	D	3.47726	FALSE	2					1	1	FALSE	FALSE	FALSE
	ETS2	FOS	T	D	1.33629	FALSE	2	-1					-1	FALSE	FALSE	FALSE
	CREM	FOS	T	A	1.10751	FALSE	2				-1		-1	FALSE	FALSE	FALSE
	STAT1	FOS	T	A	1.07582	FALSE	2		0				0	TRUE	TRUE	FALSE
	JUND	CUX1	T	D	5.33927	FALSE	2	1					1	FALSE	FALSE	FALSE
	ZEB2	CUX1	T	D	4.74978	FALSE	2					1	1	FALSE	FALSE	FALSE
	SPI1	CUX1	T	B	3.00631	FALSE	2	1					1	FALSE	FALSE	FALSE
	RUNX2	CUX1	T	D	2.18626	FALSE	2					1	1	FALSE	FALSE	FALSE
	USF2	CUX1	T	D	1.95903	FALSE	2	1					1	FALSE	FALSE	FALSE
	MAZ	CUX1	T	D	1.91067	FALSE	2			0			0	FALSE	FALSE	FALSE
	JUNB	CUX1	T	D	1.87863	FALSE	2	1					1	FALSE	FALSE	FALSE
	TCF4	CUX1	T	D	1.82236	FALSE	2	1					1	FALSE	FALSE	FALSE
	BACH1	CUX1	T	D	1.75634	FALSE	2	1					1	FALSE	FALSE	FALSE
	MYB	CUX1	T	D	1.36842	FALSE	2	1					1	FALSE	FALSE	FALSE
	IKZF1	CUX1	T	D	1.31548	FALSE	2	1					1	FALSE	FALSE	FALSE
	NCOA2	CUX1	T	D	0.910044	FALSE	2					1	1	FALSE	FALSE	FALSE
	IRF1	CUX1	T	D	0.840119	FALSE	2	1					1	FALSE	FALSE	FALSE
	ZNF175	CUX1	T	D	0.804834	FALSE	2							FALSE	FALSE	FALSE
	ARNTL	CUX1	T	D	0.748317	FALSE	2							FALSE	FALSE	FALSE
	ATF7	CUX1	T	D	0.727835	FALSE	2					1	1	FALSE	FALSE	FALSE
	EGR1	CUX1	T	B	0.697839	FALSE	2	1					1	FALSE	FALSE	FALSE
	BACH1	MAFG	T	B	2.93387	FALSE	2	1					1	FALSE	FALSE	FALSE
	NFE2L2	MAFG	T	C	2.92244	FALSE	2			0			0	FALSE	FALSE	FALSE
	FOS	MAFG	T	D	0.946939	FALSE	2	1					1	FALSE	FALSE	FALSE
	SPI1	ZEB2	T	B	56.6541	FALSE	2	-1					-1	FALSE	FALSE	FALSE
	CEBPB	ZEB2	T	D	8.52048	FALSE	2	-1					-1	FALSE	FALSE	FALSE
	FOS	ZEB2	T	D	7.55652	FALSE	2	-1					-1	FALSE	FALSE	FALSE
	BCL6	ZEB2	T	D	6.61928	FALSE	2	-1					-1	FALSE	FALSE	FALSE
	NFKB1	ZEB2	T	D	6.52712	FALSE	2			0			0	FALSE	FALSE	FALSE
	EOMES	ZEB2	T	D	6.10179	FALSE	2	1					1	FALSE	FALSE	FALSE
	RUNX1	ZEB2	T	B	3.82881	FALSE	2	-1					-1	FALSE	FALSE	FALSE
	NFKB2	ZEB2	T	D	3.12267	FALSE	2			0			0	FALSE	FALSE	FALSE
	CEBPD	ZEB2	T	D	1.31313	FALSE	2	-1					-1	FALSE	FALSE	FALSE
	ARID3A	EPAS1	T	D	0.476618	FALSE	2	1					1	FALSE	FALSE	FALSE
	ATF3	EPAS1	T	D	0.357695	FALSE	2	-1					-1	FALSE	FALSE	FALSE
	SP1	EPAS1	T	D	0.321482	FALSE	2		0				0	FALSE	FALSE	FALSE
	JUNB	EPAS1	T	D	0.309868	FALSE	2	1					1	FALSE	FALSE	FALSE
	REST	EPAS1	T	C	0.210625	FALSE	2	-1					-1	FALSE	FALSE	FALSE
	ELF1	EPAS1	T	D	0.159457	FALSE	2	1					1	FALSE	FALSE	FALSE
	CUX1	EPAS1	T	D	0.128369	FALSE	2	1					1	FALSE	FALSE	FALSE
	STAT1	IRF1	T	A	28.8308	FALSE	2		0				0	TRUE	TRUE	FALSE
	ELF1	IRF1	T	D	17.0519	FALSE	2	1					1	FALSE	FALSE	FALSE
	STAT3	IRF1	T	A	15.5509	FALSE	2	1					1	TRUE	TRUE	FALSE
	SPI1	IRF1	T	D	13.3618	FALSE	2	1					1	FALSE	FALSE	FALSE
	STAT2	IRF1	T	A	7.81997	FALSE	2		0				0	FALSE	FALSE	FALSE
	IRF2	IRF1	T	D	6.43102	FALSE	2	1					1	FALSE	FALSE	FALSE
	NFKB1	IRF1	T	A	3.52118	FALSE	2			0			0	FALSE	FALSE	FALSE
	KLF6	IRF1	T	C	2.22175	FALSE	2	-1					-1	FALSE	FALSE	FALSE
	TCF4	MEF2C	T	C	34.2966	FALSE	2	-1					-1	FALSE	FALSE	FALSE
	POU2F2	MEF2C	T	D	6.0948	FALSE	2	-1					-1	FALSE	FALSE	FALSE
	SPI1	MEF2C	T	B	3.64321	FALSE	2	1					1	FALSE	FALSE	FALSE
	CREM	MEF2C	T	D	2.03901	FALSE	2							FALSE	FALSE	FALSE
	FOS	MEF2C	T	D	1.9049	FALSE	2	-1					-1	FALSE	FALSE	FALSE
	STAT1	CREM	T	A	7.94545	FALSE	2		0				0	TRUE	TRUE	FALSE
	FOS	CREM	T	A	7.52286	FALSE	2	1					1	FALSE	FALSE	FALSE
	ETS1	CREM	T	D	2.57223	FALSE	2	1					1	FALSE	FALSE	FALSE
	STAT5B	CREM	T	D	2.57084	FALSE	2					1	1	FALSE	FALSE	FALSE
	HIF1A	BACH1	T	C	13.7074	FALSE	2			0			0	FALSE	FALSE	FALSE
	FOS	BACH1	T	C	5.86153	FALSE	2	1					1	FALSE	FALSE	FALSE
	MAFF	BACH1	T	D	4.08999	FALSE	2					1	1	FALSE	FALSE	FALSE
	ETS1	YY1	T	B	25.6569	FALSE	2	1					1	FALSE	FALSE	FALSE
	CEBPA	YY1	T	D	1.97754	FALSE	2	1					1	FALSE	FALSE	FALSE
	FOS	FOSB	T	D	154.573	FALSE	2	-1					-1	FALSE	FALSE	FALSE
	EGR1	FOSB	T	D	2.38247	FALSE	2	-1					-1	FALSE	FALSE	FALSE
	STAT6	FOSB	T	D	1.68583	FALSE	2		0				0	FALSE	FALSE	FALSE
	ETS1	FOSB	T	D	1.2506	FALSE	2	-1					-1	FALSE	FALSE	FALSE
	ATF2	FOSB	T	D	1.23775	FALSE	2	-1					-1	FALSE	FALSE	FALSE
	FOS	ETV6	T	D	30.3946	FALSE	2	1					1	FALSE	FALSE	FALSE
	SPI1	ETV6	T	B	23.8733	FALSE	2	1					1	FALSE	FALSE	FALSE
	STAT2	ETV6	T	C	22.743	FALSE	2		0				0	FALSE	FALSE	FALSE
	BCL6	ETV6	T	D	18.1449	FALSE	2	1					1	FALSE	FALSE	FALSE
	JUNB	ETV6	T	D	13.3741	FALSE	2	1					1	FALSE	FALSE	FALSE
	STAT1	ETV6	T	B	11.7837	FALSE	2		-1				-1	TRUE	TRUE	FALSE
	MAFB	ETV6	T	D	8.45159	FALSE	2					1	1	FALSE	FALSE	FALSE
	ELF1	ETV6	T	D	7.59602	FALSE	2	1					1	FALSE	FALSE	FALSE
	MAF	ETV6	T	D	6.77152	FALSE	2			0			0	FALSE	FALSE	FALSE
	CREM	ETV6	T	D	4.79381	FALSE	2					1	1	FALSE	FALSE	FALSE
	ETV7	ETV6	T	D	4.28205	FALSE	2					1	1	FALSE	FALSE	FALSE
	IRF1	ETV6	T	B	3.69501	FALSE	2	1					1	FALSE	FALSE	FALSE
	JUND	ETV6	T	D	2.9287	FALSE	2	1					1	FALSE	FALSE	FALSE
	RUNX1	ETV6	T	B	1.87733	FALSE	2	1					1	FALSE	FALSE	FALSE
	CEBPB	ETV6	T	D	1.85169	FALSE	2	1					1	FALSE	FALSE	FALSE
	KLF4	ETV6	T	D	1.82477	FALSE	2	1					1	FALSE	FALSE	FALSE
	STAT5B	ETV6	T	D	1.68489	FALSE	2					1	1	FALSE	FALSE	FALSE
	ETS1	IKZF1	T	D	46.4096	FALSE	2	-1					-1	FALSE	FALSE	FALSE
	KMT2A	IKZF1	T	D	23.2611	FALSE	2					1	1	FALSE	FALSE	FALSE
	RUNX3	IKZF1	T	C	6.08639	FALSE	2	-1					-1	FALSE	FALSE	FALSE
	SPI1	IKZF1	T	B	5.95287	FALSE	2	1					1	FALSE	FALSE	FALSE
	TCF7	IKZF1	T	C	4.70754	FALSE	2					1	1	FALSE	FALSE	FALSE
	FLI1	IKZF1	T	C	4.46725	FALSE	2	-1					-1	FALSE	FALSE	FALSE
	FOXP1	IKZF1	T	D	3.92409	FALSE	2	-1					-1	TRUE	FALSE	TRUE
	STAT5B	IKZF1	T	D	2.81916	FALSE	2					1	1	FALSE	FALSE	FALSE
	FOS	SPI1	T	D	16.5478	FALSE	2	-1					-1	FALSE	FALSE	FALSE
	ETS1	SPI1	T	D	4.20736	FALSE	2	-1					-1	FALSE	FALSE	FALSE
	CEBPA	SPI1	T	A	2.27701	FALSE	2	-1					-1	FALSE	FALSE	FALSE
	ELF1	SPI1	T	D	1.84321	FALSE	2	-1					-1	FALSE	FALSE	FALSE
	RUNX1	SPI1	T	A	1.50283	FALSE	2	-1					-1	FALSE	FALSE	FALSE
	JUNB	STAT3	T	D	25.0871	FALSE	2	1					1	FALSE	FALSE	FALSE
	IRF1	STAT3	T	D	16.5662	FALSE	2	1					1	FALSE	FALSE	FALSE
	HIF1A	STAT3	T	D	14.2883	FALSE	2			-1			-1	FALSE	FALSE	FALSE
	NR3C1	STAT3	T	D	13.7719	FALSE	2	1					1	FALSE	FALSE	FALSE
	STAT1	STAT3	T	A	12.1971	FALSE	2		0				0	TRUE	TRUE	FALSE
	ETS1	STAT3	T	B	11.9823	FALSE	2	1					1	FALSE	FALSE	FALSE
	JUN	STAT3	T	D	9.77253	FALSE	2	1					1	FALSE	FALSE	FALSE
	JUND	STAT3	T	D	9.41632	FALSE	2	1					1	FALSE	FALSE	FALSE
	STAT2	STAT3	T	D	8.93512	FALSE	2		0				0	FALSE	FALSE	FALSE
	STAT5B	STAT3	T	D	7.02357	FALSE	2					1	1	FALSE	FALSE	FALSE
	IKZF1	STAT3	T	D	6.65701	FALSE	2	1					1	FALSE	FALSE	FALSE
	CEBPB	STAT3	T	D	4.53176	FALSE	2	1					1	FALSE	FALSE	FALSE
	HMBOX1	STAT3	T	D	3.15705	FALSE	2		0				0	FALSE	FALSE	FALSE
	USF2	STAT3	T	D	2.89583	FALSE	2	1					1	FALSE	FALSE	FALSE
	NFKB1	STAT3	T	C	2.3221	FALSE	2			0			0	FALSE	FALSE	FALSE
	MEF2A	STAT3	T	D	2.21146	FALSE	2	1					1	FALSE	FALSE	FALSE
	BHLHE40	STAT3	T	D	2.05705	FALSE	2	1					1	FALSE	FALSE	FALSE
	ZEB2	STAT3	T	D	1.92836	FALSE	2					1	1	FALSE	FALSE	FALSE
	STAT1	STAT2	T	A	61.2751	FALSE	2		0				0	TRUE	TRUE	FALSE
	FOS	STAT2	T	D	14.3588	FALSE	2	1					1	FALSE	FALSE	FALSE
	STAT2	STAT1	T	B	55.9556	FALSE	2		0				0	FALSE	FALSE	FALSE
	IRF1	STAT1	T	B	16.0251	FALSE	2	1					1	FALSE	FALSE	FALSE
	IRF2	STAT1	T	D	11.2345	FALSE	2	1					1	FALSE	FALSE	FALSE
	NR3C1	STAT1	T	D	4.65977	FALSE	2	1					1	FALSE	FALSE	FALSE
	STAT3	STAT1	T	A	3.08578	FALSE	2	1					1	TRUE	TRUE	FALSE
	ELK4	STAT1	T	D	2.95754	FALSE	2					1	1	FALSE	FALSE	FALSE
	FOS	STAT1	T	D	1.71377	FALSE	2	1					1	FALSE	FALSE	FALSE
	STAT6	STAT1	T	D	1.47805	FALSE	2		0				0	FALSE	FALSE	FALSE
	ZFX	USF2	T	C	7.77337	FALSE	2			0			0	FALSE	FALSE	FALSE
	EPAS1	USF2	T	D	1.83544	FALSE	2					1	1	FALSE	FALSE	FALSE
	SP3	USF2	T	D	1.33582	FALSE	2			0			0	FALSE	FALSE	FALSE
	NFKB2	NFKB1	T	C	38.7795	FALSE	2			0			0	FALSE	FALSE	FALSE
	REL	NFKB1	T	D	36.4381	FALSE	2					1	1	FALSE	FALSE	FALSE
	RELB	NFKB1	T	C	26.4746	FALSE	2			-1			-1	FALSE	FALSE	FALSE
	JUNB	NFKB1	T	D	13.6671	FALSE	2	1					1	FALSE	FALSE	FALSE
	FOS	NFKB1	T	A	11.1065	FALSE	2	1					1	FALSE	FALSE	FALSE
	STAT1	NFKB1	T	B	8.94922	FALSE	2		0				0	TRUE	TRUE	FALSE
	CREM	NFKB1	T	D	5.99217	FALSE	2					1	1	FALSE	FALSE	FALSE
	NR3C1	NFKB1	T	D	4.62179	FALSE	2	1					1	FALSE	FALSE	FALSE
[truncated: 149 more rows]
