# Supplementary material for: Identification of Transcription Factors Regulating SARS-CoV-2 Tropism Factor Expression by Inferring Cell-Type-Specific Transcriptional Regulatory Networks in Human Lungs
Source: Viruses. 2022 Apr 17;14(4):837. doi: 10.3390/v14040837 (PMC9026071; doi:10.3390/v14040837)
Supplement: Supplementary file 1 [file viruses-14-00837-s001.zip › Table S6.xlsx]

## Sheet: Supplemental Dataset 5a
Supplementary Dataset 5. The centralities changes of TFs whose five centralities simultaneously alter in TRNs from healthy state to SARS-COV-2 affected state in AT2 cells (a), B cells (b), Ciliated cells (c), Dendritic cells (d), macrophage/monocyte cells (e), NK cells (f), and T cells (g).
Supplementary Dataset 5a. The centralities changes of TFs whose five centralities simultaneously alter in TRNs from healthy state to SARS-COV-2 affected state in AT2 cells
	Gene	Degree	Betweenness	Closeness	Engenvalue	Pagerank
	ETS1	-7	-0.00560097	-0.293046	-0.102935	-0.0437503
	MYC	-13	-0.0407494	-0.266517	-0.133213	-0.0160228
	FOXP1	-35	-0.169071	-0.347279	-0.299547	-0.0390077
	EGR1	-13	-0.0869211	-0.276817	-0.132217	-0.00763296
	JUN	-3	-0.0122316	-0.0159585	-0.0689821	-0.00444201
	CUX1	-17	-0.0481153	-0.306423	-0.189555	-0.0306766
	MEF2C	-7	-0.0278798	-0.276817	-0.120069	-0.0142832
	STAT3	-25	-0.0631172	-0.311419	-0.268474	-0.0437984
	CEBPA	-7	-0.0466596	-0.214611	-0.0279582	-0.00727974
	GRHL2	-8	-0.0142949	-0.21705	-0.0251243	-0.00417068
	RELB	2	0.0140933	0.204908	0.0251648	0.00117982
	IRF1	10	0.0614698	0.293316	0.163162	0.0253517
	STAT1	12	0.0636023	0.221775	0.0428946	0.00752137
	NR2F6	5	0.0177312	0.179611	0.0232943	0.002954
	FOSL2	1	0.00864519	0.225908	0.0412352	0.00417293
	KLF5	1	0.0305974	0.0421557	0.0743612	0.0129888
	NR4A1	1	0.00312428	0.0277189	0.0391567	0.00270761
	BCL6	5	0.0254135	0.281947	0.14892	0.0191595
	ATF3	14	0.0534661	0.313544	0.24826	0.0432575

## Sheet: Supplemental Dataset 5b
	Supplementary Dataset 5. The centralities changes of TFs whose five centralities simultaneously alter in TRNs from healthy state to SARS-COV-2 affected state in AT2 cells (a), B cells (b), Ciliated cells (c), Dendritic cells (d), macrophage/monocyte cells (e), NK cells (f), and T cells (g).
	Supplementary Dataset 5b. The centralities changes of TFs whose five centralities simultaneously alter in TRNs from healthy state to SARS-COV-2 affected state in B cells
	Gene	Degree	Betweenness	Closeness	Engenvalue	Pagerank
	JUNB	-3	-0.0265925	-0.207057	-0.0767834	-0.0170596
	SMAD3	-12	-0.00606907	-0.280089	-0.114352	-0.0446561
	ETS1	-8	-0.0665871	-0.221602	-0.201868	-0.0178515
	EBF1	-11	-0.039696	-0.25537	-0.2997	-0.0228002
	STAT3	-3	-0.0269985	-0.251773	-0.218135	-0.0239487
	NFIC	-10	-0.0585047	-0.214511	-0.0791586	-0.0282233
	ESR1	-3	-0.00307621	-0.0212766	-2.28037e-12	-0.00330873
	ETV6	-6	-0.0344672	-0.257825	-0.317339	-0.0269286
	CEBPD	-1	-0.00609973	-0.123851	-0.00408403	-0.00278439
	FOXP1	10	0.0846171	0.365801	0.412937	0.0651704
	YY1	5	0.0206457	0.269251	0.0566381	0.00606009
	ATF3	10	0.0262662	0.358557	0.205433	0.048301
	BCL11A	4	0.0303203	0.158689	0.087889	0.0167892
	HIF1A	8	0.0296669	0.306901	0.0880136	0.0121641
	REL	1	0.0121456	0.26165	0.0729419	0.00578551
	IKZF1	2	0.0138102	0.103495	0.0903032	0.0114843
	STAT1	15	0.136117	0.300533	0.0847739	0.0213092
	TCF4	7	0.0152042	0.0485969	0.0765759	0.0088949
	NFKB1	13	0.0780856	0.138565	0.085481	0.0307489
	NFKB2	2	0.0285459	0.265306	0.0566381	0.00532894
	ZEB2	4	0.0238161	0.183085	0.203908	0.0242635
	RUNX2	7	0.0152059	0.157485	0.0874154	0.00649739
	CREM	3	0.0168954	0.210548	0.0108656	0.00039473

## Sheet: Supplemental Dataset 5c
	Supplementary Dataset 5. The centralities changes of TFs whose five centralities simultaneously alter in TRNs from healthy state to SARS-COV-2 affected state in AT2 cells (a), B cells (b), Ciliated cells (c), Dendritic cells (d), macrophage/monocyte cells (e), NK cells (f), and T cells (g).
	Supplementary Dataset 5c. The centralities changes of TFs whose five centralities simultaneously alter in TRNs from healthy state to SARS-COV-2 affected state in cilidated cells
	Gene	Degree	Betweenness	Closeness	Engenvalue	Pagerank
	BHLHE40	-16	-0.0423393	-0.315952	-0.310928	-0.0365051
	MYC	-10	-0.0261669	-0.276764	-0.176832	-0.0164936
	ZKSCAN1	-1	-0.0172624	-0.23773	-0.057892	-0.00136477
	RUNX1	-11	-0.0446174	-0.263812	-0.071259	-0.0273955
	FOXP1	-28	-0.168717	-0.315023	-0.15788	-0.04383
	FOXA1	-1	-0.0307043	-0.235402	-0.0302632	-0.0017489
	EGR1	-9	-0.00440469	-0.0442304	-0.0488118	-0.00559889
	JUN	-2	-0.00179927	-0.0440753	-0.106179	-0.0167741
	MEIS2	-6	-0.0179019	-0.238547	-0.0418123	-0.00396938
	FOS	-6	-0.00842781	-0.0514843	-0.0659432	-0.023487
	FOSB	-4	-0.0167342	-0.274635	-0.121217	-0.0202699
	RXRA	-3	-0.0028193	-0.207433	-0.0192539	-0.00309724
	JUNB	-5	-0.0069207	-0.0732389	-0.141754	-0.0167483
	JUND	-8	-0.00320405	-0.0542502	-0.0513181	-0.00214513
	SOX6	-3	-0.00587077	-0.23592	-0.0454777	-0.00244638
	TEAD1	-6	-0.0162281	-0.286384	-0.164125	-0.0106339
	ETS2	-11	-0.0396427	-0.278926	-0.240455	-0.0198239
	NR3C1	-3	-0.0146285	-0.243427	-0.0603157	-0.0135952
	BCL6	-3	-0.0170001	-0.252612	-0.0806122	-0.0173781
	KLF4	5	0.0230294	0.0342175	0.0992208	0.00430303
	SP1	5	0.0213648	0.20686	0.062376	0.00930199
	HIF1A	6	0.034663	0.279224	0.165508	0.0231455
	MEF2A	2	0.00639993	0.00591313	6.54696e-14	0.0018882
	HES1	3	0.0110336	0.221346	0.0848292	0.00221933
	YY1	1	0.00564523	0.0127159	1.15976e-14	0.00190627
	SMAD3	4	0.0621536	0.00325223	0.00824675	0.0635041
	SPI1	4	0.070322	0.235882	0.0866279	0.023702
	ETV6	3	0.00906059	0.0103688	0.0937567	0.000210309
	ATF3	7	0.0282245	0.317351	0.487811	0.0707649

## Sheet: Supplemental Dataset 5d
	Supplementary Dataset 5. The centralities changes of TFs whose five centralities simultaneously alter in TRNs from healthy state to SARS-COV-2 affected state in AT2 cells (a), B cells (b), Ciliated cells (c), Dendritic cells (d), macrophage/monocyte cells (e), NK cells (f), and T cells (g).
	Supplementary Dataset 5d. The centralities changes of TFs whose five centralities simultaneously alter in TRNs from healthy state to SARS-COV-2 affected state in dendritic cells
	Gene	Degree	Betweenness	Closeness	Engenvalue	Pagerank
	TCF7L2	-13	-0.0275474	-0.285761	-0.0859705	-0.00492277
	AHR	-1	-0.0109147	-0.247962	-0.0442343	-0.000967897
	TCF12	-11	-0.012678	-0.295677	-0.108478	-0.0112308
	FOXP1	-27	-0.114902	-0.333558	-0.253677	-0.0316212
	EGR1	-13	-0.0509746	-0.270895	-0.0929721	-0.00445108
	FOS	-6	-0.0116733	-0.027028	-0.0946576	-0.019233
	PPARG	-8	-0.00573543	-0.0289921	-0.0203682	-0.0028972
	JUNB	-2	-0.00346778	-0.0236394	-0.0313229	-0.0135192
	MITF	-12	-0.028055	-0.0752843	-0.0500428	-0.00722848
	CEBPB	-3	-0.0219895	-0.0494982	-0.0432834	-0.00539284
	ETS1	-10	-0.0517464	-0.327726	-0.140926	-0.0174348
	MAFG	2	0.0022913	0.0271808	0.0363912	0.0256315
	NFE2L2	2	0.0120235	0.0462858	0.142852	0.02339
	BATF	3	0.0153246	0.300863	0.108301	0.0143172
	YY1	6	0.0400513	0.275791	0.0660047	0.0132574
	STAT1	21	0.110726	0.268381	0.132361	0.0198989
	USF2	3	0.000787089	0.00990099	1.3915e-12	0.000329986
	NFKB1	21	0.114887	0.0438595	0.160724	0.0187205
	NFKB2	9	0.0213675	0.291063	0.097306	0.00766996
	IRF1	16	0.0729745	0.343679	0.273464	0.0345882
	STAT5A	4	0.0104325	0.029703	4.01082e-12	0.0018926
	BCL11A	4	0.00969313	0.209266	0.0218846	0.00262984
	ELF1	2	0.00418389	0.0218662	0.0451378	0.0131399
	IRF4	8	0.0245725	0.260514	0.102579	0.00692663

## Sheet: Supplemental Dataset 5e
	Supplementary Dataset 5. The centralities changes of TFs whose five centralities simultaneously alter in TRNs from healthy state to SARS-COV-2 affected state in AT2 cells (a), B cells (b), Ciliated cells (c), Dendritic cells (d), macrophage/monocyte cells (e), NK cells (f), and T cells (g).
	Supplementary Dataset 5e. The centralities changes of TFs whose five centralities simultaneously alter in TRNs from healthy state to SARS-COV-2 affected state in macrophage/monocyte cells
	Gene	Degree	Betweenness	Closeness	Engenvalue	Pagerank
	RUNX1	-34	-0.131191	-0.42604	-0.388208	-0.0634906
	JUN	-2	-0.0231002	-0.107826	-0.105081	-0.0209609
	MEF2C	-15	-0.0927683	-0.408497	-0.242507	-0.0827789
	JUND	-7	-0.0180224	-0.0939034	-0.0376993	-0.00576685
	CEBPA	-5	-0.00455565	-0.0123457	-5.06049e-08	-0.00100523
	ETS2	-7	-0.0284935	-0.0774911	-0.0454038	-0.0368577
	NR3C1	-10	-0.012975	-0.305923	-0.0593059	-0.00269199
	RARA	17	0.0613066	0.407642	0.22337	0.0694513
	IRF1	12	0.0448874	0.0226039	0.128104	0.00076835
	FOSB	3	0.0104573	0.247258	0.072999	0.00186178
	USF2	2	0.0405502	0.262887	0.0374479	0.0107176
	NFKB1	23	0.0707864	0.296905	0.167594	0.0179311
	KLF4	5	0.01802	0.301655	0.0734615	0.0135035
	ATF3	12	0.0352678	0.34279	0.231199	0.0231083

## Sheet: Supplemental Dataset 5f
	Supplementary Dataset 5. The centralities changes of TFs whose five centralities simultaneously alter in TRNs from healthy state to SARS-COV-2 affected state in AT2 cells (a), B cells (b), Ciliated cells (c), Dendritic cells (d), macrophage/monocyte cells (e), NK cells (f), and T cells (g).
	Supplementary Dataset 5f. The centralities changes of TFs whose five centralities simultaneously alter in TRNs from healthy state to SARS-COV-2 affected state in NK cells
	Gene	Degree	Betweenness	Closeness	Engenvalue	Pagerank
	TBX21	-4	-0.025636	-0.249199	-0.0503237	-0.0410693
	RBPJ	-3	-0.0274352	-0.0457361	-0.0205861	-0.00478752
	FLI1	-1	-0.0100768	-0.0242012	-0.0854811	-0.00205625
	CREB1	-2	-0.0126972	-0.170626	-0.0105648	-0.00194835
	TCF7L2	-9	-0.0601155	-0.250898	-0.136182	-0.00845095
	AHR	-2	-0.0175499	-0.174125	-0.0105648	-0.00271039
	FOXP1	-20	-0.108435	-0.30923	-0.481709	-0.0587132
	EPAS1	-7	-0.0199493	-0.215195	-0.0469344	-0.00658664
	MEF2C	-10	-0.0426344	-0.256733	-0.0603406	-0.0171221
	NFKB1	-4	-0.0315777	-0.229512	-0.041058	-0.00868309
	KLF5	-2	-0.014934	-0.245323	-0.0266865	-0.0177867
	PBX3	-1	-0.00585638	-0.22079	-0.0848356	-0.00299803
	NFIC	-4	-0.00291015	-0.203568	-0.00623212	-0.0104454
	E2F4	-1	-0.0177241	-0.166509	-0.00243505	-0.0014697
	NFE2L2	4	0.00410696	0.0285631	0.0520623	0.0107383
	RELB	3	0.00932128	0.213559	0.0558605	0.00423173
	CREB5	15	0.0942317	0.323641	0.31004	0.0672083
	ZNF217	3	0.0206518	0.218653	0.0246433	0.0112023
	EGR1	16	0.0496928	0.249411	0.121214	0.0102579
	JUN	14	0.0613941	0.29024	0.197325	0.033786
	FOS	26	0.118849	0.0265082	0.135752	0.0491727
	IRF1	14	0.0330705	0.129769	0.206849	0.0189856
	YY1	2	0.00930343	0.194648	0.0212566	0.000523424
	FOSB	7	0.0484394	0.294431	0.140858	0.0394683
	STAT1	25	0.0826468	0.276466	0.18667	0.0140059
	FOSL2	5	0.0069844	0.0444605	0.0364963	0.00119769
	NFKB2	4	0.0180433	0.229739	0.041213	0.00349723
	ETV6	11	0.0413639	0.328861	0.226042	0.0295017
	STAT5B	3	0.0097991	0.24201	0.0952039	0.00291874
	KLF13	4	0.0122625	0.243225	0.0326141	0.0198677
	CEBPB	5	0.023292	0.228788	0.0734977	0.00306712
	ETS1	15	0.0352508	0.0245785	0.052457	0.00642099
	BCL6	11	0.0263066	0.253284	0.146851	0.0176553
	ATF3	10	0.0178146	0.29024	0.251434	0.0312709

## Sheet: Supplemental Dataset 5g
	Supplementary Dataset 5. The centralities changes of TFs whose five centralities simultaneously alter in TRNs from healthy state to SARS-COV-2 affected state in AT2 cells (a), B cells (b), Ciliated cells (c), Dendritic cells (d), macrophage/monocyte cells (e), NK cells (f), and T cells (g).
	Supplementary Dataset 5g. The centralities changes of TFs whose five centralities simultaneously alter in TRNs from healthy state to SARS-COV-2 affected state in T cells
	Gene	Degree	Betweenness	Closeness	Engenvalue	Pagerank
	FLI1	-4	-0.005824	-0.0847066	-0.133715	-0.0125401
	TCF7L2	-1	-0.0111148	-0.259782	-0.0785078	-0.00341897
	FOXP1	-21	-0.148774	-0.352121	-0.336364	-0.0435435
	MEF2C	-8	-0.0455093	-0.0635255	-0.159479	-0.0750985
	NCOA2	-4	-0.0105742	-0.289096	-0.154119	-0.00888733
	FOXO1	-1	-0.00735495	-0.0378318	-0.0612768	-0.00376657
	BATF	7	0.0178208	0.280112	0.09768	0.0150811
	BACH1	6	0.00902319	0.243839	0.0480666	0.0018677
	PPARG	5	0.0339785	0.214065	0.00952421	0.00900686
	CREM	8	0.0126236	0.265485	0.0629396	0.00138726
	FOSB	5	0.014961	0.251063	0.0365423	0.00236691
	ETV6	17	0.0138284	0.324858	0.266859	0.0349051
	SPI1	22	0.0729263	0.0394923	0.00570756	0.0203558
	STAT3	25	0.151496	0.367078	0.317911	0.0467866
	STAT1	35	0.112793	0.293028	0.14456	0.00858895
	IRF4	6	0.00923232	0.271148	0.0771796	0.00804465
	STAT5B	6	0.0090439	0.219613	0.014782	3.23636e-05
	JUNB	15	0.0557106	0.276142	0.140643	0.0125684
	ELF3	1	0.00273109	0.227556	0.0239483	0.000229864
	CEBPB	13	0.0228464	0.250159	0.0763137	0.00264776
	HMBOX1	1	0.00798319	0.220565	0.014782	3.23636e-05
	POU2F2	3	0.0176426	0.223474	0.0161826	0.00589054
