# Supplementary material for: Identification of Transcription Factors Regulating SARS-CoV-2 Tropism Factor Expression by Inferring Cell-Type-Specific Transcriptional Regulatory Networks in Human Lungs
Source: Viruses. 2022 Apr 17;14(4):837. doi: 10.3390/v14040837 (PMC9026071; doi:10.3390/v14040837)
Supplement: Supplementary file 1 [file viruses-14-00837-s001.zip › Table S7.xlsx]

## Sheet: Supplemental Dataset 6
Supplementary Dataset 6. The list of TFs whose centralities are simultaneously changed and displaying any of maximum centrality divergence between healthy and COVID-19 network.
	Celltype	Metrics	Hubs	Up	Down
	AT2	Degree	FOXP1	0	1
	AT2	Betweenness	FOXP1	0	1
	AT2	Closeness	FOXP1	0	1
	AT2	Engenvalue	FOXP1	0	1
	AT2	Pagerank	STAT3	0	1
	AT2	Degree	ATF3	1	0
	AT2	Betweenness	STAT1	1	0
	AT2	Closeness	ATF3	1	0
	AT2	Engenvalue	ATF3	1	0
	AT2	Pagerank	ATF3	1	0
	B	Degree	SMAD3	0	1
	B	Betweenness	ETS1	0	1
	B	Closeness	SMAD3	0	1
	B	Engenvalue	ETV6	0	1
	B	Pagerank	SMAD3	0	1
	B	Degree	STAT1	1	0
	B	Betweenness	STAT1	1	0
	B	Closeness	FOXP1	1	0
	B	Engenvalue	FOXP1	1	0
	B	Pagerank	FOXP1	1	0
	Ciliated	Degree	FOXP1	0	1
	Ciliated	Betweenness	FOXP1	0	1
	Ciliated	Closeness	BHLHE40	0	1
	Ciliated	Engenvalue	BHLHE40	0	1
	Ciliated	Pagerank	FOXP1	0	1
	Ciliated	Degree	ATF3	1	0
	Ciliated	Betweenness	SPI1	1	0
	Ciliated	Closeness	ATF3	1	0
	Ciliated	Engenvalue	ATF3	1	0
	Ciliated	Pagerank	ATF3	1	0
	Dendritic	Degree	FOXP1	0	1
	Dendritic	Betweenness	FOXP1	0	1
	Dendritic	Closeness	FOXP1	0	1
	Dendritic	Engenvalue	FOXP1	0	1
	Dendritic	Pagerank	FOXP1	0	1
	Dendritic	Degree	STAT1	1	0
	Dendritic	Degree	NFKB1	1	0
	Dendritic	Betweenness	NFKB1	1	0
	Dendritic	Closeness	IRF1	1	0
	Dendritic	Engenvalue	IRF1	1	0
	Dendritic	Pagerank	IRF1	1	0
	Macrophage/Monocyte	Degree	RUNX1	0	1
	Macrophage/Monocyte	Betweenness	RUNX1	0	1
	Macrophage/Monocyte	Closeness	RUNX1	0	1
	Macrophage/Monocyte	Engenvalue	RUNX1	0	1
	Macrophage/Monocyte	Pagerank	MEF2C	0	1
	Macrophage/Monocyte	Degree	NFKB1	1	0
	Macrophage/Monocyte	Betweenness	NFKB1	1	0
	Macrophage/Monocyte	Closeness	RARA	1	0
	Macrophage/Monocyte	Engenvalue	ATF3	1	0
	Macrophage/Monocyte	Pagerank	RARA	1	0
	NK	Degree	FOXP1	0	1
	NK	Betweenness	FOXP1	0	1
	NK	Closeness	FOXP1	0	1
	NK	Engenvalue	FOXP1	0	1
	NK	Pagerank	FOXP1	0	1
	NK	Degree	FOS	1	0
	NK	Betweenness	FOS	1	0
	NK	Closeness	ETV6	1	0
	NK	Engenvalue	CREB5	1	0
	NK	Pagerank	CREB5	1	0
	T	Degree	FOXP1	0	1
	T	Betweenness	FOXP1	0	1
	T	Closeness	FOXP1	0	1
	T	Engenvalue	FOXP1	0	1
	T	Pagerank	MEF2C	0	1
	T	Degree	STAT1	1	0
	T	Betweenness	STAT3	1	0
	T	Closeness	STAT3	1	0
	T	Engenvalue	STAT3	1	0
	T	Pagerank	STAT3	1	0
