# Supplementary material for: Identification of Transcription Factors Regulating SARS-CoV-2 Tropism Factor Expression by Inferring Cell-Type-Specific Transcriptional Regulatory Networks in Human Lungs
Source: Viruses. 2022 Apr 17;14(4):837. doi: 10.3390/v14040837 (PMC9026071; doi:10.3390/v14040837)
Supplement: Supplementary file 1 [file viruses-14-00837-s001.zip › Table S8.xlsx]

## Sheet: table introduction
Supplementary Dataset 7. Differential expressed genes between the healthy donors and COVID-19 patients in AT2 cells (a), B cells (b), Ciliated cells (c), Dendritic cells (d), macrophage/monocyte cells (e), NK cells (f), and T cells (g).
Column ‘p_val’ suggests unadjusted p-value,
Column ‘avg_logFC’ suggests log fold-change of the average expression between the healthy and COVID-19 state. Positive values indicate that the gene is more highly expressed in the COVID-19 group,
Column ‘pct.1’ indicates the percentage of cells where the gene is detected in the COVID-19 cell type,
Column ‘pct.2’ indicates the percentage of cells where the gene is detected in the healthy cell type,
Column ‘p_val_adj’ indicates adjusted p-value, based on bonferroni correction.

## Sheet: Supplementary Dataset 7a
Supplementary Dataset 7. Differential expressed genes between the healthy donors and COVID-19 patients in AT2 cells (a), B cells (b), Ciliated cells (c), Dendritic cells (d), macrophage/monocyte cells (e), NK cells (f), and T cells (g).
Supplementary Dataset 7a. Differential expressed genes between the healthy donors and COVID-19 patients in AT2 cells
		Gene	p_val	avg_log2FC	pct.1	pct.2	p_val_adj
	ENSG00000188290	HES4	0	1.4693	0.427	0.036	0
	ENSG00000187608	ISG15	0	3.61626	0.668	0.083	0
	ENSG00000188157	AGRN	0	0.640622	0.316	0.079	0
	ENSG00000149527	PLCH2	0	0.153977	0.075	0.001	0
	ENSG00000142634	EFHD2	0	0.952599	0.337	0.049	0
	ENSG00000162458	FBLIM1	0	0.187098	0.123	0.011	0
	ENSG00000158747	NBL1	0	0.252257	0.193	0.016	0
	ENSG00000162545	CAMK2N1	0	0.510774	0.08	0.003	0
	ENSG00000117298	ECE1	0	0.660246	0.294	0.026	0
	ENSG00000142669	SH3BGRL3	0	1.82021	0.65	0.349	0
	ENSG00000176092	CRYBG2	0	0.254574	0.098	0.002	0
	ENSG00000126709	IFI6	0	3.06593	0.639	0.118	0
	ENSG00000168528	SERINC2	0	1.06933	0.406	0.101	0
	ENSG00000175130	MARCKSL1	0	0.680573	0.276	0.018	0
	ENSG00000243749	TMEM35B	0	0.176764	0.093	0.001	0
	ENSG00000158315	RHBDL2	0	0.324314	0.145	0.013	0
	ENSG00000179862	CITED4	0	0.271604	0.117	0.01	0
	ENSG00000117394	SLC2A1	0	0.533625	0.216	0.003	0
	ENSG00000117472	TSPAN1	0	1.85059	0.54	0.062	0
	ENSG00000162409	PRKAA2	0	0.351629	0.148	0.007	0
	ENSG00000184292	TACSTD2	0	2.54876	0.689	0.307	0
	ENSG00000116717	GADD45A	0	1.17946	0.297	0.073	0
	ENSG00000137959	IFI44L	0	1.14693	0.344	0.013	0
	ENSG00000137965	IFI44	0	0.846688	0.327	0.022	0
	ENSG00000117226	GBP3	0	0.529656	0.249	0.031	0
	ENSG00000117228	GBP1	0	1.25217	0.337	0.024	0
	ENSG00000162654	GBP4	0	0.490324	0.166	0.013	0
	ENSG00000154451	GBP5	0	0.346354	0.09	0.002	0
	ENSG00000116299	ELAPOR1	0	0.407452	0.188	0.03	0
	ENSG00000155363	MOV10	0	0.282199	0.176	0.026	0
	ENSG00000175984	DENND2C	0	0.628618	0.209	0.025	0
	ENSG00000272196	H2AC19	0	0.564844	0.16	0.001	0
	ENSG00000143369	ECM1	0	2.45657	0.126	0.009	0
	ENSG00000143367	TUFT1	0	0.497808	0.182	0.025	0
	ENSG00000163191	S100A11	0	1.84892	0.931	0.712	0
	ENSG00000169509	CRCT1	0	2.18134	0.041	0	0
	ENSG00000143546	S100A8	0	3.52636	0.341	0.083	0
	ENSG00000197956	S100A6	0	1.64491	0.958	0.934	0
	ENSG00000196754	S100A2	0	4.80069	0.481	0.044	0
	ENSG00000188643	S100A16	0	1.60974	0.532	0.209	0
	ENSG00000143320	CRABP2	0	0.332989	0.119	0.002	0
	ENSG00000163565	IFI16	0	1.06646	0.404	0.069	0
	ENSG00000026751	SLAMF7	0	0.319964	0.115	0.002	0
	ENSG00000143217	NECTIN4	0	0.75267	0.281	0.047	0
	ENSG00000162747	FCGR3B	0	0.380782	0.053	0.001	0
	ENSG00000143179	UCK2	0	0.129121	0.082	0.004	0
	ENSG00000116191	RALGPS2	0	0.551489	0.211	0.029	0
	ENSG00000058085	LAMC2	0	0.544229	0.2	0.03	0
	ENSG00000000971	CFH	0	0.550185	0.268	0.04	0
	ENSG00000163362	INAVA	0	0.527896	0.236	0.016	0
	ENSG00000234678	ELF3-AS1	0	0.530952	0.152	0.014	0
	ENSG00000163435	ELF3	0	1.72776	0.674	0.416	0
	ENSG00000174514	MFSD4A	0	0.396295	0.148	0.009	0
	ENSG00000196878	LAMB3	0	1.45518	0.412	0.1	0
	ENSG00000117595	IRF6	0	0.501824	0.249	0.05	0
	ENSG00000116141	MARK1	0	0.197722	0.098	0.003	0
	ENSG00000143507	DUSP10	0	0.499398	0.166	0.019	0
	ENSG00000181218	H2AW	0	0.457446	0.142	0.012	0
	ENSG00000134326	CMPK2	0	0.595983	0.229	0.027	0
	ENSG00000134321	RSAD2	0	1.72717	0.346	0.026	0
	ENSG00000143797	MBOAT2	0	0.533341	0.238	0.038	0
	ENSG00000134317	GRHL1	0	0.645966	0.205	0.009	0
	ENSG00000162981	LRATD1	0	0.86842	0.256	0.004	0
	ENSG00000055332	EIF2AK2	0	0.831126	0.384	0.099	0
	ENSG00000152518	ZFP36L2	0	1.34369	0.396	0.096	0
	ENSG00000059728	MXD1	0	1.39725	0.289	0.048	0
	ENSG00000163235	TGFA	0	0.294151	0.159	0.014	0
	ENSG00000239779	WBP1	0	0.292763	0.132	0.005	0
	ENSG00000034510	TMSB10	0	1.35503	0.91	0.828	0
	ENSG00000222041	CYTOR	0	0.673725	0.237	0.026	0
	ENSG00000172005	MAL	0	2.52256	0.09	0.002	0
	ENSG00000232931	LINC00342	0	0.946285	0.252	0.006	0
	ENSG00000174501	ANKRD36C	0	1.92676	0.378	0.033	0
	ENSG00000071082	RPL31	0	-1.59913	0.602	0.764	0
	ENSG00000115641	FHL2	0	1.16088	0.291	0.003	0
	ENSG00000172965	MIR4435-2HG	0	1.13072	0.343	0.055	0
	ENSG00000136689	IL1RN	0	1.98958	0.371	0.006	0
	ENSG00000150556	LYPD6B	0	0.330369	0.157	0.008	0
	ENSG00000115963	RND3	0	2.16243	0.475	0.025	0
	ENSG00000115267	IFIH1	0	0.705605	0.277	0.021	0
	ENSG00000073737	DHRS9	0	1.86962	0.404	0.008	0
	ENSG00000003436	TFPI	0	-1.8491	0.117	0.528	0
	ENSG00000115415	STAT1	0	1.21414	0.442	0.108	0
	ENSG00000196141	SPATS2L	0	1.14484	0.45	0.16	0
	ENSG00000144426	NBEAL1	0	-2.24968	0.22	0.683	0
	ENSG00000115457	IGFBP2	0	0.799904	0.276	0.019	0
	ENSG00000135899	SP110	0	0.491765	0.246	0.035	0
	ENSG00000185404	SP140L	0	0.317793	0.199	0.032	0
	ENSG00000130147	SH3BP4	0	0.338543	0.171	0.018	0
	ENSG00000063660	GPC1	0	0.46001	0.241	0.036	0
	ENSG00000134121	CHL1	0	0.763517	0.256	0.005	0
	ENSG00000088726	TMEM40	0	0.438048	0.112	0.002	0
	ENSG00000077092	RARB	0	0.149831	0.105	0.008	0
	ENSG00000136059	VILL	0	0.583335	0.25	0.019	0
	ENSG00000172936	MYD88	0	0.499366	0.243	0.027	0
	ENSG00000198643	FAM3D	0	1.49185	0.346	0.004	0
	ENSG00000269028	MTRNR2L12	0	5.01678	0.749	0.111	0
	ENSG00000091986	CCDC80	0	0.607168	0.174	0.021	0
	ENSG00000114638	UPK1B	0	1.52361	0.299	0.002	0
	ENSG00000121578	B4GALT4	0	0.600988	0.252	0.027	0
	ENSG00000163430	FSTL1	0	0.321705	0.164	0.014	0
	ENSG00000121552	CSTA	0	1.73258	0.374	0.032	0
	ENSG00000066405	CLDN18	0	-1.83059	0.012	0.451	0
	ENSG00000188313	PLSCR1	0	1.38791	0.474	0.1	0
	ENSG00000047457	CP	0	1.43707	0.305	0.025	0
	ENSG00000070087	PFN2	0	0.387628	0.199	0.035	0
	ENSG00000118849	RARRES1	0	2.12408	0.27	0.021	0
	ENSG00000181449	SOX2	0	0.848071	0.226	0.007	0
	ENSG00000078081	LAMP3	0	-1.88317	0.167	0.595	0
	ENSG00000182580	EPHB3	0	0.210782	0.101	0.008	0
	ENSG00000136514	RTP4	0	0.417785	0.208	0.008	0
	ENSG00000176945	MUC20	0	1.44735	0.363	0.006	0
	ENSG00000145113	MUC4	0	2.57597	0.531	0.017	0
	ENSG00000243449	C4orf48	0	0.53001	0.267	0.053	0
	ENSG00000163993	S100P	0	3.91203	0.68	0.095	0
	ENSG00000002587	HS3ST1	0	0.981551	0.298	0.006	0
	ENSG00000251152	ENSG00000251152	0	0.100584	0.053	0.001	0
	ENSG00000002549	LAP3	0	0.649459	0.34	0.095	0
	ENSG00000157765	SLC34A2	0	-1.99449	0.257	0.716	0
	ENSG00000169851	PCDH7	0	0.20084	0.121	0.011	0
	ENSG00000064042	LIMCH1	0	-1.73004	0.095	0.502	0
	ENSG00000171476	HOPX	0	-1.5525	0.197	0.709	0
	ENSG00000087128	TMPRSS11E	0	1.16204	0.084	0.001	0
	ENSG00000169435	RASSF6	0	0.290029	0.157	0.022	0
	ENSG00000169429	CXCL8	0	2.31806	0.471	0.066	0
	ENSG00000124875	CXCL6	0	1.20542	0.245	0.002	0
	ENSG00000163739	CXCL1	0	1.61048	0.354	0.062	0
	ENSG00000169245	CXCL10	0	1.27187	0.139	0.003	0
	ENSG00000169248	CXCL11	0	0.350388	0.068	0.001	0
	ENSG00000145287	PLAC8	0	1.56275	0.445	0.051	0
	ENSG00000118785	SPP1	0	1.56991	0.124	0.005	0
	ENSG00000163644	PPM1K	0	0.408858	0.223	0.038	0
	ENSG00000138642	HERC6	0	0.783072	0.297	0.019	0
	ENSG00000138646	HERC5	0	0.4352	0.164	0.007	0
	ENSG00000145335	SNCA	0	0.194183	0.089	0.005	0
	ENSG00000163110	PDLIM5	0	0.990426	0.417	0.115	0
	ENSG00000138696	BMPR1B	0	0.214404	0.134	0.013	0
	ENSG00000248144	ADH1C	0	1.07115	0.205	0.011	0
	ENSG00000196344	ADH7	0	0.850981	0.215	0.001	0
	ENSG00000070190	DAPP1	0	0.58641	0.226	0.009	0
	ENSG00000138821	SLC39A8	0	-1.51524	0.082	0.494	0
	ENSG00000005059	MCUB	0	0.316444	0.194	0.027	0
	ENSG00000109452	INPP4B	0	0.291497	0.164	0.015	0
	ENSG00000137628	DDX60	0	0.585913	0.255	0.02	0
	ENSG00000181381	DDX60L	0	0.677217	0.257	0.021	0
	ENSG00000129116	PALLD	0	0.448057	0.255	0.053	0
	ENSG00000164305	CASP3	0	0.40476	0.186	0.03	0
	ENSG00000153395	LPCAT1	0	-1.74794	0.084	0.56	0
	ENSG00000171522	PTGER4	0	0.228271	0.114	0.008	0
	ENSG00000250722	SELENOP	0	-1.65281	0.268	0.596	0
	ENSG00000164171	ITGA2	0	1.27638	0.339	0.046	0
	ENSG00000134363	FST	0	1.08279	0.108	0.001	0
	ENSG00000164294	GPX8	0	0.159488	0.091	0.003	0
	ENSG00000152669	CCNO	0	0.774477	0.178	0.005	0
	ENSG00000145632	PLK2	0	0.58497	0.212	0.033	0
	ENSG00000152931	PART1	0	0.38208	0.131	0.003	0
	ENSG00000157111	TMEM171	0	0.109902	0.053	0	0
	ENSG00000155324	GRAMD2B	0	1.14555	0.351	0.054	0
	ENSG00000131435	PDLIM4	0	0.67229	0.263	0.014	0
	ENSG00000283782	ENSG00000283782	0	0.334705	0.11	0	0
	ENSG00000125347	IRF1	0	1.31542	0.418	0.126	0
	ENSG00000069011	PITX1	0	1.3319	0.266	0.002	0
	ENSG00000164266	SPINK1	0	0.679569	0.097	0.007	0
	ENSG00000164265	SCGB3A2	0	-4.59557	0.015	0.563	0
	ENSG00000094755	GABRP	0	1.58841	0.361	0.002	0
	ENSG00000169228	RAB24	0	0.409115	0.14	0.017	0
	ENSG00000146054	TRIM7	0	0.335322	0.14	0.002	0
	ENSG00000054598	FOXC1	0	0.407794	0.138	0.002	0
	ENSG00000137267	TUBB2A	0	0.778267	0.253	0.015	0
	ENSG00000096696	DSP	0	1.39035	0.406	0.061	0
	ENSG00000137203	TFAP2A	0	0.380979	0.151	0.002	0
	ENSG00000124766	SOX4	0	2.36024	0.47	0.105	0
	ENSG00000180596	H2BC4	0	0.647957	0.178	0.008	0
	ENSG00000180573	H2AC6	0	1.24537	0.349	0.059	0
	ENSG00000275713	H2BC9	0	0.207862	0.048	0	0
	ENSG00000158406	H4C8	0	0.643426	0.114	0.008	0
	ENSG00000124635	H2BC11	0	0.405212	0.113	0.004	0
	ENSG00000196787	H2AC11	0	0.393436	0.057	0.001	0
	ENSG00000213886	UBD	0	0.30671	0.068	0.001	0
	ENSG00000204642	HLA-F	0	0.73033	0.343	0.078	0
	ENSG00000204632	HLA-G	0	0.230875	0.075	0.004	0
	ENSG00000206503	HLA-A	0	1.17185	0.828	0.628	0
	ENSG00000204580	DDR1	0	0.580846	0.342	0.091	0
	ENSG00000204525	HLA-C	0	1.36882	0.828	0.589	0
	ENSG00000234745	HLA-B	0	0.974095	0.863	0.711	0
	ENSG00000213719	CLIC1	0	1.20253	0.657	0.388	0
	ENSG00000204385	SLC44A4	0	0.770423	0.367	0.082	0
	ENSG00000243649	CFB	0	0.713831	0.239	0.011	0
	ENSG00000204267	TAP2	0	0.523157	0.202	0.019	0
	ENSG00000204264	PSMB8	0	0.990102	0.475	0.14	0
	ENSG00000240065	PSMB9	0	1.00921	0.432	0.08	0
	ENSG00000168394	TAP1	0	1.03406	0.376	0.043	0
	ENSG00000030110	BAK1	0	0.225076	0.147	0.019	0
	ENSG00000137309	HMGA1	0	1.42301	0.478	0.199	0
	ENSG00000010030	ETV7	0	0.25804	0.133	0.012	0
	ENSG00000112079	STK38	0	0.523559	0.283	0.054	0
	ENSG00000124762	CDKN1A	0	1.6567	0.416	0.096	0
	ENSG00000188112	C6orf132	0	1.04853	0.299	0.061	0
	ENSG00000153292	ADGRF1	0	1.74334	0.427	0.077	0
	ENSG00000146072	TNFRSF21	0	0.61175	0.297	0.069	0
	ENSG00000243955	GSTA1	0	1.41562	0.335	0.025	0
	ENSG00000001084	GCLC	0	0.84703	0.26	0.01	0
	ENSG00000079841	RIMS1	0	0.411999	0.141	0.008	0
	ENSG00000057657	PRDM1	0	0.685449	0.156	0.005	0
	ENSG00000272398	CD24	0	1.92505	0.433	0.039	0
	ENSG00000277443	MARCKS	0	0.813941	0.255	0.014	0
	ENSG00000135549	PKIB	0	0.40065	0.177	0.019	0
	ENSG00000118503	TNFAIP3	0	1.13805	0.296	0.066	0
	ENSG00000112378	PERP	0	1.73251	0.636	0.271	0
	ENSG00000130340	SNX9	0	0.707493	0.261	0.012	0
	ENSG00000078269	SYNJ2	0	0.343847	0.148	0.007	0
	ENSG00000239857	GET4	0	0.239681	0.111	0.002	0
	ENSG00000075624	ACTB	0	1.57031	0.885	0.817	0
	ENSG00000136238	RAC1	0	1.07228	0.638	0.395	0
	ENSG00000106541	AGR2	0	2.4354	0.66	0.395	0
	ENSG00000048052	HDAC9	0	0.442244	0.155	0.016	0
	ENSG00000271133	ENSG00000271133	0	0.522623	0.112	0.003	0
	ENSG00000105855	ITGB8	0	1.873	0.387	0.016	0
	ENSG00000176532	PRR15	0	0.57246	0.211	0.005	0
	ENSG00000062582	MRPS24	0	0.452944	0.195	0.005	0
	ENSG00000179869	ABCA13	0	0.87501	0.234	0.008	0
	ENSG00000106211	HSPB1	0	1.88455	0.75	0.45	0
	ENSG00000091073	DTX2	0	0.580167	0.255	0.025	0
	ENSG00000232756	ENSG00000232756	0	0.0940029	0.056	0.001	0
	ENSG00000075213	SEMA3A	0	0.345478	0.164	0.017	0
	ENSG00000157214	STEAP2	0	0.249719	0.121	0.005	0
	ENSG00000205413	SAMD9	0	1.61209	0.417	0.024	0
	ENSG00000177409	SAMD9L	0	0.700473	0.285	0.029	0
	ENSG00000105825	TFPI2	0	0.622802	0.141	0.004	0
	ENSG00000285437	ENSG00000285437	0	0.240724	0.105	0.002	0
	ENSG00000106278	PTPRZ1	0	0.333623	0.131	0.002	0
	ENSG00000285106	ENSG00000285106	0	0.190048	0.08	0	0
	ENSG00000128567	PODXL	0	0.519445	0.224	0.02	0
	ENSG00000059378	PARP12	0	0.380351	0.235	0.03	0
	ENSG00000159840	ZYX	0	0.656245	0.286	0.07	0
	ENSG00000181652	ATG9B	0	0.322499	0.068	0.003	0
	ENSG00000205542	TMSB4X	0	-1.16577	0.895	0.982	0
	ENSG00000102265	TIMP1	0	1.41399	0.475	0.097	0
	ENSG00000000003	TSPAN6	0	0.900437	0.261	0.052	0
	ENSG00000102359	SRPX2	0	0.330328	0.187	0.009	0
	ENSG00000203952	CCDC160	0	0.130375	0.057	0.002	0
	ENSG00000147394	ZNF185	0	0.633073	0.204	0.014	0
	ENSG00000164825	DEFB1	0	0.667479	0.209	0.012	0
	ENSG00000164741	DLC1	0	-1.99702	0.022	0.483	0
	ENSG00000168484	SFTPC	0	-7.54963	0.027	0.97	0
	ENSG00000134020	PEBP4	0	-2.60667	0.012	0.629	0
	ENSG00000042980	ADAM28	0	0.735057	0.258	0.005	0
	ENSG00000120885	CLU	0	1.34081	0.48	0.14	0
	ENSG00000120875	DUSP4	0	0.510867	0.138	0.007	0
	ENSG00000183779	ZNF703	0	0.22032	0.129	0.009	0
	ENSG00000131203	IDO1	0	1.05176	0.217	0.01	0
	ENSG00000196711	ALKAL1	0	0.109872	0.056	0.001	0
	ENSG00000008988	RPS20	0	-2.16229	0.552	0.796	0
	ENSG00000104313	EYA1	0	0.182404	0.125	0.003	0
	ENSG00000147604	RPL7	0	-1.50614	0.64	0.777	0
	ENSG00000121039	RDH10	0	1.65987	0.405	0.091	0
	ENSG00000164951	PDP1	0	0.609333	0.233	0.041	0
	ENSG00000164924	YWHAZ	0	1.65492	0.639	0.332	0
	ENSG00000156804	FBXO32	0	0.960579	0.208	0.018	0
	ENSG00000147697	GSDMC	0	0.127768	0.086	0.002	0
	ENSG00000167653	PSCA	0	3.16068	0.428	0.007	0
	ENSG00000180155	LYNX1	0	1.59753	0.115	0.009	0
	ENSG00000160932	LY6E	0	1.73629	0.642	0.206	0
	ENSG00000204839	MROH6	0	0.270686	0.113	0.007	0
	ENSG00000178209	PLEC	0	1.32535	0.414	0.065	0
	ENSG00000147889	CDKN2A	0	0.641699	0.099	0.002	0
	ENSG00000147883	CDKN2B	0	0.84715	0.175	0.017	0
	ENSG00000107201	DDX58	0	0.566863	0.265	0.043	0
	ENSG00000175768	TOMM5	0	0.803024	0.35	0.103	0
	ENSG00000135046	ANXA1	0	2.82774	0.813	0.44	0
	ENSG00000187210	GCNT1	0	0.189882	0.108	0.008	0
	ENSG00000135052	GOLM1	0	1.14421	0.348	0.054	0
	ENSG00000165238	WNK2	0	0.215416	0.108	0.003	0
	ENSG00000136943	CTSV	0	0.325493	0.105	0.001	0
	ENSG00000106785	TRIM14	0	0.242658	0.179	0.028	0
	ENSG00000165152	PGAP4	0	0.103966	0.117	0.01	0
	ENSG00000136826	KLF4	0	1.12922	0.332	0.05	0
	ENSG00000136810	TXN	0	1.89482	0.794	0.569	0
	ENSG00000244115	DNAJC25-GNG10	0	0.13924	0.071	0.001	0
	ENSG00000242616	GNG10	0	0.328971	0.194	0.014	0
	ENSG00000148180	GSN	0	1.63395	0.524	0.172	0
	ENSG00000106992	AK1	0	-1.6306	0.141	0.518	0
	ENSG00000167106	FAM102A	0	0.527578	0.252	0.05	0
	ENSG00000148346	LCN2	0	4.92611	0.716	0.071	0
	ENSG00000130707	ASS1	0	1.62398	0.428	0.108	0
	ENSG00000107281	NPDC1	0	0.133649	0.213	0.036	0
	ENSG00000184709	LRRC26	0	0.233374	0.07	0.003	0
	ENSG00000284976	ENSG00000284976	0	0.172752	0.086	0.001	0
	ENSG00000197191	CYSRT1	0	0.796178	0.12	0.003	0
	ENSG00000185885	IFITM1	0	3.57474	0.57	0.026	0
	ENSG00000185507	IRF7	0	1.3062	0.393	0.047	0
	ENSG00000177666	PNPLA2	0	0.881529	0.405	0.118	0
	ENSG00000177685	CRACR2B	0	0.512764	0.272	0.06	0
	ENSG00000215182	MUC5AC	0	3.29017	0.323	0.004	0
	ENSG00000117983	MUC5B	0	1.92203	0.193	0.004	0
	ENSG00000130592	LSP1	0	0.467836	0.143	0.018	0
	ENSG00000132109	TRIM21	0	0.255295	0.16	0.013	0
	ENSG00000132274	TRIM22	0	0.620143	0.326	0.075	0
	ENSG00000166441	RPL27A	0	-1.92186	0.631	0.798	0
	ENSG00000148926	ADM	0	0.924136	0.225	0.005	0
	ENSG00000255823	MTRNR2L8	0	1.64866	0.386	0.106	0
	ENSG00000134339	SAA2	0	0.737634	0.107	0.005	0
	ENSG00000173432	SAA1	0	1.23816	0.178	0.013	0
	ENSG00000135363	LMO2	0	0.293663	0.145	0.006	0
	ENSG00000085117	CD82	0	0.674782	0.316	0.049	0
	ENSG00000110492	MDK	0	2.32538	0.515	0.02	0
	ENSG00000156587	UBE2L6	0	0.837219	0.399	0.098	0
	ENSG00000124942	AHNAK	0	1.11796	0.493	0.204	0
	ENSG00000168000	BSCL2	0	0.252393	0.094	0.004	0
	ENSG00000133328	PLAAT2	0	1.22716	0.219	0.031	0
	ENSG00000173457	PPP1R14B	0	0.752651	0.307	0.08	0
	ENSG00000256940	PPP1R14B-AS1	0	0.219905	0.103	0.003	0
	ENSG00000149798	CDC42EP2	0	0.289636	0.157	0.018	0
	ENSG00000251562	MALAT1	0	-1.44694	0.941	0.99	0
	ENSG00000173442	EHBP1L1	0	0.28362	0.182	0.027	0
	ENSG00000175592	FOSL1	0	0.75087	0.197	0.021	0
	ENSG00000175482	POLD4	0	0.568825	0.391	0.122	0
	ENSG00000110719	TCIRG1	0	0.440563	0.286	0.055	0
	ENSG00000165434	PGM2L1	0	0.496601	0.228	0.039	0
	ENSG00000182704	TSKU	0	0.215001	0.122	0.002	0
	ENSG00000149260	CAPN5	0	0.345495	0.155	0.004	0
	ENSG00000137501	SYTL2	0	0.848597	0.286	0.029	0
	ENSG00000150687	PRSS23	0	2.52553	0.54	0.035	0
	ENSG00000204397	CARD16	0	0.759823	0.235	0.025	0
	ENSG00000204381	LAYN	0	0.422608	0.17	0.004	0
	ENSG00000182985	CADM1	0	-1.82552	0.045	0.458	0
	ENSG00000137648	TMPRSS4	0	1.28444	0.378	0.004	0
	ENSG00000110400	NECTIN1	0	0.191406	0.123	0.01	0
	ENSG00000137699	TRIM29	0	1.17859	0.335	0.004	0
	ENSG00000184232	OAF	0	0.178931	0.107	0.008	0
	ENSG00000149418	ST14	0	1.33698	0.432	0.081	0
	ENSG00000067057	PFKP	0	0.536149	0.22	0.018	0
	ENSG00000151632	AKR1C2	0	1.16609	0.276	0.007	0
	ENSG00000196139	AKR1C3	0	0.398135	0.196	0.026	0
	ENSG00000123240	OPTN	0	1.1597	0.382	0.044	0
	ENSG00000263639	MSMB	0	3.79193	0.321	0.014	0
	ENSG00000165449	SLC16A9	0	0.275971	0.134	0.011	0
	ENSG00000108176	DNAJC12	0	0.147286	0.071	0.002	0
	ENSG00000237512	UNC5B-AS1	0	0.638554	0.197	0.002	0
	ENSG00000107738	VSIR	0	0.394401	0.277	0.039	0
	ENSG00000168209	DDIT4	0	1.12162	0.269	0.031	0
	ENSG00000122861	PLAU	0	1.17331	0.203	0.003	0
	ENSG00000148672	GLUD1	0	0.930168	0.399	0.11	0
	ENSG00000119922	IFIT2	0	1.9154	0.313	0.013	0
	ENSG00000119917	IFIT3	0	1.9164	0.414	0.046	0
	ENSG00000185745	IFIT1	0	1.90933	0.37	0.022	0
	ENSG00000099194	SCD	0	-1.49378	0.111	0.499	0
	ENSG00000138166	DUSP5	0	1.89754	0.36	0.04	0
	ENSG00000148735	PLEKHS1	0	0.657159	0.2	0.006	0
	ENSG00000148908	RGS10	0	0.325968	0.154	0.015	0
	ENSG00000151651	ADAM8	0	0.343914	0.114	0.007	0
	ENSG00000111640	GAPDH	0	1.91726	0.788	0.56	0
	ENSG00000089692	LAG3	0	0.312457	0.085	0.002	0
	ENSG00000110852	CLEC2B	0	0.910555	0.277	0.02	0
	ENSG00000134531	EMP1	0	2.41895	0.415	0.122	0
	ENSG00000029153	ARNTL2	0	0.482515	0.194	0.004	0
	ENSG00000174718	RESF1	0	0.851768	0.271	0.049	0
	ENSG00000057294	PKP2	0	0.221588	0.119	0.008	0
	ENSG00000188906	LRRK2	0	-2.84736	0.038	0.641	0
	ENSG00000161798	AQP5	0	2.72464	0.447	0.012	0
	ENSG00000139629	GALNT6	0	0.390022	0.141	0.008	0
	ENSG00000135480	KRT7	0	1.98788	0.736	0.392	0
	ENSG00000185479	KRT6B	0	0.339984	0.086	0	0
	ENSG00000170477	KRT4	0	2.45635	0.282	0.011	0
	ENSG00000170421	KRT8	0	1.71615	0.702	0.492	0
	ENSG00000065357	DGKA	0	0.326791	0.169	0.009	0
	ENSG00000092841	MYL6	0	0.945667	0.848	0.719	0
	ENSG00000196935	SRGAP1	0	0.377384	0.196	0.021	0
	ENSG00000135678	CPM	0	-1.88319	0.077	0.525	0
	ENSG00000139278	GLIPR1	0	0.380623	0.117	0.009	0
	ENSG00000139289	PHLDA1	0	1.10516	0.207	0.011	0
	ENSG00000089127	OAS1	0	1.74372	0.444	0.015	0
	ENSG00000111331	OAS3	0	1.05143	0.342	0.011	0
	ENSG00000111335	OAS2	0	1.01356	0.337	0.007	0
	ENSG00000135114	OASL	0	0.854923	0.228	0.009	0
	ENSG00000182782	HCAR2	0	0.304154	0.116	0.002	0
	ENSG00000255398	HCAR3	0	0.206868	0.048	0.001	0
	ENSG00000111328	CDK2AP1	0	0.326899	0.171	0.014	0
	ENSG00000133106	EPSTI1	0	0.605276	0.312	0.058	0
	ENSG00000102554	KLF5	0	1.5002	0.538	0.271	0
	ENSG00000125285	SOX21	0	0.204654	0.089	0.001	0
	ENSG00000129538	RNASE1	0	-2.21405	0.236	0.69	0
	ENSG00000165795	NDRG2	0	1.1218	0.27	0.034	0
	ENSG00000100911	PSME2	0	1.50238	0.529	0.17	0
	ENSG00000213928	IRF9	0	0.368531	0.153	0.009	0
	ENSG00000205978	NYNRIN	0	0.135046	0.089	0.004	0
	ENSG00000100902	PSMA6	0	0.880981	0.357	0.058	0
	ENSG00000131981	LGALS3	0	2.19656	0.848	0.558	0
	ENSG00000126778	SIX1	0	0.426945	0.166	0.004	0
	ENSG00000100625	SIX4	0	0.266769	0.087	0.005	0
	ENSG00000176153	GPX2	0	0.933945	0.201	0.003	0
	ENSG00000100558	PLEK2	0	0.193711	0.112	0.01	0
	ENSG00000054690	PLEKHH1	0	0.20713	0.106	0.008	0
	ENSG00000133985	TTC9	0	0.904639	0.259	0.028	0
	ENSG00000119655	NPC2	0	-2.77049	0.45	0.828	0
	ENSG00000165949	IFI27	0	2.858	0.825	0.217	0
	ENSG00000197249	SERPINA1	0	-1.45012	0.173	0.586	0
	ENSG00000080824	HSP90AA1	0	1.24865	0.768	0.544	0
	ENSG00000185215	TNFAIP2	0	0.607878	0.171	0.023	0
	ENSG00000185567	AHNAK2	0	0.572793	0.207	0.003	0
	ENSG00000176454	LPCAT4	0	0.853008	0.301	0.015	0
	ENSG00000188277	C15orf62	0	0.204204	0.073	0.001	0
	ENSG00000104140	RHOV	0	0.503644	0.178	0.004	0
	ENSG00000242028	HYPK	0	0.279316	0.133	0.014	0
	ENSG00000185880	TRIM69	0	0.361568	0.185	0.028	0
	ENSG00000140263	SORD	0	0.732681	0.231	0.019	0
	ENSG00000140279	DUOX2	0	0.72328	0.136	0.013	0
	ENSG00000166920	C15orf48	0	3.24034	0.476	0.015	0
	ENSG00000182718	ANXA2	0	1.671	0.822	0.525	0
	ENSG00000129007	CALML4	0	0.148605	0.069	0.003	0
	ENSG00000137831	UACA	0	0.219951	0.136	0.016	0
	ENSG00000166173	LARP6	0	0.353326	0.15	0.005	0
	ENSG00000140464	PML	0	0.674721	0.305	0.046	0
	ENSG00000138623	SEMA7A	0	0.13525	0.058	0.001	0
	ENSG00000140403	DNAJA4	0	0.633756	0.247	0.017	0
	ENSG00000103811	CTSH	0	-2.8869	0.309	0.757	0
	ENSG00000140379	BCL2A1	0	0.815187	0.151	0.02	0
	ENSG00000172183	ISG20	0	1.78255	0.531	0.178	0
	ENSG00000182768	NGRN	0	0.565461	0.252	0.043	0
	ENSG00000065054	SLC9A3R2	0	0.907757	0.407	0.102	0
	ENSG00000167972	ABCA3	0	-2.08169	0.041	0.555	0
	ENSG00000185883	ATP6V0C	0	1.71868	0.434	0.003	0
	ENSG00000162078	ZG16B	0	1.13803	0.233	0.002	0
	ENSG00000005001	PRSS22	0	1.75213	0.399	0.054	0
	ENSG00000162073	PAQR4	0	0.265616	0.111	0.006	0
	ENSG00000118898	PPL	0	1.32558	0.403	0.105	0
	ENSG00000167191	GPRC5B	0	0.151434	0.072	0.002	0
	ENSG00000134398	ERN2	0	0.542629	0.201	0.002	0
	ENSG00000102886	GDPD3	0	0.408493	0.091	0.004	0
	ENSG00000179918	SEPHS2	0	0.564124	0.211	0.021	0
	ENSG00000087250	MT3	0	0.278195	0.07	0.001	0
	ENSG00000125148	MT2A	0	1.72039	0.663	0.362	0
	ENSG00000140853	NLRC5	0	0.3735	0.196	0.026	0
	ENSG00000006210	CX3CL1	0	0.226271	0.124	0.012	0
	ENSG00000205336	ADGRG1	0	0.380336	0.212	0.035	0
	ENSG00000038358	EDC4	0	0.114373	0.058	0.001	0
	ENSG00000205220	PSMB10	0	0.856338	0.317	0.018	0
	ENSG00000183196	CHST6	0	0.142136	0.073	0.003	0
	ENSG00000051523	CYBA	0	1.06971	0.564	0.182	0
	ENSG00000132386	SERPINF1	0	0.474356	0.211	0.025	0
	ENSG00000074370	ATP2A3	0	0.253974	0.117	0.011	0
	ENSG00000161905	ALOX15	0	0.617999	0.174	0.006	0
	ENSG00000182853	VMO1	0	2.64658	0.447	0.013	0
	ENSG00000132530	XAF1	0	1.12298	0.389	0.029	0
	ENSG00000170296	GABARAP	0	1.23142	0.503	0.183	0
	ENSG00000181885	CLDN7	0	1.55665	0.593	0.329	0
	ENSG00000161955	TNFSF13	0	0.137346	0.072	0.002	0
	ENSG00000065320	NTN1	0	0.212257	0.147	0.012	0
	ENSG00000221926	TRIM16	0	0.626295	0.23	0.034	0
	ENSG00000108602	ALDH3A1	0	1.45077	0.219	0.008	0
	ENSG00000168961	LGALS9	0	0.879206	0.333	0.021	0
	ENSG00000160551	TAOK1	0	3.6496	0.68	0.146	0
	ENSG00000108691	CCL2	0	2.66022	0.283	0.036	0
	ENSG00000108688	CCL7	0	0.805355	0.075	0	0
	ENSG00000108700	CCL8	0	1.03246	0.099	0.001	0
	ENSG00000166750	SLFN5	0	0.856581	0.344	0.096	0
	ENSG00000276085	ID ENSG00000276085 CCL3L1 ENSG00000276085 CCL3L3 Name: gene_names, dtype: object	0	0.837928	0.065	0.001	0
	ENSG00000276023	DUSP14	0	0.669887	0.221	0.02	0
	ENSG00000275832	ARHGAP23	0	0.237559	0.121	0.008	0
	ENSG00000108244	KRT23	0	1.92099	0.326	0.003	0
	ENSG00000171345	KRT19	0	2.73905	0.884	0.512	0
	ENSG00000173801	JUP	0	1.14784	0.433	0.117	0
	ENSG00000068079	IFI35	0	0.618283	0.32	0.065	0
	ENSG00000161714	PLCD3	0	0.22293	0.124	0.004	0
	ENSG00000243678	NME2	0	1.76091	0.427	0.028	0
	ENSG00000274213	ENSG00000274213	0	0.759664	0.178	0.023	0
	ENSG00000109062	SLC9A3R1	0	1.28007	0.379	0.04	0
	ENSG00000189159	JPT1	0	1.47192	0.511	0.153	0
	ENSG00000204323	SMIM5	0	0.482715	0.148	0.011	0
	ENSG00000132470	ITGB4	0	0.572071	0.234	0.009	0
	ENSG00000257949	TEN1	0	0.180802	0.136	0.013	0
	ENSG00000176170	SPHK1	0	0.501448	0.161	0.006	0
	ENSG00000070526	ST6GALNAC1	0	0.771452	0.26	0.017	0
	ENSG00000129657	SEC14L1	0	0.436886	0.277	0.065	0
	ENSG00000173821	RNF213	0	1.37735	0.499	0.189	0
	ENSG00000184009	ACTG1	0	1.86718	0.839	0.687	0
	ENSG00000141526	SLC16A3	0	0.708736	0.311	0.053	0
	ENSG00000141574	SECTM1	0	0.325457	0.141	0.007	0
	ENSG00000176845	METRNL	0	0.690858	0.221	0.04	0
	ENSG00000154080	CHST9	0	0.720743	0.257	0.019	0
	ENSG00000134757	DSG3	0	0.279472	0.077	0	0
	ENSG00000167306	MYO5B	0	0.627778	0.301	0.068	0
	ENSG00000141682	PMAIP1	0	1.43029	0.328	0.046	0
	ENSG00000206072	SERPINB11	0	1.13861	0.208	0.001	0
	ENSG00000057149	SERPINB3	0	4.83132	0.506	0.003	0
	ENSG00000166347	CYB5A	0	-1.48147	0.478	0.745	0
	ENSG00000125775	SDCBP2	0	1.43883	0.37	0.024	0
	ENSG00000088836	SLC4A11	0	0.675588	0.228	0.002	0
	ENSG00000172264	MACROD2	0	-2.34482	0.051	0.534	0
	ENSG00000125999	BPIFB1	0	4.26847	0.491	0.018	0
	ENSG00000242372	EIF6	0	1.0653	0.432	0.157	0
	ENSG00000101347	SAMHD1	0	0.619513	0.319	0.058	0
	ENSG00000198959	TGM2	0	0.747651	0.245	0.047	0
	ENSG00000101447	FAM83D	0	0.45289	0.101	0.001	0
	ENSG00000124102	PI3	0	1.59139	0.192	0.013	0
	ENSG00000244274	DBNDD2	0	0.257803	0.138	0.001	0
	ENSG00000101443	WFDC2	0	3.98921	0.818	0.548	0
	ENSG00000064655	EYA2	0	0.186395	0.139	0.009	0
	ENSG00000124201	ZNFX1	0	0.736685	0.31	0.051	0
	ENSG00000182463	TSHZ2	0	0.855362	0.288	0.019	0
	ENSG00000171940	ZNF217	0	0.477905	0.19	0.007	0
	ENSG00000064787	BCAS1	0	0.499877	0.176	0.009	0
	ENSG00000124256	ZBP1	0	0.246959	0.101	0.003	0
	ENSG00000130589	HELZ2	0	0.564302	0.246	0.027	0
	ENSG00000197114	ZGPAT	0	0.199559	0.072	0	0
	ENSG00000141934	PLPP2	0	1.00161	0.363	0.035	0
	ENSG00000060558	GNA15	0	0.544586	0.213	0.024	0
	ENSG00000127666	TICAM1	0	0.586287	0.218	0.027	0
	ENSG00000105355	PLIN3	0	0.878471	0.279	0.056	0
	ENSG00000181029	TRAPPC5	0	0.334014	0.161	0.017	0
	ENSG00000181143	MUC16	0	2.60454	0.496	0.005	0
	ENSG00000130813	SHFL	0	0.484539	0.295	0.066	0
	ENSG00000167460	TPM4	0	1.677	0.569	0.255	0
	ENSG00000196684	HSH2D	0	0.509598	0.253	0.02	0
	ENSG00000130303	BST2	0	1.282	0.503	0.075	0
	ENSG00000282851	BISPR	0	0.150341	0.064	0.001	0
	ENSG00000105643	ARRDC2	0	0.551649	0.187	0.029	0
	ENSG00000216490	IFI30	0	0.698896	0.173	0.013	0
	ENSG00000051128	HOMER3	0	0.19059	0.081	0.003	0
	ENSG00000232677	LINC00665	0	0.153505	0.101	0.005	0
	ENSG00000167644	C19orf33	0	1.45128	0.59	0.298	0
	ENSG00000099337	KCNK6	0	0.332657	0.16	0.013	0
	ENSG00000197446	CYP2F1	0	1.87037	0.308	0.004	0
	ENSG00000086548	CEACAM6	0	2.05386	0.547	0.201	0
	ENSG00000079385	CEACAM1	0	0.632984	0.198	0.024	0
	ENSG00000124466	LYPD3	0	0.39102	0.095	0.002	0
	ENSG00000011422	PLAUR	0	1.27511	0.312	0.049	0
	ENSG00000104783	KCNN4	0	0.171882	0.068	0.002	0
	ENSG00000130208	APOC1	0	-1.65305	0.103	0.564	0
	ENSG00000142235	LMTK3	0	1.09567	0.296	0.028	0
	ENSG00000176920	FUT2	0	0.814381	0.263	0.005	0
	ENSG00000087086	FTL	0	-0.944153	0.946	0.955	0
	ENSG00000131400	NAPSA	0	-3.3635	0.074	0.83	0
	ENSG00000129451	KLK10	0	1.34208	0.299	0.008	0
	ENSG00000167757	KLK11	0	0.987628	0.358	0.025	0
	ENSG00000131037	EPS8L1	0	1.68838	0.417	0.036	0
	ENSG00000080031	PTPRH	0	0.285388	0.117	0.001	0
	ENSG00000283633	ENSG00000283633	0	0.223455	0.099	0.001	0
	ENSG00000015475	BID	0	0.314424	0.195	0.026	0
	ENSG00000184979	USP18	0	0.475025	0.211	0.025	0
	ENSG00000211679	IGLC3	0	2.20327	0.086	0.005	0
	ENSG00000128245	YWHAH	0	0.785602	0.409	0.131	0
	ENSG00000198125	MB	0	0.222204	0.086	0.003	0
	ENSG00000221963	APOL6	0	0.879027	0.357	0.087	0
	ENSG00000100342	APOL1	0	0.569495	0.244	0.036	0
	ENSG00000185022	MAFF	0	0.991745	0.309	0.078	0
	ENSG00000128383	APOBEC3A	0	1.08945	0.161	0.002	0
	ENSG00000179750	APOBEC3B	0	0.272404	0.079	0.001	0
	ENSG00000239713	APOBEC3G	0	0.193166	0.108	0.008	0
	ENSG00000100321	SYNGR1	0	0.247651	0.121	0.005	0
	ENSG00000128274	A4GALT	0	0.950587	0.327	0.01	0
	ENSG00000100290	BIK	0	0.883997	0.295	0.024	0
	ENSG00000025708	TYMP	0	1.67223	0.529	0.169	0
	ENSG00000130487	KLHDC7B	0	0.271272	0.105	0	0
	ENSG00000182240	BACE2	0	0.666932	0.339	0.082	0
	ENSG00000183486	MX2	0	1.31686	0.356	0.01	0
	ENSG00000157601	MX1	0	2.00539	0.503	0.035	0
	ENSG00000160180	TFF3	0	3.51227	0.403	0.036	0
	ENSG00000198804	MT-CO1	0	1.35344	0.949	0.81	0
	ENSG00000198712	MT-CO2	0	2.00326	0.947	0.779	0
	ENSG00000228253	MT-ATP8	0	3.01762	0.662	0.189	0
	ENSG00000212907	MT-ND4L	0	3.15718	0.742	0.399	0
	ENSG00000198786	MT-ND5	0	2.327	0.818	0.524	0
	ENSG00000198695	MT-ND6	0	2.50155	0.565	0.205	0
	ENSG00000198727	MT-CYB	0	1.29524	0.908	0.716	0
	ENSG00000189280	GJB5	0	0.176881	0.096	0.001	0
	ENSG00000134716	CYP2J2	0	0.358379	0.164	0.006	0
	ENSG00000137975	CLCA2	0	0.529308	0.109	0.001	0
	ENSG00000134258	VTCN1	0	0.308227	0.139	0.001	0
	ENSG00000163209	SPRR3	0	4.76718	0.226	0	0
	ENSG00000241794	SPRR2A	0	3.20488	0.108	0	0
	ENSG00000224259	LINC01133	0	0.321017	0.141	0.002	0
	ENSG00000007933	FMO3	0	0.259539	0.068	0.002	0
	ENSG00000081277	PKP1	0	0.152795	0.06	0	0
	ENSG00000170577	SIX2	0	0.216111	0.089	0	0
	ENSG00000115507	OTX1	0	0.243752	0.097	0	0
	ENSG00000155066	PROM2	0	0.402817	0.152	0.008	0
	ENSG00000115602	IL1RL1	0	1.06244	0.107	0.002	0
	ENSG00000173702	MUC13	0	0.509243	0.127	0.001	0
	ENSG00000236833	ENSG00000236833	0	0.142909	0.056	0	0
	ENSG00000185873	TMPRSS11B	0	2.12306	0.071	0	0
	ENSG00000173610	UGT2A1	0	0.507796	0.168	0.001	0
	ENSG00000248771	SMIM31	0	0.540951	0.222	0.005	0
	ENSG00000164251	F2RL1	0	0.4757	0.206	0.016	0
	ENSG00000156453	PCDH1	0	0.366199	0.179	0.026	0
	ENSG00000164647	STEAP1	0	0.309648	0.141	0.004	0
	ENSG00000128594	LRRC4	0	0.428958	0.175	0.012	0
	ENSG00000124429	POF1B	0	0.419321	0.147	0.006	0
	ENSG00000246228	CASC8	0	0.185622	0.084	0.004	0
	ENSG00000197353	LYPD2	0	4.31665	0.422	0.002	0
	ENSG00000251381	LINC00958	0	0.276996	0.125	0.004	0
	ENSG00000172818	OVOL1	0	0.311618	0.119	0.007	0
	ENSG00000172927	MYEOV	0	0.511889	0.125	0.001	0
	ENSG00000257588	ENSG00000257588	0	0.508226	0.211	0.004	0
	ENSG00000156076	WIF1	0	-2.16649	0.008	0.492	0
	ENSG00000127324	TSPAN8	0	0.815952	0.232	0.02	0
	ENSG00000133636	NTS	0	1.96487	0.333	0.002	0
	ENSG00000165474	GJB2	0	0.174231	0.084	0.001	0
	ENSG00000075673	ATP12A	0	0.570357	0.181	0.014	0
	ENSG00000273149	ENSG00000273149	0	1.09179	0.197	0.006	0
	ENSG00000184564	SLITRK6	0	0.21059	0.099	0.003	0
	ENSG00000229415	SFTA3	0	-2.23099	0.1	0.625	0
	ENSG00000198807	PAX9	0	0.821175	0.269	0.004	0
	ENSG00000140297	GCNT3	0	0.845811	0.194	0.008	0
	ENSG00000184254	ALDH1A3	0	1.91451	0.391	0.006	0
	ENSG00000166869	CHP2	0	0.329715	0.114	0.001	0
	ENSG00000167741	GGT6	0	0.299493	0.146	0.014	0
	ENSG00000129194	SOX15	0	0.317242	0.122	0.002	0
	ENSG00000171916	LGALS9C	0	0.0922209	0.054	0	0
	ENSG00000171401	KRT13	0	3.50123	0.257	0.001	0
	ENSG00000171346	KRT15	0	1.51759	0.325	0.028	0
	ENSG00000049283	EPN3	0	0.252265	0.116	0.001	0
	ENSG00000197632	SERPINB2	0	2.32283	0.327	0.002	0
	ENSG00000198183	BPIFA1	0	4.75003	0.264	0.003	0
	ENSG00000099812	MISP	0	0.91675	0.332	0.028	0
	ENSG00000186529	CYP4F3	0	0.213971	0.086	0.001	0
	ENSG00000088002	SULT2B1	0	0.493398	0.209	0.017	0
	ENSG00000167617	CDC42EP5	0	0.752018	0.236	0.003	0
	ENSG00000272512	ENSG00000272512	0	0.125189	0.075	0.001	0
	ENSG00000142623	PADI1	0	0.437566	0.077	0	0
	ENSG00000158055	GRHL3	0	0.300856	0.103	0.001	0
	ENSG00000142700	DMRTA2	0	0.170274	0.067	0	0
	ENSG00000183347	GBP6	0	0.180048	0.076	0.001	0
	ENSG00000169469	SPRR1B	0	1.90116	0.17	0	0
	ENSG00000163216	SPRR2D	0	1.94614	0.066	0	0
	ENSG00000168878	SFTPB	0	-4.35349	0.079	0.928	0
	ENSG00000136542	GALNT5	0	1.01664	0.324	0.077	0
	ENSG00000172478	MAB21L4	0	0.36199	0.135	0.008	0
	ENSG00000196542	SPTSSB	0	0.130638	0.079	0.001	0
	ENSG00000153802	TMPRSS11D	0	0.955957	0.171	0.001	0
	ENSG00000164309	CMYA5	0	0.215917	0.099	0.007	0
	ENSG00000118322	ATP10B	0	0.265933	0.086	0.005	0
	ENSG00000204618	RNF39	0	0.564922	0.184	0.007	0
	ENSG00000196260	SFTA2	0	-3.18697	0.076	0.753	0
	ENSG00000204544	MUC21	0	1.25367	0.127	0.009	0
	ENSG00000096088	PGC	0	-3.5491	0.014	0.633	0
	ENSG00000164855	TMEM184A	0	0.273264	0.154	0.019	0
	ENSG00000223813	ENSG00000223813	0	0.148711	0.077	0.001	0
	ENSG00000146674	IGFBP3	0	1.69548	0.333	0.006	0
	ENSG00000105894	PTN	0	0.327583	0.123	0.003	0
	ENSG00000167656	LY6D	0	1.72185	0.243	0.001	0
	ENSG00000148344	PTGES	0	0.40938	0.129	0.005	0
	ENSG00000198435	NRARP	0	0.233613	0.06	0.002	0
	ENSG00000134827	TCN1	0	0.389251	0.067	0	0
	ENSG00000006118	TMEM132A	0	0.153759	0.083	0.002	0
	ENSG00000133661	SFTPD	0	-3.70373	0.022	0.755	0
	ENSG00000188100	FAM25A	0	0.764315	0.055	0	0
	ENSG00000167767	KRT80	0	0.995758	0.229	0.004	0
	ENSG00000205420	KRT6A	0	2.16331	0.245	0.002	0
	ENSG00000186081	KRT5	0	1.5501	0.162	0.001	0
	ENSG00000170423	KRT78	0	1.54173	0.098	0	0
	ENSG00000227640	SOX21-AS1	0	0.144103	0.063	0.001	0
	ENSG00000134873	CLDN10	0	0.587835	0.158	0.004	0
	ENSG00000258689	LINC01269	0	0.156051	0.087	0	0
	ENSG00000166183	ASPG	0	0.168041	0.067	0.003	0
	ENSG00000258429	PDF	0	0.171766	0.078	0	0
	ENSG00000103089	FA2H	0	0.290509	0.143	0.018	0
	ENSG00000170298	LGALS9B	0	0.283565	0.137	0.001	0
	ENSG00000131746	TNS4	0	0.246539	0.108	0.003	0
	ENSG00000186832	KRT16	0	0.912786	0.129	0.009	0
	ENSG00000128422	KRT17	0	3.87813	0.362	0.004	0
	ENSG00000206075	SERPINB5	0	0.651285	0.182	0.001	0
	ENSG00000197641	SERPINB13	0	0.351531	0.111	0	0
	ENSG00000206073	SERPINB4	0	0.930335	0.147	0	0
	ENSG00000268628	ENSG00000268628	0	0.187395	0.082	0.001	0
	ENSG00000203896	LIME1	0	0.124743	0.051	0	0
	ENSG00000156413	FUT6	0	0.47886	0.192	0.005	0
	ENSG00000171124	FUT3	0	0.705522	0.254	0.055	0
	ENSG00000074181	NOTCH3	0	0.197179	0.124	0.006	0
	ENSG00000179913	B3GNT3	0	0.371475	0.194	0.003	0
	ENSG00000188505	NCCRP1	0	0.778172	0.092	0	0
	ENSG00000105388	CEACAM5	0	2.57169	0.413	0.005	0
	ENSG00000133477	FAM83F	0	0.200078	0.095	0.002	0
	ENSG00000275993	SIK1B	0	0.192972	0.098	0.005	0
	ENSG00000237330	RNF223	0	0.358329	0.084	0.003	0
	ENSG00000189433	GJB4	0	0.218941	0.104	0	0
	ENSG00000188910	GJB3	0	0.46507	0.173	0.001	0
	ENSG00000016602	CLCA4	0	0.798367	0.152	0	0
	ENSG00000123838	C4BPA	0	-1.72938	0.01	0.474	0
	ENSG00000214711	CAPN14	0	0.148766	0.047	0	0
	ENSG00000001617	SEMA3F	0	0.24787	0.131	0.004	0
	ENSG00000138271	GPR87	0	0.356594	0.159	0.001	0
	ENSG00000137440	FGFBP1	0	1.50744	0.292	0.076	0
	ENSG00000109272	PF4V1	0	0.145085	0.053	0	0
	ENSG00000016082	ISL1	0	0.123036	0.059	0	0
	ENSG00000249082	C5orf66-AS1	0	0.291169	0.057	0	0
	ENSG00000164379	FOXQ1	0	0.443913	0.138	0.003	0
	ENSG00000124664	SPDEF	0	0.423668	0.145	0.011	0
	ENSG00000112559	MDFI	0	0.334102	0.151	0.002	0
	ENSG00000069122	ADGRF5	0	-1.44421	0.083	0.508	0
	ENSG00000153294	ADGRF4	0	0.241798	0.082	0	0
	ENSG00000168143	FAM83B	0	0.0911151	0.048	0.001	0
	ENSG00000102243	VGLL1	0	0.309462	0.072	0.001	0
	ENSG00000253339	ENSG00000253339	0	0.148134	0.056	0	0
	ENSG00000147689	FAM83A	0	0.302616	0.122	0.002	0
	ENSG00000214814	FER1L6	0	0.404074	0.101	0.004	0
	ENSG00000064218	DMRT3	0	0.0813597	0.052	0	0
	ENSG00000198788	MUC2	0	0.631618	0.075	0	0
	ENSG00000173898	SPTBN2	0	0.171344	0.098	0.003	0
	ENSG00000166670	MMP10	0	0.788721	0.084	0	0
	ENSG00000137745	MMP13	0	0.169725	0.042	0	0
	ENSG00000223784	LINP1	0	0.0956022	0.049	0	0
	ENSG00000185303	SFTPA2	0	-5.20459	0.041	0.895	0
	ENSG00000122852	SFTPA1	0	-5.40761	0.038	0.916	0
	ENSG00000138131	LOXL4	0	0.203161	0.079	0.002	0
	ENSG00000180861	LINC01559	0	0.148448	0.045	0	0
	ENSG00000165799	RNASE7	0	0.526447	0.05	0	0
	ENSG00000140274	DUOXA2	0	0.594956	0.065	0.002	0
	ENSG00000183018	SPNS2	0	1.15918	0.246	0.051	0
	ENSG00000007171	NOS2	0	0.242663	0.072	0	0
	ENSG00000134762	DSC3	0	0.227166	0.063	0.001	0
	ENSG00000242550	SERPINB10	0	0.135361	0.061	0	0
	ENSG00000186204	CYP4F12	0	0.189698	0.094	0.002	0
	ENSG00000214049	UCA1	0	0.28179	0.052	0	0
	ENSG00000284797	ENSG00000284797	0	0.158555	0.093	0.001	0
	ENSG00000178934	LGALS7B	0	0.90536	0.148	0.003	0
	ENSG00000197408	CYP2B6	0	0.327174	0.138	0.015	0
	ENSG00000197838	CYP2A13	0	0.349963	0.098	0.001	0
	ENSG00000144331	ZNF385B	0	-2.48862	0.009	0.506	0
	ENSG00000164161	HHIP	0	-1.5818	0.004	0.39	0
	ENSG00000128510	CPA4	0	0.622456	0.097	0	0
	ENSG00000238266	LINC00707	0	0.220726	0.065	0.001	0
	ENSG00000138294	ENSG00000138294	0	3.2021	0.132	0.001	0
	ENSG00000107984	DKK1	0	0.675684	0.141	0.003	0
	ENSG00000205076	LGALS7	0	0.764016	0.136	0.001	0
	ENSG00000279483	ENSG00000279483	0	-1.44152	0	0.388	0
	ENSG00000211956	IGHV4-34	0	3.00357	0.083	0	0
	ENSG00000211663	IGLV3-19	0	4.55072	0.159	0	0
	ENSG00000262664	OVCA2	0	0.376935	0.167	0	0
	ENSG00000263020	ENSG00000263020	0	0.208021	0.09	0	0
	ENSG00000283992	SLURP2	0	0.271853	0.058	0	0
	ENSG00000231412	ENSG00000231412	0	0.170644	0.073	0	0
	ENSG00000169474	SPRR1A	0	1.02024	0.127	0	0
	ENSG00000229732	ENSG00000229732	0	0.133213	0.04	0	0
	ENSG00000155918	RAET1L	0	0.254854	0.068	0	0
	ENSG00000271043	MTRNR2L2	0	0.328357	0.05	0	0
	ENSG00000168615	ADAM9	5.48542e-308	0.825113	0.367	0.115	1.63839e-303
	ENSG00000136802	LRRC8A	6.33528e-308	0.952983	0.338	0.101	1.89222e-303
	ENSG00000197903	H2BC12	2.43897e-307	0.298743	0.195	0.034	7.2847e-303
	ENSG00000162949	CAPN13	2.63205e-307	0.345379	0.134	0.016	7.8614e-303
	ENSG00000101846	STS	4.43735e-307	0.197174	0.116	0.012	1.32535e-302
	ENSG00000170890	PLA2G1B	1.50792e-305	-1.783	0.003	0.379	4.50386e-301
	ENSG00000177731	FLII	2.11268e-305	0.664352	0.335	0.095	6.31016e-301
	ENSG00000075223	SEMA3C	6.03262e-305	0.375786	0.179	0.029	1.80182e-300
	ENSG00000174705	SH3PXD2B	1.40608e-304	0.19004	0.119	0.012	4.19969e-300
	ENSG00000198858	R3HDM4	2.70783e-304	0.50289	0.277	0.067	8.08776e-300
	ENSG00000136048	DRAM1	8.02971e-304	-1.34128	0.12	0.498	2.39831e-299
	ENSG00000276070	CCL4L2	1.00902e-303	1.27492	0.07	0.003	3.01374e-299
	ENSG00000228318	ENSG00000228318	1.02101e-303	0.0794921	0.039	0	3.04955e-299
	ENSG00000109610	SOD3	1.30828e-303	-1.46031	0.017	0.391	3.90757e-299
	ENSG00000173210	ABLIM3	2.563e-303	0.357806	0.155	0.022	7.65517e-299
	ENSG00000187583	PLEKHN1	1.18306e-302	0.174564	0.085	0.006	3.53357e-298
	ENSG00000122359	ANXA11	1.19462e-302	1.34367	0.549	0.285	3.56809e-298
	ENSG00000163347	CLDN1	1.82075e-302	0.994225	0.296	0.08	5.43822e-298
	ENSG00000140022	STON2	3.21579e-302	0.148626	0.09	0.007	9.60493e-298
	ENSG00000177054	ZDHHC13	1.47008e-301	0.296635	0.204	0.038	4.39084e-297
	ENSG00000173156	RHOD	2.11662e-301	0.892947	0.321	0.094	6.32191e-297
	ENSG00000187134	AKR1C1	2.67777e-301	1.1198	0.316	0.091	7.99795e-297
	ENSG00000102524	TNFSF13B	9.65892e-301	0.411927	0.138	0.018	2.88493e-296
	ENSG00000129514	FOXA1	2.94495e-300	0.690542	0.297	0.078	8.79597e-296
	ENSG00000173805	HAP1	1.2844e-299	0.215011	0.046	0.001	3.83625e-295
	ENSG00000121858	TNFSF10	2.37927e-299	0.997924	0.442	0.163	7.10639e-295
	ENSG00000172382	PRSS27	1.50126e-298	1.15494	0.08	0.005	4.48395e-294
	ENSG00000155657	TTN	2.48587e-298	-1.38684	0.017	0.39	7.4248e-294
	ENSG00000204592	HLA-E	2.92273e-298	1.00495	0.656	0.395	8.72961e-294
	ENSG00000183607	GKN2	3.03166e-298	-1.50052	0.02	0.395	9.05495e-294
	ENSG00000176915	ANKLE2	3.01229e-297	0.76296	0.317	0.089	8.99711e-293
	ENSG00000136816	TOR1B	1.41643e-296	0.248045	0.159	0.024	4.2306e-292
	ENSG00000100918	REC8	6.63143e-296	0.156898	0.147	0.02	1.98068e-291
	ENSG00000110057	UNC93B1	4.8989e-295	0.327927	0.257	0.06	1.4632e-290
	ENSG00000115919	KYNU	6.52036e-295	0.320258	0.182	0.031	1.9475e-290
	ENSG00000113448	PDE4D	1.29548e-294	-2.6338	0.098	0.454	3.86935e-290
	ENSG00000146242	TPBG	4.50409e-294	0.386247	0.231	0.049	1.34528e-289
	ENSG00000170581	STAT2	5.39643e-294	0.507798	0.3	0.079	1.61181e-289
	ENSG00000213988	ZNF90	5.75313e-294	-2.20013	0.02	0.384	1.71834e-289
	ENSG00000119125	GDA	7.66406e-294	0.2009	0.082	0.005	2.2891e-289
	ENSG00000101187	SLCO4A1	2.00442e-293	0.279411	0.065	0.003	5.98681e-289
	ENSG00000008394	MGST1	6.01714e-292	-1.25799	0.529	0.732	1.7972e-287
	ENSG00000119535	CSF3R	6.08306e-292	-1.39753	0.062	0.441	1.81689e-287
	ENSG00000086061	DNAJA1	1.03416e-291	1.27995	0.52	0.239	3.08884e-287
	ENSG00000181404	WASHC1	2.00157e-291	0.576062	0.232	0.051	5.9783e-287
	ENSG00000176641	RNF152	4.84853e-291	0.249305	0.068	0.003	1.44816e-286
	ENSG00000165959	CLMN	1.68247e-290	0.236808	0.147	0.021	5.0252e-286
	ENSG00000123609	NMI	2.25233e-290	0.388072	0.266	0.064	6.72727e-286
	ENSG00000240972	MIF	4.01743e-290	1.58785	0.582	0.335	1.19993e-285
	ENSG00000167600	CYP2S1	1.7019e-289	0.225045	0.103	0.01	5.08324e-285
	ENSG00000163959	SLC51A	2.71803e-289	0.135416	0.094	0.008	8.11822e-285
	ENSG00000110446	SLC15A3	3.28214e-289	0.201633	0.126	0.015	9.80308e-285
	ENSG00000182809	CRIP2	4.46505e-289	0.264707	0.276	0.068	1.33362e-284
	ENSG00000233276	GPX1	4.54014e-289	-1.03143	0.125	0.564	1.35605e-284
	ENSG00000211892	IGHG4	2.28081e-288	2.9173	0.068	0.003	6.81233e-284
	ENSG00000007402	CACNA2D2	5.32722e-288	-1.25145	0.005	0.365	1.59113e-283
	ENSG00000135821	GLUL	1.19492e-287	1.40586	0.594	0.342	3.56898e-283
	ENSG00000143537	ADAM15	2.54468e-287	0.453382	0.273	0.069	7.60044e-283
	ENSG00000108352	RAPGEFL1	3.80385e-287	0.194453	0.144	0.02	1.13613e-282
	ENSG00000142089	IFITM3	4.52548e-287	1.733	0.744	0.61	1.35167e-282
	ENSG00000277075	H2AC8	5.34305e-287	0.261143	0.055	0.002	1.59586e-282
	ENSG00000172794	RAB37	9.39357e-287	0.235184	0.099	0.009	2.80567e-282
	ENSG00000148824	MTG1	1.07772e-286	0.208657	0.117	0.013	3.21893e-282
	ENSG00000140284	SLC27A2	7.15781e-286	0.292554	0.139	0.019	2.1379e-281
	ENSG00000103187	COTL1	1.78921e-285	0.458963	0.183	0.033	5.34401e-281
	ENSG00000198133	TMEM229B	3.42794e-284	0.0826967	0.066	0.003	1.02386e-279
	ENSG00000131941	RHPN2	3.5302e-284	0.208938	0.129	0.016	1.0544e-279
	ENSG00000175416	CLTB	5.78119e-284	0.982045	0.477	0.205	1.72673e-279
	ENSG00000130821	SLC6A8	2.54797e-283	0.189866	0.078	0.005	7.61028e-279
	ENSG00000166710	B2M	4.40845e-282	0.681962	0.968	0.975	1.31672e-277
	ENSG00000153446	C16orf89	6.24779e-282	-1.41487	0.123	0.481	1.86609e-277
	ENSG00000137033	IL33	7.75332e-282	0.37722	0.131	0.017	2.31576e-277
	ENSG00000162069	BICDL2	8.53374e-282	0.598381	0.311	0.088	2.54886e-277
	ENSG00000090054	SPTLC1	1.24007e-281	0.273774	0.188	0.034	3.70383e-277
	ENSG00000151690	MFSD6	2.57601e-280	0.254443	0.203	0.039	7.69403e-276
	ENSG00000113083	LOX	3.69323e-280	0.0800849	0.059	0.002	1.10309e-275
	ENSG00000173083	HPSE	8.41421e-280	0.252291	0.111	0.012	2.51316e-275
	ENSG00000166681	BEX3	2.13195e-279	-1.5182	0.184	0.518	6.3677e-275
	ENSG00000179820	MYADM	3.56896e-278	0.703705	0.308	0.089	1.06598e-273
	ENSG00000142273	CBLC	3.99172e-277	0.213069	0.127	0.016	1.19225e-272
	ENSG00000023909	GCLM	4.359e-277	0.575368	0.28	0.073	1.30195e-272
	ENSG00000157227	MMP14	4.49333e-277	0.29074	0.18	0.032	1.34207e-272
	ENSG00000165806	CASP7	6.47258e-277	0.450105	0.229	0.051	1.93323e-272
	ENSG00000224959	ENSG00000224959	1.74481e-276	0.0616174	0.036	0	5.21139e-272
	ENSG00000104964	TLE5	4.8123e-276	1.13866	0.508	0.246	1.43734e-271
	ENSG00000159674	SPON2	5.91964e-276	0.17954	0.103	0.01	1.76808e-271
	ENSG00000128342	LIF	7.55152e-275	0.247835	0.1	0.01	2.25549e-270
	ENSG00000126803	HSPA2	1.40781e-274	0.435964	0.073	0.004	4.20484e-270
	ENSG00000160182	TFF1	2.92591e-274	0.359755	0.051	0.001	8.7391e-270
	ENSG00000188483	IER5L	7.908e-274	0.431899	0.133	0.018	2.36196e-269
	ENSG00000227036	LINC00511	8.601e-274	0.257271	0.15	0.023	2.56895e-269
	ENSG00000122694	GLIPR2	1.23869e-273	0.211608	0.214	0.044	3.69972e-269
	ENSG00000177106	EPS8L2	2.33602e-273	0.940286	0.347	0.108	6.97723e-269
	ENSG00000196116	TDRD7	2.42907e-273	0.185126	0.11	0.012	7.25514e-269
	ENSG00000078804	TP53INP2	2.74096e-273	0.654164	0.195	0.039	8.18671e-269
	ENSG00000140519	RHCG	9.21817e-273	0.637158	0.038	0	2.75328e-268
	ENSG00000172819	RARG	3.82328e-272	0.194962	0.146	0.022	1.14194e-267
	ENSG00000198840	MT-ND3	8.87343e-272	1.44088	0.866	0.747	2.65032e-267
	ENSG00000145824	CXCL14	6.09629e-271	0.428289	0.047	0.001	1.82084e-266
	ENSG00000173253	DMRT2	1.2742e-270	0.130447	0.04	0	3.80578e-266
	ENSG00000172354	GNB2	7.3275e-270	0.955682	0.49	0.227	2.18858e-265
	ENSG00000105655	ISYNA1	1.18633e-269	0.226478	0.107	0.011	3.54333e-265
	ENSG00000197019	SERTAD1	1.92072e-269	0.894012	0.333	0.104	5.73681e-265
	ENSG00000167759	KLK13	3.39028e-269	0.0776876	0.041	0.001	1.01261e-264
	ENSG00000165092	ALDH1A1	3.99603e-269	1.48844	0.437	0.189	1.19353e-264
	ENSG00000173848	NET1	7.50684e-269	0.74846	0.318	0.097	2.24214e-264
	ENSG00000095739	BAMBI	1.57903e-268	0.405113	0.129	0.017	4.71625e-264
	ENSG00000278615	C11orf98	1.74456e-268	0.173487	0.089	0.008	5.21065e-264
	ENSG00000160886	LY6K	2.94508e-268	0.233917	0.066	0.003	8.79637e-264
	ENSG00000219200	RNASEK	5.10399e-268	0.436321	0.18	0.034	1.52446e-263
	ENSG00000168389	MFSD2A	7.33369e-268	-1.23799	0.087	0.431	2.19043e-263
	ENSG00000163840	DTX3L	7.34277e-268	0.557885	0.309	0.09	2.19314e-263
	ENSG00000251493	FOXD1	8.56104e-268	0.054114	0.034	0	2.55701e-263
	ENSG00000174564	IL20RB	1.55268e-267	0.138478	0.077	0.005	4.63753e-263
	ENSG00000173221	GLRX	3.05934e-267	1.02013	0.416	0.165	9.13764e-263
	ENSG00000175906	ARL4D	7.70584e-267	0.283715	0.118	0.014	2.30158e-262
	ENSG00000142867	BCL10	7.76316e-267	0.591858	0.25	0.062	2.3187e-262
	ENSG00000164733	CTSB	1.862e-266	1.25583	0.556	0.301	5.56141e-262
	ENSG00000175505	CLCF1	4.18715e-266	0.339139	0.133	0.019	1.25062e-261
	ENSG00000189143	CLDN4	6.2973e-266	2.13774	0.594	0.388	1.88088e-261
	ENSG00000187837	H1-2	7.94801e-265	1.32218	0.341	0.113	2.37391e-260
	ENSG00000135926	TMBIM1	2.17164e-264	0.880103	0.393	0.144	6.48626e-260
	ENSG00000178919	FOXE1	2.18266e-264	0.0844104	0.034	0	6.51916e-260
	ENSG00000163975	MELTF	2.25541e-264	0.130122	0.074	0.005	6.73647e-260
	ENSG00000101311	FERMT1	5.43652e-264	0.183673	0.087	0.007	1.62378e-259
	ENSG00000129757	CDKN1C	7.1143e-264	0.438841	0.155	0.026	2.1249e-259
	ENSG00000170776	AKAP13	1.29115e-263	-1.47857	0.332	0.606	3.8564e-259
	ENSG00000187510	PLEKHG7	1.98812e-263	0.0939593	0.071	0.004	5.93812e-259
	ENSG00000169403	PTAFR	2.01803e-263	0.239015	0.136	0.02	6.02745e-259
	ENSG00000109762	SNX25	2.18528e-262	-1.43766	0.039	0.378	6.52699e-258
	ENSG00000178078	STAP2	3.5792e-262	0.421043	0.259	0.066	1.06904e-257
	ENSG00000171603	CLSTN1	8.88956e-262	0.382805	0.258	0.065	2.65513e-257
	ENSG00000051596	THOC3	2.47293e-261	0.331419	0.203	0.043	7.38614e-257
	ENSG00000072401	UBE2D1	4.97239e-261	0.597441	0.261	0.068	1.48515e-256
	ENSG00000163121	NEURL3	8.05732e-261	0.14632	0.037	0	2.40656e-256
	ENSG00000183742	MACC1	1.72427e-259	1.07428	0.396	0.15	5.15004e-255
	ENSG00000164683	HEY1	1.87367e-259	0.167204	0.089	0.008	5.59626e-255
	ENSG00000153048	CARHSP1	2.14561e-259	0.734134	0.348	0.114	6.4085e-255
	ENSG00000186212	SOWAHB	2.42844e-259	0.0873675	0.041	0.001	7.25326e-255
	ENSG00000166123	GPT2	2.59447e-259	0.273429	0.146	0.023	7.74917e-255
	ENSG00000204427	ABHD16A	3.26316e-259	0.114449	0.091	0.008	9.74642e-255
	ENSG00000131018	SYNE1	5.73816e-259	-1.08253	0.074	0.432	1.71387e-254
	ENSG00000172456	FGGY	8.67739e-259	-1.39606	0.19	0.507	2.59176e-254
	ENSG00000128335	APOL2	2.7913e-258	0.354668	0.163	0.029	8.33705e-254
	ENSG00000030419	IKZF2	4.52401e-258	0.312745	0.185	0.036	1.35123e-253
	ENSG00000285130	ENSG00000285130	9.28125e-258	0.0644373	0.034	0	2.77212e-253
	ENSG00000237807	ENSG00000237807	2.00851e-257	0.060411	0.036	0	5.99901e-253
	ENSG00000125691	RPL23	3.6132e-257	-1.68043	0.557	0.674	1.07919e-252
	ENSG00000013016	EHD3	5.11357e-257	0.108685	0.041	0.001	1.52732e-252
	ENSG00000181467	RAP2B	3.14038e-256	0.660585	0.243	0.061	9.37969e-252
	ENSG00000067225	PKM	3.80091e-256	1.1094	0.555	0.309	1.13525e-251
	ENSG00000178685	PARP10	4.66004e-256	0.268886	0.211	0.046	1.39186e-251
	ENSG00000244687	UBE2V1	3.31956e-255	0.301904	0.171	0.031	9.91485e-251
	ENSG00000161642	ZNF385A	3.44223e-255	0.164676	0.08	0.006	1.02813e-250
	ENSG00000158050	DUSP2	1.2259e-254	0.391559	0.079	0.006	3.66151e-250
	ENSG00000163406	SLC15A2	1.24858e-254	0.425664	0.227	0.054	3.72927e-250
	ENSG00000117450	PRDX1	1.35028e-254	1.15037	0.7	0.505	4.03303e-250
	ENSG00000226067	LINC00623	2.93969e-254	0.174947	0.097	0.01	8.78026e-250
	ENSG00000163606	CD200R1	4.06038e-254	0.198981	0.044	0.001	1.21275e-249
	ENSG00000125398	SOX9	4.43683e-254	0.315067	0.135	0.02	1.32519e-249
	ENSG00000175895	PLEKHF2	2.9831e-253	0.31158	0.219	0.05	8.90993e-249
	ENSG00000176907	TCIM	1.21002e-252	-1.41791	0.143	0.477	3.6141e-248
	ENSG00000132746	ALDH3B2	2.36219e-252	0.10887	0.064	0.004	7.05539e-248
	ENSG00000179051	RCC2	3.36868e-252	0.403079	0.211	0.047	1.00616e-247
	ENSG00000197415	VEPH1	3.82855e-252	-1.3246	0.017	0.346	1.14351e-247
	ENSG00000182774	RPS17	5.70702e-252	-3.21853	0.327	0.532	1.70457e-247
	ENSG00000139116	KIF21A	9.72219e-252	0.68374	0.28	0.079	2.90382e-247
	ENSG00000162738	VANGL2	1.30189e-251	0.0796005	0.043	0.001	3.88848e-247
	ENSG00000284024	ENSG00000284024	1.32283e-251	0.0500718	0.036	0	3.95102e-247
	ENSG00000205213	LGR4	3.43316e-251	0.092524	0.073	0.005	1.02542e-246
	ENSG00000111057	KRT18	8.86193e-251	1.388	0.69	0.512	2.64688e-246
	ENSG00000042493	CAPG	1.14599e-250	0.600875	0.361	0.125	3.42284e-246
	ENSG00000168350	DEGS2	1.13077e-249	0.17856	0.14	0.022	3.37738e-245
	nCoV	nCoV	1.21315e-249	0.360999	0.032	0	3.62342e-245
	ENSG00000112319	EYA4	3.18076e-249	0.0907506	0.11	0.013	9.50028e-245
	ENSG00000172780	RAB43	1.5151e-248	0.0614363	0.033	0	4.52529e-244
	ENSG00000109046	WSB1	2.0131e-248	-1.29504	0.379	0.639	6.01274e-244
	ENSG00000167916	KRT24	2.8916e-248	0.46796	0.038	0	8.63664e-244
	ENSG00000185864	NPIPB4	1.15384e-247	0.259234	0.085	0.008	3.44628e-243
	ENSG00000211896	IGHG1	1.19108e-247	2.38834	0.096	0.01	3.55751e-243
	ENSG00000247596	TWF2	2.7765e-247	0.354802	0.157	0.028	8.29286e-243
	ENSG00000161896	IP6K3	3.07112e-247	0.0669415	0.042	0.001	9.17281e-243
	ENSG00000105131	EPHX3	7.30136e-247	0.114693	0.079	0.006	2.18077e-242
	ENSG00000198074	AKR1B10	1.2844e-246	0.133568	0.031	0	3.83623e-242
	ENSG00000167165	UGT1A6	1.2844e-246	0.0511051	0.031	0	3.83623e-242
	ENSG00000240583	AQP1	1.5797e-246	-1.50477	0.016	0.342	4.71826e-242
	ENSG00000132821	VSTM2L	1.60635e-246	0.218693	0.107	0.013	4.79783e-242
	ENSG00000109084	TMEM97	2.5343e-246	-1.10311	0.035	0.36	7.56945e-242
	ENSG00000277632	CCL3	3.43201e-246	0.726771	0.069	0.005	1.02507e-241
	ENSG00000169490	TM2D2	7.34733e-246	0.448089	0.236	0.059	2.1945e-241
	ENSG00000135931	ARMC9	9.85211e-246	-1.99476	0.03	0.354	2.94263e-241
	ENSG00000163041	H3-3A	1.2309e-245	0.992366	0.756	0.528	3.67646e-241
	ENSG00000127528	KLF2	1.98843e-245	0.495929	0.214	0.05	5.93905e-241
	ENSG00000249279	LINC02057	6.73706e-245	0.117784	0.051	0.002	2.01222e-240
	ENSG00000155368	DBI	9.0433e-245	-1.52661	0.433	0.651	2.70105e-240
	ENSG00000179674	ARL14	1.28978e-244	0.301776	0.04	0.001	3.85233e-240
	ENSG00000101213	PTK6	3.442e-244	0.194481	0.119	0.016	1.02806e-239
	ENSG00000048540	LMO3	4.54453e-244	-1.0776	0.059	0.399	1.35736e-239
	ENSG00000162616	DNAJB4	7.3575e-243	0.376274	0.12	0.017	2.19754e-238
	ENSG00000159921	GNE	2.38121e-242	0.529597	0.184	0.038	7.11219e-238
	ENSG00000156642	NPTN	4.02441e-242	0.670554	0.354	0.123	1.20201e-237
	ENSG00000164053	ATRIP	5.14432e-242	0.122076	0.069	0.005	1.53651e-237
	ENSG00000187094	CCK	6.75369e-242	0.181788	0.049	0.002	2.01719e-237
	ENSG00000256060	TRAPPC2B	3.86885e-241	0.283779	0.144	0.024	1.15555e-236
	ENSG00000133805	AMPD3	1.12376e-240	0.195945	0.113	0.015	3.35643e-236
	ENSG00000005007	UPF1	1.64218e-240	0.358777	0.232	0.057	4.90486e-236
	ENSG00000138594	TMOD3	5.86966e-240	0.868499	0.441	0.185	1.75315e-235
	ENSG00000184058	TBX1	9.76553e-240	0.0697437	0.068	0.005	2.91677e-235
	ENSG00000181222	POLR2A	1.12533e-239	0.784942	0.302	0.091	3.36115e-235
	ENSG00000077150	NFKB2	2.40408e-239	0.735694	0.189	0.041	7.1805e-235
	ENSG00000144908	ALDH1L1	2.96188e-239	0.131099	0.067	0.004	8.84653e-235
	ENSG00000107262	BAG1	7.72161e-239	1.09814	0.506	0.267	2.30629e-234
	ENSG00000142541	RPL13A	1.31004e-238	-1.54063	0.763	0.791	3.91283e-234
	ENSG00000084207	GSTP1	1.853e-238	0.888382	0.855	0.757	5.53455e-234
	ENSG00000132475	H3-3B	2.03836e-238	1.11866	0.806	0.708	6.08816e-234
	ENSG00000068650	ATP11A	2.91812e-238	-1.46953	0.098	0.416	8.71585e-234
	ENSG00000143536	CRNN	1.52163e-237	1.02196	0.03	0	4.54481e-233
	ENSG00000181649	PHLDA2	3.23267e-237	1.31571	0.454	0.201	9.65534e-233
	ENSG00000065618	COL17A1	4.65129e-237	0.194464	0.044	0.001	1.38925e-232
	ENSG00000198759	EGFL6	7.82217e-237	0.095023	0.052	0.002	2.33632e-232
	ENSG00000148154	UGCG	1.36661e-236	0.710255	0.355	0.127	4.0818e-232
	ENSG00000012171	SEMA3B	1.65904e-236	0.336882	0.113	0.015	4.95523e-232
	ENSG00000167642	SPINT2	1.88315e-236	1.27773	0.601	0.406	5.6246e-232
	ENSG00000109971	HSPA8	3.4717e-236	1.36626	0.634	0.421	1.03693e-231
	ENSG00000104687	GSR	8.13858e-235	0.519974	0.249	0.067	2.43083e-230
	ENSG00000171928	TVP23B	1.21686e-234	0.236564	0.218	0.052	3.6345e-230
	ENSG00000007384	RHBDF1	1.71749e-234	0.23694	0.135	0.022	5.12981e-230
	ENSG00000004059	ARF5	2.10639e-234	0.565656	0.379	0.143	6.29137e-230
	ENSG00000065809	FAM107B	2.33953e-234	0.934674	0.403	0.159	6.9877e-230
	ENSG00000138496	PARP9	3.65948e-234	0.617649	0.356	0.126	1.09301e-229
	ENSG00000137331	IER3	5.62212e-234	1.29171	0.365	0.136	1.67922e-229
	ENSG00000122026	RPL21	7.45551e-234	-1.54461	0.736	0.748	2.22681e-229
	ENSG00000234393	ENSG00000234393	1.20015e-233	0.0639636	0.033	0	3.58462e-229
	ENSG00000241370	RPP21	1.50753e-233	0.286694	0.197	0.044	4.50269e-229
	ENSG00000140105	WARS1	1.63111e-233	1.17265	0.351	0.13	4.87181e-229
	ENSG00000117525	F3	1.70213e-233	1.77447	0.554	0.338	5.08393e-229
	ENSG00000261068	ENSG00000261068	3.29993e-233	0.232247	0.073	0.006	9.85623e-229
	ENSG00000204389	HSPA1A	5.52305e-233	1.63761	0.383	0.146	1.64963e-228
	ENSG00000142765	SYTL1	7.01458e-233	0.395803	0.251	0.068	2.09512e-228
	ENSG00000164877	MICALL2	7.94311e-233	0.290451	0.164	0.032	2.37245e-228
	ENSG00000160753	RUSC1	8.17309e-233	0.230787	0.186	0.039	2.44114e-228
	ENSG00000092820	EZR	8.87954e-233	1.2334	0.688	0.511	2.65214e-228
	ENSG00000112297	CRYBG1	1.63037e-232	0.416838	0.255	0.069	4.86958e-228
	ENSG00000116667	C1orf21	5.30886e-232	-1.0838	0.107	0.42	1.58565e-227
	ENSG00000147041	SYTL5	5.9282e-232	0.0925766	0.063	0.004	1.77063e-227
	ENSG00000253368	TRNP1	8.83205e-232	0.266159	0.073	0.006	2.63796e-227
	ENSG00000173110	HSPA6	1.27483e-231	1.19733	0.081	0.007	3.80766e-227
	ENSG00000196967	ZNF585A	3.53771e-231	0.127838	0.07	0.005	1.05664e-226
	ENSG00000197930	ERO1A	4.08282e-231	0.975902	0.323	0.108	1.21946e-226
	ENSG00000170425	ADORA2B	4.37246e-231	0.230522	0.145	0.025	1.30597e-226
	ENSG00000115956	PLEK	4.78674e-231	0.503301	0.089	0.009	1.4297e-226
	ENSG00000162645	GBP2	5.81517e-231	0.4269	0.192	0.043	1.73687e-226
	ENSG00000133321	PLAAT4	9.3497e-231	1.23578	0.548	0.312	2.79257e-226
	ENSG00000132481	TRIM47	9.96826e-231	0.318424	0.146	0.026	2.97732e-226
	ENSG00000173559	NABP1	1.06282e-230	0.763575	0.227	0.059	3.17444e-226
	ENSG00000082153	BZW1	1.11194e-230	1.2287	0.495	0.243	3.32113e-226
	ENSG00000066230	SLC9A3	1.24823e-230	0.0770433	0.044	0.001	3.72822e-226
	ENSG00000107130	NCS1	2.36718e-230	0.0794745	0.049	0.002	7.0703e-226
	ENSG00000166145	SPINT1	4.57706e-230	0.971077	0.439	0.196	1.36708e-225
	ENSG00000185947	ZNF267	3.13848e-229	0.271808	0.122	0.018	9.374e-225
	ENSG00000060491	OGFR	4.83668e-229	0.364284	0.242	0.064	1.44462e-224
	ENSG00000135472	FAIM2	4.86409e-229	0.0590639	0.037	0.001	1.4528e-224
	ENSG00000176531	PHLDB3	5.57234e-229	0.108237	0.07	0.005	1.66435e-224
	ENSG00000204305	AGER	1.14796e-228	-2.54103	0.049	0.363	3.42871e-224
	ENSG00000198899	MT-ATP6	1.15741e-228	0.943541	0.909	0.678	3.45695e-224
	ENSG00000168062	BATF2	1.46485e-228	0.108482	0.091	0.01	4.37523e-224
	ENSG00000265190	ANXA8	1.91857e-228	0.0799577	0.034	0	5.73037e-224
	ENSG00000100926	TM9SF1	2.04807e-228	0.170458	0.103	0.013	6.11719e-224
	ENSG00000163472	TMEM79	2.30484e-228	0.118614	0.075	0.006	6.8841e-224
	ENSG00000133983	COX16	4.00368e-228	0.328121	0.339	0.113	1.19582e-223
	ENSG00000026103	FAS	4.9474e-228	0.220034	0.154	0.029	1.47769e-223
	ENSG00000126016	AMOT	1.14904e-227	0.113963	0.06	0.004	3.43195e-223
	ENSG00000213240	ENSG00000213240	2.30424e-227	0.0906893	0.032	0	6.8823e-223
	ENSG00000104856	RELB	3.88444e-227	0.465486	0.185	0.041	1.1602e-222
	ENSG00000161958	FGF11	4.23354e-227	0.048689	0.038	0.001	1.26447e-222
	ENSG00000171729	TMEM51	8.48824e-227	0.190011	0.132	0.021	2.53527e-222
	ENSG00000166535	A2ML1	3.35227e-226	0.380389	0.051	0.002	1.00126e-221
	ENSG00000163814	CDCP1	1.19816e-225	0.424391	0.204	0.049	3.57866e-221
	ENSG00000232386	ENSG00000232386	1.2177e-225	0.131847	0.059	0.004	3.63703e-221
	ENSG00000171492	LRRC8D	1.49927e-225	0.166404	0.105	0.013	4.47801e-221
	ENSG00000105427	CNFN	3.22932e-225	1.70952	0.143	0.026	9.64532e-221
	ENSG00000095713	CRTAC1	4.45915e-225	-1.0063	0.003	0.303	1.33186e-220
	ENSG00000136147	PHF11	1.14076e-224	0.432022	0.288	0.088	3.40722e-220
	ENSG00000164687	FABP5	1.15434e-224	-1.36168	0.373	0.645	3.44777e-220
	ENSG00000090776	EFNB1	1.21273e-224	0.1225	0.082	0.008	3.62218e-220
	ENSG00000196937	FAM3C	2.79086e-224	0.664794	0.367	0.14	8.33575e-220
	ENSG00000156535	CD109	3.9508e-224	0.20634	0.081	0.008	1.18002e-219
	ENSG00000204316	MRPL38	1.48995e-223	0.155462	0.098	0.012	4.45017e-219
	ENSG00000187054	TMPRSS11A	2.0015e-223	0.255459	0.039	0.001	5.97809e-219
	ENSG00000196705	ZNF431	2.07636e-223	0.437348	0.208	0.05	6.20167e-219
	ENSG00000113504	SLC12A7	2.64837e-223	0.361912	0.189	0.042	7.91014e-219
	ENSG00000170340	B3GNT2	2.81722e-223	0.320323	0.218	0.054	8.41447e-219
	ENSG00000173786	CNP	5.5955e-223	0.295581	0.197	0.046	1.67126e-218
	ENSG00000176788	BASP1	8.30634e-223	0.462868	0.137	0.023	2.48094e-218
	ENSG00000197694	SPTAN1	1.53704e-222	0.638379	0.352	0.127	4.59084e-218
	ENSG00000086570	FAT2	5.48841e-222	0.0689621	0.04	0.001	1.63928e-217
	ENSG00000186891	TNFRSF18	9.01872e-222	0.137781	0.043	0.001	2.69371e-217
	ENSG00000025423	HSD17B6	9.73523e-222	-1.11141	0.008	0.305	2.90772e-217
	ENSG00000057704	TMCC3	1.87068e-221	0.134762	0.088	0.01	5.58735e-217
	ENSG00000151332	MBIP	8.60496e-221	-1.10011	0.139	0.438	2.57013e-216
	ENSG00000164287	CDC20B	9.76456e-221	0.459039	0.037	0.001	2.91648e-216
	ENSG00000126461	SCAF1	1.18701e-220	0.331419	0.186	0.041	3.54536e-216
	ENSG00000071127	WDR1	1.36875e-220	0.818558	0.42	0.181	4.08817e-216
	ENSG00000273802	H2BC8	5.02111e-220	0.269483	0.068	0.005	1.49971e-215
	ENSG00000103653	CSK	7.42066e-220	0.276471	0.164	0.033	2.2164e-215
	ENSG00000144218	AFF3	8.71461e-220	-1.73928	0.002	0.296	2.60288e-215
	ENSG00000132823	OSER1	9.44327e-220	0.523275	0.251	0.071	2.82052e-215
	ENSG00000203814	H2BC18	1.22428e-219	0.478065	0.078	0.007	3.65667e-215
	ENSG00000048740	CELF2	1.46749e-219	-1.54761	0.12	0.423	4.38309e-215
	ENSG00000162734	PEA15	2.38588e-219	0.564604	0.282	0.088	7.12615e-215
	ENSG00000197712	FAM114A1	2.4914e-219	0.384791	0.244	0.067	7.44131e-215
	ENSG00000158089	GALNT14	5.52133e-219	0.0638886	0.045	0.002	1.64911e-214
	ENSG00000213626	LBH	7.68169e-219	0.303042	0.169	0.035	2.29437e-214
	ENSG00000178038	ALS2CL	8.17715e-219	0.239922	0.206	0.05	2.44235e-214
	ENSG00000169710	FASN	1.23099e-218	-1.15347	0.143	0.435	3.67671e-214
	ENSG00000068438	FTSJ1	1.29736e-218	0.264201	0.172	0.036	3.87495e-214
	ENSG00000137193	PIM1	1.4565e-218	0.483731	0.216	0.056	4.35028e-214
	ENSG00000274512	TBC1D3L	1.46548e-218	0.074398	0.031	0	4.37711e-214
	ENSG00000175538	KCNE3	1.78162e-218	0.276079	0.133	0.022	5.32133e-214
	ENSG00000151376	ME3	6.96017e-218	0.254412	0.151	0.028	2.07886e-213
	ENSG00000164976	MYORG	6.98021e-218	0.151773	0.071	0.006	2.08485e-213
	ENSG00000110195	FOLR1	9.81131e-218	-1.7112	0.134	0.444	2.93044e-213
	ENSG00000162194	LBHD1	1.05444e-217	0.185386	0.045	0.002	3.1494e-213
	ENSG00000175550	DRAP1	7.48835e-217	0.75541	0.406	0.169	2.23662e-212
	ENSG00000054219	LY75	9.14935e-217	0.0752562	0.049	0.002	2.73273e-212
	ENSG00000272141	ENSG00000272141	2.86102e-216	0.198245	0.095	0.011	8.5453e-212
	ENSG00000008853	RHOBTB2	5.07154e-216	-0.908095	0.04	0.341	1.51477e-211
	ENSG00000155366	RHOC	5.27721e-216	0.467356	0.374	0.145	1.5762e-211
	ENSG00000184363	PKP3	6.92339e-216	0.427359	0.264	0.078	2.06788e-211
	ENSG00000167157	PRRX2	1.50183e-215	0.119016	0.049	0.002	4.48565e-211
	ENSG00000152457	DCLRE1C	1.51839e-215	0.245913	0.161	0.032	4.53514e-211
	ENSG00000150991	UBC	4.22064e-215	1.11608	0.795	0.652	1.26062e-210
	ENSG00000101782	RIOK3	1.22328e-214	1.04795	0.393	0.161	3.65368e-210
	ENSG00000109220	CHIC2	1.7673e-214	0.367641	0.231	0.062	5.27856e-210
	ENSG00000103353	UBFD1	2.2934e-214	0.282973	0.162	0.033	6.84992e-210
	ENSG00000062038	CDH3	4.58621e-214	0.15542	0.117	0.018	1.36981e-209
	ENSG00000135956	TMEM127	7.72702e-214	0.362248	0.212	0.054	2.30791e-209
	ENSG00000275395	FCGBP	2.76949e-213	0.559826	0.08	0.008	8.27192e-209
	ENSG00000130066	SAT1	6.72321e-213	1.13315	0.899	0.792	2.00809e-208
	ENSG00000107731	UNC5B	1.0146e-212	0.146595	0.099	0.013	3.03041e-208
	ENSG00000006468	ETV1	1.86433e-212	-0.901393	0.013	0.302	5.56837e-208
	ENSG00000189067	LITAF	8.21042e-212	0.855594	0.434	0.194	2.45229e-207
	ENSG00000162373	BEND5	9.63129e-212	0.191511	0.068	0.006	2.87667e-207
	ENSG00000168298	H1-4	1.23191e-211	0.728019	0.157	0.032	3.67946e-207
	ENSG00000163492	CCDC141	1.60986e-211	-1.15268	0.001	0.285	4.80834e-207
	ENSG00000169783	LINGO1	3.41906e-211	-3.13914	0	0.284	1.02121e-206
	ENSG00000196576	PLXNB2	5.32616e-211	0.760157	0.392	0.159	1.59082e-206
	ENSG00000273136	NBPF26	9.20532e-211	0.127784	0.061	0.004	2.74944e-206
	ENSG00000112343	TRIM38	9.5025e-211	0.49033	0.258	0.076	2.83821e-206
	ENSG00000253958	CLDN23	1.02876e-210	0.486053	0.202	0.051	3.07271e-206
	ENSG00000185156	MFSD6L	2.397e-210	0.0800262	0.033	0.001	7.15937e-206
	ENSG00000070404	FSTL3	2.81633e-210	0.342792	0.154	0.031	8.41181e-206
	ENSG00000052795	FNIP2	4.48971e-210	-1.0724	0.105	0.404	1.34099e-205
	ENSG00000137947	GTF2B	5.52117e-210	0.43928	0.253	0.074	1.64906e-205
	ENSG00000134215	VAV3	5.56284e-210	0.176987	0.094	0.012	1.66151e-205
	ENSG00000273132	ENSG00000273132	7.67122e-210	0.4225	0.161	0.034	2.29124e-205
	ENSG00000278677	H2AC17	1.7175e-209	0.388315	0.028	0	5.12984e-205
	ENSG00000104960	PTOV1	5.00605e-209	0.485828	0.287	0.09	1.49521e-204
	ENSG00000214215	ENSG00000214215	8.51093e-209	0.0852481	0.032	0	2.54205e-204
	ENSG00000166289	PLEKHF1	9.6476e-209	0.228748	0.082	0.009	2.88155e-204
	ENSG00000146112	PPP1R18	1.49908e-208	0.186813	0.099	0.013	4.47744e-204
	ENSG00000157551	KCNJ15	1.53955e-208	-1.21947	0.027	0.318	4.59833e-204
	ENSG00000102879	CORO1A	1.75116e-208	0.419847	0.086	0.01	5.23038e-204
	ENSG00000137868	STRA6	2.30267e-208	0.0770858	0.037	0.001	6.87763e-204
	ENSG00000136754	ABI1	4.47538e-208	0.480099	0.318	0.11	1.33671e-203
	ENSG00000275302	CCL4	4.61285e-208	1.13282	0.086	0.01	1.37777e-203
	ENSG00000181191	PJA1	5.48982e-208	0.159837	0.105	0.015	1.6397e-203
	ENSG00000255112	CHMP1B	1.42816e-207	0.939693	0.344	0.132	4.26562e-203
	ENSG00000170571	EMB	1.70429e-207	0.23515	0.124	0.021	5.09038e-203
	ENSG00000161011	SQSTM1	2.42721e-207	1.6468	0.703	0.54	7.2496e-203
	ENSG00000182310	SPACA6	4.80675e-207	0.0965089	0.034	0.001	1.43568e-202
	ENSG00000162522	KIAA1522	2.1539e-206	0.576393	0.334	0.121	6.43326e-202
	ENSG00000112182	BACH2	2.76573e-206	0.185777	0.079	0.008	8.26069e-202
	ENSG00000174292	TNK1	3.59266e-206	0.148848	0.078	0.008	1.07305e-201
	ENSG00000127129	EDN2	1.50605e-205	0.512274	0.07	0.006	4.49826e-201
	ENSG00000073605	GSDMB	1.53375e-205	0.21147	0.117	0.018	4.58101e-201
	ENSG00000155287	SLC25A28	1.78411e-205	0.193317	0.167	0.036	5.32877e-201
	ENSG00000179593	ALOX15B	2.25317e-205	-0.810566	0.016	0.303	6.72977e-201
	ENSG00000165169	DYNLT3	3.09668e-205	0.453176	0.264	0.081	9.24917e-201
	ENSG00000147813	NAPRT	3.94758e-205	0.374131	0.241	0.069	1.17906e-200
	ENSG00000161281	COX7A1	4.62057e-205	0.131317	0.076	0.007	1.38007e-200
	ENSG00000137198	GMPR	6.80383e-205	0.135178	0.125	0.021	2.03217e-200
	ENSG00000106089	STX1A	7.15259e-205	0.126002	0.074	0.007	2.13634e-200
	ENSG00000246705	H2AJ	2.59128e-204	1.00028	0.51	0.269	7.73964e-200
	ENSG00000110697	PITPNM1	4.39541e-204	0.206755	0.129	0.022	1.31282e-199
	ENSG00000117143	UAP1	1.01476e-203	0.488399	0.262	0.08	3.0309e-199
	ENSG00000127314	RAP1B	1.16617e-203	0.488437	0.399	0.162	3.48311e-199
	ENSG00000284644	ENSG00000284644	1.30084e-203	0.0539498	0.027	0	3.88536e-199
	ENSG00000163331	DAPL1	2.34081e-203	0.180268	0.092	0.012	6.99154e-199
	ENSG00000184640	SEPTIN9	3.5505e-203	0.38201	0.325	0.112	1.06046e-198
	ENSG00000143368	SF3B4	5.65925e-203	0.312011	0.229	0.063	1.6903e-198
	ENSG00000115590	IL1R2	6.07238e-203	0.326193	0.072	0.007	1.8137e-198
	ENSG00000105220	GPI	7.49826e-203	0.544417	0.281	0.092	2.23958e-198
	ENSG00000060140	STYK1	8.07445e-203	0.0649697	0.056	0.004	2.41168e-198
	ENSG00000148158	SNX30	1.97044e-202	-0.965931	0.057	0.342	5.88531e-198
	ENSG00000117461	PIK3R3	2.22154e-202	0.651164	0.182	0.043	6.6353e-198
	ENSG00000213853	EMP2	5.06398e-202	-1.75384	0.365	0.614	1.51251e-197
	ENSG00000141933	TPGS1	1.03765e-201	0.281074	0.161	0.034	3.09924e-197
	ENSG00000149269	PAK1	1.49344e-201	0.321523	0.212	0.055	4.46061e-197
	ENSG00000203785	SPRR2E	2.92421e-201	1.05525	0.026	0	8.73404e-197
	ENSG00000164484	TMEM200A	3.06148e-201	0.0627555	0.033	0.001	9.14402e-197
	ENSG00000128965	CHAC1	3.43273e-201	0.57226	0.095	0.013	1.02529e-196
	ENSG00000165125	TRPV6	4.4668e-201	0.0955906	0.032	0	1.33414e-196
	ENSG00000266402	SNHG25	5.04805e-201	-1.01916	0.079	0.375	1.50775e-196
	ENSG00000137500	CCDC90B	1.26934e-200	0.270323	0.2	0.05	3.79126e-196
	ENSG00000151239	TWF1	1.43325e-200	0.603215	0.307	0.106	4.28083e-196
	ENSG00000116991	SIPA1L2	1.59642e-200	0.145681	0.086	0.01	4.76818e-196
	ENSG00000105327	BBC3	2.03499e-200	0.528732	0.131	0.024	6.07812e-196
	ENSG00000161921	CXCL16	2.98067e-200	0.645498	0.379	0.155	8.90266e-196
	ENSG00000135709	KIAA0513	4.3321e-200	0.249426	0.149	0.03	1.29391e-195
	ENSG00000198483	ANKRD35	4.49415e-200	0.151285	0.087	0.01	1.34231e-195
	ENSG00000164054	SHISA5	1.21654e-199	0.418003	0.325	0.118	3.63355e-195
	ENSG00000258315	C17orf49	1.28156e-199	0.212519	0.116	0.019	3.82778e-195
	ENSG00000070501	POLB	2.36947e-199	0.269789	0.159	0.034	7.07713e-195
	ENSG00000142910	TINAGL1	2.66507e-199	0.226594	0.137	0.026	7.96003e-195
	ENSG00000277511	ENSG00000277511	3.19286e-199	0.09364	0.055	0.004	9.53643e-195
	ENSG00000160360	GPSM1	4.28609e-199	0.132644	0.056	0.004	1.28017e-194
	ENSG00000169116	PARM1	4.39425e-199	-0.944403	0.078	0.362	1.31248e-194
	ENSG00000204388	HSPA1B	4.42959e-199	1.22201	0.342	0.13	1.32303e-194
	ENSG00000260682	RN7SKP176	2.00199e-198	0.281423	0.044	0.002	5.97956e-194
	ENSG00000154146	NRGN	2.36056e-198	-0.855464	0.009	0.284	7.05051e-194
	ENSG00000130508	PXDN	2.37031e-198	0.101761	0.079	0.009	7.07965e-194
	ENSG00000174775	HRAS	3.6148e-198	0.416597	0.199	0.051	1.07967e-193
	ENSG00000183111	ARHGEF37	4.27646e-198	0.169085	0.092	0.012	1.27729e-193
	ENSG00000007866	TEAD3	1.96518e-197	0.274398	0.164	0.036	5.86961e-193
	ENSG00000198467	TPM2	2.29642e-197	0.196279	0.101	0.014	6.85896e-193
	ENSG00000171885	AQP4	2.95087e-197	-1.18906	0.034	0.315	8.81366e-193
	ENSG00000198286	CARD11	3.23992e-197	0.0893242	0.072	0.007	9.67701e-193
	ENSG00000172757	CFL1	4.6951e-197	0.840245	0.672	0.519	1.40233e-192
	ENSG00000170542	SERPINB9	1.58116e-196	0.132863	0.077	0.008	4.72262e-192
	ENSG00000244067	GSTA2	1.80413e-196	0.145204	0.082	0.009	5.38857e-192
	ENSG00000166278	C2	6.75123e-196	-0.82671	0.052	0.332	2.01646e-191
	ENSG00000171903	CYP4F11	7.34538e-196	0.0669233	0.056	0.004	2.19392e-191
	ENSG00000023902	PLEKHO1	1.41216e-195	0.172578	0.092	0.012	4.21784e-191
	ENSG00000089220	PEBP1	1.47048e-195	-1.09292	0.354	0.59	4.39202e-191
	ENSG00000185551	NR2F2	1.79168e-195	0.335874	0.201	0.052	5.35139e-191
	ENSG00000130985	UBA1	1.84528e-195	0.584336	0.348	0.133	5.51148e-191
	ENSG00000138162	TACC2	2.41009e-195	-1.08847	0.274	0.527	7.19846e-191
	ENSG00000116871	MAP7D1	2.84169e-195	0.335857	0.231	0.066	8.48755e-191
	ENSG00000175928	LRRN1	3.95391e-195	0.119824	0.078	0.008	1.18095e-190
	ENSG00000135318	NT5E	4.12173e-195	0.259127	0.134	0.026	1.23108e-190
	ENSG00000231566	LINC02595	4.61704e-195	0.0460127	0.04	0.001	1.37902e-190
	ENSG00000166401	SERPINB8	1.49778e-194	0.264864	0.146	0.03	4.47357e-190
	ENSG00000111726	CMAS	2.37004e-194	0.395067	0.239	0.071	7.07884e-190
	ENSG00000169035	KLK7	2.64956e-194	0.276644	0.026	0	7.91372e-190
	ENSG00000108771	DHX58	1.82417e-193	0.11993	0.114	0.018	5.44844e-189
	ENSG00000129277	ENSG00000129277	5.59822e-193	0.806517	0.087	0.011	1.67208e-188
	ENSG00000151689	INPP1	5.91525e-193	0.243877	0.183	0.044	1.76677e-188
	ENSG00000244509	APOBEC3C	1.09187e-192	0.278162	0.115	0.019	3.26121e-188
	ENSG00000196611	MMP1	2.14805e-192	0.0879695	0.029	0	6.4158e-188
	ENSG00000119541	VPS4B	2.67342e-192	0.634515	0.32	0.117	7.98498e-188
	ENSG00000141985	SH3GL1	3.7793e-192	0.385169	0.241	0.071	1.1288e-187
	ENSG00000133216	EPHB2	4.71017e-192	0.11404	0.058	0.004	1.40683e-187
	ENSG00000109861	CTSC	1.02105e-191	0.927358	0.437	0.219	3.04967e-187
	ENSG00000106077	ABHD11	1.02369e-191	0.551815	0.292	0.1	3.05755e-187
	ENSG00000186474	KLK12	1.16948e-191	0.109633	0.038	0.001	3.49299e-187
	ENSG00000283900	TPTEP2-CSNK1E	2.34599e-191	0.0585297	0.026	0	7.007e-187
	ENSG00000244405	ETV5	3.18003e-191	-1.01712	0.02	0.289	9.4981e-187
	ENSG00000004478	FKBP4	4.60944e-191	0.556809	0.299	0.105	1.37675e-186
	ENSG00000117475	BLZF1	5.16135e-191	0.24963	0.184	0.045	1.54159e-186
	ENSG00000119725	ZNF410	7.44103e-191	0.0822255	0.049	0.003	2.22249e-186
	ENSG00000198938	MT-CO3	7.61419e-191	0.901602	0.913	0.803	2.27421e-186
	ENSG00000168077	SCARA3	9.33866e-191	0.0621723	0.056	0.004	2.78927e-186
	ENSG00000104267	CA2	1.19435e-190	-0.878353	0.015	0.284	3.5673e-186
	ENSG00000166741	NNMT	4.72064e-190	-1.19059	0.017	0.288	1.40996e-185
	ENSG00000198242	RPL23A	5.37989e-190	-1.13032	0.719	0.739	1.60686e-185
	ENSG00000100401	RANGAP1	8.99535e-190	0.351802	0.173	0.041	2.68673e-185
	ENSG00000166396	SERPINB7	3.56542e-189	0.0684627	0.04	0.002	1.06492e-184
	ENSG00000166959	MS4A8	7.50125e-189	0.0894961	0.129	0.024	2.24047e-184
	ENSG00000158373	H2BC5	1.1155e-188	0.222038	0.118	0.021	3.33178e-184
	ENSG00000162909	CAPN2	1.28276e-188	0.926486	0.546	0.348	3.83134e-184
	ENSG00000283154	IQCJ-SCHIP1	1.62311e-188	0.0759222	0.025	0	4.84789e-184
	ENSG00000258175	LINC02300	2.00358e-188	0.0810556	0.031	0.001	5.9843e-184
	ENSG00000128591	FLNC	2.06471e-188	0.0930522	0.027	0	6.16687e-184
	ENSG00000165527	ARF6	2.80467e-188	0.835168	0.419	0.193	8.37699e-184
	ENSG00000204889	KRT40	2.91143e-188	0.0474434	0.026	0	8.69585e-184
	ENSG00000255154	HTD2	3.21691e-188	0.0481545	0.026	0	9.60826e-184
	ENSG00000099994	SUSD2	3.32242e-188	-0.98268	0.021	0.29	9.92339e-184
	ENSG00000130529	TRPM4	5.56421e-188	0.201232	0.144	0.029	1.66192e-183
	ENSG00000150527	MIA2	8.44063e-188	0.363247	0.237	0.07	2.52105e-183
	ENSG00000134046	MBD2	9.65033e-188	0.551167	0.277	0.092	2.88236e-183
	ENSG00000152601	MBNL1	2.32466e-187	-1.46594	0.277	0.526	6.94331e-183
	ENSG00000005238	FAM214B	2.97042e-187	0.135784	0.08	0.009	8.87204e-183
	ENSG00000188833	ENTPD8	7.21194e-187	0.0837609	0.034	0.001	2.15406e-182
	ENSG00000121691	CAT	1.20115e-186	-1.14068	0.106	0.375	3.58758e-182
	ENSG00000168899	VAMP5	1.48244e-186	0.175752	0.241	0.072	4.42775e-182
	ENSG00000169499	PLEKHA2	1.61588e-186	0.158415	0.139	0.028	4.8263e-182
	ENSG00000087074	PPP1R15A	3.64378e-186	1.7849	0.469	0.259	1.08832e-181
	ENSG00000162772	ATF3	1.94159e-185	1.52221	0.342	0.141	5.79916e-181
	ENSG00000005469	CROT	3.55131e-185	0.128768	0.11	0.018	1.0607e-180
	ENSG00000108242	CYP2C18	4.112e-185	0.0711835	0.048	0.003	1.22817e-180
	ENSG00000261740	BOLA2-SMG1P6	2.94545e-184	0.121152	0.142	0.029	8.79748e-180
	ENSG00000088826	SMOX	3.02037e-184	0.105791	0.049	0.003	9.02124e-180
	ENSG00000197747	S100A10	4.18468e-184	1.34949	0.754	0.665	1.24988e-179
	ENSG00000111199	TRPV4	8.12532e-184	0.0684102	0.06	0.005	2.42687e-179
	ENSG00000157873	TNFRSF14	2.02144e-183	0.247841	0.256	0.08	6.03764e-179
	ENSG00000149043	SYT8	2.39981e-183	0.338609	0.088	0.012	7.16775e-179
	ENSG00000137154	RPS6	9.71766e-183	-1.02352	0.779	0.793	2.90247e-178
	ENSG00000102172	SMS	1.29843e-182	0.85411	0.398	0.183	3.87816e-178
	ENSG00000234602	MCIDAS	1.37887e-182	0.0566561	0.026	0	4.11842e-178
	ENSG00000109787	KLF3	1.5177e-182	0.78427	0.359	0.15	4.53306e-178
	ENSG00000272636	DOC2B	2.09729e-182	0.0525905	0.032	0.001	6.26418e-178
	ENSG00000204261	PSMB8-AS1	2.83844e-182	0.16469	0.085	0.011	8.47785e-178
	ENSG00000175567	UCP2	3.37275e-182	0.522905	0.272	0.093	1.00737e-177
	ENSG00000023892	DEF6	4.52882e-182	0.142906	0.081	0.01	1.35267e-177
	ENSG00000116649	SRM	4.86609e-182	0.432581	0.208	0.059	1.4534e-177
	ENSG00000124406	ATP8A1	5.51321e-182	-1.10482	0.035	0.295	1.64669e-177
	ENSG00000114770	ABCC5	6.24064e-182	0.1647	0.137	0.028	1.86396e-177
	ENSG00000008517	IL32	9.6148e-182	1.08118	0.269	0.092	2.87175e-177
	ENSG00000198563	DDX39B	1.66488e-181	0.297048	0.136	0.028	4.97266e-177
	ENSG00000159788	RGS12	2.15534e-181	0.117369	0.15	0.033	6.43758e-177
	ENSG00000189366	ALG1L	2.80689e-181	0.117619	0.052	0.004	8.38363e-177
	ENSG00000125753	VASP	3.20635e-181	0.365067	0.267	0.088	9.57671e-177
	ENSG00000002834	LASP1	5.53764e-181	0.45542	0.276	0.093	1.65398e-176
	ENSG00000121060	TRIM25	2.69036e-180	0.384552	0.237	0.072	8.03557e-176
	ENSG00000140406	TLNRD1	3.35837e-180	0.281951	0.183	0.047	1.00308e-175
	ENSG00000120063	GNA13	3.42746e-180	0.276439	0.173	0.042	1.02371e-175
	ENSG00000285128	ENSG00000285128	4.20888e-180	0.0326865	0.023	0	1.25711e-175
	ENSG00000196843	ARID5A	4.86026e-180	0.177002	0.11	0.018	1.45166e-175
	ENSG00000188820	CALHM6	6.84632e-180	0.154199	0.05	0.003	2.04486e-175
	ENSG00000135148	TRAFD1	8.31235e-180	0.230887	0.197	0.053	2.48273e-175
	ENSG00000167461	RAB8A	8.72793e-180	0.391342	0.271	0.09	2.60686e-175
	ENSG00000139722	VPS37B	2.53169e-179	0.752776	0.378	0.161	7.56164e-175
	ENSG00000148341	SH3GLB2	2.87698e-179	0.353075	0.239	0.074	8.59295e-175
	ENSG00000125733	TRIP10	4.2231e-179	0.58186	0.23	0.07	1.26135e-174
	ENSG00000142657	PGD	6.05091e-179	0.726646	0.361	0.151	1.80728e-174
	ENSG00000108179	PPIF	9.57607e-179	0.451599	0.197	0.054	2.86018e-174
	ENSG00000125534	PPDPF	2.64538e-178	0.950343	0.761	0.668	7.90122e-174
	ENSG00000158470	B4GALT5	3.86538e-178	0.728489	0.366	0.158	1.15451e-173
	ENSG00000076604	TRAF4	6.34905e-178	0.605971	0.342	0.138	1.89633e-173
	ENSG00000115525	ST3GAL5	9.51902e-178	-0.883161	0.04	0.301	2.84314e-173
	ENSG00000248890	HHIP-AS1	1.39369e-177	-0.722211	0.008	0.258	4.16268e-173
	ENSG00000273143	ENSG00000273143	4.15516e-177	0.0779588	0.037	0.001	1.24106e-172
	ENSG00000223783	LINC01983	1.32773e-176	0.0714719	0.028	0	3.96565e-172
	ENSG00000051620	HEBP2	1.49583e-176	1.09154	0.449	0.234	4.46775e-172
	ENSG00000183971	NPW	5.80852e-176	0.159978	0.042	0.002	1.73489e-171
	ENSG00000204103	MAFB	7.57031e-176	0.989321	0.178	0.047	2.2611e-171
	ENSG00000104973	MED25	8.55138e-176	0.215343	0.186	0.048	2.55413e-171
	ENSG00000144724	PTPRG	8.88219e-176	-1.4767	0.044	0.299	2.65293e-171
	ENSG00000153823	PID1	8.96034e-176	-1.26187	0.05	0.307	2.67627e-171
	ENSG00000136720	HS6ST1	1.5786e-175	0.18927	0.103	0.017	4.71496e-171
	ENSG00000102572	STK24	2.42467e-175	0.544098	0.336	0.131	7.242e-171
	ENSG00000183421	RIPK4	2.50364e-175	0.187221	0.118	0.022	7.47787e-171
	ENSG00000135916	ITM2C	3.62903e-175	0.206285	0.103	0.017	1.08392e-170
	ENSG00000166949	SMAD3	1.03522e-174	0.336277	0.252	0.081	3.092e-170
	ENSG00000261092	LINC02178	4.66083e-174	0.0458353	0.022	0	1.3921e-169
	ENSG00000236028	ENSG00000236028	4.66083e-174	0.0520327	0.022	0	1.3921e-169
	ENSG00000140511	HAPLN3	1.33787e-173	0.0853824	0.061	0.006	3.99596e-169
	ENSG00000206053	JPT2	1.41432e-173	0.315247	0.239	0.074	4.2243e-169
	ENSG00000183684	ALYREF	1.41879e-173	0.213245	0.116	0.021	4.23765e-169
	ENSG00000215271	HOMEZ	1.88447e-173	0.182662	0.129	0.026	5.62852e-169
	ENSG00000156675	RAB11FIP1	3.1112e-173	1.1439	0.547	0.342	9.29253e-169
	ENSG00000268621	IGFL2-AS1	3.31719e-173	0.139355	0.024	0	9.90779e-169
	ENSG00000136352	NKX2-1	3.53571e-173	-1.09692	0.143	0.403	1.05605e-168
	ENSG00000165548	TMEM63C	4.44564e-173	0.0449409	0.027	0	1.32782e-168
	ENSG00000145014	TMEM44	8.25502e-173	0.0932029	0.074	0.009	2.46561e-168
	ENSG00000185262	UBALD2	1.03149e-172	0.535907	0.26	0.088	3.08086e-168
	ENSG00000285230	RALY-AS1	1.43202e-172	0.0644767	0.027	0	4.27717e-168
	ENSG00000116663	FBXO6	1.73523e-172	0.207355	0.165	0.04	5.18277e-168
	ENSG00000189376	C8orf76	9.05064e-172	0.18487	0.133	0.027	2.70324e-167
	ENSG00000124575	H1-3	1.09671e-171	0.239336	0.047	0.003	3.27566e-167
	ENSG00000168439	STIP1	3.67474e-171	0.456504	0.272	0.094	1.09757e-166
	ENSG00000188761	BCL2L15	3.82279e-171	0.12434	0.071	0.008	1.14179e-166
	ENSG00000156860	FBRS	4.60589e-171	0.295475	0.189	0.051	1.37569e-166
	ENSG00000173467	AGR3	7.65009e-171	-1.30501	0.237	0.51	2.28493e-166
	ENSG00000186847	KRT14	1.47815e-170	0.497042	0.042	0.002	4.41495e-166
	ENSG00000277224	H2BC7	1.76246e-170	0.0702938	0.024	0	5.26412e-166
	ENSG00000138083	SIX3	2.43852e-170	0.256197	0.024	0	7.28338e-166
	ENSG00000242265	PEG10	2.51649e-170	-1.16911	0.066	0.33	7.51625e-166
	ENSG00000078295	ADCY2	2.97788e-170	0.125235	0.079	0.01	8.89433e-166
	ENSG00000267796	LIN37	3.96368e-170	0.108035	0.042	0.002	1.18387e-165
	ENSG00000092964	DPYSL2	4.70831e-170	-0.951782	0.049	0.307	1.40628e-165
	ENSG00000115091	ACTR3	7.01177e-170	0.688807	0.42	0.199	2.09427e-165
	ENSG00000146477	SLC22A3	8.09731e-170	-0.904521	0.008	0.25	2.4185e-165
	ENSG00000239305	RNF103	1.87634e-169	0.321533	0.141	0.031	5.60425e-165
	ENSG00000141579	ZNF750	2.00556e-169	0.153478	0.119	0.023	5.99019e-165
	ENSG00000189120	SP6	3.52803e-169	0.0536472	0.026	0	1.05375e-164
	ENSG00000072201	LNX1	5.31908e-169	0.270044	0.105	0.018	1.5887e-164
	ENSG00000213145	CRIP1	5.51926e-169	-0.00937936	0.236	0.073	1.64849e-164
	ENSG00000104892	KLC3	7.01326e-169	0.126096	0.058	0.005	2.09472e-164
	ENSG00000262097	LINC02185	7.89796e-169	0.222186	0.072	0.008	2.35896e-164
	ENSG00000152128	TMEM163	9.08499e-169	-1.04336	0.009	0.25	2.7135e-164
	ENSG00000278828	H3C10	9.69572e-169	0.194824	0.038	0.002	2.89592e-164
	ENSG00000071575	TRIB2	1.38815e-168	0.221974	0.11	0.02	4.14614e-164
	ENSG00000123119	NECAB1	1.46028e-168	-0.792892	0.005	0.244	4.36157e-164
	ENSG00000149485	FADS1	2.06321e-168	-0.71777	0.019	0.264	6.16239e-164
	ENSG00000204387	SNHG32	2.34134e-168	-1.04662	0.147	0.401	6.99311e-164
	ENSG00000106771	TMEM245	3.06559e-168	-0.885645	0.129	0.378	9.15632e-164
	ENSG00000128394	APOBEC3F	5.24209e-168	0.0922863	0.056	0.005	1.56571e-163
	ENSG00000068796	KIF2A	5.74452e-168	0.358944	0.187	0.051	1.71577e-163
	ENSG00000103222	ABCC1	7.41647e-168	0.106787	0.156	0.037	2.21515e-163
	ENSG00000135378	PRRG4	1.3873e-167	0.700193	0.301	0.115	4.14359e-163
	ENSG00000163221	S100A12	1.45877e-167	0.557234	0.07	0.008	4.35705e-163
	ENSG00000122432	SPATA1	2.18942e-167	0.0958834	0.022	0	6.53936e-163
	ENSG00000166337	TAF10	3.07574e-167	0.435805	0.255	0.086	9.18661e-163
	ENSG00000163463	KRTCAP2	3.90901e-167	0.843597	0.457	0.246	1.16754e-162
	ENSG00000138801	PAPSS1	4.53206e-167	0.160647	0.23	0.071	1.35363e-162
	ENSG00000129682	FGF13	5.71731e-167	0.0834659	0.061	0.006	1.70765e-162
	ENSG00000162413	KLHL21	1.4876e-166	0.360817	0.168	0.043	4.44318e-162
	ENSG00000160439	RDH13	2.0347e-166	0.311972	0.179	0.048	6.07724e-162
	ENSG00000073792	IGF2BP2	2.34757e-166	0.398349	0.228	0.071	7.01173e-162
	ENSG00000159363	ATP13A2	3.13286e-166	0.204212	0.174	0.045	9.35723e-162
	ENSG00000071967	CYBRD1	3.33717e-166	-0.913431	0.069	0.317	9.96745e-162
	ENSG00000167513	CDT1	5.1639e-166	0.144192	0.038	0.002	1.54235e-161
	ENSG00000087495	PHACTR3	6.71909e-166	0.123572	0.076	0.01	2.00686e-161
	ENSG00000133134	BEX2	6.72321e-166	-0.813785	0.105	0.361	2.00809e-161
	ENSG00000125995	ROMO1	9.04453e-166	0.936991	0.571	0.376	2.70142e-161
	ENSG00000198951	NAGA	2.27107e-165	0.155766	0.116	0.022	6.78322e-161
	ENSG00000100417	PMM1	2.99063e-165	-0.916743	0.102	0.354	8.9324e-161
	ENSG00000160710	ADAR	3.38496e-165	0.637513	0.398	0.185	1.01102e-160
	ENSG00000171219	CDC42BPG	3.66513e-165	0.182558	0.08	0.011	1.0947e-160
	ENSG00000175445	LPL	4.67185e-165	-0.78325	0.007	0.245	1.39539e-160
	ENSG00000105810	CDK6	5.86981e-165	0.239966	0.173	0.045	1.7532e-160
	ENSG00000168743	NPNT	1.12338e-164	-0.953961	0.061	0.31	3.3553e-160
	ENSG00000153093	ACOXL	1.13707e-164	-1.56713	0.007	0.242	3.39621e-160
	ENSG00000086205	FOLH1	1.15706e-164	0.0508518	0.03	0.001	3.45591e-160
	ENSG00000081189	MEF2C	2.86782e-164	-1.03389	0.04	0.286	8.56562e-160
	ENSG00000236740	ENSG00000236740	3.62248e-164	0.0483942	0.023	0	1.08196e-159
	ENSG00000087087	SRRT	1.04214e-163	0.267261	0.188	0.052	3.11265e-159
	ENSG00000077585	GPR137B	1.05801e-163	0.112545	0.087	0.013	3.16006e-159
	ENSG00000175166	PSMD2	1.46694e-163	0.517678	0.272	0.097	4.38145e-159
	ENSG00000116212	LRRC42	1.82994e-163	0.216714	0.151	0.036	5.46568e-159
	ENSG00000173267	SNCG	2.88065e-163	0.249213	0.061	0.006	8.60392e-159
	ENSG00000071051	NCK2	3.07236e-163	0.255283	0.15	0.035	9.17651e-159
	ENSG00000180353	HCLS1	4.52613e-163	0.260381	0.108	0.02	1.35186e-158
	ENSG00000104881	PPP1R13L	8.27878e-163	0.277516	0.188	0.052	2.47271e-158
	ENSG00000105767	CADM4	1.28459e-162	0.0718514	0.078	0.01	3.8368e-158
	ENSG00000135185	TMEM243	1.58993e-162	-0.991147	0.141	0.385	4.74881e-158
	ENSG00000110172	CHORDC1	1.79595e-162	0.500775	0.196	0.057	5.36416e-158
	ENSG00000181019	NQO1	2.08108e-162	0.484149	0.231	0.076	6.21578e-158
	ENSG00000197989	SNHG12	2.93595e-162	1.18952	0.321	0.13	8.76911e-158
	ENSG00000188486	H2AX	3.64227e-162	0.44071	0.168	0.044	1.08787e-157
	ENSG00000129667	RHBDF2	3.93021e-162	0.149103	0.115	0.022	1.17387e-157
	ENSG00000283907	ENSG00000283907	5.70138e-162	0.131804	0.021	0	1.70289e-157
	ENSG00000203907	OOEP	6.05178e-162	-2.62189	0.003	0.234	1.80755e-157
	ENSG00000150593	PDCD4	7.61078e-162	0.400689	0.223	0.07	2.27319e-157
	ENSG00000132002	DNAJB1	1.19452e-161	1.50793	0.414	0.203	3.56781e-157
	ENSG00000126391	FRMD8	1.71782e-161	0.204559	0.144	0.033	5.13079e-157
	ENSG00000146376	ARHGAP18	2.00289e-161	0.367138	0.247	0.083	5.98223e-157
	ENSG00000145103	ILDR1	2.43508e-161	0.141582	0.106	0.019	7.27311e-157
	ENSG00000229807	XIST	2.71435e-161	-1.1829	0.135	0.387	8.10721e-157
	ENSG00000070081	NUCB2	2.8233e-161	0.924323	0.378	0.182	8.43262e-157
	ENSG00000111145	ELK3	3.07866e-161	0.251729	0.162	0.041	9.19536e-157
	ENSG00000233237	LINC00472	3.99958e-161	0.224086	0.075	0.01	1.19459e-156
	ENSG00000225383	SFTA1P	6.64896e-161	-0.951054	0.075	0.338	1.98591e-156
	ENSG00000115221	ITGB6	1.02455e-160	-0.907061	0.138	0.389	3.06012e-156
	ENSG00000103381	CPPED1	1.29691e-160	0.193705	0.153	0.037	3.87362e-156
	ENSG00000105519	CAPS	1.71639e-160	0.160828	0.243	0.079	5.12652e-156
	ENSG00000175611	LINC00476	2.06977e-160	0.0485018	0.028	0.001	6.182e-156
	ENSG00000168564	CDKN2AIP	3.35466e-160	0.503137	0.169	0.045	1.00197e-155
	ENSG00000102780	DGKH	5.59552e-160	0.137706	0.157	0.039	1.67127e-155
	ENSG00000085276	MECOM	6.33164e-160	-2.37374	0.208	0.429	1.89113e-155
	ENSG00000271503	CCL5	7.07527e-160	0.587721	0.054	0.005	2.11324e-155
	ENSG00000122643	NT5C3A	1.44152e-159	0.503412	0.284	0.107	4.30553e-155
	ENSG00000091844	RGS17	1.57364e-159	0.0713699	0.054	0.005	4.70014e-155
	ENSG00000213689	TREX1	1.60909e-159	0.109095	0.079	0.011	4.80604e-155
	ENSG00000101811	CSTF2	2.28586e-159	0.0999518	0.075	0.01	6.8274e-155
	ENSG00000112137	PHACTR1	2.33001e-159	-1.34999	0.038	0.28	6.95927e-155
	ENSG00000204604	ZNF468	2.5322e-159	0.159459	0.093	0.015	7.56319e-155
	ENSG00000026297	RNASET2	3.30196e-159	0.403776	0.194	0.056	9.8623e-155
	ENSG00000125868	DSTN	5.12936e-159	-0.929552	0.585	0.708	1.53204e-154
	ENSG00000117407	ARTN	1.23647e-158	0.053179	0.031	0.001	3.69308e-154
	ENSG00000156968	MPV17L	1.25149e-158	0.116834	0.038	0.002	3.73795e-154
	ENSG00000112763	BTN2A1	2.94826e-158	0.152595	0.135	0.03	8.80585e-154
	ENSG00000186230	ZNF749	8.57272e-158	0.131674	0.058	0.006	2.5605e-153
	ENSG00000130827	PLXNA3	1.23401e-157	0.17816	0.108	0.02	3.68575e-153
	ENSG00000164749	HNF4G	1.6467e-157	0.0889309	0.046	0.003	4.91835e-153
	ENSG00000131016	AKAP12	1.7917e-157	0.32108	0.073	0.01	5.35145e-153
	ENSG00000014216	CAPN1	2.06793e-157	0.501849	0.362	0.157	6.1765e-153
	ENSG00000164691	TAGAP	3.3247e-157	0.105969	0.054	0.005	9.93021e-153
	ENSG00000172031	EPHX4	3.80905e-157	0.0173757	0.033	0.001	1.13769e-152
	ENSG00000129226	CD68	4.28504e-157	0.322783	0.256	0.089	1.27986e-152
	ENSG00000275216	ENSG00000275216	4.36214e-157	0.138056	0.041	0.002	1.30288e-152
	ENSG00000177600	RPLP2	6.37535e-157	-0.936465	0.788	0.781	1.90419e-152
	ENSG00000268812	ENSG00000268812	9.04495e-157	0.0783325	0.034	0.001	2.70155e-152
	ENSG00000125538	IL1B	1.14802e-156	0.465872	0.062	0.007	3.42889e-152
	ENSG00000120217	CD274	1.22853e-156	0.224235	0.102	0.018	3.66936e-152
	ENSG00000021355	SERPINB1	1.30198e-156	1.05574	0.502	0.303	3.88874e-152
	ENSG00000120963	ZNF706	1.88627e-156	0.546119	0.435	0.221	5.63391e-152
	ENSG00000052802	MSMO1	1.89e-156	-0.966279	0.202	0.443	5.64504e-152
	ENSG00000165280	VCP	2.55541e-156	0.565918	0.409	0.194	7.63249e-152
	ENSG00000241839	PLEKHO2	5.26403e-156	0.171431	0.055	0.005	1.57226e-151
	ENSG00000110002	VWA5A	1.10016e-155	0.169196	0.141	0.033	3.28596e-151
	ENSG00000173218	VANGL1	1.60931e-155	0.116179	0.094	0.016	4.8067e-151
	ENSG00000178363	CALML3	2.62491e-155	0.160729	0.021	0	7.8401e-151
	ENSG00000173762	CD7	5.31102e-155	0.190216	0.058	0.006	1.5863e-150
	ENSG00000164828	SUN1	7.06776e-155	0.574724	0.312	0.127	2.111e-150
	ENSG00000187239	FNBP1	8.30211e-155	0.199782	0.174	0.047	2.47967e-150
	ENSG00000131469	RPL27	1.44626e-154	-1.03529	0.649	0.691	4.31968e-150
	ENSG00000258844	ENSG00000258844	2.77574e-154	-0.755164	0	0.221	8.29057e-150
	ENSG00000197714	ZNF460	2.94521e-154	0.165231	0.074	0.01	8.79674e-150
	ENSG00000108518	PFN1	3.01096e-154	0.812603	0.701	0.591	8.99313e-150
	ENSG00000187479	C11orf96	3.23185e-154	-0.814189	0.023	0.256	9.65288e-150
	ENSG00000114861	FOXP1	3.41675e-154	-1.40209	0.256	0.48	1.02051e-149
	ENSG00000177459	ERICH5	3.86321e-154	0.0516704	0.049	0.004	1.15386e-149
	ENSG00000105193	RPS16	6.27965e-154	-1.02411	0.758	0.759	1.87561e-149
	ENSG00000122481	RWDD3	7.93853e-154	0.0935408	0.055	0.005	2.37108e-149
	ENSG00000176903	PNMA1	8.64011e-154	0.145869	0.077	0.011	2.58063e-149
	ENSG00000158292	GPR153	1.28087e-153	0.0742773	0.049	0.004	3.82571e-149
	ENSG00000118680	MYL12B	2.60211e-153	0.697572	0.722	0.609	7.77197e-149
	ENSG00000135218	CD36	2.71504e-153	-0.991802	0.032	0.266	8.10928e-149
	ENSG00000142197	DOP1B	3.97454e-153	0.183442	0.133	0.03	1.18711e-148
	ENSG00000142961	MOB3C	4.05875e-153	0.0962347	0.087	0.014	1.21227e-148
	ENSG00000186174	BCL9L	1.2461e-152	0.446733	0.206	0.064	3.72185e-148
	ENSG00000198034	RPS4X	1.48686e-152	-0.879442	0.743	0.791	4.44094e-148
	ENSG00000197324	LRP10	1.75654e-152	0.729526	0.409	0.204	5.24642e-148
	ENSG00000160741	CRTC2	1.7811e-152	0.232702	0.127	0.028	5.31979e-148
	ENSG00000137752	CASP1	2.19864e-152	0.119261	0.151	0.037	6.56691e-148
	ENSG00000167034	NKX3-1	2.24213e-152	0.197888	0.066	0.008	6.69679e-148
	ENSG00000108469	RECQL5	3.42324e-152	0.215421	0.116	0.024	1.02245e-147
	ENSG00000198060	MARCHF5	3.53301e-152	0.429373	0.264	0.095	1.05524e-147
	ENSG00000168488	ATXN2L	5.34605e-152	0.399771	0.243	0.083	1.59676e-147
	ENSG00000152778	IFIT5	1.2449e-151	0.268569	0.209	0.065	3.71827e-147
	ENSG00000265354	TIMM23	1.33457e-151	0.272348	0.167	0.045	3.9861e-147
	ENSG00000007080	CCDC124	1.62183e-151	0.46914	0.314	0.126	4.84409e-147
	ENSG00000170684	ZNF296	1.84093e-151	0.192155	0.057	0.006	5.49849e-147
	ENSG00000151150	ANK3	4.52552e-151	-1.77798	0.154	0.387	1.35168e-146
	ENSG00000221890	NPTXR	4.61459e-151	0.0553133	0.036	0.002	1.37828e-146
	ENSG00000196628	TCF4	4.68121e-151	-0.0460602	0.182	0.051	1.39818e-146
	ENSG00000168071	CCDC88B	5.40075e-151	0.244246	0.106	0.02	1.61309e-146
	ENSG00000167173	C15orf39	6.25685e-151	0.246096	0.135	0.031	1.8688e-146
	ENSG00000172432	GTPBP2	1.59713e-150	0.231489	0.149	0.037	4.7703e-146
	ENSG00000257084	MIR200CHG	1.61762e-150	0.434003	0.195	0.059	4.8315e-146
	ENSG00000158286	RNF207	1.84523e-150	0.126832	0.09	0.015	5.51133e-146
	ENSG00000182952	HMGN4	1.88018e-150	0.14547	0.101	0.019	5.61571e-146
	ENSG00000204256	BRD2	2.28917e-150	1.00251	0.434	0.223	6.8373e-146
	ENSG00000282012	ENSG00000282012	3.07305e-150	-0.632853	0	0.215	9.17858e-146
	ENSG00000116701	NCF2	3.44723e-150	0.31586	0.121	0.026	1.02962e-145
	ENSG00000233429	HOTAIRM1	3.77086e-150	0.240981	0.057	0.006	1.12628e-145
	ENSG00000203485	INF2	5.60982e-150	0.221066	0.159	0.042	1.67554e-145
	ENSG00000155130	ENSG00000155130	7.12087e-150	0.524356	0.07	0.009	2.12686e-145
	ENSG00000085552	IGSF9	9.18476e-150	0.0519255	0.031	0.001	2.7433e-145
	ENSG00000088833	NSFL1C	1.00725e-149	0.26248	0.271	0.099	3.00844e-145
	ENSG00000105289	TJP3	1.02769e-149	0.430551	0.233	0.078	3.0695e-145
	ENSG00000067066	SP100	1.28667e-149	0.384986	0.357	0.156	3.84304e-145
	ENSG00000178951	ZBTB7A	1.30154e-149	0.528165	0.288	0.111	3.88744e-145
	ENSG00000258947	TUBB3	1.60665e-149	0.074668	0.019	0	4.79875e-145
	ENSG00000100345	MYH9	1.79127e-149	0.668071	0.422	0.213	5.35017e-145
	ENSG00000167766	ZNF83	1.97617e-149	0.240974	0.215	0.068	5.90242e-145
	ENSG00000143549	TPM3	2.2628e-149	0.822682	0.472	0.269	6.75852e-145
	ENSG00000111229	ARPC3	2.82363e-149	0.710585	0.596	0.437	8.43362e-145
	ENSG00000198561	CTNND1	3.09315e-149	0.555908	0.389	0.184	9.23863e-145
	ENSG00000257594	GALNT4	3.35531e-149	0.0429508	0.021	0	1.00217e-144
	ENSG00000086065	CHMP5	4.27238e-149	0.561802	0.44	0.23	1.27607e-144
	ENSG00000163568	AIM2	5.26306e-149	0.0578795	0.033	0.001	1.57197e-144
	ENSG00000100241	SBF1	6.20613e-149	0.241216	0.152	0.038	1.85365e-144
	ENSG00000167880	EVPL	7.41971e-149	0.257027	0.173	0.048	2.21612e-144
	ENSG00000111879	FAM184A	7.42439e-149	-0.883748	0.024	0.249	2.21752e-144
	ENSG00000128487	SPECC1	1.72328e-148	0.526495	0.158	0.042	5.14709e-144
	ENSG00000176046	NUPR1	2.1448e-148	-0.56574	0.366	0.624	6.4061e-144
	ENSG00000139679	LPAR6	3.34356e-148	0.00555567	0.115	0.023	9.98655e-144
	ENSG00000143126	CELSR2	6.76737e-148	0.115644	0.088	0.014	2.02128e-143
	ENSG00000130038	CRACR2A	1.16213e-147	0.0716444	0.044	0.003	3.47106e-143
	ENSG00000135842	NIBAN1	1.22115e-147	0.413368	0.224	0.075	3.64732e-143
	ENSG00000135828	RNASEL	1.36321e-147	0.156663	0.096	0.017	4.07163e-143
	ENSG00000241322	CDRT1	1.70805e-147	0.0634803	0.031	0.001	5.10161e-143
	ENSG00000184226	PCDH9	1.84043e-147	-0.87007	0.011	0.229	5.49698e-143
	ENSG00000166507	NDST2	2.1059e-147	0.0922253	0.049	0.004	6.2899e-143
	ENSG00000180389	ATP5F1EP2	2.325e-147	-1.39357	0.023	0.243	6.94431e-143
	ENSG00000185222	TCEAL9	4.98046e-147	-0.894353	0.18	0.414	1.48756e-142
	ENSG00000101421	CHMP4B	6.06638e-147	0.855521	0.483	0.291	1.81191e-142
	ENSG00000168398	BDKRB2	1.00983e-146	0.0898891	0.049	0.004	3.01617e-142
	ENSG00000118407	FILIP1	1.97726e-146	-0.897319	0.024	0.245	5.90568e-142
	ENSG00000271857	ENSG00000271857	2.68825e-146	0.0462213	0.026	0.001	8.02925e-142
	ENSG00000136026	CKAP4	2.72409e-146	0.470347	0.286	0.112	8.13631e-142
	ENSG00000086159	AQP6	4.06104e-146	0.04013	0.02	0	1.21295e-141
	ENSG00000154642	C21orf91	6.54691e-146	0.206587	0.111	0.023	1.95543e-141
	ENSG00000160213	CSTB	7.78253e-146	0.770613	0.773	0.662	2.32449e-141
	ENSG00000156599	ZDHHC5	8.68983e-146	0.269731	0.194	0.059	2.59548e-141
	ENSG00000163964	PIGX	1.1361e-145	0.329493	0.19	0.057	3.39331e-141
	ENSG00000090530	P3H2	1.1658e-145	-1.28373	0.051	0.279	3.482e-141
	ENSG00000136155	SCEL	3.35953e-145	1.11822	0.249	0.092	1.00342e-140
	ENSG00000058799	YIPF1	5.33207e-145	0.16123	0.159	0.042	1.59258e-140
	ENSG00000105974	CAV1	5.65266e-145	-1.74262	0.106	0.35	1.68834e-140
	ENSG00000197837	H4-16	5.8768e-145	0.259101	0.047	0.004	1.75528e-140
	ENSG00000173020	GRK2	1.55458e-144	0.222111	0.18	0.052	4.64323e-140
	ENSG00000196683	TOMM7	1.7747e-144	-1.03821	0.494	0.629	5.30068e-140
	ENSG00000101084	RAB5IF	1.78209e-144	0.707821	0.439	0.239	5.32273e-140
	ENSG00000170786	SDR16C5	3.72789e-144	-0.892755	0.253	0.471	1.11345e-139
	ENSG00000127511	SIN3B	3.73902e-144	0.191092	0.153	0.04	1.11677e-139
	ENSG00000243989	ACY1	7.10923e-144	0.0627937	0.061	0.007	2.12338e-139
	ENSG00000071242	RPS6KA2	7.469e-144	-0.769598	0.089	0.317	2.23084e-139
	ENSG00000284948	ENSG00000284948	7.67177e-144	0.315211	0.018	0	2.2914e-139
	ENSG00000095596	CYP26A1	7.67177e-144	0.0741538	0.018	0	2.2914e-139
	ENSG00000118181	RPS25	7.86251e-144	-0.862544	0.728	0.747	2.34838e-139
	ENSG00000221923	ZNF880	9.70008e-144	0.05733	0.061	0.007	2.89722e-139
	ENSG00000168952	STXBP6	9.9095e-144	0.0111733	0.14	0.034	2.95977e-139
	ENSG00000143416	SELENBP1	1.17951e-143	-1.08123	0.267	0.498	3.52297e-139
	ENSG00000132819	RBM38	1.22277e-143	0.206528	0.098	0.018	3.65217e-139
	ENSG00000164099	PRSS12	1.25986e-143	0.110388	0.073	0.01	3.76295e-139
	ENSG00000107242	PIP5K1B	1.80611e-143	-0.894797	0.057	0.281	5.39449e-139
	ENSG00000168453	HR	2.34115e-143	0.0529985	0.021	0	6.99254e-139
	ENSG00000100453	GZMB	3.6774e-143	0.628456	0.063	0.008	1.09837e-138
	ENSG00000176485	PLAAT3	4.02651e-143	-0.894414	0.216	0.433	1.20264e-138
	ENSG00000136682	CBWD2	4.1928e-143	0.194224	0.186	0.055	1.25231e-138
	ENSG00000198121	LPAR1	4.54255e-143	0.0794443	0.076	0.011	1.35677e-138
	ENSG00000164659	ELAPOR2	8.16709e-143	-0.665191	0.015	0.228	2.43935e-138
	ENSG00000165071	TMEM71	9.4748e-143	0.0410123	0.042	0.003	2.82993e-138
	ENSG00000117691	NENF	2.50528e-142	0.433028	0.389	0.187	7.48277e-138
	ENSG00000105699	LSR	2.75905e-142	0.622316	0.384	0.188	8.24073e-138
	ENSG00000230989	HSBP1	3.81885e-142	0.616666	0.555	0.382	1.14061e-137
	ENSG00000168907	PLA2G4F	5.26257e-142	-0.610088	0.01	0.221	1.57182e-137
	ENSG00000139192	TAPBPL	6.37009e-142	0.130541	0.152	0.04	1.90262e-137
	ENSG00000116990	MYCL	6.41648e-142	0.180593	0.063	0.008	1.91647e-137
	ENSG00000023445	BIRC3	6.56666e-142	0.836981	0.257	0.097	1.96133e-137
	ENSG00000138035	PNPT1	1.01994e-141	0.261408	0.196	0.061	3.04636e-137
	ENSG00000115648	MLPH	1.14189e-141	-0.804951	0.299	0.518	3.41061e-137
	ENSG00000104549	SQLE	2.08214e-141	-0.808774	0.133	0.365	6.21894e-137
	ENSG00000142606	MMEL1	2.74982e-141	0.0626038	0.038	0.002	8.21317e-137
	ENSG00000135047	CTSL	5.53458e-141	1.36698	0.271	0.11	1.65307e-136
	ENSG00000153214	TMEM87B	1.06025e-140	0.306164	0.22	0.073	3.16676e-136
	ENSG00000198517	MAFK	1.1198e-140	0.37235	0.228	0.079	3.3446e-136
	ENSG00000128268	MGAT3	1.13307e-140	0.0119875	0.059	0.007	3.38424e-136
	ENSG00000165637	VDAC2	1.35509e-140	0.87054	0.487	0.303	4.04739e-136
	ENSG00000224578	HNRNPA1P48	1.44462e-140	0.0610003	0.026	0.001	4.31478e-136
	ENSG00000284292	ENSG00000284292	1.8279e-140	0.0404214	0.018	0	5.45959e-136
	ENSG00000187889	FYB2	4.09783e-140	0.0426545	0.078	0.012	1.22394e-135
	ENSG00000137877	SPTBN5	5.82797e-140	0.0416498	0.034	0.002	1.7407e-135
	ENSG00000091138	SLC26A3	7.77254e-140	-2.11914	0	0.203	2.3215e-135
	ENSG00000130402	ACTN4	7.95156e-140	0.947978	0.518	0.34	2.37497e-135
	ENSG00000096384	HSP90AB1	9.0262e-140	1.07041	0.669	0.521	2.69594e-135
	ENSG00000167543	TP53I13	9.9419e-140	0.240538	0.162	0.045	2.96945e-135
	ENSG00000109189	USP46	1.68458e-139	0.2194	0.133	0.032	5.0315e-135
	ENSG00000082781	ITGB5	2.19772e-139	0.145299	0.125	0.029	6.56414e-135
	ENSG00000136153	LMO7	2.30069e-139	1.15057	0.618	0.484	6.87171e-135
	ENSG00000187838	PLSCR3	2.37596e-139	0.0400685	0.03	0.001	7.0965e-135
	ENSG00000139083	ETV6	3.48286e-139	0.167056	0.283	0.106	1.04026e-134
	ENSG00000235863	B3GALT4	4.60525e-139	0.092891	0.12	0.027	1.37549e-134
	ENSG00000132329	RAMP1	5.02888e-139	0.224141	0.066	0.009	1.50202e-134
	ENSG00000148655	LRMDA	6.60788e-139	-1.26133	0.037	0.252	1.97364e-134
	ENSG00000283930	ENSG00000283930	8.21246e-139	0.0478736	0.023	0	2.4529e-134
	ENSG00000115361	ACADL	9.33384e-139	-0.816372	0.01	0.216	2.78783e-134
	ENSG00000163823	CCR1	1.15898e-138	0.224562	0.054	0.006	3.46164e-134
	ENSG00000092098	RNF31	1.26098e-138	0.0366324	0.033	0.002	3.7663e-134
	ENSG00000141543	EIF4A3	1.53836e-138	0.467544	0.251	0.093	4.59478e-134
	ENSG00000215788	TNFRSF25	1.66232e-138	0.0815634	0.059	0.007	4.96501e-134
	ENSG00000161202	DVL3	3.65222e-138	0.289355	0.178	0.053	1.09085e-133
	ENSG00000142534	RPS11	5.1885e-138	-0.858635	0.672	0.722	1.5497e-133
	ENSG00000050327	ARHGEF5	5.71405e-138	0.252918	0.181	0.054	1.70667e-133
	ENSG00000285253	ENSG00000285253	8.45954e-138	0.0480234	0.017	0	2.5267e-133
	ENSG00000126549	STATH	8.45954e-138	0.937964	0.017	0	2.5267e-133
	ENSG00000149021	SCGB1A1	1.41393e-137	1.57875	0.566	0.359	4.22311e-133
	ENSG00000120694	HSPH1	1.70736e-137	1.02189	0.364	0.171	5.09954e-133
	ENSG00000167755	KLK6	2.10152e-137	0.130883	0.02	0	6.27682e-133
	ENSG00000196859	KRT39	2.2334e-137	0.0234146	0.02	0	6.67071e-133
	ENSG00000120896	SORBS3	2.367e-137	0.178729	0.196	0.061	7.06976e-133
	ENSG00000165644	COMTD1	2.40376e-137	0.332026	0.281	0.111	7.17955e-133
	ENSG00000154277	UCHL1	3.81073e-137	0.182542	0.035	0.002	1.13819e-132
	ENSG00000260228	ENSG00000260228	3.95976e-137	0.029638	0.026	0.001	1.1827e-132
	ENSG00000123080	CDKN2C	3.96959e-137	0.15883	0.094	0.017	1.18564e-132
	ENSG00000196923	PDLIM7	4.05738e-137	0.140569	0.118	0.026	1.21186e-132
	ENSG00000150672	DLG2	4.5833e-137	-2.33916	0.007	0.208	1.36894e-132
	ENSG00000113575	PPP2CA	4.69094e-137	0.592716	0.328	0.143	1.40109e-132
	ENSG00000133935	ERG28	6.05845e-137	-0.953288	0.175	0.39	1.80954e-132
	ENSG00000108963	DPH1	6.1453e-137	0.0769151	0.058	0.007	1.83548e-132
	ENSG00000179388	EGR3	1.20021e-136	0.0700251	0.034	0.002	3.58479e-132
	ENSG00000156127	BATF	1.27316e-136	0.35319	0.127	0.031	3.80268e-132
	ENSG00000151929	BAG3	1.53263e-136	0.594937	0.274	0.107	4.57767e-132
	ENSG00000185127	C6orf120	1.54933e-136	0.183423	0.108	0.023	4.62755e-132
	ENSG00000103335	PIEZO1	1.735e-136	0.382259	0.159	0.045	5.18209e-132
	ENSG00000090554	FLT3LG	1.97932e-136	0.113477	0.053	0.006	5.91183e-132
	ENSG00000273272	ENSG00000273272	2.76221e-136	0.288521	0.071	0.01	8.25016e-132
	ENSG00000017483	SLC38A5	3.33778e-136	0.105597	0.045	0.004	9.96928e-132
	ENSG00000165175	MID1IP1	3.70236e-136	-0.906642	0.18	0.398	1.10582e-131
	ENSG00000170677	SOCS6	5.36658e-136	0.232537	0.18	0.054	1.60289e-131
	ENSG00000136068	FLNB	9.64099e-136	0.427966	0.323	0.139	2.87957e-131
	ENSG00000075426	FOSL2	1.47145e-135	0.436611	0.261	0.1	4.39492e-131
	ENSG00000134369	NAV1	2.05292e-135	0.0593623	0.093	0.017	6.13166e-131
	ENSG00000221988	PPT2	2.07522e-135	0.0305725	0.021	0	6.19827e-131
	ENSG00000128340	RAC2	3.74106e-135	0.320807	0.082	0.014	1.11738e-130
	ENSG00000136425	CIB2	5.16311e-135	0.0752613	0.025	0.001	1.54212e-130
	ENSG00000185467	KPNA7	5.3644e-135	0.0725363	0.045	0.004	1.60224e-130
	ENSG00000010438	PRSS3	5.80517e-135	0.158649	0.046	0.004	1.73389e-130
	ENSG00000081041	CXCL2	5.81144e-135	-0.570632	0.164	0.403	1.73576e-130
	ENSG00000065154	OAT	7.53186e-135	0.599498	0.319	0.142	2.24962e-130
	ENSG00000167770	OTUB1	8.73012e-135	0.320422	0.31	0.129	2.60751e-130
	ENSG00000121316	PLBD1	1.25225e-134	0.0817694	0.112	0.024	3.74023e-130
	ENSG00000173039	RELA	1.69227e-134	0.280085	0.217	0.074	5.05448e-130
	ENSG00000124614	RPS10	1.97784e-134	-1.36357	0.375	0.516	5.90743e-130
	ENSG00000272617	ENSG00000272617	3.39213e-134	0.0466847	0.018	0	1.01316e-129
	ENSG00000047346	FAM214A	3.69421e-134	0.592846	0.244	0.091	1.10339e-129
	ENSG00000126746	ZNF384	5.20736e-134	0.170371	0.108	0.023	1.55534e-129
	ENSG00000175793	SFN	6.62371e-134	1.40221	0.44	0.253	1.97837e-129
	ENSG00000171302	CANT1	6.66035e-134	0.219914	0.167	0.048	1.98931e-129
	ENSG00000150753	CCT5	7.86245e-134	0.477932	0.331	0.146	2.34836e-129
	ENSG00000112699	GMDS	8.71006e-134	0.230854	0.24	0.085	2.60152e-129
	ENSG00000140367	UBE2Q2	1.31154e-133	0.206364	0.133	0.033	3.91732e-129
	ENSG00000111775	COX6A1	1.31425e-133	0.836694	0.623	0.465	3.92539e-129
	ENSG00000152684	PELO	1.49506e-133	0.275162	0.154	0.043	4.46545e-129
	ENSG00000116514	RNF19B	1.53786e-133	0.127507	0.184	0.056	4.59328e-129
	ENSG00000002586	CD99	1.81926e-133	0.351749	0.364	0.173	5.43378e-129
	ENSG00000213983	AP1G2	2.51286e-133	0.126823	0.183	0.056	7.5054e-129
	ENSG00000176597	B3GNT5	4.98786e-133	0.264914	0.201	0.066	1.48977e-128
	ENSG00000088881	EBF4	5.38408e-133	0.0761261	0.063	0.008	1.60812e-128
	ENSG00000177556	ATOX1	7.91086e-133	0.548938	0.445	0.245	2.36281e-128
	ENSG00000130311	DDA1	8.159e-133	0.341349	0.27	0.106	2.43693e-128
	ENSG00000109854	HTATIP2	9.34549e-133	0.26395	0.247	0.092	2.79131e-128
	ENSG00000166925	TSC22D4	1.66946e-132	0.279004	0.23	0.081	4.98633e-128
	ENSG00000241978	ENSG00000241978	1.78124e-132	0.0398386	0.02	0	5.32021e-128
	ENSG00000096006	CRISP3	2.076e-132	0.264667	0.022	0	6.20059e-128
	ENSG00000214063	TSPAN4	3.56094e-132	-0.933244	0.075	0.295	1.06358e-127
	ENSG00000180628	PCGF5	3.87867e-132	0.384613	0.265	0.102	1.15848e-127
	ENSG00000140280	LYSMD2	4.66617e-132	0.158748	0.168	0.049	1.39369e-127
	ENSG00000178996	SNX18	7.26191e-132	0.317074	0.161	0.047	2.16899e-127
	ENSG00000122863	CHST3	7.68729e-132	0.0449555	0.033	0.002	2.29604e-127
	ENSG00000152766	ANKRD22	8.37489e-132	0.168422	0.043	0.004	2.50141e-127
	ENSG00000179021	C3orf38	1.03952e-131	0.131987	0.137	0.035	3.10483e-127
	ENSG00000116001	TIA1	1.3521e-131	0.332844	0.208	0.07	4.03844e-127
	ENSG00000134668	SPOCD1	1.38587e-131	0.10624	0.057	0.007	4.1393e-127
	ENSG00000163513	TGFBR2	1.52212e-131	-0.984902	0.225	0.432	4.54628e-127
	ENSG00000204287	HLA-DRA	2.04564e-131	-1.15233	0.475	0.708	6.10992e-127
	ENSG00000129515	SNX6	2.36877e-131	0.106357	0.369	0.172	7.07505e-127
	ENSG00000080618	CPB2	3.0532e-131	-0.799092	0	0.192	9.1193e-127
	ENSG00000123191	ATP7B	3.57577e-131	0.0506926	0.057	0.007	1.06801e-126
	ENSG00000013275	PSMC4	3.96311e-131	0.328518	0.273	0.108	1.1837e-126
	ENSG00000284691	ENSG00000284691	4.25772e-131	0.0378822	0.021	0	1.2717e-126
	ENSG00000033178	UBA6	4.64686e-131	0.342489	0.225	0.079	1.38793e-126
	ENSG00000170899	GSTA4	6.24214e-131	-0.759987	0.091	0.304	1.8644e-126
	ENSG00000131236	CAP1	6.27523e-131	0.698071	0.435	0.238	1.87429e-126
	ENSG00000178568	ERBB4	7.17651e-131	-1.48245	0.012	0.209	2.14348e-126
	ENSG00000086544	ITPKC	8.3507e-131	0.555149	0.244	0.093	2.49419e-126
	ENSG00000065361	ERBB3	9.97738e-131	0.603303	0.339	0.158	2.98004e-126
	ENSG00000105063	PPP6R1	1.08555e-130	0.29526	0.178	0.055	3.24231e-126
	ENSG00000154310	TNIK	1.25797e-130	-0.978426	0.031	0.237	3.75732e-126
	ENSG00000223865	HLA-DPB1	2.24755e-130	-1.16273	0.249	0.474	6.71299e-126
	ENSG00000122512	PMS2	2.37809e-130	0.100589	0.107	0.023	7.10288e-126
	ENSG00000087266	SH3BP2	2.47512e-130	0.123031	0.119	0.028	7.39269e-126
	ENSG00000136295	TTYH3	2.6141e-130	0.103198	0.082	0.014	7.80779e-126
	ENSG00000182957	SPATA13	2.7214e-130	0.23563	0.111	0.025	8.12828e-126
	ENSG00000112972	HMGCS1	3.09379e-130	-0.861943	0.177	0.395	9.24054e-126
	ENSG00000139438	FAM222A	3.13276e-130	0.0364985	0.027	0.001	9.35693e-126
	ENSG00000105357	MYH14	4.74335e-130	0.637304	0.39	0.199	1.41674e-125
	ENSG00000083799	CYLD	5.08659e-130	0.471044	0.209	0.072	1.51926e-125
	ENSG00000104361	NIPAL2	5.79186e-130	0.180034	0.142	0.038	1.72991e-125
	ENSG00000105443	CYTH2	5.82995e-130	0.319546	0.268	0.106	1.74129e-125
	ENSG00000050820	BCAR1	6.19464e-130	0.22406	0.184	0.058	1.85022e-125
	ENSG00000173482	PTPRM	7.94222e-130	-1.40105	0.058	0.264	2.37218e-125
	ENSG00000138769	CDKL2	1.14912e-129	-0.598004	0.015	0.213	3.43219e-125
	ENSG00000277287	ENSG00000277287	1.23625e-129	0.0681326	0.026	0.001	3.69242e-125
	ENSG00000163605	PPP4R2	2.62192e-129	0.468357	0.308	0.133	7.83114e-125
	ENSG00000086289	EPDR1	2.93766e-129	-0.699774	0.056	0.266	8.77421e-125
	ENSG00000103978	TMEM87A	3.09997e-129	-0.885197	0.273	0.466	9.259e-125
	ENSG00000104763	ASAH1	3.77924e-129	-0.874824	0.435	0.61	1.12878e-124
	ENSG00000004961	HCCS	5.50842e-129	0.190049	0.154	0.043	1.64525e-124
	ENSG00000263528	IKBKE	6.18204e-129	0.154915	0.082	0.014	1.84645e-124
	ENSG00000102287	GABRE	8.6958e-129	0.177208	0.129	0.033	2.59726e-124
	ENSG00000163220	S100A9	8.92016e-129	3.6222	0.449	0.279	2.66427e-124
	ENSG00000187017	ESPN	1.25956e-128	0.136226	0.044	0.004	3.76205e-124
	ENSG00000147378	FATE1	1.43583e-128	0.0398637	0.023	0.001	4.28854e-124
	ENSG00000198648	STK39	1.47824e-128	0.224463	0.198	0.065	4.41521e-124
	ENSG00000198846	TOX	1.65687e-128	-0.949656	0.006	0.198	4.94873e-124
	ENSG00000100596	SPTLC2	3.02222e-128	0.216155	0.198	0.065	9.02675e-124
	ENSG00000046604	DSG2	3.47603e-128	0.62168	0.324	0.149	1.03822e-123
	ENSG00000282988	ENSG00000282988	6.19831e-128	0.152339	0.041	0.003	1.85131e-123
	ENSG00000162783	IER5	6.32043e-128	0.610145	0.222	0.081	1.88779e-123
	ENSG00000196730	DAPK1	6.49273e-128	-1.45823	0.053	0.259	1.93925e-123
	ENSG00000134470	IL15RA	7.82375e-128	0.100565	0.091	0.018	2.3368e-123
	ENSG00000103966	EHD4	7.85385e-128	0.262001	0.271	0.107	2.34579e-123
	ENSG00000158270	COLEC12	8.04378e-128	-0.668434	0.004	0.195	2.40252e-123
	ENSG00000160752	FDPS	8.2781e-128	-0.893981	0.257	0.46	2.4725e-123
	ENSG00000124145	SDC4	1.22703e-127	-0.82986	0.395	0.576	3.6649e-123
	ENSG00000166126	AMN	2.09674e-127	0.285305	0.189	0.061	6.26254e-123
	ENSG00000095380	NANS	4.0178e-127	0.481418	0.327	0.149	1.20004e-122
	ENSG00000106261	ZKSCAN1	5.77422e-127	0.445763	0.242	0.091	1.72464e-122
	ENSG00000159212	CLIC6	6.10382e-127	0.236044	0.197	0.065	1.82309e-122
	ENSG00000135373	EHF	7.11813e-127	0.863832	0.352	0.173	2.12604e-122
	ENSG00000080603	SRCAP	9.22292e-127	0.347299	0.088	0.017	2.7547e-122
	ENSG00000142546	NOSIP	9.31986e-127	0.295685	0.263	0.102	2.78366e-122
	ENSG00000153187	HNRNPU	1.10795e-126	0.914026	0.499	0.307	3.30921e-122
	ENSG00000168818	STX18	1.65362e-126	0.22581	0.189	0.061	4.93903e-122
	ENSG00000187531	SIRT7	2.18629e-126	0.258112	0.198	0.066	6.53001e-122
	ENSG00000183255	PTTG1IP	2.26026e-126	0.652001	0.447	0.259	6.75096e-122
	ENSG00000148832	PAOX	2.53071e-126	0.116166	0.06	0.008	7.55872e-122
	ENSG00000035862	TIMP2	2.79719e-126	0.669271	0.203	0.072	8.35463e-122
	ENSG00000186187	ZNRF1	2.88142e-126	0.277621	0.176	0.055	8.60623e-122
	ENSG00000143013	LMO4	4.49745e-126	0.780326	0.373	0.192	1.3433e-121
	ENSG00000162302	RPS6KA4	6.85107e-126	0.16256	0.127	0.032	2.04628e-121
	ENSG00000101333	PLCB4	9.85798e-126	0.0890103	0.087	0.016	2.94438e-121
	ENSG00000146859	TMEM140	1.22563e-125	0.12959	0.098	0.02	3.66071e-121
	ENSG00000168824	NSG1	1.34826e-125	0.0363126	0.031	0.002	4.02699e-121
	ENSG00000011198	ABHD5	1.4824e-125	0.417585	0.26	0.103	4.42764e-121
	ENSG00000184357	H1-5	1.67951e-125	0.0969501	0.018	0	5.01637e-121
	ENSG00000182557	SPNS3	1.74806e-125	0.0766923	0.033	0.002	5.2211e-121
	ENSG00000166598	HSP90B1	2.45632e-125	1.13839	0.547	0.393	7.33653e-121
	ENSG00000232434	AJM1	2.71888e-125	0.0587604	0.033	0.002	8.12076e-121
	ENSG00000263590	LINC02591	2.74729e-125	0.0308107	0.021	0	8.2056e-121
	ENSG00000172551	MUCL1	3.01285e-125	0.123093	0.021	0	8.99879e-121
	ENSG00000177156	TALDO1	3.61093e-125	0.748278	0.49	0.308	1.07851e-120
	ENSG00000108582	CPD	5.03781e-125	0.50407	0.279	0.117	1.50469e-120
	ENSG00000196220	SRGAP3	5.3286e-125	0.203431	0.102	0.022	1.59155e-120
	ENSG00000173621	LRFN4	6.33846e-125	0.1151	0.049	0.005	1.89317e-120
	ENSG00000160471	COX6B2	6.75766e-125	0.0512265	0.022	0.001	2.01838e-120
	ENSG00000099204	ABLIM1	1.13422e-124	0.504617	0.368	0.179	3.38768e-120
	ENSG00000174437	ATP2A2	1.53712e-124	0.469806	0.34	0.157	4.59108e-120
	ENSG00000107104	KANK1	1.94382e-124	-1.0788	0.058	0.258	5.80579e-120
	ENSG00000198668	CALM1	1.98393e-124	0.716819	0.676	0.534	5.92559e-120
	ENSG00000165476	REEP3	2.02111e-124	0.630174	0.398	0.21	6.03664e-120
	ENSG00000131979	GCH1	2.23358e-124	0.366219	0.149	0.043	6.67126e-120
	ENSG00000241399	CD302	2.74076e-124	-0.619864	0.033	0.229	8.1861e-120
	ENSG00000109089	CDR2L	3.1922e-124	0.0792101	0.057	0.007	9.53448e-120
	ENSG00000114554	PLXNA1	3.47104e-124	0.108637	0.122	0.03	1.03673e-119
	ENSG00000131050	BPIFA2	3.48743e-124	0.174201	0.05	0.005	1.04162e-119
	ENSG00000064886	CHI3L2	3.69163e-124	-0.82686	0.005	0.191	1.10262e-119
	ENSG00000142627	EPHA2	3.87435e-124	0.694596	0.314	0.144	1.15719e-119
	ENSG00000170889	RPS9	5.99174e-124	-0.78528	0.765	0.788	1.78961e-119
	ENSG00000197238	H4C11	8.32698e-124	0.128304	0.049	0.005	2.4871e-119
	ENSG00000269926	DDIT4-AS1	9.2238e-124	0.0347511	0.021	0	2.75496e-119
	ENSG00000204138	PHACTR4	1.15121e-123	0.491896	0.322	0.143	3.43843e-119
	ENSG00000117122	MFAP2	1.2652e-123	0.0349892	0.032	0.002	3.7789e-119
	ENSG00000128203	ASPHD2	1.31673e-123	0.038512	0.032	0.002	3.93281e-119
	ENSG00000070010	UFD1	1.66965e-123	0.41799	0.267	0.108	4.98692e-119
	ENSG00000217930	PAM16	1.69397e-123	0.136163	0.114	0.027	5.05954e-119
	ENSG00000109475	RPL34	1.86839e-123	-0.730833	0.809	0.784	5.58051e-119
	ENSG00000008323	PLEKHG6	2.33025e-123	0.0281683	0.091	0.018	6.96001e-119
	ENSG00000178966	RMI1	2.34212e-123	0.109316	0.081	0.014	6.99545e-119
	ENSG00000197756	RPL37A	2.47437e-123	-0.963489	0.783	0.727	7.39043e-119
	ENSG00000169136	ATF5	3.11046e-123	0.386831	0.159	0.048	9.29032e-119
	ENSG00000102362	SYTL4	4.02095e-123	0.119059	0.075	0.013	1.20098e-118
	ENSG00000170004	CHD3	4.33751e-123	0.428186	0.241	0.092	1.29553e-118
	ENSG00000149922	TBX6	5.56596e-123	0.0913036	0.047	0.005	1.66244e-118
	ENSG00000160796	NBEAL2	5.77801e-123	0.0706219	0.146	0.041	1.72578e-118
	ENSG00000102854	MSLN	6.00647e-123	0.748275	0.323	0.153	1.79401e-118
	ENSG00000110080	ST3GAL4	7.03773e-123	0.156307	0.078	0.014	2.10203e-118
	ENSG00000156232	WHAMM	1.00034e-122	0.252132	0.18	0.057	2.98782e-118
	ENSG00000136688	IL36G	1.07813e-122	0.107278	0.016	0	3.22015e-118
	ENSG00000242516	LINC00960	1.12242e-122	0.0857528	0.061	0.008	3.35246e-118
	ENSG00000165072	MAMDC2	1.6356e-122	-1.99856	0.004	0.187	4.88522e-118
	ENSG00000259663	ENSG00000259663	2.42881e-122	0.0490982	0.016	0	7.25437e-118
	ENSG00000182541	LIMK2	3.1422e-122	0.16227	0.189	0.062	9.38511e-118
	ENSG00000122862	SRGN	1.95902e-121	0.775724	0.237	0.094	5.8512e-117
	ENSG00000118855	MFSD1	2.00656e-121	0.249744	0.244	0.094	5.99318e-117
	ENSG00000203722	RAET1G	3.29314e-121	0.0404034	0.019	0	9.83596e-117
	ENSG00000188175	HEPACAM2	3.33419e-121	0.148366	0.022	0.001	9.95857e-117
	ENSG00000161013	MGAT4B	1.50806e-120	0.350847	0.219	0.08	4.50426e-116
	ENSG00000165389	SPTSSA	1.56922e-120	-0.803006	0.229	0.42	4.68694e-116
	ENSG00000145901	TNIP1	1.69361e-120	0.485327	0.281	0.119	5.05847e-116
	ENSG00000137563	GGH	2.65386e-120	0.100866	0.083	0.016	7.92654e-116
	ENSG00000165996	HACD1	2.97426e-120	-0.596092	0.045	0.243	8.88351e-116
	ENSG00000213741	RPS29	3.59696e-120	-1.10673	0.735	0.687	1.07434e-115
	ENSG00000137857	DUOX1	3.81472e-120	-0.819923	0.246	0.437	1.13938e-115
	ENSG00000147202	DIAPH2	7.22618e-120	-1.23949	0.058	0.256	2.15832e-115
	ENSG00000283809	ENSG00000283809	1.13147e-119	0.0222241	0.015	0	3.37946e-115
	ENSG00000255071	SAA2-SAA4	1.13147e-119	0.038652	0.015	0	3.37946e-115
	ENSG00000268852	ENSG00000268852	1.13147e-119	0.0508658	0.015	0	3.37946e-115
	ENSG00000116133	DHCR24	1.3864e-119	-0.851741	0.332	0.534	4.14091e-115
	ENSG00000231721	LINC-PINT	1.42055e-119	-1.35405	0.022	0.208	4.24291e-115
	ENSG00000134504	KCTD1	1.6796e-119	0.167798	0.145	0.041	5.01664e-115
	ENSG00000116977	LGALS8	2.28909e-119	0.284429	0.241	0.092	6.83704e-115
	ENSG00000121022	COPS5	2.48337e-119	0.382289	0.245	0.096	7.41734e-115
	ENSG00000114978	MOB1A	2.6952e-119	0.503251	0.341	0.161	8.05003e-115
	ENSG00000140450	ARRDC4	2.95388e-119	0.180913	0.084	0.016	8.82265e-115
	ENSG00000042088	TDP1	3.46414e-119	0.060797	0.038	0.003	1.03467e-114
	ENSG00000175066	GK5	6.29356e-119	0.246756	0.172	0.055	1.87976e-114
	ENSG00000154370	TRIM11	7.31883e-119	0.199206	0.122	0.031	2.18599e-114
	ENSG00000106780	MEGF9	8.80219e-119	-0.718449	0.079	0.283	2.62904e-114
	ENSG00000161203	AP2M1	1.08055e-118	0.565144	0.351	0.17	3.22739e-114
	ENSG00000130706	ADRM1	1.08252e-118	0.474808	0.343	0.162	3.23327e-114
	ENSG00000160584	SIK3	1.23255e-118	-2.38691	0.115	0.306	3.68137e-114
	ENSG00000211666	IGLV2-14	1.48859e-118	0.327058	0.03	0.002	4.44611e-114
	ENSG00000182179	UBA7	1.5844e-118	0.0392814	0.141	0.04	4.73228e-114
	ENSG00000156299	TIAM1	1.8148e-118	0.0754341	0.088	0.018	5.42046e-114
	ENSG00000102225	CDK16	2.16457e-118	0.343438	0.248	0.097	6.46515e-114
	ENSG00000254772	EEF1G	2.82221e-118	0.276614	0.164	0.051	8.42936e-114
	ENSG00000116679	IVNS1ABP	3.08093e-118	0.385476	0.243	0.095	9.20212e-114
	ENSG00000259803	SLC22A31	3.11756e-118	-0.472292	0.033	0.231	9.31153e-114
	ENSG00000137642	SORL1	3.41496e-118	0.315706	0.174	0.057	1.01998e-113
	ENSG00000214367	HAUS3	3.79472e-118	0.141067	0.061	0.009	1.13341e-113
	ENSG00000100100	PIK3IP1	4.5435e-118	0.243083	0.181	0.06	1.35705e-113
	ENSG00000020633	RUNX3	4.87367e-118	0.12156	0.039	0.003	1.45567e-113
	ENSG00000225964	NRIR	8.41626e-118	0.0339465	0.026	0.001	2.51377e-113
	ENSG00000132326	PER2	1.00349e-117	0.248564	0.171	0.055	2.99723e-113
	ENSG00000205364	MT1M	1.66285e-117	0.251124	0.099	0.022	4.96659e-113
	ENSG00000123595	RAB9A	2.42657e-117	0.440557	0.271	0.114	7.24767e-113
	ENSG00000171517	LPAR3	2.5793e-117	0.0438408	0.04	0.004	7.70386e-113
	ENSG00000180900	SCRIB	2.69126e-117	0.202068	0.138	0.039	8.03825e-113
	ENSG00000134569	LRP4	4.68586e-117	-1.79821	0.005	0.181	1.39957e-112
	ENSG00000196961	AP2A1	4.75568e-117	0.153313	0.161	0.049	1.42043e-112
	ENSG00000131788	PIAS3	5.10436e-117	0.121439	0.136	0.037	1.52457e-112
	ENSG00000276850	ENSG00000276850	5.69373e-117	0.108917	0.036	0.003	1.7006e-112
	ENSG00000029993	HMGB3	7.97909e-117	0.54049	0.237	0.094	2.38319e-112
	ENSG00000214114	MYCBP	8.25735e-117	0.0557926	0.134	0.036	2.46631e-112
	ENSG00000197608	ZNF841	8.65325e-117	0.0515048	0.041	0.004	2.58455e-112
	ENSG00000147155	EBP	9.14955e-117	-0.70229	0.158	0.36	2.73279e-112
	ENSG00000100170	SLC5A1	9.88687e-117	0.0383721	0.041	0.004	2.95301e-112
	ENSG00000145879	SPINK7	1.1874e-116	0.545961	0.015	0	3.54653e-112
	ENSG00000215853	RPTN	1.1874e-116	0.292111	0.015	0	3.54653e-112
	ENSG00000233224	ENSG00000233224	1.1874e-116	0.0166366	0.015	0	3.54653e-112
	ENSG00000139726	DENR	1.49246e-116	0.362962	0.288	0.123	4.45767e-112
	ENSG00000172345	STARD5	1.51399e-116	0.0577449	0.047	0.005	4.52198e-112
	ENSG00000124733	MEA1	1.66109e-116	0.385012	0.323	0.148	4.96134e-112
	ENSG00000204936	CD177	2.62361e-116	0.0334234	0.015	0	7.8362e-112
	ENSG00000261609	GAN	2.74504e-116	0.516819	0.145	0.043	8.19887e-112
	ENSG00000178381	ZFAND2A	2.82822e-116	0.401112	0.166	0.053	8.44733e-112
	ENSG00000151276	MAGI1	3.20953e-116	-1.48357	0.087	0.281	9.58622e-112
	ENSG00000114867	EIF4G1	3.54188e-116	0.676107	0.368	0.185	1.05789e-111
	ENSG00000173653	RCE1	4.074e-116	0.18425	0.135	0.038	1.21682e-111
	ENSG00000237289	CKMT1B	6.28695e-116	0.0726055	0.044	0.004	1.87779e-111
	ENSG00000135447	PPP1R1A	8.43348e-116	0.080514	0.023	0.001	2.51891e-111
	ENSG00000177105	RHOG	1.02589e-115	0.298493	0.233	0.089	3.06412e-111
	ENSG00000186111	PIP5K1C	1.15185e-115	0.161679	0.112	0.027	3.44033e-111
	ENSG00000228526	MIR34AHG	1.353e-115	0.0908815	0.053	0.007	4.04115e-111
	ENSG00000130559	CAMSAP1	1.41844e-115	0.146584	0.119	0.03	4.2366e-111
	ENSG00000104897	SF3A2	1.88625e-115	0.198685	0.163	0.051	5.63384e-111
	ENSG00000171159	C9orf16	1.95253e-115	0.676757	0.445	0.27	5.83183e-111
	ENSG00000159202	UBE2Z	2.17683e-115	0.281773	0.228	0.086	6.50175e-111
	ENSG00000142227	EMP3	2.23289e-115	0.748413	0.288	0.133	6.66921e-111
	ENSG00000140465	CYP1A1	2.87961e-115	0.130008	0.019	0	8.60082e-111
	ENSG00000185359	HGS	4.25291e-115	0.377862	0.248	0.099	1.27026e-110
	ENSG00000283413	ENSG00000283413	7.21574e-115	0.100087	0.018	0	2.1552e-110
	ENSG00000124225	PMEPA1	7.77836e-115	0.317649	0.188	0.065	2.32324e-110
	ENSG00000105939	ZC3HAV1	7.9401e-115	0.485833	0.276	0.118	2.37155e-110
	ENSG00000278705	H4C2	8.29583e-115	0.267075	0.028	0.002	2.4778e-110
	ENSG00000093000	NUP50	1.1256e-114	0.408077	0.262	0.108	3.36195e-110
	ENSG00000179178	TMEM125	1.18188e-114	-0.957708	0.207	0.4	3.53004e-110
	ENSG00000159708	LRRC36	1.61269e-114	-0.883501	0.004	0.177	4.81677e-110
	ENSG00000168234	TTC39C	1.72306e-114	0.14989	0.104	0.024	5.14644e-110
	ENSG00000096080	MRPS18A	2.32115e-114	0.247114	0.243	0.096	6.93283e-110
	ENSG00000142694	EVA1B	2.41006e-114	0.112746	0.067	0.011	7.19838e-110
	ENSG00000223573	TINCR	3.0631e-114	0.129244	0.044	0.004	9.14888e-110
	ENSG00000064547	LPAR2	3.67034e-114	0.094686	0.087	0.018	1.09626e-109
	ENSG00000158517	NCF1	3.73022e-114	0.267588	0.117	0.03	1.11414e-109
	ENSG00000131620	ANO1	3.79296e-114	0.0528648	0.041	0.004	1.13288e-109
	ENSG00000164920	OSR2	6.57474e-114	0.0227969	0.02	0	1.96374e-109
	ENSG00000166483	WEE1	7.67948e-114	0.339517	0.218	0.082	2.29371e-109
	ENSG00000158125	XDH	7.82114e-114	0.141822	0.037	0.003	2.33602e-109
	ENSG00000204469	PRRC2A	8.38352e-114	0.34309	0.243	0.096	2.50399e-109
	ENSG00000164574	GALNT10	9.20008e-114	-0.696187	0.045	0.233	2.74788e-109
	ENSG00000270394	MTRNR2L13	1.24607e-113	0.0969377	0.014	0	3.72177e-109
	ENSG00000166748	ENSG00000166748	1.26187e-113	-1.83352	0	0.17	3.76896e-109
	ENSG00000196233	LCOR	1.29279e-113	0.298284	0.238	0.092	3.86132e-109
	ENSG00000184678	H2BC21	1.34054e-113	0.349969	0.182	0.063	4.00391e-109
	ENSG00000138772	ANXA3	1.41854e-113	0.326273	0.346	0.171	4.2369e-109
	ENSG00000179344	HLA-DQB1	1.76472e-113	-0.973233	0.194	0.403	5.27087e-109
	ENSG00000168288	MMADHC	1.96961e-113	0.477317	0.367	0.186	5.88282e-109
	ENSG00000118804	STBD1	2.50821e-113	0.0596875	0.033	0.002	7.49152e-109
	ENSG00000187990	ENSG00000187990	2.75168e-113	0.0579367	0.015	0	8.21873e-109
	ENSG00000181274	FRAT2	3.06899e-113	0.158528	0.089	0.019	9.16645e-109
	ENSG00000167861	HID1	3.06922e-113	0.0978269	0.101	0.023	9.16715e-109
	ENSG00000174307	PHLDA3	3.11048e-113	0.355786	0.23	0.09	9.29039e-109
	ENSG00000069399	BCL3	3.23905e-113	0.480107	0.222	0.085	9.67438e-109
	ENSG00000178372	CALML5	3.81807e-113	0.0714633	0.016	0	1.14038e-108
	ENSG00000259583	ENSG00000259583	3.98965e-113	0.0705111	0.048	0.006	1.19163e-108
	ENSG00000146386	ABRACL	4.27164e-113	0.518566	0.332	0.16	1.27585e-108
	ENSG00000249992	TMEM158	7.16115e-113	0.0783349	0.02	0.001	2.13889e-108
	ENSG00000254153	ENSG00000254153	7.61684e-113	0.0543593	0.026	0.001	2.275e-108
	ENSG00000168447	SCNN1B	9.19234e-113	0.210689	0.19	0.065	2.74557e-108
	ENSG00000205835	GMNC	1.60774e-112	0.039393	0.022	0.001	4.80199e-108
	ENSG00000129219	PLD2	1.78078e-112	0.0956051	0.07	0.012	5.31883e-108
	ENSG00000140988	RPS2	2.23646e-112	-1.08291	0.779	0.782	6.67985e-108
	ENSG00000124939	SCGB2A1	2.48184e-112	0.103837	0.064	0.01	7.41275e-108
	ENSG00000168310	IRF2	3.07061e-112	0.290284	0.232	0.09	9.1713e-108
	ENSG00000058335	RASGRF1	4.3599e-112	-0.724394	0.007	0.179	1.30221e-107
	ENSG00000011638	TMEM159	5.20349e-112	0.353581	0.194	0.069	1.55418e-107
	ENSG00000069482	GAL	6.20907e-112	0.0591302	0.017	0	1.85452e-107
	ENSG00000186665	C17orf58	7.25889e-112	0.0801159	0.094	0.021	2.16808e-107
	ENSG00000205765	C5orf51	7.48977e-112	0.268667	0.149	0.045	2.23704e-107
	ENSG00000166471	TMEM41B	8.58063e-112	-0.651331	0.168	0.361	2.56286e-107
	ENSG00000152242	C18orf25	9.10922e-112	0.247905	0.149	0.045	2.72074e-107
	ENSG00000149273	RPS3	2.07876e-111	-0.799042	0.774	0.785	6.20885e-107
	ENSG00000120438	TCP1	2.74437e-111	0.364827	0.305	0.138	8.19687e-107
	ENSG00000161091	MFSD12	3.08346e-111	0.172939	0.14	0.041	9.20969e-107
	ENSG00000130479	MAP1S	3.92875e-111	0.258405	0.131	0.037	1.17344e-106
	ENSG00000069974	RAB27A	4.37118e-111	-0.786711	0.147	0.341	1.30558e-106
	ENSG00000104738	MCM4	5.3649e-111	0.181898	0.063	0.01	1.60239e-106
	ENSG00000006555	TTC22	5.37705e-111	0.17388	0.073	0.013	1.60602e-106
	ENSG00000233901	LINC01503	6.01418e-111	0.115756	0.056	0.008	1.79632e-106
	ENSG00000171428	NAT1	6.783e-111	0.0614671	0.072	0.013	2.02595e-106
	ENSG00000258616	LINC02303	1.30765e-110	0.0939071	0.014	0	3.90568e-106
	ENSG00000129455	KLK8	1.30765e-110	0.0466358	0.014	0	3.90568e-106
	ENSG00000197021	EOLA2	1.56634e-110	0.0744458	0.099	0.023	4.67835e-106
	ENSG00000101608	MYL12A	1.5742e-110	0.678938	0.696	0.592	4.70181e-106
	ENSG00000166224	SGPL1	1.61253e-110	0.141226	0.172	0.056	4.8163e-106
	ENSG00000141736	ERBB2	1.64235e-110	0.195691	0.235	0.092	4.90538e-106
	ENSG00000082497	SERTAD4	1.98268e-110	0.05645	0.06	0.009	5.92187e-106
	ENSG00000149923	PPP4C	2.05113e-110	0.399969	0.394	0.21	6.12633e-106
	ENSG00000167614	TTYH1	2.41748e-110	0.0930623	0.032	0.002	7.22054e-106
	ENSG00000006327	TNFRSF12A	2.65978e-110	1.10785	0.398	0.226	7.94423e-106
	ENSG00000183943	PRKX	3.09084e-110	0.11989	0.079	0.015	9.23171e-106
	ENSG00000092010	PSME1	3.80742e-110	0.545052	0.522	0.356	1.1372e-105
	ENSG00000023572	GLRX2	3.87259e-110	0.184292	0.145	0.044	1.15666e-105
	ENSG00000276903	H2AC16	4.20319e-110	0.099338	0.015	0	1.25541e-105
	ENSG00000269900	ENSG00000269900	4.68628e-110	0.220203	0.042	0.004	1.3997e-105
	ENSG00000111716	LDHB	4.9694e-110	-0.766936	0.409	0.579	1.48426e-105
	ENSG00000172939	OXSR1	5.63992e-110	0.374206	0.221	0.084	1.68453e-105
	ENSG00000166986	MARS1	5.95702e-110	0.288925	0.19	0.067	1.77924e-105
	ENSG00000114019	AMOTL2	1.15222e-109	0.316722	0.219	0.084	3.44145e-105
	ENSG00000102871	TRADD	1.15476e-109	0.225711	0.241	0.096	3.44904e-105
	ENSG00000072736	NFATC3	1.34339e-109	-0.829317	0.135	0.326	4.01243e-105
	ENSG00000234290	ENSG00000234290	1.69286e-109	0.075959	0.032	0.002	5.05623e-105
	ENSG00000236751	LINC01186	1.73153e-109	0.117897	0.043	0.005	5.17173e-105
	ENSG00000171621	SPSB1	2.00579e-109	0.235166	0.176	0.059	5.99088e-105
	ENSG00000268104	SLC6A14	3.34766e-109	0.830732	0.32	0.165	9.9988e-105
	ENSG00000225342	LRRK2-DT	4.84242e-109	-0.61914	0.007	0.175	1.44633e-104
	ENSG00000105993	DNAJB6	7.32949e-109	0.494428	0.385	0.205	2.18917e-104
	ENSG00000272666	KLHDC7B-DT	7.84033e-109	0.0673499	0.038	0.003	2.34175e-104
	ENSG00000129465	RIPK3	1.1188e-108	0.0977669	0.055	0.008	3.34164e-104
	ENSG00000177954	RPS27	1.2148e-108	-1.1783	0.855	0.75	3.62836e-104
	ENSG00000156671	SAMD8	1.67757e-108	0.16878	0.145	0.044	5.01057e-104
	ENSG00000123610	TNFAIP6	1.72049e-108	0.244464	0.039	0.004	5.13876e-104
	ENSG00000244754	N4BP2L2	1.86445e-108	-0.985756	0.349	0.524	5.56875e-104
	ENSG00000161204	ABCF3	2.71198e-108	0.123346	0.107	0.026	8.10016e-104
	ENSG00000184831	APOO	4.28691e-108	-2.494	0.116	0.293	1.28042e-103
	ENSG00000121900	TMEM54	6.23659e-108	0.378849	0.265	0.113	1.86275e-103
	ENSG00000143333	RGS16	6.96584e-108	-0.527024	0.04	0.229	2.08056e-103
	ENSG00000083223	TUT7	8.7227e-108	0.307137	0.193	0.069	2.6053e-103
	ENSG00000069345	DNAJA2	1.00331e-107	0.423674	0.272	0.118	2.99668e-103
	ENSG00000092295	TGM1	1.00659e-107	0.0978487	0.045	0.005	3.00649e-103
	ENSG00000163156	SCNM1	1.02082e-107	0.133622	0.168	0.055	3.04898e-103
	ENSG00000104774	MAN2B1	1.06901e-107	0.0973115	0.08	0.016	3.19292e-103
	ENSG00000146083	RNF44	1.21325e-107	0.165467	0.134	0.039	3.62373e-103
	ENSG00000125798	FOXA2	1.26314e-107	-0.508971	0.018	0.192	3.77273e-103
	ENSG00000183598	H3C13	1.37229e-107	0.106636	0.014	0	4.09875e-103
	ENSG00000159147	DONSON	1.52664e-107	-0.653101	0.041	0.218	4.55975e-103
	ENSG00000259230	LINC02323	2.00979e-107	0.0276766	0.019	0	6.00285e-103
	ENSG00000169564	PCBP1	2.25546e-107	0.799471	0.55	0.394	6.73662e-103
	ENSG00000023171	GRAMD1B	2.35457e-107	0.0830075	0.035	0.003	7.03263e-103
	ENSG00000171497	PPID	2.65094e-107	0.208815	0.141	0.043	7.91783e-103
	ENSG00000234281	LANCL1-AS1	2.94903e-107	-0.547957	0.001	0.162	8.80816e-103
	ENSG00000141503	MINK1	3.44926e-107	0.134894	0.155	0.048	1.03023e-102
	ENSG00000143933	CALM2	3.66546e-107	0.621917	0.637	0.478	1.0948e-102
	ENSG00000130202	NECTIN2	3.69416e-107	0.390874	0.339	0.168	1.10337e-102
	ENSG00000173369	C1QB	4.10295e-107	-1.50214	0.075	0.272	1.22547e-102
	ENSG00000115216	NRBP1	5.61614e-107	0.287925	0.246	0.101	1.67743e-102
	ENSG00000172123	SLFN12	5.84503e-107	0.0810917	0.065	0.011	1.74579e-102
	ENSG00000171314	PGAM1	9.761e-107	0.42996	0.376	0.2	2.91542e-102
	ENSG00000144045	DQX1	1.20053e-106	0.0261493	0.017	0	3.58573e-102
	ENSG00000127481	UBR4	1.21444e-106	0.414474	0.249	0.102	3.6273e-102
	ENSG00000076685	NT5C2	1.32444e-106	0.285414	0.3	0.134	3.95584e-102
	ENSG00000184260	H2AC20	1.35795e-106	0.228199	0.084	0.018	4.05591e-102
	ENSG00000065613	SLK	1.47397e-106	0.76817	0.357	0.184	4.40247e-102
	ENSG00000188747	NOXA1	1.53069e-106	0.134994	0.09	0.02	4.57186e-102
	ENSG00000186222	BLOC1S4	1.56594e-106	0.111105	0.154	0.048	4.67715e-102
	ENSG00000167470	MIDN	1.65686e-106	0.760588	0.404	0.224	4.94872e-102
	ENSG00000125848	FLRT3	2.09318e-106	-0.740769	0.051	0.234	6.25192e-102
	ENSG00000234127	TRIM26	2.22543e-106	0.211018	0.184	0.065	6.64693e-102
	ENSG00000231925	TAPBP	2.23221e-106	0.486942	0.418	0.236	6.66715e-102
	ENSG00000105523	FAM83E	3.06357e-106	0.113715	0.094	0.021	9.15028e-102
	ENSG00000131781	FMO5	4.08528e-106	-0.779971	0.086	0.271	1.22019e-101
	ENSG00000130703	OSBPL2	5.80567e-106	0.218827	0.2	0.073	1.73404e-101
	ENSG00000007062	PROM1	8.55014e-106	0.150072	0.049	0.006	2.55376e-101
	ENSG00000164078	MST1R	1.42288e-105	0.0952548	0.113	0.03	4.24987e-101
	ENSG00000102921	N4BP1	1.49184e-105	0.329623	0.253	0.105	4.45582e-101
	ENSG00000149091	DGKZ	3.64528e-105	0.17248	0.134	0.039	1.08877e-100
	ENSG00000104408	EIF3E	3.97244e-105	-0.830236	0.37	0.516	1.18649e-100
	ENSG00000114446	IFT57	6.94386e-105	-0.74276	0.211	0.41	2.07399e-100
	ENSG00000151208	DLG5	7.73927e-105	0.142391	0.124	0.035	2.31156e-100
	ENSG00000107959	PITRM1	7.9944e-105	0.20274	0.18	0.063	2.38777e-100
	ENSG00000143882	ATP6V1C2	1.3915e-104	0.144551	0.061	0.01	4.15615e-100
	ENSG00000197846	ENSG00000197846	1.44019e-104	0.06492	0.013	0	4.30155e-100
	ENSG00000188015	S100A3	1.51694e-104	0.0663768	0.021	0.001	4.53079e-100
	ENSG00000101596	SMCHD1	1.63614e-104	0.479563	0.3	0.138	4.88681e-100
	ENSG00000168802	CHTF8	1.66858e-104	0.26921	0.211	0.081	4.98371e-100
	ENSG00000117984	CTSD	1.7403e-104	1.02567	0.517	0.36	5.19794e-100
	ENSG00000100744	GSKIP	2.02894e-104	0.230246	0.147	0.046	6.06005e-100
	ENSG00000205352	PRR13	2.55426e-104	0.758497	0.443	0.262	7.62905e-100
	ENSG00000158528	PPP1R9A	2.95439e-104	-0.796404	0.072	0.255	8.82417e-100
	ENSG00000090581	GNPTG	3.52971e-104	0.193126	0.22	0.085	1.05425e-99
	ENSG00000101150	TPD52L2	5.63321e-104	0.283505	0.223	0.089	1.68253e-99
	ENSG00000251537	ENSG00000251537	2.13747e-103	0.0360791	0.021	0.001	6.38418e-99
	ENSG00000144285	SCN1A	2.15642e-103	-0.64576	0.001	0.158	6.44078e-99
	ENSG00000168404	MLKL	2.6317e-103	0.102166	0.081	0.017	7.86036e-99
[truncated: 9,949 more rows]

## Sheet: Supplementary Dataset 7b
Supplementary Dataset 7. Differential expressed genes between the healthy donors and COVID-19 patients in AT2 cells (a), B cells (b), Ciliated cells (c), Dendritic cells (d), macrophage/monocyte cells (e), NK cells (f), and T cells (g).
Supplementary Dataset 7b. Differential expressed genes between the healthy donors and COVID-19 patients in B cells
		Gene	p_val	avg_log2FC	pct.1	pct.2	p_val_adj
	ENSG00000168484	SFTPC	9.91821e-232	-6.35596	0.001	0.774	2.96237e-227
	ENSG00000168878	SFTPB	1.39554e-162	-3.64547	0.001	0.561	4.16819e-158
	ENSG00000122852	SFTPA1	1.47882e-162	-3.68459	0	0.557	4.41694e-158
	ENSG00000185303	SFTPA2	6.81565e-157	-3.65426	0	0.538	2.0357e-152
	ENSG00000203907	OOEP	7.057e-114	-3.28982	0.002	0.407	2.10778e-109
	ENSG00000134569	LRP4	2.82976e-103	-2.67946	0	0.362	8.45194e-99
	ENSG00000006453	BAIAP2L1	2.85437e-96	-3.00097	0.004	0.362	8.52543e-92
	ENSG00000212907	MT-ND4L	3.17405e-94	3.46111	0.953	0.181	9.48026e-90
	ENSG00000251562	MALAT1	3.25223e-90	-2.05975	0.988	1	9.71377e-86
	ENSG00000269028	MTRNR2L12	5.22245e-90	3.79022	0.869	0.041	1.55984e-85
	ENSG00000185885	IFITM1	8.70835e-87	3.50411	0.848	0.041	2.60101e-82
	ENSG00000157601	MX1	1.45696e-86	2.75739	0.886	0.05	4.35165e-82
	ENSG00000245573	BDNF-AS	9.47699e-84	-2.61537	0.01	0.348	2.83059e-79
	ENSG00000228253	MT-ATP8	1.67915e-83	3.26077	0.828	0.036	5.01527e-79
	ENSG00000166598	HSP90B1	5.39228e-83	4.16365	0.9	0.181	1.61057e-78
	ENSG00000085276	MECOM	1.51029e-81	-2.37911	0.002	0.303	4.51093e-77
	ENSG00000169783	LINGO1	8.80278e-81	-2.17674	0	0.285	2.62921e-76
	ENSG00000166689	PLEKHA7	3.30243e-80	-2.80454	0.018	0.371	9.86369e-76
	ENSG00000106803	SEC61B	2.80305e-78	2.47914	0.891	0.181	8.37216e-74
	ENSG00000187608	ISG15	4.36155e-77	3.2089	0.855	0.095	1.30271e-72
	ENSG00000240972	MIF	2.45321e-76	2.48042	0.857	0.127	7.32726e-72
	ENSG00000165072	MAMDC2	1.45352e-75	-2.06384	0	0.267	4.34138e-71
	ENSG00000130208	APOC1	6.60861e-75	-2.72761	0.118	0.602	1.97386e-70
	ENSG00000166794	PPIB	7.74519e-74	2.55882	0.898	0.244	2.31333e-69
	ENSG00000164265	SCGB3A2	5.76564e-73	-2.54902	0	0.258	1.72208e-68
	ENSG00000172183	ISG20	4.64179e-72	2.08524	0.923	0.249	1.38641e-67
	ENSG00000170296	GABARAP	3.23155e-71	2.01549	0.79	0.041	9.65201e-67
	ENSG00000132465	JCHAIN	7.95485e-71	4.55969	0.809	0.154	2.37595e-66
	ENSG00000114850	SSR3	5.36595e-69	2.06512	0.821	0.104	1.6027e-64
	ENSG00000170476	MZB1	8.1986e-69	3.82035	0.749	0.045	2.44876e-64
	ENSG00000180879	SSR4	8.2414e-69	2.24812	0.895	0.249	2.46154e-64
	ENSG00000185507	IRF7	1.37567e-68	2.55892	0.829	0.1	4.10885e-64
	ENSG00000138639	ARHGAP24	6.01112e-68	-3.46372	0.125	0.566	1.7954e-63
	ENSG00000091138	SLC26A3	1.68529e-66	-1.95376	0	0.235	5.03363e-62
	ENSG00000126709	IFI6	3.05572e-66	2.12415	0.792	0.072	9.12681e-62
	ENSG00000243678	NME2	7.65264e-66	2.09129	0.702	0.005	2.28569e-61
	ENSG00000213988	ZNF90	9.16039e-66	-2.69129	0.043	0.398	2.73603e-61
	ENSG00000267104	TBC1D3P1-DHX40P1	3.27111e-65	-1.76905	0	0.231	9.77016e-61
	ENSG00000198106	ENSG00000198106	3.91389e-65	-3.05317	0.064	0.448	1.169e-60
	ENSG00000198786	MT-ND5	5.86412e-65	1.98229	0.954	0.326	1.75149e-60
	ENSG00000100911	PSME2	6.75029e-65	1.73837	0.878	0.167	2.01618e-60
	ENSG00000153064	BANK1	1.01476e-64	-2.99361	0.222	0.692	3.03088e-60
	ENSG00000163463	KRTCAP2	3.25343e-63	1.61853	0.781	0.095	9.71734e-59
	ENSG00000198695	MT-ND6	1.96249e-62	2.16663	0.776	0.09	5.86158e-58
	ENSG00000089157	RPLP0	6.26919e-62	1.43515	0.965	0.679	1.87248e-57
	ENSG00000116194	ANGPTL1	8.03013e-62	-2.67095	0.017	0.303	2.39844e-57
	ENSG00000113387	SUB1	1.18322e-61	1.67761	0.936	0.33	3.53405e-57
	ENSG00000111775	COX6A1	7.58383e-61	1.54947	0.87	0.199	2.26514e-56
	ENSG00000243566	UPK3B	7.79734e-61	-2.04216	0.006	0.249	2.32891e-56
	ENSG00000111640	GAPDH	1.48771e-60	2.07376	0.954	0.471	4.4435e-56
	ENSG00000002549	LAP3	6.26835e-60	1.59039	0.76	0.068	1.87223e-55
	ENSG00000004468	CD38	7.0379e-60	1.86466	0.705	0.032	2.10208e-55
	ENSG00000044574	HSPA5	7.1588e-59	2.51958	0.771	0.104	2.13819e-54
	ENSG00000185883	ATP6V0C	9.65911e-59	1.80168	0.651	0	2.88498e-54
	ENSG00000164330	EBF1	1.06417e-58	-2.59611	0.058	0.407	3.17845e-54
	ENSG00000129128	SPCS3	1.12366e-58	1.79898	0.749	0.068	3.35616e-54
	ENSG00000122862	SRGN	1.26784e-58	1.83224	0.88	0.231	3.78678e-54
	ENSG00000143850	PLEKHA6	1.47955e-58	-1.96842	0.001	0.213	4.41911e-54
	ENSG00000115415	STAT1	1.97664e-58	1.63762	0.802	0.1	5.90383e-54
	ENSG00000176340	COX8A	2.04636e-58	1.47404	0.827	0.154	6.11206e-54
	ENSG00000178741	COX5A	3.17765e-58	1.47198	0.868	0.186	9.49101e-54
	ENSG00000118705	RPN2	1.04997e-56	1.64894	0.719	0.072	3.13604e-52
	ENSG00000068079	IFI35	4.43526e-56	1.33457	0.709	0.05	1.32472e-51
	ENSG00000198712	MT-CO2	6.58069e-56	1.55522	0.997	0.715	1.96552e-51
	ENSG00000156587	UBE2L6	9.9999e-56	1.56859	0.758	0.095	2.98677e-51
	ENSG00000236449	ENSG00000236449	5.72958e-55	-1.58577	0	0.195	1.71131e-50
	ENSG00000160932	LY6E	8.33251e-55	1.62913	0.869	0.231	2.48875e-50
	ENSG00000160551	TAOK1	1.80484e-54	2.09182	0.744	0.081	5.39071e-50
	ENSG00000168394	TAP1	1.91054e-54	1.29578	0.758	0.081	5.70639e-50
	ENSG00000130303	BST2	2.88833e-54	1.50238	0.84	0.172	8.62687e-50
	ENSG00000143870	PDIA6	3.0393e-54	1.57743	0.775	0.131	9.07779e-50
	ENSG00000100219	XBP1	7.71305e-54	2.38365	0.703	0.086	2.30373e-49
	ENSG00000198856	OSTC	1.03196e-53	1.36223	0.726	0.077	3.08225e-49
	ENSG00000105889	STEAP1B	3.83344e-53	-2.03708	0.02	0.281	1.14497e-48
	ENSG00000248515	ENSG00000248515	2.00608e-52	-1.77321	0	0.186	5.99176e-48
	ENSG00000131871	SELENOS	6.11236e-52	1.58615	0.735	0.104	1.82564e-47
	ENSG00000166562	SEC11C	6.86003e-52	2.24226	0.69	0.086	2.04895e-47
	ENSG00000158321	AUTS2	1.00519e-51	-2.8044	0.043	0.344	3.00231e-47
	ENSG00000074695	LMAN1	1.13507e-51	1.83073	0.666	0.054	3.39023e-47
	ENSG00000132432	SEC61G	1.61654e-51	1.58025	0.817	0.195	4.8283e-47
	ENSG00000174021	GNG5	2.46745e-51	1.37703	0.876	0.226	7.36979e-47
	ENSG00000185624	P4HB	6.0832e-51	1.51	0.732	0.104	1.81693e-46
	ENSG00000205238	SPDYE2	6.75179e-51	-1.48112	0.001	0.186	2.01663e-46
	ENSG00000025708	TYMP	1.49599e-50	1.48254	0.786	0.14	4.46821e-46
	ENSG00000141376	BCAS3	4.35739e-50	-2.42741	0.044	0.339	1.30147e-45
	ENSG00000165949	IFI27	6.70158e-50	2.82479	0.702	0.109	2.00163e-45
	ENSG00000172421	EFCAB3	6.91899e-50	-1.67324	0	0.176	2.06656e-45
	ENSG00000163902	RPN1	1.147e-49	1.42616	0.679	0.068	3.42586e-45
	ENSG00000170348	TMED10	1.45678e-49	1.34286	0.715	0.086	4.3511e-45
	ENSG00000179218	CALR	2.17859e-49	1.6185	0.804	0.186	6.50702e-45
	ENSG00000111335	OAS2	6.57904e-49	1.38107	0.596	0.014	1.96503e-44
	ENSG00000136810	TXN	1.52159e-48	2.6565	0.823	0.213	4.5447e-44
	ENSG00000241468	ATP5MF	2.75327e-48	1.14199	0.802	0.167	8.22345e-44
	ENSG00000136240	KDELR2	5.72402e-48	1.5054	0.647	0.059	1.70965e-43
	ENSG00000155660	PDIA4	2.48055e-47	1.50965	0.643	0.05	7.40891e-43
	ENSG00000105402	NAPA	5.29038e-47	1.05413	0.679	0.072	1.58013e-42
	ENSG00000074842	MYDGF	5.88212e-47	1.79133	0.707	0.127	1.75687e-42
	ENSG00000189152	GRAPL	8.73223e-47	-1.66674	0.002	0.181	2.60814e-42
	ENSG00000151150	ANK3	9.17275e-47	-1.87748	0.014	0.235	2.73972e-42
	ENSG00000164032	H2AZ1	1.00835e-46	1.60531	0.737	0.145	3.01175e-42
	ENSG00000105968	H2AZ2	1.02168e-46	1.14193	0.727	0.109	3.05155e-42
	ENSG00000128228	SDF2L1	1.92634e-46	2.01316	0.598	0.027	5.75359e-42
	ENSG00000116649	SRM	2.55408e-46	1.54435	0.587	0.018	7.62853e-42
	ENSG00000099958	DERL3	5.18057e-46	2.09833	0.62	0.045	1.54733e-41
	ENSG00000134285	FKBP11	5.51279e-46	2.36957	0.562	0.009	1.64656e-41
	ENSG00000205220	PSMB10	6.52479e-46	1.18313	0.634	0.045	1.94883e-41
	ENSG00000144218	AFF3	2.04476e-45	-3.49035	0.157	0.507	6.10728e-41
	ENSG00000127022	CANX	4.02959e-45	1.04682	0.739	0.118	1.20356e-40
	ENSG00000100902	PSMA6	4.21584e-45	1.09999	0.588	0.023	1.25919e-40
	ENSG00000114902	SPCS1	8.62283e-45	1.34741	0.81	0.213	2.57547e-40
	ENSG00000143384	MCL1	9.43728e-45	1.02604	0.788	0.154	2.81873e-40
	ENSG00000135916	ITM2C	1.13448e-44	1.61435	0.665	0.081	3.38847e-40
	ENSG00000156738	MS4A1	2.14475e-44	-1.41725	0.197	0.665	6.40595e-40
	ENSG00000105583	WDR83OS	2.01302e-43	0.906213	0.703	0.1	6.01248e-39
	ENSG00000092010	PSME1	2.6348e-43	1.12665	0.882	0.281	7.86963e-39
	ENSG00000125844	RRBP1	3.88585e-43	1.16012	0.622	0.054	1.16063e-38
	ENSG00000173915	ATP5MD	4.07821e-43	0.936641	0.809	0.172	1.21808e-38
	ENSG00000115677	HDLBP	6.29379e-43	1.2085	0.609	0.045	1.87983e-38
	ENSG00000125991	ERGIC3	6.46687e-43	1.06448	0.658	0.086	1.93152e-38
	ENSG00000197061	H4C3	7.53189e-43	2.00941	0.733	0.163	2.24963e-38
	ENSG00000124107	SLPI	1.04768e-42	-2.43157	0.116	0.448	3.12922e-38
	ENSG00000173486	FKBP2	1.18919e-42	1.08303	0.743	0.14	3.55188e-38
	ENSG00000211450	SELENOH	1.20583e-42	1.0266	0.806	0.172	3.60157e-38
	ENSG00000177409	SAMD9L	1.36215e-42	1.17598	0.664	0.081	4.06847e-38
	ENSG00000101294	HM13	1.60238e-42	1.14731	0.726	0.136	4.78599e-38
	ENSG00000120742	SERP1	1.70718e-42	1.14044	0.898	0.344	5.09902e-38
	ENSG00000173821	RNF213	1.88474e-42	1.14877	0.842	0.199	5.62934e-38
	ENSG00000113811	SELENOK	2.10044e-42	1.02913	0.7	0.104	6.2736e-38
	ENSG00000229807	XIST	2.86884e-42	-2.16643	0.092	0.412	8.56864e-38
	ENSG00000277791	PSMB3	4.50768e-42	1.17853	0.675	0.1	1.34635e-37
	ENSG00000188313	PLSCR1	6.00754e-42	1.50285	0.619	0.068	1.79433e-37
	ENSG00000175550	DRAP1	1.19659e-41	0.850818	0.79	0.158	3.57398e-37
	ENSG00000134825	TMEM258	1.7074e-41	1.14909	0.832	0.267	5.09967e-37
	ENSG00000143761	ARF1	1.83007e-41	0.983355	0.754	0.145	5.46606e-37
	ENSG00000134333	LDHA	1.91598e-41	1.1443	0.721	0.131	5.72266e-37
	ENSG00000165264	NDUFB6	2.02615e-41	0.971734	0.593	0.045	6.05171e-37
	ENSG00000160584	SIK3	3.49574e-41	-3.29975	0.145	0.471	1.04411e-36
	ENSG00000168003	SLC3A2	3.7886e-41	0.972383	0.624	0.063	1.13158e-36
	ENSG00000175768	TOMM5	7.03152e-41	1.05486	0.565	0.032	2.10018e-36
	ENSG00000004779	NDUFAB1	1.18181e-40	0.881256	0.675	0.1	3.52984e-36
	ENSG00000182934	SRPRA	1.64047e-40	0.968762	0.619	0.063	4.89976e-36
	ENSG00000144381	HSPD1	1.70032e-40	1.1988	0.715	0.131	5.07852e-36
	ENSG00000170906	NDUFA3	1.90897e-40	0.869113	0.73	0.127	5.7017e-36
	ENSG00000099624	ATP5F1D	2.14092e-40	0.874568	0.809	0.181	6.39451e-36
	ENSG00000135931	ARMC9	2.19473e-40	-1.72915	0.013	0.208	6.55521e-36
	ENSG00000204256	BRD2	2.45652e-40	0.976647	0.618	0.063	7.33714e-36
	ENSG00000067167	TRAM1	2.50832e-40	0.992669	0.736	0.145	7.49186e-36
	ENSG00000125995	ROMO1	3.76152e-40	0.938992	0.749	0.158	1.12349e-35
	ENSG00000168653	NDUFS5	4.75982e-40	0.994795	0.76	0.163	1.42166e-35
	ENSG00000165629	ATP5F1C	6.39617e-40	0.807708	0.694	0.109	1.91041e-35
	ENSG00000183726	TMEM50A	7.67692e-40	0.773748	0.71	0.118	2.29294e-35
	ENSG00000184840	TMED9	8.08443e-40	1.05962	0.703	0.136	2.41466e-35
	ENSG00000130203	APOE	1.06946e-39	-2.329	0.079	0.376	3.19428e-35
	ENSG00000184983	NDUFA6	1.09158e-39	0.886498	0.633	0.077	3.26034e-35
	ENSG00000138646	HERC5	1.16844e-39	1.53099	0.531	0.018	3.48991e-35
	ENSG00000147123	NDUFB11	1.43732e-39	0.968086	0.823	0.231	4.293e-35
	ENSG00000068912	ERLEC1	2.23505e-39	1.15324	0.605	0.059	6.67565e-35
	ENSG00000058262	SEC61A1	2.29738e-39	1.0302	0.588	0.054	6.8618e-35
	ENSG00000145050	MANF	3.41679e-39	1.22815	0.616	0.072	1.02053e-34
	ENSG00000205246	ENSG00000205246	5.68708e-39	-2.44799	0.07	0.348	1.69862e-34
	ENSG00000008988	RPS20	8.20464e-39	-1.94621	0.792	0.805	2.45056e-34
	ENSG00000051108	HERPUD1	9.27131e-39	1.42251	0.839	0.271	2.76915e-34
	ENSG00000107262	BAG1	9.36026e-39	0.899502	0.633	0.086	2.79572e-34
	ENSG00000086061	DNAJA1	1.11768e-38	0.937655	0.712	0.136	3.3383e-34
	ENSG00000168894	RNF181	1.3589e-38	0.740775	0.611	0.068	4.05876e-34
	ENSG00000154518	ATP5MC3	2.1013e-38	0.971645	0.816	0.231	6.27615e-34
	ENSG00000110955	ATP5F1B	2.13228e-38	0.982861	0.734	0.149	6.3687e-34
	ENSG00000146066	HIGD2A	2.35025e-38	0.840015	0.748	0.149	7.01972e-34
	ENSG00000126267	COX6B1	2.84379e-38	0.921216	0.877	0.281	8.49384e-34
	ENSG00000157765	SLC34A2	4.4558e-38	-1.22396	0.002	0.145	1.33086e-33
	ENSG00000196262	PPIA	5.57964e-38	1.12224	0.933	0.557	1.66653e-33
	ENSG00000110917	MLEC	5.95304e-38	0.843035	0.599	0.068	1.77805e-33
	ENSG00000196260	SFTA2	6.30045e-38	-1.28853	0.003	0.154	1.88182e-33
	ENSG00000171858	RPS21	7.38625e-38	1.13001	0.963	0.38	2.20613e-33
	ENSG00000176731	RBIS	1.93163e-37	0.61994	0.69	0.118	5.76939e-33
	ENSG00000129824	RPS4Y1	1.98375e-37	0.899688	0.645	0.09	5.92506e-33
	ENSG00000118971	CCND2	2.31403e-37	1.53794	0.54	0.045	6.91155e-33
	ENSG00000222041	CYTOR	2.37262e-37	1.09074	0.532	0.032	7.08655e-33
	ENSG00000185345	PRKN	2.71315e-37	-1.48206	0	0.131	8.10363e-33
	ENSG00000133661	SFTPD	2.71315e-37	-1.11733	0	0.131	8.10363e-33
	ENSG00000230876	LINC00486	2.71315e-37	-1.04661	0	0.131	8.10363e-33
	ENSG00000279483	ENSG00000279483	2.71315e-37	-0.843065	0	0.131	8.10363e-33
	ENSG00000140105	WARS1	2.92182e-37	1.32818	0.573	0.054	8.72691e-33
	ENSG00000132963	POMP	3.14938e-37	0.77057	0.781	0.199	9.40657e-33
	ENSG00000102096	PIM2	3.256e-37	1.37284	0.565	0.054	9.72503e-33
	ENSG00000089127	OAS1	4.31758e-37	1.06462	0.647	0.1	1.28957e-32
	ENSG00000244038	DDOST	4.51725e-37	0.942924	0.643	0.095	1.34921e-32
	ENSG00000198833	UBE2J1	4.69825e-37	0.997531	0.744	0.167	1.40327e-32
	ENSG00000065518	NDUFB4	5.95643e-37	0.774406	0.747	0.158	1.77907e-32
	ENSG00000198804	MT-CO1	6.8339e-37	1.14061	0.997	0.751	2.04115e-32
	ENSG00000129562	DAD1	7.49215e-37	0.871684	0.749	0.176	2.23776e-32
	ENSG00000117410	ATP6V0B	7.61629e-37	0.893541	0.768	0.19	2.27483e-32
	ENSG00000213853	EMP2	7.98889e-37	-1.58861	0.002	0.14	2.38612e-32
	ENSG00000100320	RBFOX2	9.07552e-37	-1.48589	0.005	0.158	2.71068e-32
	ENSG00000165280	VCP	9.09201e-37	0.651276	0.696	0.127	2.7156e-32
	ENSG00000169564	PCBP1	9.64228e-37	0.827702	0.814	0.217	2.87996e-32
	ENSG00000154723	ATP5PF	1.00131e-36	0.916526	0.761	0.186	2.99072e-32
	ENSG00000121858	TNFSF10	1.06065e-36	1.91784	0.572	0.068	3.16795e-32
	ENSG00000115541	HSPE1	1.15653e-36	0.861687	0.698	0.136	3.45431e-32
	ENSG00000178127	NDUFV2	1.9819e-36	0.756061	0.74	0.158	5.91953e-32
	ENSG00000110717	NDUFS8	2.5345e-36	0.790388	0.612	0.081	7.57004e-32
	ENSG00000055332	EIF2AK2	2.70109e-36	0.888966	0.617	0.086	8.06763e-32
	ENSG00000117632	STMN1	2.96335e-36	1.62542	0.56	0.063	8.85093e-32
	ENSG00000172115	CYCS	3.33004e-36	0.908909	0.668	0.122	9.94615e-32
	ENSG00000137959	IFI44L	3.37157e-36	1.72846	0.571	0.068	1.00702e-31
	ENSG00000173221	GLRX	3.98801e-36	0.791333	0.665	0.113	1.19114e-31
	ENSG00000100028	SNRPD3	4.59093e-36	0.545926	0.647	0.09	1.37122e-31
	ENSG00000235979	ENSG00000235979	4.83526e-36	-1.14844	0	0.127	1.4442e-31
	ENSG00000145354	CISD2	4.88662e-36	0.846863	0.525	0.032	1.45954e-31
	ENSG00000100664	EIF5	5.20233e-36	0.52745	0.71	0.136	1.55383e-31
	ENSG00000140264	SERF2	6.79873e-36	0.944347	0.956	0.575	2.03064e-31
	ENSG00000105669	COPE	7.67501e-36	0.915143	0.747	0.181	2.29237e-31
	ENSG00000138495	COX17	8.25745e-36	0.728428	0.72	0.136	2.46634e-31
	ENSG00000109390	NDUFC1	1.30303e-35	0.744173	0.63	0.095	3.89189e-31
	ENSG00000065911	MTHFD2	2.11682e-35	1.03238	0.516	0.032	6.32252e-31
	ENSG00000153187	HNRNPU	2.12241e-35	0.90532	0.768	0.195	6.3392e-31
	ENSG00000197728	RPS26	2.15509e-35	1.18752	0.956	0.493	6.43682e-31
	ENSG00000105438	KDELR1	5.44734e-35	0.510457	0.621	0.086	1.62701e-30
	ENSG00000148303	RPL7A	6.033e-35	0.922973	0.97	0.62	1.80194e-30
	ENSG00000119013	NDUFB3	6.52988e-35	0.752381	0.631	0.104	1.95034e-30
	ENSG00000163479	SSR2	7.30484e-35	0.781631	0.812	0.244	2.18181e-30
	ENSG00000124783	SSR1	7.41504e-35	0.867124	0.67	0.127	2.21472e-30
	ENSG00000157020	SEC13	7.57814e-35	0.65906	0.6	0.077	2.26344e-30
	ENSG00000070081	NUCB2	9.3668e-35	1.00164	0.567	0.059	2.79767e-30
	ENSG00000125356	NDUFA1	9.37109e-35	0.712309	0.813	0.235	2.79896e-30
	ENSG00000104805	NUCB1	1.003e-34	0.599745	0.615	0.086	2.99577e-30
	ENSG00000102007	PLP2	1.0995e-34	0.881879	0.721	0.163	3.284e-30
	ENSG00000205352	PRR13	1.46711e-34	0.825854	0.713	0.158	4.38196e-30
	ENSG00000111832	RWDD1	1.58e-34	0.734006	0.634	0.1	4.71916e-30
	ENSG00000153037	SRP19	1.80516e-34	0.79233	0.558	0.059	5.39166e-30
	ENSG00000010256	UQCRC1	2.36186e-34	0.764722	0.545	0.05	7.0544e-30
	ENSG00000232712	KIZ-AS1	2.53524e-34	-1.14254	0.002	0.131	7.57224e-30
	ENSG00000174695	TMEM167A	2.54106e-34	0.671402	0.539	0.045	7.58963e-30
	ENSG00000168374	ARF4	3.01266e-34	0.855792	0.608	0.09	8.99823e-30
	ENSG00000136986	DERL1	3.03765e-34	0.915581	0.559	0.063	9.07285e-30
	ENSG00000108829	LRRC59	3.54236e-34	0.924395	0.516	0.036	1.05803e-29
	ENSG00000112182	BACH2	4.01293e-34	-2.53355	0.058	0.303	1.19858e-29
	ENSG00000109861	CTSC	4.20104e-34	1.87883	0.625	0.118	1.25477e-29
	ENSG00000137265	IRF4	5.0837e-34	1.34121	0.494	0.027	1.5184e-29
	ENSG00000145494	NDUFS6	5.36366e-34	0.817139	0.666	0.131	1.60202e-29
	ENSG00000111786	SRSF9	5.53744e-34	0.680598	0.664	0.122	1.65392e-29
	ENSG00000143612	C1orf43	6.6173e-34	0.456237	0.608	0.081	1.97645e-29
	ENSG00000167863	ATP5PD	6.83608e-34	0.656701	0.684	0.131	2.0418e-29
	ENSG00000182117	NOP10	7.2984e-34	0.497775	0.782	0.186	2.17989e-29
	ENSG00000184979	USP18	8.35072e-34	1.20098	0.468	0.014	2.49419e-29
	ENSG00000160710	ADAR	8.5935e-34	0.686324	0.722	0.158	2.56671e-29
	ENSG00000118985	ELL2	1.16577e-33	1.03141	0.504	0.032	3.48192e-29
	ENSG00000106153	CHCHD2	1.32231e-33	1.01712	0.887	0.394	3.94947e-29
	ENSG00000203896	LIME1	1.3434e-33	0.986239	0.444	0	4.01247e-29
	ENSG00000078808	SDF4	1.367e-33	0.722221	0.566	0.063	4.08295e-29
	ENSG00000178982	EIF3K	1.90813e-33	0.870274	0.839	0.262	5.6992e-29
	ENSG00000135535	CD164	1.91388e-33	0.692732	0.74	0.172	5.71639e-29
	ENSG00000110497	AMBRA1	2.53534e-33	-2.46362	0.08	0.339	7.57254e-29
	ENSG00000198258	UBL5	3.44558e-33	0.789634	0.839	0.262	1.02913e-28
	ENSG00000105185	PDCD5	3.56561e-33	0.691197	0.572	0.072	1.06498e-28
	ENSG00000184831	APOO	3.82629e-33	-3.10153	0.171	0.457	1.14284e-28
	ENSG00000116288	PARK7	3.91302e-33	0.923606	0.779	0.226	1.16874e-28
	ENSG00000144867	SRPRB	3.94414e-33	0.870872	0.465	0.014	1.17804e-28
	ENSG00000103257	SLC7A5	3.99921e-33	0.961253	0.474	0.018	1.19448e-28
	ENSG00000221963	APOL6	4.00561e-33	0.883884	0.476	0.018	1.1964e-28
	ENSG00000205544	TMEM256	5.02238e-33	0.685363	0.56	0.068	1.50008e-28
	ENSG00000136573	BLK	5.50497e-33	-2.13121	0.141	0.43	1.64422e-28
	ENSG00000172590	MRPL52	5.5489e-33	0.765873	0.641	0.113	1.65735e-28
	ENSG00000228474	OST4	6.42262e-33	0.860427	0.88	0.321	1.91831e-28
	ENSG00000161203	AP2M1	7.50339e-33	0.665384	0.569	0.068	2.24111e-28
	ENSG00000102103	PQBP1	7.80356e-33	0.700188	0.528	0.05	2.33077e-28
	ENSG00000167775	CD320	8.25537e-33	0.923228	0.479	0.023	2.46571e-28
	ENSG00000185305	ARL15	8.82661e-33	-1.81881	0.025	0.217	2.63633e-28
	ENSG00000169230	PRELID1	1.0423e-32	0.697218	0.736	0.186	3.11314e-28
	ENSG00000132341	RAN	1.37341e-32	0.908296	0.827	0.281	4.10209e-28
	ENSG00000204264	PSMB8	1.39045e-32	0.683142	0.758	0.204	4.15298e-28
	ENSG00000163041	H3-3A	1.44556e-32	0.936472	0.94	0.385	4.31761e-28
	ENSG00000141552	ANAPC11	1.68842e-32	0.728771	0.689	0.149	5.04298e-28
	ENSG00000159199	ATP5MC1	1.77298e-32	0.751482	0.645	0.127	5.29554e-28
	ENSG00000167797	CDK2AP2	1.97812e-32	0.769811	0.608	0.1	5.90826e-28
	ENSG00000090520	DNAJB11	2.549e-32	0.823087	0.554	0.068	7.61337e-28
	ENSG00000099341	PSMD8	2.58392e-32	0.667496	0.683	0.145	7.71766e-28
	ENSG00000120963	ZNF706	3.11935e-32	0.669653	0.772	0.199	9.31689e-28
	ENSG00000115053	NCL	3.1397e-32	0.909325	0.82	0.258	9.37765e-28
	ENSG00000171314	PGAM1	3.40362e-32	0.737417	0.661	0.127	1.01659e-27
	ENSG00000142507	PSMB6	3.49229e-32	0.686665	0.719	0.167	1.04308e-27
	ENSG00000180817	PPA1	3.90311e-32	0.773564	0.67	0.14	1.16578e-27
	ENSG00000250479	CHCHD10	4.1814e-32	0.729139	0.74	0.186	1.2489e-27
	ENSG00000183508	TENT5C	4.19966e-32	0.92348	0.496	0.036	1.25435e-27
	ENSG00000169976	SF3B5	4.21423e-32	0.654945	0.669	0.136	1.25871e-27
	ENSG00000167004	PDIA3	4.89697e-32	0.718013	0.74	0.186	1.46263e-27
	ENSG00000143621	ILF2	5.24873e-32	0.574046	0.592	0.086	1.56769e-27
	ENSG00000111341	MGP	5.26444e-32	-1.05532	0.001	0.118	1.57238e-27
	ENSG00000187735	TCEA1	6.09091e-32	0.75321	0.721	0.163	1.81923e-27
	ENSG00000184164	CRELD2	7.0751e-32	0.761607	0.517	0.05	2.11319e-27
	ENSG00000143774	GUK1	7.13919e-32	0.625558	0.757	0.19	2.13233e-27
	ENSG00000164111	ANXA5	1.13332e-31	0.787192	0.636	0.118	3.38499e-27
	ENSG00000103363	ELOB	1.17054e-31	0.581231	0.812	0.24	3.49616e-27
	ENSG00000108107	RPL28	1.23884e-31	0.8284	0.984	0.819	3.70018e-27
	ENSG00000118363	SPCS2	1.38852e-31	0.95661	0.774	0.24	4.14723e-27
	ENSG00000026751	SLAMF7	1.49794e-31	0.815695	0.451	0.014	4.47406e-27
	ENSG00000114867	EIF4G1	1.51581e-31	0.777059	0.487	0.036	4.52741e-27
	ENSG00000266472	MRPS21	1.6703e-31	0.764474	0.605	0.104	4.98887e-27
	ENSG00000100567	PSMA3	1.82572e-31	0.706116	0.637	0.118	5.45305e-27
	ENSG00000167815	PRDX2	1.99795e-31	0.979023	0.546	0.077	5.96748e-27
	ENSG00000086598	TMED2	2.21677e-31	0.723825	0.643	0.122	6.62104e-27
	ENSG00000177556	ATOX1	2.51923e-31	0.47694	0.691	0.149	7.52444e-27
	ENSG00000166595	CIAO2B	3.05916e-31	0.572293	0.661	0.131	9.13711e-27
	ENSG00000006074	ENSG00000006074	3.63939e-31	-1.23906	0.007	0.149	1.08701e-26
	ENSG00000134321	RSAD2	5.15868e-31	1.83351	0.434	0.009	1.54079e-26
	ENSG00000168288	MMADHC	5.15957e-31	0.549073	0.544	0.063	1.54106e-26
	ENSG00000134910	STT3A	5.77979e-31	0.703744	0.436	0.009	1.72631e-26
	ENSG00000110321	EIF4G2	5.86954e-31	0.609499	0.784	0.217	1.75311e-26
	ENSG00000124172	ATP5F1E	6.70595e-31	0.90516	0.957	0.525	2.00293e-26
	ENSG00000168298	H1-4	7.07565e-31	1.46161	0.439	0.014	2.11336e-26
	ENSG00000165672	PRDX3	7.23721e-31	0.602169	0.523	0.054	2.16161e-26
	ENSG00000136147	PHF11	7.7936e-31	0.689422	0.528	0.059	2.32779e-26
	ENSG00000161055	SCGB3A1	8.16053e-31	-2.27801	0.065	0.303	2.43739e-26
	ENSG00000165637	VDAC2	8.24061e-31	0.576747	0.642	0.122	2.4613e-26
	ENSG00000137965	IFI44	9.5492e-31	0.976885	0.463	0.027	2.85216e-26
	ENSG00000265241	RBM8A	1.06943e-30	0.696448	0.623	0.118	3.19418e-26
	ENSG00000144645	OSBPL10	1.13234e-30	-2.58605	0.099	0.357	3.38208e-26
	ENSG00000124571	XPO5	1.1763e-30	-2.57685	0.13	0.398	3.51337e-26
	ENSG00000146386	ABRACL	1.25545e-30	0.712954	0.569	0.086	3.74978e-26
	ENSG00000101084	RAB5IF	1.2923e-30	0.615839	0.561	0.077	3.85985e-26
	ENSG00000159388	BTG2	1.38238e-30	0.67544	0.703	0.172	4.12888e-26
	ENSG00000165678	GHITM	1.67322e-30	0.672107	0.632	0.122	4.99757e-26
	ENSG00000117500	TMED5	1.68145e-30	0.598646	0.579	0.09	5.02215e-26
	ENSG00000137309	HMGA1	1.77524e-30	0.701625	0.619	0.118	5.30227e-26
	ENSG00000126067	PSMB2	1.80751e-30	0.671201	0.638	0.122	5.39866e-26
	ENSG00000173141	MRPL57	1.95822e-30	0.652145	0.606	0.104	5.84881e-26
	ENSG00000169223	LMAN2	2.81472e-30	0.702197	0.691	0.163	8.407e-26
	ENSG00000100804	PSMB5	2.98484e-30	0.546112	0.482	0.036	8.91512e-26
	ENSG00000100632	ERH	3.61775e-30	0.674477	0.72	0.186	1.08055e-25
	ENSG00000213523	SRA1	3.77071e-30	0.566685	0.509	0.05	1.12624e-25
	ENSG00000168701	TMEM208	3.89594e-30	0.557765	0.584	0.09	1.16364e-25
	ENSG00000103035	PSMD7	4.09338e-30	0.382253	0.611	0.104	1.22261e-25
	ENSG00000117899	MESD	4.46151e-30	0.588256	0.58	0.09	1.33256e-25
	ENSG00000187837	H1-2	4.47637e-30	0.934738	0.522	0.063	1.337e-25
	ENSG00000128463	EMC4	4.61854e-30	0.437348	0.53	0.063	1.37946e-25
	ENSG00000166913	YWHAB	5.1148e-30	0.719695	0.85	0.281	1.52769e-25
	ENSG00000115267	IFIH1	5.37667e-30	0.795018	0.528	0.063	1.6059e-25
	ENSG00000142541	RPL13A	6.12754e-30	-1.89425	0.937	0.842	1.83017e-25
	ENSG00000105835	NAMPT	6.21441e-30	1.03416	0.502	0.054	1.85612e-25
	ENSG00000147140	NONO	6.41316e-30	0.544187	0.57	0.086	1.91548e-25
	ENSG00000149428	HYOU1	6.9611e-30	0.789191	0.458	0.027	2.07914e-25
	ENSG00000240065	PSMB9	7.0115e-30	0.761374	0.837	0.267	2.09419e-25
	ENSG00000167645	YIF1B	7.59322e-30	0.669457	0.442	0.018	2.26794e-25
	ENSG00000142864	SERBP1	7.69661e-30	0.549235	0.77	0.199	2.29882e-25
	ENSG00000110063	DCPS	8.97542e-30	0.657021	0.448	0.023	2.68078e-25
	ENSG00000225921	NOL7	9.0021e-30	0.458012	0.647	0.127	2.68875e-25
	ENSG00000126768	TIMM17B	9.09557e-30	0.532239	0.537	0.068	2.71666e-25
	ENSG00000116459	ATP5PB	9.56424e-30	0.512703	0.677	0.158	2.85665e-25
	ENSG00000143106	PSMA5	9.62246e-30	0.657074	0.671	0.149	2.87404e-25
	ENSG00000115286	NDUFS7	1.01193e-29	0.570018	0.662	0.145	3.02245e-25
	ENSG00000184432	COPB2	1.11448e-29	0.453928	0.483	0.041	3.32874e-25
	ENSG00000091527	CDV3	1.22743e-29	0.647376	0.574	0.095	3.66609e-25
	ENSG00000132530	XAF1	1.31181e-29	0.990872	0.551	0.086	3.91812e-25
	ENSG00000205542	TMSB4X	1.3879e-29	-0.872325	0.972	0.982	4.14538e-25
	ENSG00000123416	TUBA1B	1.57479e-29	0.943155	0.723	0.231	4.70359e-25
	ENSG00000100387	RBX1	1.62941e-29	0.7448	0.746	0.204	4.86672e-25
	ENSG00000120675	DNAJC15	1.84537e-29	0.481583	0.701	0.167	5.51176e-25
	ENSG00000156261	CCT8	1.8626e-29	0.442684	0.652	0.136	5.56322e-25
	ENSG00000230989	HSBP1	1.88459e-29	0.452141	0.569	0.09	5.6289e-25
	ENSG00000136238	RAC1	2.03763e-29	0.529796	0.714	0.167	6.086e-25
	ENSG00000116898	MRPS15	2.05516e-29	0.639394	0.508	0.059	6.13834e-25
	ENSG00000111481	COPZ1	2.23798e-29	0.410518	0.565	0.086	6.68441e-25
	ENSG00000102580	DNAJC3	2.53906e-29	0.61252	0.542	0.072	7.58368e-25
	ENSG00000003402	CFLAR	2.74899e-29	0.579822	0.699	0.163	8.21069e-25
	ENSG00000167792	NDUFV1	2.89738e-29	0.399429	0.537	0.068	8.65389e-25
	ENSG00000123131	PRDX4	3.14738e-29	1.02363	0.538	0.086	9.4006e-25
	ENSG00000232112	TMA7	3.21919e-29	0.805438	0.918	0.371	9.61506e-25
	ENSG00000074071	MRPS34	3.22225e-29	0.615285	0.573	0.095	9.6242e-25
	ENSG00000168610	STAT3	3.30793e-29	0.487466	0.599	0.109	9.88011e-25
	ENSG00000104856	RELB	3.4205e-29	0.586682	0.537	0.072	1.02163e-24
	ENSG00000178057	NDUFAF3	3.50915e-29	0.579684	0.589	0.1	1.04811e-24
	ENSG00000166411	IDH3A	4.15835e-29	0.845415	0.482	0.045	1.24202e-24
	ENSG00000145912	NHP2	4.35515e-29	0.537343	0.591	0.109	1.3008e-24
	ENSG00000087365	SF3B2	4.63435e-29	0.396096	0.708	0.167	1.38419e-24
	ENSG00000265681	RPL17	5.26696e-29	0.569281	0.804	0.262	1.57314e-24
	ENSG00000111716	LDHB	5.26851e-29	0.73154	0.767	0.231	1.5736e-24
	ENSG00000111885	MAN1A1	5.45503e-29	0.560873	0.509	0.059	1.62931e-24
	ENSG00000138760	SCARB2	5.46277e-29	0.798827	0.472	0.041	1.63162e-24
	ENSG00000143977	SNRPG	5.88732e-29	0.6087	0.759	0.213	1.75842e-24
	ENSG00000109971	HSPA8	6.20139e-29	0.954621	0.844	0.312	1.85223e-24
	ENSG00000233927	RPS28	6.22635e-29	0.880634	0.974	0.579	1.85969e-24
	ENSG00000189159	JPT1	6.94173e-29	0.657072	0.572	0.1	2.07335e-24
	ENSG00000173540	GMPPB	7.95666e-29	0.820205	0.402	0.005	2.3765e-24
	ENSG00000124256	ZBP1	8.91394e-29	0.766833	0.484	0.045	2.66242e-24
	ENSG00000188612	SUMO2	9.46229e-29	0.668497	0.82	0.258	2.8262e-24
	ENSG00000182154	MRPL41	1.02604e-28	0.605158	0.616	0.118	3.06457e-24
	ENSG00000111913	RIPOR2	1.17756e-28	-2.44105	0.284	0.543	3.51713e-24
	ENSG00000127540	UQCR11	1.35795e-28	0.568024	0.818	0.253	4.05593e-24
	ENSG00000115165	CYTIP	1.39634e-28	0.690567	0.626	0.131	4.17059e-24
	ENSG00000214300	SPDYE3	1.5044e-28	-1.26221	0.007	0.136	4.49333e-24
	ENSG00000178607	ERN1	1.51178e-28	1.11689	0.425	0.018	4.5154e-24
	ENSG00000239264	TXNDC5	1.55499e-28	1.11414	0.392	0	4.64443e-24
	ENSG00000186283	TOR3A	1.6972e-28	0.670444	0.536	0.081	5.06918e-24
	ENSG00000072849	DERL2	1.70465e-28	0.633715	0.46	0.036	5.09145e-24
	ENSG00000095380	NANS	1.73771e-28	0.582945	0.497	0.059	5.1902e-24
	ENSG00000165502	RPL36AL	1.80165e-28	0.809679	0.925	0.407	5.38116e-24
	ENSG00000198830	HMGN2	1.84228e-28	0.69342	0.79	0.271	5.50253e-24
	ENSG00000152234	ATP5F1A	1.94489e-28	0.548261	0.729	0.195	5.809e-24
	ENSG00000164405	UQCRQ	1.94945e-28	0.680803	0.755	0.244	5.82263e-24
	ENSG00000164305	CASP3	2.03432e-28	0.653291	0.435	0.023	6.07611e-24
	ENSG00000198692	EIF1AY	2.2183e-28	0.685673	0.472	0.041	6.62563e-24
	ENSG00000140941	MAP1LC3B	2.23791e-28	0.531854	0.594	0.113	6.68419e-24
	ENSG00000129559	NEDD8	2.46815e-28	0.53735	0.661	0.149	7.37187e-24
	ENSG00000071537	SEL1L	2.74705e-28	0.620088	0.453	0.032	8.20488e-24
	ENSG00000188529	SRSF10	2.91639e-28	0.516902	0.616	0.118	8.71069e-24
	ENSG00000042753	AP2S1	3.04016e-28	0.376809	0.627	0.127	9.08035e-24
	ENSG00000172922	RNASEH2C	3.18662e-28	0.46854	0.546	0.081	9.5178e-24
	ENSG00000213719	CLIC1	3.2862e-28	0.781527	0.892	0.376	9.81523e-24
	ENSG00000189377	CXCL17	3.49443e-28	-1.12172	0.005	0.127	1.04372e-23
	ENSG00000139644	TMBIM6	3.49669e-28	0.714273	0.862	0.339	1.04439e-23
	ENSG00000105369	CD79A	4.10904e-28	-1.81099	0.532	0.697	1.22729e-23
	ENSG00000099797	TECR	4.3693e-28	0.487458	0.585	0.113	1.30502e-23
	ENSG00000197451	HNRNPAB	4.5158e-28	0.62431	0.504	0.063	1.34878e-23
	ENSG00000166441	RPL27A	4.5214e-28	-1.86166	0.884	0.792	1.35045e-23
	ENSG00000017483	SLC38A5	4.60224e-28	0.736746	0.413	0.014	1.3746e-23
	ENSG00000137818	RPLP1	4.86063e-28	0.728903	0.988	0.855	1.45177e-23
	ENSG00000099800	TIMM13	4.98745e-28	0.32953	0.57	0.095	1.48965e-23
	ENSG00000142657	PGD	5.02922e-28	0.754612	0.469	0.045	1.50213e-23
	ENSG00000141759	TXNL4A	5.11377e-28	0.352886	0.576	0.1	1.52738e-23
	ENSG00000097033	SH3GLB1	5.23331e-28	0.547952	0.559	0.09	1.56308e-23
	ENSG00000119632	IFI27L2	5.55043e-28	0.514637	0.554	0.09	1.6578e-23
	ENSG00000144848	ATG3	5.61729e-28	0.564487	0.505	0.063	1.67777e-23
	ENSG00000131174	COX7B	5.94377e-28	0.5558	0.764	0.217	1.77529e-23
	ENSG00000150779	TIMM8B	6.03399e-28	0.501202	0.569	0.095	1.80223e-23
	ENSG00000055950	MRPL43	6.21008e-28	0.546288	0.456	0.036	1.85483e-23
	ENSG00000107223	EDF1	6.99168e-28	0.706092	0.865	0.335	2.08827e-23
	ENSG00000125977	EIF2S2	7.03738e-28	0.614728	0.728	0.204	2.10193e-23
	ENSG00000229833	PET100	7.39585e-28	0.624344	0.615	0.131	2.20899e-23
	ENSG00000131446	MGAT1	7.63511e-28	0.44001	0.558	0.09	2.28045e-23
	ENSG00000134109	EDEM1	7.76211e-28	0.575134	0.488	0.054	2.31839e-23
	ENSG00000146731	CCT6A	7.80612e-28	0.503389	0.604	0.118	2.33153e-23
	ENSG00000116161	CACYBP	8.33465e-28	0.570722	0.547	0.086	2.48939e-23
	ENSG00000123975	CKS2	8.48852e-28	0.677209	0.494	0.059	2.53535e-23
	ENSG00000127774	EMC6	9.03342e-28	0.569641	0.504	0.063	2.6981e-23
	ENSG00000107581	EIF3A	9.71678e-28	0.607834	0.668	0.158	2.90221e-23
	ENSG00000105677	TMEM147	1.05339e-27	0.584057	0.523	0.077	3.14626e-23
	ENSG00000101444	AHCY	1.16983e-27	0.604107	0.4	0.009	3.49405e-23
	ENSG00000258760	ENSG00000258760	1.37114e-27	-1.49824	0.013	0.158	4.09531e-23
	ENSG00000181722	ZBTB20	1.43247e-27	-2.65502	0.204	0.462	4.27851e-23
	ENSG00000112232	KHDRBS2	1.44308e-27	-2.127	0.039	0.231	4.31018e-23
	ENSG00000231721	LINC-PINT	1.48898e-27	-2.0176	0.062	0.281	4.4473e-23
	ENSG00000186818	LILRB4	1.56025e-27	1.26166	0.43	0.027	4.66015e-23
	ENSG00000185338	SOCS1	1.59678e-27	1.36159	0.449	0.041	4.76926e-23
	ENSG00000171421	MRPL36	1.85651e-27	0.51103	0.484	0.054	5.54501e-23
	ENSG00000143575	HAX1	1.92016e-27	0.425082	0.593	0.113	5.73514e-23
	ENSG00000120533	ENY2	2.53249e-27	0.425958	0.652	0.145	7.56404e-23
	ENSG00000124762	CDKN1A	2.56761e-27	1.03644	0.477	0.054	7.66893e-23
	ENSG00000167283	ATP5MG	2.77041e-27	0.619633	0.905	0.389	8.27467e-23
	ENSG00000163644	PPM1K	2.88694e-27	0.526155	0.637	0.14	8.62272e-23
	ENSG00000111639	MRPL51	3.1961e-27	0.442356	0.627	0.131	9.54611e-23
	ENSG00000198900	TOP1	3.38532e-27	0.263843	0.689	0.163	1.01113e-22
	ENSG00000179271	GADD45GIP1	3.54272e-27	0.593246	0.604	0.122	1.05814e-22
	ENSG00000216490	IFI30	3.54942e-27	1.11873	0.46	0.045	1.06014e-22
	ENSG00000110801	PSMD9	3.56099e-27	0.534201	0.422	0.023	1.0636e-22
	ENSG00000211896	IGHG1	3.63837e-27	6.38902	0.445	0.063	1.08671e-22
	ENSG00000119917	IFIT3	3.86939e-27	1.86709	0.422	0.027	1.15571e-22
	ENSG00000171222	SCAND1	3.92786e-27	0.224151	0.624	0.131	1.17317e-22
	ENSG00000165283	STOML2	4.10297e-27	0.597691	0.508	0.068	1.22547e-22
	ENSG00000135506	OS9	4.50598e-27	0.442357	0.592	0.113	1.34585e-22
	ENSG00000117448	AKR1A1	4.69317e-27	0.465267	0.631	0.136	1.40176e-22
	ENSG00000106105	GARS1	4.78348e-27	0.716698	0.462	0.05	1.42873e-22
	ENSG00000137563	GGH	4.78353e-27	0.809497	0.385	0.005	1.42874e-22
	ENSG00000169136	ATF5	4.78353e-27	1.10521	0.385	0.005	1.42874e-22
	ENSG00000138166	DUSP5	5.22289e-27	0.990286	0.393	0.009	1.55997e-22
	ENSG00000182054	IDH2	5.84034e-27	0.427417	0.519	0.077	1.74439e-22
	ENSG00000183087	GAS6	6.02257e-27	0.647717	0.422	0.023	1.79882e-22
	ENSG00000108639	SYNGR2	6.12239e-27	0.817752	0.783	0.258	1.82864e-22
	ENSG00000172428	COPS9	6.18293e-27	0.426621	0.612	0.127	1.84672e-22
	ENSG00000109062	SLC9A3R1	6.44807e-27	0.598095	0.412	0.018	1.92591e-22
	ENSG00000004059	ARF5	6.7141e-27	0.415354	0.545	0.086	2.00537e-22
	ENSG00000130592	LSP1	6.89636e-27	0.711507	0.79	0.276	2.05981e-22
	ENSG00000143799	PARP1	6.91384e-27	0.644152	0.62	0.14	2.06503e-22
	ENSG00000142494	SLC47A1	7.19974e-27	-1.07794	0.004	0.118	2.15042e-22
	ENSG00000169021	UQCRFS1	7.95039e-27	0.521589	0.642	0.145	2.37462e-22
	ENSG00000196504	PRPF40A	9.76924e-27	0.39866	0.608	0.127	2.91788e-22
	ENSG00000077721	UBE2A	9.85511e-27	0.544525	0.505	0.068	2.94352e-22
	ENSG00000184897	H1-10	1.02852e-26	0.910751	0.447	0.041	3.07199e-22
	ENSG00000164924	YWHAZ	1.13051e-26	0.671449	0.791	0.262	3.37661e-22
	ENSG00000174780	SRP72	1.27727e-26	0.625217	0.58	0.118	3.81494e-22
	ENSG00000170144	HNRNPA3	1.31481e-26	0.469108	0.754	0.217	3.92708e-22
	ENSG00000115307	AUP1	1.36623e-26	0.342523	0.645	0.145	4.08065e-22
	ENSG00000196230	TUBB	1.39787e-26	0.971849	0.676	0.204	4.17516e-22
	ENSG00000122034	GTF3A	1.44586e-26	0.524629	0.652	0.154	4.31849e-22
	ENSG00000184305	CCSER1	1.51745e-26	-2.07091	0.037	0.222	4.53233e-22
	ENSG00000136938	ANP32B	1.52058e-26	0.578004	0.726	0.204	4.54166e-22
	ENSG00000054148	PHPT1	1.78091e-26	0.491284	0.597	0.127	5.31921e-22
	ENSG00000008018	PSMB1	1.82179e-26	0.526687	0.742	0.222	5.44131e-22
	ENSG00000172354	GNB2	2.0425e-26	0.41097	0.6	0.118	6.10055e-22
	ENSG00000143543	JTB	2.08311e-26	0.5523	0.737	0.204	6.22184e-22
	ENSG00000175756	AURKAIP1	2.19485e-26	0.64037	0.67	0.172	6.55557e-22
	ENSG00000172965	MIR4435-2HG	2.19744e-26	0.639528	0.396	0.014	6.5633e-22
	ENSG00000128534	LSM8	2.29644e-26	0.366735	0.571	0.109	6.85901e-22
	ENSG00000120686	UFM1	2.35683e-26	0.590585	0.62	0.14	7.03939e-22
	ENSG00000129657	SEC14L1	2.39113e-26	0.519365	0.484	0.059	7.14184e-22
	ENSG00000145088	EAF2	2.47684e-26	0.404433	0.491	0.063	7.39782e-22
	ENSG00000262202	ENSG00000262202	2.49117e-26	1.03567	0.403	0.023	7.44062e-22
	ENSG00000211892	IGHG4	2.49121e-26	5.6258	0.379	0.009	7.44075e-22
	ENSG00000110876	SELPLG	3.07667e-26	0.82849	0.394	0.014	9.18939e-22
	ENSG00000163956	LRPAP1	3.18679e-26	0.390737	0.576	0.113	9.51832e-22
	ENSG00000160014	CALM3	3.20013e-26	0.592717	0.546	0.095	9.55815e-22
	ENSG00000148908	RGS10	3.32786e-26	0.763912	0.502	0.077	9.93966e-22
	ENSG00000155463	OXA1L	3.36349e-26	0.486005	0.546	0.095	1.00461e-21
	ENSG00000163754	GYG1	3.6682e-26	0.554829	0.428	0.032	1.09562e-21
	ENSG00000133401	PDZD2	4.38287e-26	-0.833238	0	0.09	1.30907e-21
	ENSG00000273294	C1QTNF3-AMACR	4.38287e-26	-0.872759	0	0.09	1.30907e-21
	ENSG00000268458	ENSG00000268458	4.38287e-26	-1.05054	0	0.09	1.30907e-21
	ENSG00000113810	SMC4	4.38413e-26	0.60642	0.446	0.041	1.30945e-21
	ENSG00000041357	PSMA4	4.55808e-26	0.515657	0.654	0.154	1.36141e-21
	ENSG00000169020	ATP5ME	5.00969e-26	0.521931	0.758	0.231	1.49629e-21
	ENSG00000163170	BOLA3	5.21251e-26	0.580544	0.416	0.027	1.55687e-21
	ENSG00000087302	RTRAF	5.38071e-26	0.310116	0.685	0.172	1.60711e-21
	ENSG00000116663	FBXO6	5.48955e-26	0.673715	0.408	0.023	1.63962e-21
	ENSG00000115758	ODC1	5.9784e-26	0.592583	0.572	0.113	1.78563e-21
	ENSG00000141522	ARHGDIA	6.00424e-26	0.378517	0.634	0.14	1.79335e-21
	ENSG00000154305	MIA3	6.07201e-26	0.473237	0.479	0.059	1.81359e-21
	ENSG00000165948	IFI27L1	6.13493e-26	0.591312	0.39	0.014	1.83238e-21
	ENSG00000204131	NHSL2	6.23686e-26	-1.01511	0.006	0.122	1.86282e-21
	ENSG00000153066	TXNDC11	6.47626e-26	0.609164	0.471	0.054	1.93433e-21
	ENSG00000065548	ZC3H15	7.09753e-26	0.467847	0.633	0.145	2.11989e-21
	ENSG00000140350	ANP32A	7.75809e-26	0.420556	0.567	0.109	2.31719e-21
	ENSG00000099795	NDUFB7	9.44369e-26	0.40262	0.66	0.167	2.82064e-21
	ENSG00000136950	ARPC5L	9.80887e-26	0.519691	0.642	0.154	2.92971e-21
	ENSG00000003056	M6PR	1.02132e-25	0.545672	0.532	0.09	3.05049e-21
	ENSG00000123240	OPTN	1.02617e-25	0.631591	0.442	0.045	3.06496e-21
	ENSG00000136213	CHST12	1.08972e-25	0.540965	0.475	0.059	3.25476e-21
	ENSG00000166902	MRPL16	1.13007e-25	0.411239	0.442	0.041	3.37529e-21
	ENSG00000272211	ENSG00000272211	1.19576e-25	-1.73528	0.051	0.249	3.57149e-21
	ENSG00000116670	MAD2L2	1.20656e-25	0.592656	0.415	0.027	3.60375e-21
	ENSG00000140307	GTF2A2	1.24297e-25	0.326069	0.565	0.104	3.71251e-21
	ENSG00000090266	NDUFB2	1.31345e-25	0.435527	0.768	0.222	3.92301e-21
	ENSG00000143549	TPM3	1.35478e-25	0.657954	0.793	0.276	4.04645e-21
	ENSG00000136682	CBWD2	1.3701e-25	0.505375	0.407	0.023	4.09222e-21
	ENSG00000148671	ADIRF	1.40589e-25	-1.07591	0.003	0.109	4.19912e-21
	ENSG00000103121	CMC2	1.41635e-25	0.458059	0.45	0.045	4.23035e-21
	ENSG00000154582	ELOC	1.49776e-25	0.533869	0.611	0.136	4.47352e-21
	ENSG00000169926	KLF13	1.89269e-25	0.460365	0.538	0.095	5.65309e-21
	ENSG00000063046	EIF4B	1.89379e-25	0.454206	0.684	0.176	5.65636e-21
	ENSG00000180357	ZNF609	2.03842e-25	-2.07875	0.082	0.303	6.08834e-21
	ENSG00000049656	CLPTM1L	2.09783e-25	0.557001	0.422	0.032	6.26581e-21
	ENSG00000159377	PSMB4	2.31335e-25	0.292025	0.513	0.081	6.90951e-21
	ENSG00000185745	IFIT1	2.99094e-25	1.77714	0.371	0.009	8.93333e-21
	ENSG00000057657	PRDM1	3.02328e-25	0.797512	0.356	0	9.02993e-21
	ENSG00000253506	NACA2	3.05253e-25	-1.21529	0.007	0.127	9.1173e-21
	ENSG00000101421	CHMP4B	3.09564e-25	0.346873	0.547	0.1	9.24606e-21
	ENSG00000100883	SRP54	3.20466e-25	0.276005	0.508	0.077	9.57167e-21
	ENSG00000130724	CHMP2A	3.41109e-25	0.32052	0.482	0.068	1.01882e-20
	ENSG00000183049	CAMK1D	3.42981e-25	-2.38011	0.125	0.362	1.02442e-20
	ENSG00000157916	RER1	3.45658e-25	0.405036	0.592	0.127	1.03241e-20
	ENSG00000142684	ZNF593	3.64404e-25	0.607504	0.465	0.059	1.0884e-20
	ENSG00000144224	UBXN4	3.73297e-25	0.443379	0.737	0.208	1.11496e-20
	ENSG00000102119	EMD	3.8332e-25	0.541277	0.472	0.063	1.1449e-20
	ENSG00000005022	SLC25A5	3.93363e-25	0.686371	0.799	0.303	1.1749e-20
	ENSG00000184752	NDUFA12	4.04879e-25	0.352214	0.597	0.127	1.20929e-20
	ENSG00000108588	CCDC47	4.14918e-25	0.506311	0.418	0.032	1.23928e-20
	ENSG00000258315	C17orf49	4.56539e-25	0.645355	0.363	0.005	1.36359e-20
	ENSG00000166797	CIAO2A	4.60489e-25	0.364012	0.592	0.122	1.37539e-20
	ENSG00000072778	ACADVL	5.16108e-25	0.302181	0.545	0.1	1.54151e-20
	ENSG00000227507	LTB	5.56349e-25	-1.19969	0.324	0.629	1.6617e-20
	ENSG00000181817	LSM10	5.83762e-25	0.413005	0.519	0.086	1.74358e-20
	ENSG00000169738	DCXR	5.9109e-25	0.352186	0.528	0.09	1.76547e-20
	ENSG00000155115	GTF3C6	5.97161e-25	0.520152	0.526	0.09	1.7836e-20
	ENSG00000115128	SF3B6	6.19749e-25	0.334771	0.621	0.14	1.85107e-20
	ENSG00000166337	TAF10	6.34904e-25	0.474175	0.447	0.05	1.89633e-20
	ENSG00000137312	FLOT1	6.57895e-25	0.528286	0.498	0.077	1.965e-20
	ENSG00000138073	PREB	6.64633e-25	0.434766	0.435	0.041	1.98513e-20
	ENSG00000160209	PDXK	6.73797e-25	0.527897	0.435	0.041	2.0125e-20
	ENSG00000129235	TXNDC17	6.79983e-25	0.396898	0.553	0.104	2.03097e-20
	ENSG00000048462	TNFRSF17	6.89175e-25	0.645237	0.407	0.027	2.05843e-20
	ENSG00000177156	TALDO1	7.03029e-25	0.448905	0.672	0.181	2.09981e-20
	ENSG00000165119	HNRNPK	7.59029e-25	0.576855	0.79	0.258	2.26707e-20
	ENSG00000267374	MIR924HG	7.59719e-25	-0.860833	0	0.086	2.26913e-20
	ENSG00000173678	SPDYE2B	7.59719e-25	-0.834693	0	0.086	2.26913e-20
	ENSG00000065413	ANKRD44	7.60773e-25	-2.82185	0.366	0.557	2.27228e-20
	ENSG00000235162	C12orf75	7.73114e-25	0.692381	0.513	0.09	2.30914e-20
	ENSG00000128626	MRPS12	7.94305e-25	0.476107	0.45	0.05	2.37243e-20
	ENSG00000062582	MRPS24	8.20269e-25	0.606487	0.351	0	2.44998e-20
	ENSG00000125304	TM9SF2	8.49595e-25	0.29929	0.613	0.136	2.53757e-20
	ENSG00000007080	CCDC124	8.54415e-25	0.548019	0.411	0.032	2.55197e-20
	ENSG00000136840	ST6GALNAC4	8.61283e-25	0.44535	0.466	0.059	2.57248e-20
	ENSG00000063241	ISOC2	9.15287e-25	0.574084	0.394	0.023	2.73378e-20
	ENSG00000154473	BUB3	9.20444e-25	0.257946	0.522	0.086	2.74918e-20
	ENSG00000185262	UBALD2	9.53865e-25	0.611002	0.431	0.041	2.849e-20
	ENSG00000204287	HLA-DRA	9.73386e-25	-1.01607	0.7	0.9	2.90731e-20
	ENSG00000086065	CHMP5	9.77929e-25	0.470226	0.519	0.09	2.92088e-20
	ENSG00000150672	DLG2	9.90982e-25	-1.10545	0.006	0.118	2.95987e-20
	ENSG00000164096	C4orf3	1.00547e-24	0.446706	0.727	0.208	3.00313e-20
	ENSG00000137100	DCTN3	1.04406e-24	0.390265	0.486	0.068	3.11839e-20
	ENSG00000132507	EIF5A	1.04884e-24	0.381239	0.671	0.176	3.13267e-20
	ENSG00000138326	RPS24	1.06162e-24	0.686323	0.968	0.719	3.17086e-20
	ENSG00000232388	SMIM26	1.10352e-24	0.422955	0.56	0.109	3.29601e-20
	ENSG00000186010	NDUFA13	1.14873e-24	0.465189	0.541	0.1	3.43104e-20
	ENSG00000101347	SAMHD1	1.17562e-24	0.628729	0.483	0.072	3.51134e-20
	ENSG00000091164	TXNL1	1.34284e-24	0.462237	0.541	0.104	4.01079e-20
	ENSG00000125347	IRF1	1.39917e-24	0.706863	0.647	0.172	4.17904e-20
	ENSG00000141543	EIF4A3	1.44392e-24	0.518159	0.472	0.063	4.3127e-20
	ENSG00000228300	FAM174C	1.47394e-24	0.446265	0.513	0.086	4.40235e-20
	ENSG00000182667	NTM	1.49014e-24	-1.04801	0.001	0.09	4.45076e-20
	ENSG00000174473	GALNTL6	1.49014e-24	-1.11723	0.001	0.09	4.45076e-20
	ENSG00000114861	FOXP1	1.49289e-24	-2.24258	0.216	0.462	4.45897e-20
	ENSG00000170860	LSM3	1.494e-24	0.296868	0.597	0.136	4.46228e-20
	ENSG00000213619	NDUFS3	1.50199e-24	0.339654	0.495	0.077	4.48616e-20
	ENSG00000253535	ENSG00000253535	1.53235e-24	-1.9594	0.054	0.249	4.57682e-20
	ENSG00000173660	UQCRH	1.57454e-24	0.642127	0.823	0.317	4.70284e-20
	ENSG00000242247	ARFGAP3	1.58161e-24	0.293961	0.445	0.05	4.72394e-20
	ENSG00000103490	PYCARD	1.65481e-24	0.448204	0.543	0.104	4.9426e-20
	ENSG00000071859	FAM50A	1.77374e-24	0.45575	0.401	0.027	5.29781e-20
	ENSG00000130332	LSM7	1.87274e-24	0.420098	0.724	0.213	5.5935e-20
	ENSG00000177989	ODF3B	1.88985e-24	0.464351	0.394	0.023	5.6446e-20
	ENSG00000162521	RBBP4	1.9084e-24	0.400743	0.607	0.14	5.70002e-20
	ENSG00000134056	MRPS36	1.9213e-24	0.35966	0.5	0.077	5.73854e-20
	ENSG00000181163	NPM1	2.38545e-24	0.768263	0.877	0.403	7.12488e-20
	ENSG00000126934	MAP2K2	2.46239e-24	0.376402	0.408	0.032	7.35468e-20
	ENSG00000151276	MAGI1	2.47555e-24	-0.838501	0.002	0.095	7.39397e-20
	ENSG00000198668	CALM1	2.51542e-24	0.693011	0.83	0.326	7.51305e-20
	ENSG00000167460	TPM4	2.66993e-24	0.400047	0.664	0.167	7.97455e-20
	ENSG00000198805	PNP	2.72499e-24	0.636601	0.38	0.018	8.139e-20
	ENSG00000134294	SLC38A2	2.93309e-24	0.619298	0.513	0.09	8.76056e-20
	ENSG00000096080	MRPS18A	2.98324e-24	0.561967	0.378	0.018	8.91034e-20
	ENSG00000128340	RAC2	3.12023e-24	0.729116	0.826	0.321	9.31951e-20
	ENSG00000137288	UQCC2	3.13594e-24	0.402666	0.509	0.086	9.36643e-20
	ENSG00000184076	UQCR10	3.14835e-24	0.518509	0.813	0.281	9.40349e-20
	ENSG00000100138	SNU13	3.15025e-24	0.503937	0.729	0.217	9.40916e-20
	ENSG00000148248	SURF4	3.18038e-24	0.44515	0.453	0.054	9.49915e-20
	ENSG00000100097	LGALS1	3.20585e-24	0.867243	0.725	0.249	9.57522e-20
	ENSG00000182199	SHMT2	3.292e-24	0.499249	0.459	0.059	9.83255e-20
	ENSG00000137210	TMEM14B	3.35458e-24	0.440731	0.507	0.086	1.00195e-19
	ENSG00000050393	MCUR1	3.36305e-24	0.385499	0.416	0.036	1.00447e-19
	ENSG00000070010	UFD1	3.47074e-24	0.421684	0.464	0.063	1.03664e-19
	ENSG00000186810	CXCR3	3.79864e-24	0.914501	0.428	0.045	1.13458e-19
	ENSG00000140990	NDUFB10	3.85516e-24	0.338134	0.671	0.172	1.15146e-19
	ENSG00000135940	COX5B	3.94332e-24	0.53822	0.836	0.308	1.17779e-19
	ENSG00000087191	PSMC5	4.04012e-24	0.404755	0.533	0.1	1.2067e-19
	ENSG00000134153	EMC7	4.48981e-24	0.417007	0.532	0.104	1.34102e-19
	ENSG00000128595	CALU	5.12846e-24	0.428002	0.422	0.041	1.53177e-19
	ENSG00000136732	GYPC	5.35304e-24	0.517656	0.588	0.136	1.59885e-19
	ENSG00000126246	IGFLR1	5.63201e-24	0.662173	0.368	0.014	1.68217e-19
	ENSG00000115956	PLEK	5.63357e-24	1.12839	0.491	0.095	1.68263e-19
	ENSG00000175166	PSMD2	7.03558e-24	0.586642	0.429	0.045	2.10139e-19
	ENSG00000135480	KRT7	8.18525e-24	-0.982393	0.007	0.118	2.44477e-19
	ENSG00000075415	SLC25A3	8.55504e-24	0.57582	0.803	0.294	2.55522e-19
	ENSG00000172586	CHCHD1	8.72731e-24	0.44734	0.444	0.054	2.60667e-19
	ENSG00000145416	MARCHF1	9.19413e-24	-2.17464	0.211	0.452	2.7461e-19
	ENSG00000167085	PHB	9.22247e-24	0.408063	0.536	0.109	2.75457e-19
	ENSG00000116560	SFPQ	9.92427e-24	0.26449	0.638	0.158	2.96418e-19
	ENSG00000163584	RPL22L1	1.07002e-23	0.672339	0.702	0.217	3.19594e-19
	ENSG00000113621	TXNDC15	1.13509e-23	0.414322	0.474	0.068	3.39028e-19
	ENSG00000124562	SNRPC	1.15996e-23	0.402152	0.543	0.109	3.46457e-19
	ENSG00000175602	CCDC85B	1.23773e-23	0.376102	0.569	0.127	3.69686e-19
	ENSG00000183486	MX2	1.38915e-23	0.854186	0.459	0.068	4.14911e-19
	ENSG00000110011	DNAJC4	1.45288e-23	0.397876	0.49	0.077	4.33948e-19
	ENSG00000119922	IFIT2	1.47758e-23	2.07105	0.38	0.027	4.41323e-19
	ENSG00000120697	ALG5	1.48505e-23	0.284264	0.45	0.059	4.43556e-19
	ENSG00000244509	APOBEC3C	1.53681e-23	0.458194	0.419	0.041	4.59015e-19
	ENSG00000081307	UBA5	1.58075e-23	0.519781	0.355	0.009	4.72138e-19
	ENSG00000114978	MOB1A	1.64302e-23	0.454413	0.608	0.154	4.90738e-19
	ENSG00000126698	DNAJC8	1.65474e-23	0.367452	0.569	0.122	4.94239e-19
	ENSG00000196533	ENSG00000196533	1.66414e-23	-1.53296	0.021	0.167	4.97044e-19
	ENSG00000105401	CDC37	1.66471e-23	0.281552	0.652	0.167	4.97216e-19
	ENSG00000170584	NUDCD2	1.77363e-23	0.602044	0.404	0.036	5.29747e-19
	ENSG00000140612	SEC11A	1.79652e-23	0.384203	0.642	0.167	5.36583e-19
	ENSG00000160075	SSU72	1.94994e-23	0.442219	0.579	0.131	5.82407e-19
	ENSG00000015475	BID	1.9729e-23	0.551789	0.412	0.041	5.89266e-19
	ENSG00000144426	NBEAL1	2.04155e-23	-2.18269	0.23	0.457	6.0977e-19
	ENSG00000136718	IMP4	2.10306e-23	0.382526	0.426	0.045	6.28142e-19
	ENSG00000104897	SF3A2	2.11419e-23	0.466526	0.398	0.032	6.31466e-19
	ENSG00000088832	FKBP1A	2.14568e-23	0.415892	0.639	0.172	6.40871e-19
	ENSG00000114125	RNF7	2.14797e-23	0.330351	0.551	0.113	6.41555e-19
	ENSG00000128829	EIF2AK4	2.33417e-23	0.573573	0.419	0.045	6.97171e-19
	ENSG00000096384	HSP90AB1	2.37822e-23	0.801992	0.878	0.389	7.10326e-19
	ENSG00000179091	CYC1	2.4618e-23	0.466535	0.57	0.127	7.3529e-19
	ENSG00000089693	MLF2	2.48183e-23	0.367239	0.532	0.104	7.41273e-19
	ENSG00000173230	GOLGB1	2.49089e-23	0.422216	0.498	0.086	7.4398e-19
	ENSG00000198171	DDRGK1	2.53198e-23	0.30877	0.43	0.05	7.56251e-19
	ENSG00000165609	NUDT5	2.93061e-23	0.376124	0.428	0.05	8.75316e-19
	ENSG00000143222	UFC1	3.00769e-23	0.427312	0.66	0.172	8.98336e-19
	ENSG00000108953	YWHAE	3.09527e-23	0.233461	0.681	0.195	9.24494e-19
	ENSG00000168899	VAMP5	3.10663e-23	0.84636	0.391	0.032	9.27889e-19
	ENSG00000196839	ADA	3.11429e-23	0.514421	0.394	0.032	9.30177e-19
	ENSG00000106244	PDAP1	3.15068e-23	0.389508	0.547	0.118	9.41045e-19
	ENSG00000105220	GPI	3.34249e-23	0.502719	0.423	0.05	9.98334e-19
	ENSG00000105323	HNRNPUL1	3.39923e-23	0.338625	0.541	0.109	1.01528e-18
	ENSG00000127922	SEM1	3.61262e-23	0.357792	0.723	0.213	1.07902e-18
	ENSG00000101057	MYBL2	3.6358e-23	0.708511	0.411	0.041	1.08594e-18
	ENSG00000150459	SAP18	3.68874e-23	0.360116	0.732	0.222	1.10175e-18
	ENSG00000166947	EPB42	3.90619e-23	-0.814695	0.003	0.1	1.1667e-18
	ENSG00000128609	NDUFA5	4.00418e-23	0.264301	0.461	0.063	1.19597e-18
	ENSG00000184005	ST6GALNAC3	4.12389e-23	-1.04	0.002	0.095	1.23172e-18
	ENSG00000155368	DBI	4.55286e-23	0.426711	0.74	0.235	1.35985e-18
	ENSG00000087502	ERGIC2	4.66758e-23	0.206066	0.473	0.072	1.39411e-18
	ENSG00000123989	CHPF	4.74205e-23	0.409734	0.359	0.014	1.41635e-18
	ENSG00000119335	SET	4.76598e-23	0.483656	0.754	0.249	1.4235e-18
	ENSG00000167461	RAB8A	5.21288e-23	0.345386	0.555	0.113	1.55698e-18
	ENSG00000130175	PRKCSH	6.25924e-23	0.435156	0.454	0.068	1.86951e-18
	ENSG00000165775	FUNDC2	6.3121e-23	0.358847	0.47	0.072	1.8853e-18
	ENSG00000108826	MRPL27	6.44685e-23	0.31378	0.463	0.068	1.92555e-18
	ENSG00000152558	TMEM123	6.44756e-23	0.247045	0.535	0.109	1.92576e-18
	ENSG00000135624	CCT7	6.55964e-23	0.264686	0.544	0.113	1.95923e-18
	ENSG00000081923	ATP8B1	6.56764e-23	-1.59695	0.025	0.176	1.96162e-18
	ENSG00000110719	TCIRG1	6.72533e-23	0.436448	0.482	0.077	2.00872e-18
	ENSG00000173436	MICOS10	6.9747e-23	0.294436	0.553	0.113	2.0832e-18
	ENSG00000023892	DEF6	7.35342e-23	0.288135	0.401	0.036	2.19632e-18
	ENSG00000022277	RTF2	7.67522e-23	0.462286	0.44	0.059	2.29244e-18
	ENSG00000090263	MRPS33	8.56956e-23	0.30363	0.485	0.081	2.55956e-18
	ENSG00000126457	PRMT1	8.57288e-23	0.343764	0.554	0.118	2.56055e-18
	ENSG00000135114	OASL	8.67079e-23	0.987639	0.343	0.009	2.58979e-18
	ENSG00000108561	C1QBP	8.94585e-23	0.458528	0.617	0.154	2.67195e-18
	ENSG00000186395	KRT10	9.46203e-23	0.374742	0.625	0.158	2.82612e-18
	ENSG00000175203	DCTN2	9.54194e-23	0.258299	0.417	0.045	2.84999e-18
	ENSG00000101182	PSMA7	9.74679e-23	0.391013	0.793	0.267	2.91117e-18
	ENSG00000112695	COX7A2	1.04394e-22	0.612303	0.86	0.367	3.11804e-18
	ENSG00000108671	PSMD11	1.14077e-22	0.41949	0.457	0.068	3.40727e-18
	ENSG00000090621	PABPC4	1.19198e-22	0.420092	0.469	0.077	3.5602e-18
	ENSG00000100216	TOMM22	1.21689e-22	0.285151	0.511	0.1	3.63461e-18
	ENSG00000198727	MT-CYB	1.28067e-22	0.789651	0.975	0.638	3.8251e-18
	ENSG00000077312	SNRPA	1.3369e-22	0.20449	0.471	0.072	3.99306e-18
	ENSG00000103152	MPG	1.33701e-22	0.418647	0.473	0.081	3.99339e-18
	ENSG00000128590	DNAJB9	1.36512e-22	0.432664	0.413	0.045	4.07734e-18
	ENSG00000161011	SQSTM1	1.40759e-22	0.59515	0.681	0.204	4.20419e-18
	ENSG00000197111	PCBP2	1.41424e-22	0.34249	0.726	0.226	4.22406e-18
	ENSG00000137076	TLN1	1.50207e-22	0.457688	0.528	0.109	4.48637e-18
	ENSG00000196976	LAGE3	1.69828e-22	0.321065	0.44	0.059	5.07244e-18
	ENSG00000134375	TIMM17A	1.71304e-22	0.456605	0.459	0.072	5.1165e-18
	ENSG00000137207	YIPF3	1.85443e-22	0.356448	0.412	0.045	5.5388e-18
	ENSG00000138674	SEC31A	1.89468e-22	0.245496	0.522	0.104	5.65902e-18
	ENSG00000140497	SCAMP2	2.13725e-22	0.253925	0.52	0.1	6.38354e-18
	ENSG00000087088	BAX	2.19483e-22	0.43313	0.587	0.145	6.55553e-18
	ENSG00000163938	GNL3	2.20669e-22	0.418741	0.489	0.086	6.59096e-18
	ENSG00000138085	ATRAID	2.23914e-22	0.27462	0.55	0.118	6.68785e-18
	ENSG00000229415	SFTA3	2.26534e-22	-0.734641	0	0.077	6.76612e-18
	ENSG00000144331	ZNF385B	2.26534e-22	-0.788366	0	0.077	6.76612e-18
	ENSG00000270099	ENSG00000270099	2.26534e-22	-0.783991	0	0.077	6.76612e-18
	ENSG00000102871	TRADD	2.39058e-22	0.358868	0.438	0.059	7.14019e-18
	ENSG00000067560	RHOA	2.41003e-22	0.692488	0.849	0.353	7.19828e-18
	ENSG00000132475	H3-3B	2.53736e-22	0.84954	0.968	0.57	7.57858e-18
	ENSG00000151327	FAM177A1	2.59634e-22	0.225514	0.504	0.095	7.75474e-18
	ENSG00000204386	NEU1	2.60961e-22	0.448048	0.366	0.023	7.79438e-18
	ENSG00000165168	CYBB	2.62531e-22	0.883698	0.389	0.036	7.84127e-18
	ENSG00000170515	PA2G4	2.75031e-22	0.337802	0.618	0.154	8.21462e-18
	ENSG00000158604	TMED4	2.96291e-22	0.301032	0.449	0.063	8.84962e-18
	ENSG00000035141	FAM136A	3.28761e-22	0.499037	0.407	0.045	9.81943e-18
	ENSG00000165272	AQP3	3.3774e-22	0.692805	0.39	0.036	1.00876e-17
	ENSG00000072506	HSD17B10	3.48277e-22	0.403388	0.42	0.05	1.04023e-17
	ENSG00000255823	MTRNR2L8	3.63649e-22	0.662599	0.356	0.018	1.08615e-17
	ENSG00000170581	STAT2	3.65122e-22	0.489493	0.483	0.086	1.09055e-17
	ENSG00000185475	TMEM179B	3.69281e-22	0.243037	0.575	0.131	1.10297e-17
	ENSG00000232119	MCTS1	3.76988e-22	0.342301	0.472	0.077	1.12599e-17
	ENSG00000106400	ZNHIT1	3.96953e-22	0.372986	0.549	0.122	1.18562e-17
	ENSG00000125656	CLPP	4.19092e-22	0.41689	0.485	0.086	1.25174e-17
	ENSG00000142973	CYP4B1	4.43082e-22	-0.700039	0.001	0.081	1.3234e-17
	ENSG00000258572	ENSG00000258572	4.46135e-22	0.603837	0.336	0.009	1.33252e-17
	ENSG00000177675	CD163L1	4.50851e-22	-0.883738	0.001	0.081	1.3466e-17
	ENSG00000129351	ILF3	4.56373e-22	0.176326	0.491	0.086	1.36309e-17
	ENSG00000084207	GSTP1	4.63782e-22	0.675395	0.776	0.321	1.38522e-17
	ENSG00000161526	SAP30BP	4.7216e-22	0.328539	0.408	0.045	1.41025e-17
	ENSG00000197448	GSTK1	4.8091e-22	0.330687	0.666	0.19	1.43638e-17
	ENSG00000163840	DTX3L	5.03643e-22	0.671052	0.372	0.027	1.50428e-17
	ENSG00000105281	SLC1A5	5.07479e-22	0.603693	0.354	0.018	1.51574e-17
	ENSG00000170340	B3GNT2	5.12256e-22	0.791245	0.351	0.018	1.53e-17
	ENSG00000147535	PLPP5	5.1336e-22	0.204767	0.463	0.072	1.5333e-17
	ENSG00000108344	PSMD3	5.16839e-22	0.468035	0.373	0.027	1.54369e-17
	ENSG00000149932	TMEM219	5.37749e-22	-0.130408	0.538	0.113	1.60615e-17
	ENSG00000110852	CLEC2B	5.38622e-22	0.367513	0.46	0.072	1.60876e-17
	ENSG00000106682	EIF4H	5.44805e-22	0.296009	0.532	0.113	1.62722e-17
	ENSG00000164919	COX6C	5.79476e-22	0.598669	0.83	0.335	1.73078e-17
	ENSG00000223653	ENSG00000223653	6.13246e-22	-1.04092	0.003	0.095	1.83164e-17
	ENSG00000106268	NUDT1	6.20369e-22	0.478945	0.389	0.036	1.85292e-17
	ENSG00000224101	ELMO1-AS1	6.20866e-22	-0.794532	0.002	0.086	1.8544e-17
	ENSG00000147684	NDUFB9	6.26872e-22	0.287975	0.7	0.213	1.87234e-17
	ENSG00000130811	EIF3G	6.3081e-22	0.381285	0.735	0.226	1.8841e-17
	ENSG00000215021	PHB2	6.31705e-22	0.438662	0.61	0.154	1.88678e-17
	ENSG00000172936	MYD88	6.35748e-22	0.421054	0.373	0.027	1.89885e-17
	ENSG00000205581	HMGN1	6.51092e-22	0.498963	0.791	0.281	1.94468e-17
	ENSG00000100906	NFKBIA	6.94875e-22	0.848505	0.649	0.204	2.07545e-17
	ENSG00000142937	RPS8	6.97409e-22	0.620852	0.979	0.733	2.08302e-17
	ENSG00000088986	DYNLL1	7.11677e-22	0.555789	0.763	0.262	2.12564e-17
	ENSG00000158710	TAGLN2	7.71055e-22	0.494445	0.781	0.276	2.30299e-17
	ENSG00000135390	ATP5MC2	7.87554e-22	0.690215	0.901	0.425	2.35227e-17
	ENSG00000153147	SMARCA5	8.13783e-22	0.150274	0.493	0.09	2.43061e-17
	ENSG00000165732	DDX21	8.16449e-22	0.347592	0.616	0.158	2.43857e-17
	ENSG00000166501	PRKCB	8.18406e-22	-2.52972	0.381	0.548	2.44442e-17
	ENSG00000026025	VIM	8.68446e-22	0.9361	0.878	0.457	2.59388e-17
	ENSG00000125652	ALKBH7	8.8674e-22	0.331813	0.539	0.118	2.64851e-17
	ENSG00000002586	CD99	9.01176e-22	0.486288	0.718	0.231	2.69163e-17
	ENSG00000134308	YWHAQ	9.07289e-22	0.384262	0.578	0.14	2.70989e-17
	ENSG00000163382	NAXE	9.20025e-22	0.342814	0.414	0.05	2.74793e-17
	ENSG00000114784	EIF1B	9.25098e-22	0.293261	0.537	0.118	2.76308e-17
	ENSG00000107949	BCCIP	9.25193e-22	0.308036	0.424	0.054	2.76337e-17
	ENSG00000117592	PRDX6	9.26251e-22	0.272044	0.646	0.176	2.76653e-17
	ENSG00000130775	THEMIS2	9.6842e-22	0.601386	0.426	0.059	2.89248e-17
	ENSG00000150753	CCT5	9.70362e-22	0.312174	0.457	0.072	2.89828e-17
	ENSG00000163660	CCNL1	9.77308e-22	0.458205	0.613	0.167	2.91902e-17
	ENSG00000084623	EIF3I	1.01254e-21	0.303758	0.56	0.127	3.02424e-17
	ENSG00000110700	RPS13	1.04434e-21	0.722383	0.957	0.674	3.11923e-17
	ENSG00000128245	YWHAH	1.06005e-21	0.363983	0.474	0.086	3.16614e-17
	ENSG00000118503	TNFAIP3	1.06059e-21	0.706529	0.324	0.005	3.16776e-17
	ENSG00000164733	CTSB	1.08946e-21	1.00469	0.59	0.176	3.254e-17
	ENSG00000069849	ATP1B3	1.11651e-21	0.334335	0.43	0.059	3.33478e-17
	ENSG00000224220	DTNB-AS1	1.13588e-21	0.593652	0.314	0	3.39264e-17
	ENSG00000167770	OTUB1	1.18993e-21	0.222501	0.532	0.113	3.55409e-17
	ENSG00000147669	POLR2K	1.20184e-21	0.288935	0.52	0.104	3.58964e-17
	ENSG00000135334	AKIRIN2	1.22399e-21	0.567304	0.416	0.054	3.65582e-17
	ENSG00000175606	TMEM70	1.23861e-21	0.498634	0.391	0.041	3.69947e-17
	ENSG00000197102	DYNC1H1	1.24012e-21	0.328066	0.459	0.077	3.70398e-17
	ENSG00000184990	SIVA1	1.26713e-21	0.285071	0.564	0.136	3.78467e-17
	ENSG00000138768	USO1	1.3163e-21	0.178451	0.482	0.086	3.93152e-17
	ENSG00000100836	PABPN1	1.37055e-21	0.361716	0.441	0.063	4.09355e-17
	ENSG00000205531	NAP1L4	1.40598e-21	0.292111	0.464	0.077	4.19938e-17
	ENSG00000198860	TSEN15	1.41245e-21	0.410768	0.349	0.018	4.2187e-17
	ENSG00000168310	IRF2	1.45925e-21	0.205687	0.473	0.081	4.3585e-17
	ENSG00000075884	ARHGAP15	1.50698e-21	-3.02914	0.37	0.534	4.50105e-17
	ENSG00000114353	GNAI2	1.56801e-21	0.296765	0.553	0.127	4.68332e-17
	ENSG00000100412	ACO2	1.56876e-21	0.248185	0.404	0.045	4.68557e-17
	ENSG00000105726	ATP13A1	1.592e-21	0.392512	0.399	0.045	4.75499e-17
	ENSG00000138496	PARP9	1.62905e-21	0.586908	0.448	0.072	4.86563e-17
	ENSG00000183172	SMDT1	1.65876e-21	0.398066	0.704	0.213	4.95439e-17
	ENSG00000103342	GSPT1	1.6659e-21	0.321073	0.444	0.068	4.9757e-17
	ENSG00000168282	MGAT2	1.71544e-21	0.347786	0.39	0.041	5.12368e-17
	ENSG00000167005	NUDT21	1.72564e-21	0.314353	0.445	0.068	5.15414e-17
	ENSG00000152700	SAR1B	1.72587e-21	0.399444	0.472	0.081	5.15483e-17
	ENSG00000116251	RPL22	1.82172e-21	0.604234	0.947	0.434	5.44111e-17
	ENSG00000090686	USP48	1.84052e-21	0.270009	0.55	0.127	5.49727e-17
	ENSG00000219200	RNASEK	1.84382e-21	0.507473	0.348	0.018	5.50711e-17
	ENSG00000113013	HSPA9	1.98328e-21	0.253789	0.477	0.086	5.92367e-17
	ENSG00000173786	CNP	2.23554e-21	0.607765	0.38	0.036	6.6771e-17
	ENSG00000185825	BCAP31	2.26287e-21	0.243785	0.629	0.167	6.75874e-17
	ENSG00000159228	CBR1	2.26657e-21	0.478107	0.363	0.027	6.76978e-17
	ENSG00000176101	SSNA1	2.41869e-21	0.339707	0.547	0.127	7.22414e-17
	ENSG00000115902	SLC1A4	2.50675e-21	0.476093	0.329	0.009	7.48717e-17
	ENSG00000163634	THOC7	2.50795e-21	0.322595	0.436	0.063	7.49074e-17
	ENSG00000136521	NDUFB5	2.53635e-21	0.305397	0.501	0.1	7.57556e-17
	ENSG00000182185	RAD51B	2.59801e-21	-2.0859	0.069	0.258	7.75975e-17
	ENSG00000102401	ARMCX3	2.79818e-21	0.180925	0.439	0.063	8.3576e-17
	ENSG00000143727	ACP1	2.93137e-21	0.212674	0.551	0.122	8.7554e-17
	ENSG00000140319	SRP14	2.9632e-21	0.666154	0.896	0.412	8.85048e-17
	ENSG00000159210	SNF8	2.98565e-21	0.302517	0.471	0.086	8.91755e-17
	ENSG00000128524	ATP6V1F	3.03257e-21	0.242466	0.68	0.208	9.05768e-17
	ENSG00000130706	ADRM1	3.04976e-21	0.294403	0.552	0.127	9.10903e-17
	ENSG00000055070	SZRD1	3.10457e-21	0.435397	0.362	0.027	9.27272e-17
	ENSG00000114127	XRN1	3.13816e-21	0.178561	0.572	0.14	9.37306e-17
	ENSG00000134453	RBM17	3.26664e-21	0.254335	0.602	0.154	9.7568e-17
	ENSG00000151923	TIAL1	3.39481e-21	0.398705	0.435	0.063	1.01396e-16
	ENSG00000213246	SUPT4H1	3.45755e-21	0.313462	0.516	0.109	1.0327e-16
	ENSG00000173207	CKS1B	3.62162e-21	0.540203	0.343	0.018	1.08171e-16
	ENSG00000142546	NOSIP	3.71822e-21	0.224638	0.444	0.068	1.11056e-16
	ENSG00000143933	CALM2	3.73305e-21	0.202494	0.787	0.271	1.11499e-16
	ENSG00000243449	C4orf48	3.74021e-21	0.359189	0.496	0.1	1.11713e-16
	ENSG00000101367	MAPRE1	3.80225e-21	0.320461	0.446	0.072	1.13566e-16
	ENSG00000259964	THSD4-AS1	3.89822e-21	-0.947841	0	0.072	1.16432e-16
	ENSG00000166748	ENSG00000166748	3.89822e-21	-0.556441	0	0.072	1.16432e-16
	ENSG00000265987	ENSG00000265987	3.89822e-21	-0.752817	0	0.072	1.16432e-16
	ENSG00000184451	CCR10	3.92723e-21	0.66597	0.307	0	1.17299e-16
	ENSG00000119403	PHF19	3.954e-21	0.647737	0.316	0.005	1.18098e-16
	ENSG00000163636	PSMD6	4.08557e-21	0.395534	0.415	0.054	1.22028e-16
	ENSG00000110536	PTPMT1	4.38797e-21	0.438726	0.316	0.005	1.3106e-16
	ENSG00000132824	SERINC3	4.39493e-21	0.349467	0.398	0.045	1.31268e-16
	ENSG00000249915	PDCD6	4.66948e-21	0.454285	0.516	0.113	1.39468e-16
	ENSG00000171490	RSL1D1	4.8257e-21	0.282206	0.586	0.149	1.44134e-16
	ENSG00000113368	LMNB1	4.90073e-21	0.528673	0.343	0.018	1.46375e-16
	ENSG00000100299	ARSA	4.97958e-21	0.495581	0.334	0.014	1.4873e-16
	ENSG00000163605	PPP4R2	4.98947e-21	0.336248	0.397	0.045	1.49026e-16
	ENSG00000122643	NT5C3A	4.9983e-21	0.50685	0.62	0.181	1.49289e-16
	ENSG00000103266	STUB1	4.99952e-21	0.365546	0.468	0.086	1.49326e-16
	ENSG00000162631	NTNG1	5.03304e-21	-1.22408	0.005	0.1	1.50327e-16
	ENSG00000128731	HERC2	5.11298e-21	0.42706	0.38	0.036	1.52714e-16
	ENSG00000149761	NUDT22	5.19845e-21	0.42069	0.409	0.054	1.55267e-16
	ENSG00000104131	EIF3J	5.2021e-21	0.262588	0.477	0.09	1.55376e-16
	ENSG00000182628	SKA2	5.34747e-21	0.428734	0.352	0.023	1.59718e-16
	ENSG00000125912	NCLN	5.38193e-21	0.236211	0.343	0.018	1.60748e-16
	ENSG00000136450	SRSF1	6.50777e-21	0.286851	0.403	0.05	1.94374e-16
	ENSG00000115484	CCT4	6.5694e-21	0.108562	0.579	0.14	1.96215e-16
	ENSG00000076043	REXO2	6.60496e-21	0.395912	0.437	0.068	1.97277e-16
	ENSG00000168385	SEPTIN2	6.70784e-21	0.0840259	0.566	0.131	2.0035e-16
	ENSG00000178719	GRINA	6.84337e-21	0.440149	0.436	0.068	2.04398e-16
	ENSG00000189403	HMGB1	7.29653e-21	0.72179	0.892	0.471	2.17933e-16
	ENSG00000132676	DAP3	7.59058e-21	0.449653	0.38	0.041	2.26716e-16
	ENSG00000169442	CD52	7.63342e-21	-1.43306	0.503	0.679	2.27995e-16
	ENSG00000130748	TMEM160	7.87981e-21	0.134453	0.537	0.122	2.35354e-16
	ENSG00000108691	CCL2	8.39814e-21	3.02536	0.311	0.005	2.50836e-16
	ENSG00000133313	CNDP2	8.71567e-21	0.202307	0.541	0.122	2.6032e-16
	ENSG00000189067	LITAF	8.71975e-21	0.53567	0.617	0.176	2.60441e-16
	ENSG00000173465	ZNRD2	8.8294e-21	0.26739	0.403	0.05	2.63717e-16
	ENSG00000171067	C11orf24	8.83822e-21	0.324214	0.382	0.041	2.6398e-16
	ENSG00000105701	FKBP8	8.92815e-21	0.239112	0.574	0.14	2.66666e-16
	ENSG00000099977	DDT	8.99155e-21	0.40505	0.597	0.154	2.6856e-16
	ENSG00000130312	MRPL34	9.09676e-21	0.240067	0.494	0.1	2.71702e-16
	ENSG00000177971	IMP3	9.27296e-21	0.311806	0.474	0.09	2.76965e-16
	ENSG00000084090	STARD7	9.55719e-21	0.355219	0.439	0.068	2.85454e-16
	ENSG00000122257	RBBP6	9.61735e-21	0.194235	0.555	0.136	2.87251e-16
	ENSG00000155304	HSPA13	9.63616e-21	0.553338	0.33	0.014	2.87813e-16
	ENSG00000180573	H2AC6	9.84897e-21	0.704397	0.356	0.027	2.94169e-16
	ENSG00000113407	TARS1	9.87749e-21	0.477752	0.38	0.041	2.95021e-16
	ENSG00000067829	IDH3G	1.0392e-20	0.333292	0.412	0.054	3.10389e-16
	ENSG00000132463	GRSF1	1.10948e-20	0.476464	0.406	0.054	3.31379e-16
	ENSG00000211956	IGHV4-34	1.15015e-20	7.14519	0.302	0	3.43527e-16
	ENSG00000235750	KIAA0040	1.20731e-20	0.366165	0.401	0.05	3.60598e-16
	ENSG00000197345	MRPL21	1.21812e-20	0.371016	0.392	0.045	3.63827e-16
	ENSG00000204356	NELFE	1.24558e-20	0.404201	0.412	0.059	3.72031e-16
	ENSG00000111642	CHD4	1.26327e-20	0.580848	0.379	0.041	3.77313e-16
	ENSG00000126756	UXT	1.31968e-20	0.305391	0.67	0.195	3.94161e-16
	ENSG00000071994	PDCD2	1.32588e-20	0.36544	0.414	0.059	3.96013e-16
	ENSG00000034713	GABARAPL2	1.34712e-20	0.249229	0.638	0.181	4.02358e-16
	ENSG00000170043	TRAPPC1	1.41012e-20	0.288179	0.698	0.213	4.21176e-16
	ENSG00000125835	SNRPB	1.45015e-20	0.249106	0.624	0.176	4.33129e-16
	ENSG00000196189	SEMA4A	1.48234e-20	0.472765	0.327	0.014	4.42745e-16
	ENSG00000116221	MRPL37	1.49602e-20	0.327392	0.383	0.041	4.4683e-16
	ENSG00000171159	C9orf16	1.54245e-20	0.217229	0.603	0.158	4.60699e-16
	ENSG00000164754	RAD21	1.5769e-20	0.325698	0.505	0.109	4.70989e-16
	ENSG00000189043	NDUFA4	1.58365e-20	0.384874	0.83	0.33	4.73004e-16
	ENSG00000143641	GALNT2	1.60631e-20	0.246436	0.382	0.041	4.79771e-16
	ENSG00000177700	POLR2L	1.63995e-20	0.25962	0.77	0.267	4.8982e-16
	ENSG00000067225	PKM	1.70561e-20	0.500511	0.673	0.222	5.09431e-16
	ENSG00000102144	PGK1	1.74025e-20	0.297491	0.703	0.226	5.19779e-16
	ENSG00000127483	HP1BP3	1.74248e-20	0.277516	0.605	0.163	5.20445e-16
	ENSG00000174903	RAB1B	1.7437e-20	0.246063	0.383	0.041	5.20807e-16
	ENSG00000152127	MGAT5	1.75264e-20	-2.03607	0.11	0.317	5.23477e-16
	ENSG00000071553	ATP6AP1	1.77824e-20	0.33606	0.403	0.054	5.31126e-16
	ENSG00000152894	PTPRK	1.86795e-20	-1.28296	0.02	0.149	5.57921e-16
	ENSG00000162385	MAGOH	1.91138e-20	0.26998	0.463	0.081	5.70892e-16
	ENSG00000181222	POLR2A	1.97207e-20	0.316482	0.362	0.032	5.89019e-16
	ENSG00000115216	NRBP1	1.99012e-20	0.297876	0.41	0.054	5.94408e-16
	ENSG00000004455	AK2	2.05844e-20	0.317655	0.434	0.068	6.14814e-16
	ENSG00000243927	MRPS6	2.13304e-20	0.266689	0.522	0.118	6.37098e-16
	ENSG00000134326	CMPK2	2.13803e-20	0.92727	0.306	0.005	6.38586e-16
	ENSG00000148290	SURF1	2.18991e-20	0.34345	0.416	0.059	6.54081e-16
	ENSG00000054116	TRAPPC3	2.20324e-20	0.302878	0.457	0.081	6.58065e-16
	ENSG00000198937	CCDC167	2.23024e-20	0.502742	0.394	0.05	6.66128e-16
	ENSG00000071626	DAZAP1	2.2341e-20	0.354827	0.372	0.036	6.67282e-16
	ENSG00000169567	HINT1	2.25251e-20	0.677882	0.903	0.439	6.7278e-16
	ENSG00000106399	RPA3	2.25508e-20	0.183779	0.489	0.095	6.73548e-16
	ENSG00000126264	HCST	2.29203e-20	0.377284	0.52	0.118	6.84584e-16
	ENSG00000113141	IK	2.45026e-20	0.226852	0.525	0.118	7.31842e-16
	ENSG00000181924	COA4	2.45994e-20	0.383201	0.377	0.041	7.34736e-16
	ENSG00000247596	TWF2	2.54224e-20	0.518978	0.366	0.036	7.59315e-16
	ENSG00000100418	DESI1	2.61476e-20	0.378392	0.37	0.036	7.80976e-16
	ENSG00000163931	TKT	2.6731e-20	0.365839	0.566	0.145	7.984e-16
	ENSG00000128789	PSMG2	2.74716e-20	0.346033	0.491	0.1	8.20522e-16
	ENSG00000120802	TMPO	2.86952e-20	0.295421	0.463	0.086	8.57067e-16
	ENSG00000142089	IFITM3	2.92676e-20	1.51783	0.5	0.127	8.74164e-16
	ENSG00000167088	SNRPD1	2.94439e-20	0.325067	0.593	0.158	8.79432e-16
	ENSG00000115806	GORASP2	2.96862e-20	0.238972	0.431	0.068	8.86667e-16
	ENSG00000068438	FTSJ1	3.08544e-20	0.452304	0.341	0.023	9.21559e-16
	ENSG00000185803	SLC52A2	3.09754e-20	0.402333	0.351	0.027	9.25173e-16
	ENSG00000117362	APH1A	3.3255e-20	0.387669	0.477	0.095	9.9326e-16
	ENSG00000211663	IGLV3-19	3.3346e-20	8.64082	0.296	0	9.9598e-16
	ENSG00000127445	PIN1	3.42673e-20	0.175207	0.44	0.072	1.0235e-15
	ENSG00000138382	METTL5	3.75513e-20	0.296496	0.403	0.054	1.12158e-15
	ENSG00000121073	SLC35B1	3.78866e-20	0.324518	0.394	0.05	1.1316e-15
	ENSG00000124155	PIGT	3.8018e-20	0.364122	0.403	0.054	1.13552e-15
	ENSG00000111790	FGFR1OP2	3.82226e-20	0.304332	0.419	0.063	1.14163e-15
	ENSG00000072501	SMC1A	3.96162e-20	0.178261	0.44	0.072	1.18326e-15
	ENSG00000173272	MZT2A	3.98354e-20	0.2888	0.572	0.145	1.1898e-15
	ENSG00000173457	PPP1R14B	4.14553e-20	0.756163	0.394	0.054	1.23819e-15
	ENSG00000124733	MEA1	4.4385e-20	0.0322141	0.458	0.081	1.32569e-15
	ENSG00000135387	CAPRIN1	4.4991e-20	0.293329	0.417	0.063	1.34379e-15
	ENSG00000175701	MTLN	4.50626e-20	0.361686	0.372	0.041	1.34593e-15
	ENSG00000014641	MDH1	4.68621e-20	0.195669	0.506	0.109	1.39968e-15
	ENSG00000071462	BUD23	4.85395e-20	0.257587	0.505	0.109	1.44978e-15
	ENSG00000198356	GET3	4.98468e-20	0.274261	0.431	0.072	1.48882e-15
	ENSG00000138035	PNPT1	4.9912e-20	0.50207	0.357	0.032	1.49077e-15
	ENSG00000259772	ENSG00000259772	5.24613e-20	0.656271	0.293	0	1.56691e-15
	ENSG00000051596	THOC3	5.42514e-20	0.386596	0.331	0.018	1.62038e-15
	ENSG00000180992	MRPL14	5.72952e-20	0.0801424	0.521	0.118	1.71129e-15
	ENSG00000109919	MTCH2	5.84156e-20	0.108825	0.42	0.063	1.74476e-15
	ENSG00000080824	HSP90AA1	5.90542e-20	0.928934	0.875	0.425	1.76383e-15
	ENSG00000204392	LSM2	6.33669e-20	0.385154	0.536	0.131	1.89264e-15
	ENSG00000136888	ATP6V1G1	6.55861e-20	0.439217	0.776	0.276	1.95893e-15
	ENSG00000116191	RALGPS2	6.66689e-20	-2.52867	0.363	0.529	1.99127e-15
	ENSG00000204442	FAM155A	6.69442e-20	-0.807395	0	0.068	1.99949e-15
	ENSG00000179950	PUF60	6.98783e-20	0.445729	0.425	0.072	2.08712e-15
	ENSG00000183978	COA3	7.03575e-20	0.198308	0.401	0.054	2.10144e-15
	ENSG00000183207	RUVBL2	7.08466e-20	0.385448	0.32	0.014	2.11605e-15
	ENSG00000100348	TXN2	7.08826e-20	0.23999	0.5	0.109	2.11712e-15
	ENSG00000149136	SSRP1	7.16701e-20	0.358243	0.379	0.045	2.14064e-15
	ENSG00000108106	UBE2S	7.1804e-20	0.503545	0.338	0.023	2.14464e-15
	ENSG00000099860	GADD45B	7.44097e-20	0.514935	0.478	0.1	2.22247e-15
	ENSG00000220008	LINGO3	7.47363e-20	-0.916973	0.005	0.095	2.23222e-15
	ENSG00000182512	GLRX5	7.70991e-20	0.19157	0.385	0.045	2.30279e-15
	ENSG00000145703	IQGAP2	8.1119e-20	0.304003	0.412	0.063	2.42286e-15
	ENSG00000173334	TRIB1	8.43681e-20	0.605706	0.317	0.014	2.51991e-15
	ENSG00000123352	SPATS2	8.44063e-20	0.126126	0.419	0.063	2.52105e-15
	ENSG00000125944	HNRNPR	8.86242e-20	0.194753	0.573	0.154	2.64703e-15
	ENSG00000125743	SNRPD2	8.91992e-20	0.416436	0.85	0.344	2.6642e-15
	ENSG00000165916	PSMC3	8.98935e-20	0.15996	0.471	0.095	2.68494e-15
	ENSG00000100823	APEX1	9.04813e-20	0.423035	0.565	0.149	2.7025e-15
	ENSG00000078668	VDAC3	9.05772e-20	0.165754	0.479	0.1	2.70536e-15
	ENSG00000162607	USP1	9.44324e-20	0.415428	0.344	0.027	2.82051e-15
	ENSG00000126432	PRDX5	9.61933e-20	0.350112	0.732	0.249	2.8731e-15
	ENSG00000173113	TRMT112	9.76994e-20	0.290298	0.743	0.249	2.91808e-15
	ENSG00000100442	FKBP3	9.80403e-20	0.266052	0.453	0.086	2.92827e-15
	ENSG00000160446	ZDHHC12	9.94756e-20	0.404347	0.405	0.059	2.97114e-15
	ENSG00000142166	IFNAR1	9.96491e-20	0.321286	0.445	0.081	2.97632e-15
	ENSG00000174917	MICOS13	1.00004e-19	0.149738	0.545	0.131	2.98692e-15
	ENSG00000029363	BCLAF1	1.01693e-19	0.0464389	0.573	0.145	3.03737e-15
	ENSG00000065978	YBX1	1.06354e-19	0.583615	0.882	0.389	3.17659e-15
	ENSG00000181789	COPG1	1.1128e-19	0.318621	0.363	0.036	3.3237e-15
	ENSG00000226381	ENSG00000226381	1.14417e-19	-0.880323	0.004	0.09	3.41741e-15
	ENSG00000257242	LINC01619	1.14417e-19	-0.881621	0.004	0.09	3.41741e-15
	ENSG00000174231	PRPF8	1.14528e-19	0.0294302	0.427	0.068	3.42072e-15
	ENSG00000111669	TPI1	1.15908e-19	0.485344	0.767	0.29	3.46194e-15
	ENSG00000254772	EEF1G	1.16527e-19	0.165561	0.389	0.05	3.48043e-15
	ENSG00000229117	RPL41	1.17265e-19	0.564154	0.985	0.932	3.50248e-15
	ENSG00000078618	NRDC	1.20075e-19	0.0961371	0.597	0.163	3.5864e-15
	ENSG00000183826	BTBD9	1.2097e-19	-1.61291	0.038	0.19	3.61312e-15
	ENSG00000117151	CTBS	1.2316e-19	0.433998	0.361	0.036	3.67854e-15
	ENSG00000105887	MTPN	1.23391e-19	0.537098	0.472	0.1	3.68544e-15
	ENSG00000092621	PHGDH	1.24601e-19	0.663422	0.296	0.005	3.72159e-15
	ENSG00000163714	U2SURP	1.29347e-19	0.164387	0.569	0.149	3.86334e-15
	ENSG00000240754	ENSG00000240754	1.29987e-19	-0.782317	0.001	0.072	3.88245e-15
	ENSG00000145907	G3BP1	1.3074e-19	0.273232	0.446	0.081	3.90493e-15
	ENSG00000120694	HSPH1	1.32178e-19	0.649877	0.358	0.036	3.94788e-15
	ENSG00000064042	LIMCH1	1.34548e-19	-0.708675	0.001	0.072	4.01867e-15
	ENSG00000166226	CCT2	1.35119e-19	0.278669	0.533	0.127	4.03575e-15
	ENSG00000179918	SEPHS2	1.36236e-19	0.289277	0.326	0.018	4.06908e-15
	ENSG00000182180	MRPS16	1.43673e-19	0.225704	0.469	0.095	4.29121e-15
	ENSG00000163527	STT3B	1.45598e-19	0.161367	0.48	0.1	4.34871e-15
	ENSG00000116001	TIA1	1.46373e-19	0.543937	0.347	0.032	4.37188e-15
	ENSG00000136003	ISCU	1.46699e-19	0.240742	0.714	0.235	4.38161e-15
	ENSG00000125445	MRPS7	1.48514e-19	0.236306	0.466	0.09	4.43582e-15
	ENSG00000130985	UBA1	1.50737e-19	0.37832	0.393	0.054	4.50222e-15
	ENSG00000198355	PIM3	1.52317e-19	0.609404	0.451	0.09	4.54942e-15
	ENSG00000083799	CYLD	1.5234e-19	0.267327	0.427	0.072	4.5501e-15
	ENSG00000164897	TMUB1	1.55526e-19	0.243749	0.417	0.063	4.64526e-15
	ENSG00000103024	NME3	1.58896e-19	0.327387	0.454	0.086	4.74592e-15
	ENSG00000168275	COA6	1.59179e-19	0.302258	0.36	0.036	4.75436e-15
	ENSG00000204899	MZT1	1.67175e-19	0.406001	0.316	0.014	4.99317e-15
	ENSG00000189306	RRP7A	1.67892e-19	0.27616	0.429	0.072	5.01459e-15
	ENSG00000213585	VDAC1	1.6987e-19	0.34969	0.61	0.176	5.07368e-15
	ENSG00000104518	GSDMD	1.72328e-19	0.357281	0.425	0.072	5.14708e-15
	ENSG00000164054	SHISA5	1.72707e-19	0.226954	0.472	0.095	5.15841e-15
	ENSG00000090581	GNPTG	1.75253e-19	0.405252	0.35	0.032	5.23446e-15
	ENSG00000013588	GPRC5A	1.76849e-19	-0.705318	0.002	0.077	5.28214e-15
	ENSG00000057608	GDI2	1.89226e-19	0.228019	0.7	0.226	5.65179e-15
	ENSG00000188677	PARVB	1.8936e-19	0.138638	0.429	0.072	5.65579e-15
	ENSG00000273841	TAF9	1.92655e-19	0.457413	0.357	0.036	5.75423e-15
	ENSG00000169504	CLIC4	1.9425e-19	0.0542499	0.424	0.068	5.80187e-15
	ENSG00000255302	EID1	2.13907e-19	0.174945	0.57	0.149	6.38898e-15
	ENSG00000137714	FDX1	2.21345e-19	0.355124	0.425	0.072	6.61113e-15
	ENSG00000174851	YIF1A	2.22389e-19	0.263887	0.439	0.077	6.6423e-15
	ENSG00000185627	PSMD13	2.24864e-19	-0.00557233	0.458	0.086	6.71625e-15
	ENSG00000105258	POLR2I	2.2568e-19	0.381048	0.454	0.09	6.74061e-15
	ENSG00000102524	TNFSF13B	2.28017e-19	1.04604	0.329	0.023	6.81042e-15
	ENSG00000089248	ERP29	2.30561e-19	0.514213	0.827	0.344	6.88638e-15
	ENSG00000125971	DYNLRB1	2.32686e-19	0.209766	0.611	0.176	6.94988e-15
	ENSG00000145365	TIFA	2.50272e-19	0.5144	0.353	0.036	7.47513e-15
	ENSG00000136758	YME1L1	2.51162e-19	0.0423964	0.513	0.113	7.5017e-15
	ENSG00000186298	PPP1CC	2.51573e-19	0.178851	0.546	0.136	7.51398e-15
	ENSG00000213024	NUP62	2.51934e-19	0.513905	0.329	0.023	7.52476e-15
	ENSG00000105700	KXD1	2.56503e-19	0.208437	0.375	0.045	7.66124e-15
	ENSG00000138385	SSB	2.68895e-19	0.339134	0.565	0.149	8.03135e-15
	ENSG00000164346	NSA2	2.70437e-19	0.301458	0.637	0.19	8.07742e-15
	ENSG00000183011	NAA38	2.76212e-19	0.0738166	0.602	0.163	8.24989e-15
	ENSG00000188725	SMIM15	2.8226e-19	0.283614	0.331	0.023	8.43054e-15
	ENSG00000079246	XRCC5	2.90013e-19	0.187627	0.642	0.19	8.66212e-15
	ENSG00000030110	BAK1	2.9562e-19	0.246765	0.331	0.023	8.82958e-15
	ENSG00000055044	NOP58	2.96383e-19	0.254956	0.507	0.118	8.85238e-15
	ENSG00000123609	NMI	3.13634e-19	0.459207	0.407	0.068	9.36763e-15
	ENSG00000221914	PPP2R2A	3.28288e-19	0.324471	0.415	0.068	9.8053e-15
	ENSG00000082293	COL19A1	3.31899e-19	-1.79659	0.041	0.195	9.91317e-15
	ENSG00000120438	TCP1	3.3697e-19	0.195947	0.459	0.09	1.00646e-14
	ENSG00000133983	COX16	3.37417e-19	0.175158	0.455	0.086	1.0078e-14
	ENSG00000185420	SMYD3	3.38256e-19	-2.26174	0.102	0.294	1.0103e-14
	ENSG00000183960	KCNH8	3.3972e-19	-1.12682	0.007	0.1	1.01468e-14
	ENSG00000087074	PPP1R15A	3.45766e-19	0.653382	0.473	0.104	1.03273e-14
	ENSG00000130816	DNMT1	3.53867e-19	0.184304	0.41	0.063	1.05693e-14
	ENSG00000166200	COPS2	3.55714e-19	0.316999	0.39	0.054	1.06245e-14
	ENSG00000143368	SF3B4	3.60155e-19	0.180794	0.385	0.05	1.07571e-14
	ENSG00000149100	EIF3M	3.66945e-19	0.143983	0.652	0.199	1.09599e-14
	ENSG00000185236	RAB11B	3.68985e-19	0.212025	0.415	0.068	1.10209e-14
	ENSG00000123136	DDX39A	3.80552e-19	0.390028	0.472	0.1	1.13663e-14
	ENSG00000141741	MIEN1	3.81805e-19	0.263727	0.454	0.086	1.14038e-14
	ENSG00000125826	RBCK1	3.94911e-19	0.3307	0.523	0.136	1.17952e-14
	ENSG00000182944	EWSR1	4.04611e-19	0.0913063	0.588	0.154	1.20849e-14
	ENSG00000113648	MACROH2A1	4.15285e-19	0.300536	0.516	0.122	1.24037e-14
	ENSG00000009307	CSDE1	4.15676e-19	0.276079	0.702	0.226	1.24154e-14
	ENSG00000163162	RNF149	4.26176e-19	0.258725	0.514	0.122	1.2729e-14
	ENSG00000179085	DPM3	4.27936e-19	0.173607	0.416	0.068	1.27816e-14
	ENSG00000168175	MAPK1IP1L	4.35356e-19	-0.0275392	0.515	0.118	1.30032e-14
	ENSG00000069399	BCL3	4.39491e-19	0.400243	0.327	0.023	1.31267e-14
	ENSG00000119812	FAM98A	4.69576e-19	0.427245	0.291	0.005	1.40253e-14
	ENSG00000198840	MT-ND3	4.75821e-19	0.5922	0.955	0.647	1.42118e-14
	ENSG00000113575	PPP2CA	4.96884e-19	0.345048	0.394	0.059	1.48409e-14
	ENSG00000120278	PLEKHG1	5.04101e-19	-2.09772	0.074	0.253	1.50565e-14
	ENSG00000115816	CEBPZ	5.27159e-19	0.376493	0.413	0.068	1.57452e-14
	ENSG00000150961	SEC24D	5.43728e-19	0.335795	0.364	0.041	1.62401e-14
	ENSG00000131495	NDUFA2	5.60761e-19	0.194658	0.631	0.19	1.67488e-14
	ENSG00000175354	PTPN2	5.66596e-19	0.198689	0.528	0.131	1.69231e-14
	ENSG00000089356	FXYD3	5.67431e-19	-1.00355	0.019	0.14	1.6948e-14
	ENSG00000117143	UAP1	6.02482e-19	0.441825	0.334	0.027	1.79949e-14
	ENSG00000102898	NUTF2	6.0883e-19	0.329849	0.437	0.081	1.81845e-14
	ENSG00000130813	SHFL	6.21441e-19	0.368636	0.457	0.095	1.85612e-14
	ENSG00000109332	UBE2D3	6.30517e-19	0.290242	0.786	0.285	1.88323e-14
	ENSG00000160131	VMA21	6.57036e-19	0.287862	0.408	0.068	1.96244e-14
	ENSG00000105202	FBL	6.61271e-19	0.247441	0.52	0.127	1.97508e-14
	ENSG00000169813	HNRNPF	6.79318e-19	0.323255	0.68	0.217	2.02899e-14
	ENSG00000107175	CREB3	6.95934e-19	0.356563	0.316	0.018	2.07861e-14
	ENSG00000164104	HMGB2	7.03555e-19	0.665354	0.447	0.095	2.10138e-14
	ENSG00000178927	CYBC1	7.14713e-19	0.152686	0.513	0.118	2.1347e-14
	ENSG00000113448	PDE4D	7.47235e-19	-2.20053	0.09	0.276	2.23184e-14
	ENSG00000143256	PFDN2	7.54276e-19	0.237132	0.505	0.118	2.25287e-14
	ENSG00000263001	GTF2I	7.61262e-19	0.516517	0.405	0.068	2.27374e-14
	ENSG00000112245	PTP4A1	7.70156e-19	0.416199	0.368	0.045	2.3003e-14
	ENSG00000204397	CARD16	7.90449e-19	0.487918	0.37	0.05	2.36091e-14
	ENSG00000111237	VPS29	8.08086e-19	0.0320118	0.555	0.145	2.41359e-14
	ENSG00000136770	DNAJC1	8.21758e-19	0.0885959	0.533	0.136	2.45443e-14
	ENSG00000165389	SPTSSA	8.30382e-19	0.365152	0.315	0.018	2.48019e-14
	ENSG00000174547	MRPL11	8.70841e-19	0.143974	0.402	0.063	2.60103e-14
	ENSG00000114383	TUSC2	9.06983e-19	0.389471	0.333	0.027	2.70898e-14
	ENSG00000176978	DPP7	9.1543e-19	0.116565	0.498	0.113	2.73421e-14
	ENSG00000160256	FAM207A	9.35284e-19	0.396462	0.341	0.032	2.79351e-14
	ENSG00000204469	PRRC2A	9.55723e-19	0.45924	0.349	0.036	2.85455e-14
	ENSG00000112473	SLC39A7	9.67082e-19	0.312255	0.334	0.027	2.88848e-14
	ENSG00000100258	LMF2	9.79304e-19	0.343802	0.324	0.023	2.92498e-14
	ENSG00000077147	TM9SF3	9.95253e-19	0.277677	0.408	0.068	2.97262e-14
	ENSG00000139921	TMX1	1.01231e-18	0.387948	0.459	0.095	3.02357e-14
	ENSG00000167881	SRP68	1.01415e-18	0.363288	0.333	0.027	3.02905e-14
	ENSG00000169919	GUSB	1.03654e-18	0.215622	0.34	0.032	3.09595e-14
	ENSG00000084463	WBP11	1.04539e-18	0.358683	0.384	0.054	3.12238e-14
	ENSG00000092330	TINF2	1.05716e-18	0.24499	0.348	0.036	3.15754e-14
	ENSG00000225963	ENSG00000225963	1.09935e-18	-0.885458	0.005	0.09	3.28355e-14
	ENSG00000119523	ALG2	1.10138e-18	0.1249	0.375	0.05	3.28961e-14
	ENSG00000183617	MRPL54	1.1112e-18	0.06241	0.584	0.163	3.31894e-14
	ENSG00000242485	MRPL20	1.11176e-18	0.0801586	0.611	0.176	3.3206e-14
	ENSG00000096088	PGC	1.14759e-18	-0.990295	0	0.063	3.42763e-14
	ENSG00000268412	TRMT112P6	1.14759e-18	-0.531394	0	0.063	3.42763e-14
	ENSG00000090861	AARS1	1.15296e-18	0.328658	0.333	0.027	3.44367e-14
	ENSG00000143158	MPC2	1.16251e-18	0.117405	0.426	0.077	3.4722e-14
	ENSG00000158042	MRPL17	1.18745e-18	0.280958	0.367	0.045	3.54667e-14
	ENSG00000184384	MAML2	1.25621e-18	-2.32166	0.122	0.317	3.75204e-14
	ENSG00000134001	EIF2S1	1.28106e-18	0.112023	0.412	0.068	3.82627e-14
	ENSG00000073578	SDHA	1.28727e-18	0.0303039	0.437	0.081	3.8448e-14
	ENSG00000142186	SCYL1	1.29047e-18	0.299858	0.323	0.023	3.85438e-14
	ENSG00000105404	RABAC1	1.29273e-18	0.508091	0.669	0.235	3.86112e-14
	ENSG00000147654	EBAG9	1.30127e-18	0.190143	0.383	0.054	3.88664e-14
	ENSG00000136908	DPM2	1.31856e-18	0.310263	0.389	0.059	3.93829e-14
	ENSG00000162191	UBXN1	1.34312e-18	0.187481	0.633	0.195	4.01163e-14
	ENSG00000082153	BZW1	1.36151e-18	0.29414	0.52	0.127	4.06657e-14
	ENSG00000159176	CSRP1	1.37722e-18	0.424248	0.275	0	4.11348e-14
	ENSG00000160194	NDUFV3	1.39543e-18	0.253559	0.357	0.041	4.16787e-14
	ENSG00000121022	COPS5	1.41718e-18	0.294875	0.376	0.05	4.23285e-14
	ENSG00000015285	WAS	1.42165e-18	0.210714	0.456	0.09	4.24618e-14
	ENSG00000100453	GZMB	1.46469e-18	3.08532	0.311	0.023	4.37473e-14
	ENSG00000169689	CENPX	1.46493e-18	0.28949	0.34	0.032	4.37546e-14
	ENSG00000172270	BSG	1.50521e-18	0.149729	0.606	0.176	4.49576e-14
	ENSG00000180353	HCLS1	1.51438e-18	0.230588	0.677	0.213	4.52315e-14
	ENSG00000165527	ARF6	1.51869e-18	0.182376	0.559	0.149	4.53603e-14
	ENSG00000132849	PATJ	1.52588e-18	-1.28168	0.02	0.14	4.5575e-14
	ENSG00000197858	GPAA1	1.52955e-18	0.170761	0.41	0.068	4.56845e-14
	ENSG00000111276	CDKN1B	1.5333e-18	0.38067	0.348	0.036	4.57965e-14
	ENSG00000133318	RTN3	1.57691e-18	0.149862	0.377	0.05	4.70992e-14
	ENSG00000110696	C11orf58	1.62955e-18	0.26299	0.698	0.231	4.86715e-14
	ENSG00000184007	PTP4A2	1.66316e-18	0.161774	0.581	0.158	4.96751e-14
	ENSG00000137161	CNPY3	1.68802e-18	0.26383	0.607	0.181	5.04178e-14
	ENSG00000148335	NTMT1	1.75719e-18	0.344388	0.344	0.036	5.24838e-14
	ENSG00000131828	PDHA1	1.80003e-18	0.293265	0.336	0.032	5.37632e-14
	ENSG00000079459	FDFT1	1.84402e-18	0.259081	0.486	0.113	5.50771e-14
	ENSG00000161057	PSMC2	1.87892e-18	0.157436	0.417	0.072	5.61195e-14
	ENSG00000126453	BCL2L12	1.91013e-18	0.327381	0.31	0.018	5.70518e-14
	ENSG00000167272	POP5	1.92191e-18	0.278886	0.4	0.063	5.74036e-14
	ENSG00000197043	ANXA6	2.01152e-18	0.155512	0.588	0.163	6.00802e-14
	ENSG00000144895	EIF2A	2.01389e-18	0.129349	0.472	0.104	6.01509e-14
	ENSG00000182481	KPNA2	2.057e-18	0.453746	0.317	0.023	6.14386e-14
	ENSG00000180370	PAK2	2.13939e-18	0.179347	0.567	0.154	6.38993e-14
	ENSG00000079332	SAR1A	2.21076e-18	0.246196	0.416	0.072	6.60308e-14
	ENSG00000135441	BLOC1S1	2.2556e-18	0.208771	0.441	0.086	6.73702e-14
	ENSG00000198843	SELENOT	2.25634e-18	0.122022	0.588	0.163	6.73924e-14
	ENSG00000172239	PAIP1	2.2749e-18	0.478986	0.376	0.054	6.79468e-14
	ENSG00000161981	SNRNP25	2.37299e-18	0.346147	0.382	0.054	7.08765e-14
	ENSG00000143742	SRP9	2.48124e-18	0.270931	0.591	0.167	7.41098e-14
	ENSG00000114416	FXR1	2.52537e-18	0.351044	0.419	0.077	7.54277e-14
	ENSG00000145592	RPL37	2.54059e-18	0.576093	0.967	0.615	7.58822e-14
	ENSG00000175416	CLTB	2.55198e-18	0.239403	0.447	0.09	7.62227e-14
	ENSG00000242372	EIF6	2.55789e-18	0.353032	0.449	0.09	7.63992e-14
	ENSG00000165416	SUGT1	2.64555e-18	0.175772	0.423	0.077	7.90174e-14
	ENSG00000100612	DHRS7	2.65073e-18	0.293994	0.468	0.104	7.91719e-14
	ENSG00000138814	PPP3CA	2.69008e-18	-2.30439	0.243	0.434	8.03473e-14
	ENSG00000139372	TDG	2.70798e-18	0.281985	0.361	0.045	8.0882e-14
	ENSG00000136100	VPS36	2.72112e-18	0.21071	0.455	0.095	8.12744e-14
	ENSG00000177830	CHID1	2.85762e-18	0.252575	0.371	0.05	8.53515e-14
	ENSG00000087460	GNAS	2.97943e-18	0.400242	0.803	0.317	8.89897e-14
	ENSG00000125779	PANK2	3.01765e-18	0.251652	0.354	0.041	9.01312e-14
	ENSG00000130402	ACTN4	3.10763e-18	0.152246	0.475	0.104	9.28186e-14
	ENSG00000108622	ICAM2	3.23755e-18	0.0421785	0.409	0.068	9.6699e-14
	ENSG00000170791	CHCHD7	3.28435e-18	0.369988	0.44	0.09	9.80969e-14
	ENSG00000116586	LAMTOR2	3.30852e-18	0.163563	0.511	0.127	9.88188e-14
	ENSG00000105612	DNASE2	3.31592e-18	0.295298	0.353	0.041	9.90398e-14
	ENSG00000106245	BUD31	3.46409e-18	0.177661	0.507	0.122	1.03465e-13
	ENSG00000108528	SLC25A11	3.50731e-18	0.285404	0.308	0.018	1.04756e-13
	ENSG00000099901	RANBP1	3.65331e-18	0.1595	0.527	0.136	1.09117e-13
	ENSG00000163468	CCT3	3.73949e-18	0.250673	0.588	0.167	1.11691e-13
	ENSG00000106028	SSBP1	3.74875e-18	0.163947	0.604	0.172	1.11968e-13
	ENSG00000185880	TRIM69	3.75035e-18	0.400396	0.331	0.032	1.12016e-13
	ENSG00000060491	OGFR	3.80321e-18	0.274944	0.37	0.05	1.13594e-13
	ENSG00000172172	MRPL13	3.83044e-18	0.253166	0.361	0.045	1.14408e-13
	ENSG00000110777	POU2AF1	4.10821e-18	0.646225	0.548	0.172	1.22704e-13
	ENSG00000144136	SLC20A1	4.23524e-18	0.894091	0.305	0.018	1.26498e-13
	ENSG00000181404	WASHC1	4.25935e-18	0.467965	0.277	0.005	1.27218e-13
	ENSG00000176890	TYMS	4.26514e-18	0.602567	0.279	0.005	1.27391e-13
	ENSG00000160752	FDPS	4.46701e-18	0.268293	0.509	0.127	1.33421e-13
	ENSG00000135930	EIF4E2	4.50683e-18	0.247989	0.403	0.068	1.3461e-13
	ENSG00000126254	RBM42	4.62903e-18	0.21998	0.376	0.054	1.3826e-13
	ENSG00000214160	ALG3	4.64527e-18	0.304492	0.36	0.045	1.38745e-13
	ENSG00000102054	RBBP7	4.68751e-18	0.20229	0.4	0.068	1.40007e-13
	ENSG00000100345	MYH9	4.72017e-18	0.204853	0.53	0.136	1.40982e-13
	ENSG00000120265	PCMT1	4.81886e-18	0.118507	0.468	0.1	1.4393e-13
	ENSG00000104979	C19orf53	4.90357e-18	0.0524635	0.729	0.24	1.4646e-13
	ENSG00000013306	SLC25A39	4.92455e-18	0.281208	0.431	0.086	1.47086e-13
	ENSG00000147649	MTDH	5.04903e-18	0.440321	0.812	0.33	1.50804e-13
	ENSG00000153914	SREK1	5.18574e-18	0.175439	0.396	0.063	1.54888e-13
	ENSG00000163541	SUCLG1	5.26234e-18	0.152238	0.411	0.072	1.57176e-13
	ENSG00000140157	NIPA2	5.55771e-18	0.157243	0.445	0.09	1.65998e-13
	ENSG00000159352	PSMD4	5.73083e-18	0.0744794	0.536	0.14	1.71169e-13
	ENSG00000130520	LSM4	5.75607e-18	0.271807	0.48	0.113	1.71922e-13
	ENSG00000100129	EIF3L	5.92257e-18	0.200629	0.684	0.222	1.76895e-13
	ENSG00000163319	MRPS18C	6.15026e-18	0.200925	0.498	0.118	1.83696e-13
	ENSG00000119801	YPEL5	6.77469e-18	0.435397	0.424	0.086	2.02346e-13
	ENSG00000125611	CHCHD5	6.80953e-18	0.29763	0.357	0.045	2.03387e-13
	ENSG00000179262	RAD23A	6.97321e-18	0.015881	0.574	0.158	2.08276e-13
	ENSG00000134291	TMEM106C	7.05781e-18	0.435531	0.284	0.009	2.10803e-13
	ENSG00000170638	TRABD	7.12755e-18	0.102496	0.569	0.154	2.12886e-13
	ENSG00000185088	RPS27L	7.29239e-18	0.399538	0.67	0.235	2.17809e-13
	ENSG00000115685	PPP1R7	7.62347e-18	0.203981	0.426	0.081	2.27698e-13
	ENSG00000149923	PPP4C	7.6688e-18	0.0193272	0.571	0.158	2.29052e-13
	ENSG00000169228	RAB24	7.82576e-18	0.35119	0.303	0.018	2.3374e-13
	ENSG00000149541	B3GAT3	7.97133e-18	0.174226	0.357	0.045	2.38088e-13
	ENSG00000163512	AZI2	8.00283e-18	0.372928	0.31	0.023	2.39028e-13
	ENSG00000124357	NAGK	8.13942e-18	0.152796	0.435	0.086	2.43108e-13
	ENSG00000154813	DPH3	8.4647e-18	0.230779	0.33	0.032	2.52824e-13
	ENSG00000141030	COPS3	8.74416e-18	0.283598	0.363	0.05	2.6117e-13
	ENSG00000107874	CUEDC2	8.75094e-18	0.2594	0.354	0.045	2.61373e-13
	ENSG00000196998	WDR45	8.77004e-18	0.275655	0.335	0.036	2.61944e-13
	ENSG00000229267	SNHG31	8.90232e-18	-0.849471	0.006	0.09	2.65894e-13
	ENSG00000153094	BCL2L11	8.91351e-18	0.552602	0.301	0.018	2.66229e-13
	ENSG00000148773	MKI67	9.07276e-18	0.65198	0.283	0.009	2.70985e-13
	ENSG00000122218	COPA	9.28989e-18	-0.0306002	0.468	0.104	2.77471e-13
	ENSG00000124575	H1-3	9.3069e-18	0.975917	0.297	0.018	2.77978e-13
	ENSG00000132646	PCNA	9.57656e-18	0.471955	0.301	0.018	2.86033e-13
	ENSG00000092841	MYL6	9.82752e-18	0.559532	0.935	0.597	2.93528e-13
	ENSG00000143183	TMCO1	1.00663e-17	0.0747168	0.527	0.131	3.0066e-13
	ENSG00000163882	POLR2H	1.01126e-17	0.396611	0.309	0.023	3.02044e-13
	ENSG00000177951	BET1L	1.09669e-17	0.257096	0.328	0.032	3.27558e-13
	ENSG00000099940	SNAP29	1.10086e-17	0.306904	0.342	0.041	3.28804e-13
	ENSG00000167113	COQ4	1.15878e-17	0.303704	0.345	0.041	3.46105e-13
	ENSG00000075420	FNDC3B	1.19504e-17	0.232071	0.382	0.059	3.56936e-13
	ENSG00000164430	CGAS	1.20057e-17	0.407318	0.31	0.023	3.58587e-13
	ENSG00000166164	BRD7	1.2058e-17	0.287617	0.362	0.05	3.60147e-13
	ENSG00000121807	CCR2	1.21026e-17	0.553805	0.263	0	3.61481e-13
	ENSG00000120705	ETF1	1.22193e-17	0.203511	0.355	0.045	3.64966e-13
	ENSG00000126005	MMP24OS	1.24652e-17	0.275857	0.319	0.027	3.7231e-13
	ENSG00000185651	UBE2L3	1.25408e-17	0.0839732	0.626	0.19	3.74569e-13
	ENSG00000162368	CMPK1	1.25756e-17	0.193645	0.506	0.127	3.75607e-13
	ENSG00000159720	ATP6V0D1	1.36368e-17	0.234687	0.503	0.127	4.07303e-13
	ENSG00000023734	STRAP	1.43327e-17	0.138617	0.439	0.09	4.28089e-13
	ENSG00000100142	POLR2F	1.43493e-17	0.219639	0.42	0.081	4.28586e-13
	ENSG00000135679	MDM2	1.43851e-17	0.265964	0.353	0.045	4.29655e-13
	ENSG00000081189	MEF2C	1.44899e-17	-1.92902	0.678	0.661	4.32783e-13
	ENSG00000089006	SNX5	1.46333e-17	0.121782	0.482	0.113	4.37068e-13
	ENSG00000214253	FIS1	1.4662e-17	0.145293	0.574	0.163	4.37924e-13
	ENSG00000187051	RPS19BP1	1.48265e-17	0.289428	0.58	0.172	4.42839e-13
	ENSG00000116209	TMEM59	1.48351e-17	0.318304	0.74	0.267	4.43094e-13
	ENSG00000204568	MRPS18B	1.50115e-17	0.0605296	0.472	0.109	4.48363e-13
	ENSG00000152518	ZFP36L2	1.5217e-17	0.654742	0.506	0.145	4.54501e-13
	ENSG00000106355	LSM5	1.57856e-17	0.0415932	0.573	0.163	4.71485e-13
	ENSG00000105518	TMEM205	1.5899e-17	0.188444	0.353	0.045	4.74873e-13
	ENSG00000112697	TMEM30A	1.59266e-17	0.246273	0.325	0.032	4.75695e-13
	ENSG00000086504	MRPL28	1.59741e-17	0.117858	0.38	0.059	4.77115e-13
	ENSG00000103966	EHD4	1.60649e-17	0.381916	0.343	0.041	4.79827e-13
	ENSG00000145817	YIPF5	1.636e-17	0.196644	0.353	0.045	4.88639e-13
	ENSG00000143013	LMO4	1.64952e-17	0.185899	0.435	0.09	4.92677e-13
	ENSG00000117691	NENF	1.66511e-17	0.210971	0.472	0.109	4.97334e-13
	ENSG00000183283	DAZAP2	1.6832e-17	0.251074	0.638	0.204	5.02739e-13
	ENSG00000115944	COX7A2L	1.71808e-17	0.113578	0.578	0.163	5.13155e-13
	ENSG00000196419	XRCC6	1.71891e-17	0.100742	0.616	0.181	5.13403e-13
	ENSG00000158864	NDUFS2	1.7677e-17	0.2343	0.406	0.072	5.27977e-13
	ENSG00000185760	KCNQ5	1.80787e-17	-1.88504	0.044	0.19	5.39974e-13
	ENSG00000128272	ATF4	1.81098e-17	0.0698391	0.582	0.163	5.40904e-13
	ENSG00000171530	TBCA	1.84631e-17	-0.00544114	0.749	0.253	5.51456e-13
	ENSG00000105568	PPP2R1A	1.91199e-17	0.114233	0.47	0.109	5.71074e-13
	ENSG00000125651	GTF2F1	1.93636e-17	0.245696	0.383	0.063	5.78351e-13
	ENSG00000171865	RNASEH1	1.95268e-17	0.348252	0.306	0.023	5.83227e-13
	ENSG00000176771	NCKAP5	1.96438e-17	-0.543356	0	0.059	5.86721e-13
	ENSG00000264031	ABHD15-AS1	1.96438e-17	-0.641479	0	0.059	5.86721e-13
	ENSG00000268861	ENSG00000268861	1.96438e-17	-0.744721	0	0.059	5.86721e-13
	ENSG00000271717	ENSG00000271717	1.96438e-17	-0.501285	0	0.059	5.86721e-13
	ENSG00000117228	GBP1	2.00817e-17	1.00608	0.31	0.027	5.99799e-13
	ENSG00000125818	PSMF1	2.02438e-17	0.0219188	0.469	0.109	6.04642e-13
	ENSG00000151729	SLC25A4	2.03565e-17	0.293664	0.307	0.023	6.08009e-13
	ENSG00000242259	C22orf39	2.03653e-17	0.43338	0.297	0.018	6.0827e-13
	ENSG00000088930	XRN2	2.04941e-17	0.128212	0.486	0.118	6.12118e-13
	ENSG00000149781	FERMT3	2.16654e-17	0.304078	0.464	0.109	6.47102e-13
	ENSG00000134864	GGACT	2.19766e-17	-1.55025	0.053	0.208	6.56398e-13
	ENSG00000134684	YARS1	2.23643e-17	0.205607	0.349	0.045	6.67977e-13
	ENSG00000133106	EPSTI1	2.24163e-17	0.345234	0.601	0.195	6.69529e-13
	ENSG00000136930	PSMB7	2.28958e-17	0.113942	0.489	0.118	6.83852e-13
	ENSG00000069345	DNAJA2	2.46076e-17	0.199342	0.403	0.072	7.34981e-13
	ENSG00000140464	PML	2.46082e-17	0.321513	0.357	0.05	7.34998e-13
	ENSG00000038274	MAT2B	2.48563e-17	0.165885	0.439	0.09	7.42409e-13
	ENSG00000146733	PSPH	2.5115e-17	0.433725	0.268	0.005	7.50135e-13
	ENSG00000166130	IKBIP	2.51779e-17	0.119716	0.341	0.041	7.52012e-13
	ENSG00000163444	TMEM183A	2.54165e-17	0.352616	0.366	0.054	7.59139e-13
	ENSG00000198492	YTHDF2	2.54955e-17	0.123166	0.454	0.1	7.61501e-13
	ENSG00000198431	TXNRD1	2.5925e-17	-2.8404	0.316	0.471	7.74327e-13
	ENSG00000084754	HADHA	2.60265e-17	0.130266	0.518	0.136	7.77359e-13
	ENSG00000172500	FIBP	2.63183e-17	0.092803	0.449	0.1	7.86074e-13
	ENSG00000090060	PAPOLA	2.67588e-17	0.118558	0.585	0.167	7.99233e-13
	ENSG00000162236	STX5	2.67772e-17	0.0916216	0.351	0.045	7.99782e-13
	ENSG00000148229	POLE3	2.67974e-17	0.138678	0.412	0.077	8.00384e-13
	ENSG00000168488	ATXN2L	2.68233e-17	0.246798	0.373	0.059	8.0116e-13
	ENSG00000119777	TMEM214	2.73606e-17	0.316187	0.312	0.027	8.17206e-13
	ENSG00000138757	G3BP2	2.86368e-17	0.0915143	0.46	0.104	8.55324e-13
	ENSG00000119421	NDUFA8	2.86939e-17	0.218752	0.376	0.059	8.57029e-13
	ENSG00000137133	HINT2	2.88884e-17	0.305509	0.426	0.09	8.6284e-13
	ENSG00000136026	CKAP4	2.89536e-17	0.40518	0.303	0.023	8.64787e-13
	ENSG00000011304	PTBP1	2.91216e-17	-0.0174471	0.447	0.095	8.69804e-13
	ENSG00000130066	SAT1	2.97369e-17	1.17911	0.878	0.434	8.88183e-13
	ENSG00000100410	PHF5A	3.05688e-17	0.308777	0.339	0.041	9.13028e-13
	ENSG00000175634	RPS6KB2	3.07711e-17	0.180879	0.391	0.068	9.19072e-13
	ENSG00000101166	PRELID3B	3.09549e-17	0.34237	0.329	0.036	9.24561e-13
	ENSG00000123353	ORMDL2	3.13104e-17	0.0264748	0.412	0.077	9.35179e-13
	ENSG00000146701	MDH2	3.19153e-17	0.121525	0.622	0.19	9.53246e-13
	ENSG00000123144	TRIR	3.24786e-17	0.151678	0.749	0.276	9.70069e-13
	ENSG00000182901	RGS7	3.38094e-17	-1.26351	0.007	0.095	1.00982e-12
	ENSG00000005893	LAMP2	3.65117e-17	0.271928	0.348	0.045	1.09053e-12
	ENSG00000156411	ATP5MPL	3.69959e-17	0.227383	0.742	0.271	1.10499e-12
	ENSG00000157873	TNFRSF14	3.74168e-17	0.166668	0.451	0.1	1.11757e-12
	ENSG00000206199	ANKUB1	3.76299e-17	-0.578214	0.001	0.063	1.12393e-12
	ENSG00000260517	ENSG00000260517	3.76299e-17	-0.547176	0.001	0.063	1.12393e-12
	ENSG00000125966	MMP24	3.76299e-17	-0.584927	0.001	0.063	1.12393e-12
	ENSG00000107937	GTPBP4	3.95979e-17	0.367599	0.293	0.018	1.18271e-12
	ENSG00000168439	STIP1	3.98683e-17	0.283024	0.339	0.041	1.19079e-12
	ENSG00000096746	HNRNPH3	3.98694e-17	-0.048099	0.512	0.131	1.19082e-12
	ENSG00000189266	PNRC2	4.04441e-17	0.362069	0.405	0.081	1.20798e-12
	ENSG00000205937	RNPS1	4.10016e-17	0.0897474	0.581	0.167	1.22464e-12
	ENSG00000143401	ANP32E	4.29185e-17	0.294762	0.466	0.113	1.28189e-12
	ENSG00000117054	ACADM	4.35156e-17	0.181037	0.408	0.077	1.29972e-12
	ENSG00000169139	UBE2V2	4.44046e-17	0.0655003	0.372	0.059	1.32628e-12
	ENSG00000080822	CLDND1	4.44622e-17	0.296882	0.293	0.018	1.328e-12
	ENSG00000115233	PSMD14	4.47511e-17	0.238865	0.381	0.063	1.33662e-12
	ENSG00000138600	SPPL2A	4.63809e-17	0.13929	0.407	0.077	1.3853e-12
	ENSG00000035928	RFC1	4.67876e-17	0.145293	0.42	0.086	1.39745e-12
	ENSG00000083896	YTHDC1	4.71848e-17	0.206143	0.425	0.086	1.40932e-12
	ENSG00000144591	GMPPA	4.79354e-17	0.276828	0.301	0.023	1.43173e-12
	ENSG00000111707	SUDS3	4.80883e-17	0.294879	0.337	0.041	1.4363e-12
	ENSG00000134996	OSTF1	4.88768e-17	0.0345241	0.495	0.122	1.45985e-12
	ENSG00000012124	CD22	4.98047e-17	-1.4784	0.118	0.312	1.48757e-12
	ENSG00000113384	GOLPH3	5.20029e-17	0.000976537	0.423	0.086	1.55322e-12
	ENSG00000164611	PTTG1	5.24263e-17	0.364725	0.339	0.045	1.56587e-12
	ENSG00000112514	CUTA	5.31652e-17	0.398566	0.675	0.244	1.58794e-12
	ENSG00000065000	AP3D1	5.51099e-17	0.244666	0.399	0.072	1.64602e-12
	ENSG00000126581	BECN1	5.5167e-17	0.3028	0.344	0.045	1.64773e-12
	ENSG00000117862	TXNDC12	5.56861e-17	0.216617	0.371	0.059	1.66323e-12
	ENSG00000120992	LYPLA1	5.59207e-17	-0.0185071	0.425	0.086	1.67024e-12
	ENSG00000102158	MAGT1	5.62758e-17	0.20237	0.353	0.05	1.68085e-12
	ENSG00000113282	CLINT1	5.87913e-17	0.0720233	0.49	0.122	1.75598e-12
	ENSG00000198918	RPL39	6.09388e-17	0.357508	0.965	0.452	1.82012e-12
	ENSG00000173467	AGR3	6.18775e-17	-0.99684	0.007	0.09	1.84816e-12
	ENSG00000026297	RNASET2	6.19002e-17	0.474583	0.578	0.19	1.84884e-12
	ENSG00000139180	NDUFA9	6.32207e-17	0.347895	0.318	0.032	1.88828e-12
	ENSG00000198730	CTR9	6.76111e-17	0.303072	0.349	0.05	2.01941e-12
	ENSG00000198624	CCDC69	6.77623e-17	0.107988	0.454	0.104	2.02392e-12
	ENSG00000090273	NUDC	6.78569e-17	0.137854	0.489	0.122	2.02675e-12
	ENSG00000133703	KRAS	6.89345e-17	0.0962286	0.475	0.113	2.05893e-12
	ENSG00000100225	FBXO7	6.97113e-17	0.277769	0.403	0.077	2.08214e-12
	ENSG00000241343	RPL36A	7.00517e-17	0.283796	0.847	0.348	2.0923e-12
	ENSG00000123562	MORF4L2	7.03935e-17	-0.0125487	0.45	0.1	2.10251e-12
	ENSG00000174574	AKIRIN1	7.08145e-17	0.280808	0.325	0.036	2.11509e-12
	ENSG00000123064	DDX54	7.3608e-17	0.342331	0.329	0.041	2.19852e-12
	ENSG00000143314	MRPL24	7.40847e-17	0.292	0.325	0.036	2.21276e-12
	ENSG00000184992	BRI3BP	7.59932e-17	0.246138	0.318	0.032	2.26977e-12
	ENSG00000111711	GOLT1B	7.96539e-17	0.0464732	0.343	0.045	2.3791e-12
	ENSG00000164163	ABCE1	8.00251e-17	0.400705	0.339	0.045	2.39019e-12
	ENSG00000178952	TUFM	8.11107e-17	0.191985	0.657	0.222	2.42261e-12
	ENSG00000138629	UBL7	8.37567e-17	0.3343	0.375	0.063	2.50165e-12
	ENSG00000022840	RNF10	8.37607e-17	0.17699	0.371	0.059	2.50177e-12
	ENSG00000203760	CENPW	8.53921e-17	0.392629	0.261	0.005	2.55049e-12
	ENSG00000146425	DYNLT1	9.11519e-17	0.239184	0.502	0.131	2.72253e-12
	ENSG00000174437	ATP2A2	9.1154e-17	0.317347	0.297	0.023	2.72259e-12
	ENSG00000162910	MRPL55	9.48805e-17	-0.0108498	0.455	0.104	2.83389e-12
	ENSG00000149313	AASDHPPT	9.67431e-17	0.387259	0.331	0.041	2.88952e-12
	ENSG00000162298	SYVN1	9.8435e-17	0.146419	0.412	0.081	2.94006e-12
	ENSG00000162980	ARL5A	1.02132e-16	0.063389	0.455	0.104	3.05047e-12
	ENSG00000138182	KIF20B	1.05906e-16	0.282857	0.323	0.036	3.16321e-12
	ENSG00000179115	FARSA	1.05914e-16	0.178533	0.334	0.041	3.16343e-12
	ENSG00000124226	RNF114	1.06632e-16	0.104372	0.404	0.077	3.18488e-12
	ENSG00000173039	RELA	1.07499e-16	0.341655	0.313	0.032	3.21078e-12
	ENSG00000163320	CGGBP1	1.07809e-16	0.00341863	0.423	0.086	3.22003e-12
	ENSG00000101557	USP14	1.09307e-16	0.13309	0.385	0.068	3.26479e-12
	ENSG00000171202	TMEM126A	1.09454e-16	0.26472	0.306	0.027	3.26917e-12
	ENSG00000122068	FYTTD1	1.10221e-16	0.312743	0.366	0.059	3.29208e-12
	ENSG00000176386	CDC26	1.13245e-16	0.0913781	0.408	0.081	3.3824e-12
	ENSG00000230590	FTX	1.36192e-16	-2.23414	0.159	0.344	4.06777e-12
	ENSG00000263961	RHEX	1.36831e-16	0.523933	0.299	0.027	4.08687e-12
	ENSG00000137947	GTF2B	1.40587e-16	0.0376877	0.409	0.081	4.19905e-12
	ENSG00000138279	ANXA7	1.40844e-16	0.100786	0.477	0.118	4.20672e-12
	ENSG00000129255	MPDU1	1.41902e-16	0.119604	0.321	0.036	4.23834e-12
	ENSG00000154174	TOMM70	1.43056e-16	0.288037	0.293	0.023	4.27279e-12
	ENSG00000133316	WDR74	1.4319e-16	0.378895	0.322	0.036	4.27681e-12
	ENSG00000111678	C12orf57	1.43336e-16	0.230063	0.661	0.231	4.28117e-12
	ENSG00000093000	NUP50	1.44224e-16	0.22232	0.314	0.032	4.30768e-12
	ENSG00000181991	MRPS11	1.48618e-16	0.0969701	0.347	0.05	4.43893e-12
	ENSG00000114023	FAM162A	1.52959e-16	0.2745	0.364	0.059	4.56859e-12
	ENSG00000171132	PRKCE	1.54028e-16	-1.66909	0.056	0.208	4.60052e-12
	ENSG00000147155	EBP	1.56664e-16	0.168131	0.341	0.045	4.67924e-12
	ENSG00000162889	MAPKAPK2	1.60593e-16	0.29929	0.384	0.072	4.79658e-12
	ENSG00000142252	GEMIN7	1.62672e-16	0.293562	0.311	0.032	4.85867e-12
	ENSG00000204308	RNF5	1.63394e-16	0.17187	0.407	0.081	4.88025e-12
	ENSG00000129084	PSMA1	1.63997e-16	0.33925	0.398	0.077	4.89825e-12
	ENSG00000233559	LINC00513	1.67076e-16	-1.37511	0.027	0.149	4.99023e-12
	ENSG00000081870	HSPB11	1.76838e-16	0.116704	0.413	0.086	5.28179e-12
	ENSG00000273149	ENSG00000273149	1.77562e-16	0.735374	0.256	0.005	5.30341e-12
	ENSG00000004700	RECQL	1.81081e-16	0.303348	0.335	0.045	5.40853e-12
	ENSG00000169592	INO80E	1.82369e-16	0.318379	0.285	0.018	5.44699e-12
	ENSG00000049860	HEXB	1.83935e-16	0.246625	0.347	0.05	5.49376e-12
	ENSG00000148572	NRBF2	1.86128e-16	0.324013	0.312	0.032	5.55928e-12
	ENSG00000105254	TBCB	1.87438e-16	0.0464333	0.481	0.118	5.5984e-12
	ENSG00000071082	RPL31	1.87488e-16	-1.38119	0.91	0.756	5.59988e-12
	ENSG00000184281	TSSC4	1.89183e-16	0.241656	0.334	0.045	5.65052e-12
	ENSG00000110958	PTGES3	1.95502e-16	0.242263	0.768	0.294	5.83925e-12
	ENSG00000142669	SH3BGRL3	1.95715e-16	0.606981	0.868	0.407	5.84562e-12
	ENSG00000149806	FAU	2.11203e-16	0.555097	0.973	0.674	6.3082e-12
	ENSG00000162704	ARPC5	2.12917e-16	0.276946	0.723	0.262	6.3594e-12
	ENSG00000176261	ZBTB8OS	2.18634e-16	-0.0174766	0.468	0.113	6.53015e-12
	ENSG00000261371	PECAM1	2.1887e-16	0.46526	0.282	0.018	6.5372e-12
	ENSG00000099817	POLR2E	2.19465e-16	0.159971	0.504	0.136	6.55498e-12
	ENSG00000144028	SNRNP200	2.19933e-16	0.1384	0.381	0.068	6.56896e-12
	ENSG00000130755	GMFG	2.29004e-16	0.073215	0.671	0.226	6.8399e-12
	ENSG00000120727	PAIP2	2.34531e-16	0.136766	0.567	0.167	7.00499e-12
	ENSG00000135316	SYNCRIP	2.35034e-16	0.0623552	0.491	0.127	7.01998e-12
	ENSG00000204370	SDHD	2.35372e-16	0.213155	0.361	0.059	7.0301e-12
	ENSG00000131475	VPS25	2.40811e-16	0.211218	0.329	0.041	7.19253e-12
	ENSG00000137857	DUOX1	2.41988e-16	-0.678017	0.005	0.081	7.22771e-12
	ENSG00000125726	CD70	2.42414e-16	0.545639	0.29	0.023	7.24043e-12
	ENSG00000196591	HDAC2	2.49487e-16	0.283362	0.36	0.059	7.45167e-12
	ENSG00000109536	FRG1	2.52526e-16	0.127007	0.371	0.063	7.54246e-12
	ENSG00000008324	SS18L2	2.53259e-16	0.0790474	0.397	0.077	7.56434e-12
	ENSG00000163932	PRKCD	2.56919e-16	0.278365	0.319	0.036	7.67365e-12
	ENSG00000258289	CHURC1	2.58674e-16	0.303233	0.456	0.113	7.72608e-12
	ENSG00000132581	SDF2	2.68616e-16	0.256892	0.327	0.041	8.02303e-12
	ENSG00000149925	ALDOA	2.69241e-16	0.340261	0.652	0.231	8.04168e-12
	ENSG00000182158	CREB3L2	2.73116e-16	0.311004	0.301	0.027	8.15744e-12
	ENSG00000100354	TNRC6B	2.74196e-16	-2.08905	0.389	0.52	8.18969e-12
	ENSG00000181610	MRPS23	2.96458e-16	0.302917	0.325	0.041	8.8546e-12
	ENSG00000188042	ARL4C	3.05412e-16	0.693221	0.296	0.027	9.12203e-12
	ENSG00000134809	TIMM10	3.07256e-16	0.181648	0.403	0.081	9.17714e-12
	ENSG00000185608	MRPL40	3.09176e-16	0.00562558	0.446	0.104	9.23448e-12
	ENSG00000065308	TRAM2	3.21468e-16	0.27495	0.3	0.027	9.6016e-12
	ENSG00000183684	ALYREF	3.22186e-16	0.355496	0.263	0.009	9.62306e-12
	ENSG00000169241	SLC50A1	3.23392e-16	0.240138	0.351	0.054	9.65907e-12
	ENSG00000213593	TMX2	3.235e-16	0.294791	0.291	0.023	9.6623e-12
	ENSG00000089327	FXYD5	3.26921e-16	0.302209	0.848	0.348	9.76448e-12
	ENSG00000136279	DBNL	3.27548e-16	0.262936	0.486	0.127	9.78321e-12
	ENSG00000103495	MAZ	3.30206e-16	0.272375	0.335	0.045	9.86258e-12
	ENSG00000251555	ENSG00000251555	3.35888e-16	-0.543692	0	0.054	1.00323e-11
	ENSG00000254604	ENSG00000254604	3.35888e-16	-0.463105	0	0.054	1.00323e-11
	ENSG00000171885	AQP4	3.35888e-16	-0.664188	0	0.054	1.00323e-11
	ENSG00000184113	CLDN5	3.35888e-16	-0.950557	0	0.054	1.00323e-11
	ENSG00000172336	POP7	3.39916e-16	0.201353	0.316	0.036	1.01526e-11
	ENSG00000099995	SF3A1	3.40879e-16	0.282744	0.306	0.032	1.01814e-11
	ENSG00000165644	COMTD1	3.45034e-16	0.340964	0.28	0.018	1.03055e-11
	ENSG00000283782	ENSG00000283782	3.46853e-16	0.511	0.253	0.005	1.03598e-11
	ENSG00000129083	COPB1	3.46867e-16	-0.0267798	0.441	0.1	1.03602e-11
	ENSG00000172795	DCP2	3.48789e-16	0.187001	0.309	0.032	1.04176e-11
	ENSG00000275052	PPP4R3B	3.50657e-16	0.405552	0.296	0.027	1.04734e-11
	ENSG00000157110	RBPMS	3.79521e-16	-0.723755	0.004	0.077	1.13355e-11
	ENSG00000173482	PTPRM	3.79521e-16	-0.782729	0.004	0.077	1.13355e-11
	ENSG00000108788	MLX	3.92192e-16	0.286459	0.365	0.063	1.1714e-11
	ENSG00000104660	LEPROTL1	4.04353e-16	0.281211	0.389	0.077	1.20772e-11
	ENSG00000107521	HPS1	4.07771e-16	0.212565	0.334	0.045	1.21793e-11
	ENSG00000100591	AHSA1	4.22331e-16	0.23676	0.385	0.072	1.26142e-11
	ENSG00000071127	WDR1	4.41098e-16	0.0992148	0.517	0.145	1.31747e-11
	ENSG00000204574	ABCF1	4.58169e-16	0.108186	0.386	0.072	1.36846e-11
	ENSG00000009954	BAZ1B	4.63071e-16	0.0577307	0.402	0.081	1.3831e-11
	ENSG00000167670	CHAF1A	4.68976e-16	0.374148	0.269	0.014	1.40074e-11
	ENSG00000112799	LY86	4.70038e-16	-1.56698	0.157	0.344	1.40391e-11
	ENSG00000233276	GPX1	4.75012e-16	-1.40483	0.072	0.235	1.41876e-11
	ENSG00000134287	ARF3	4.88116e-16	0.282966	0.302	0.032	1.4579e-11
	ENSG00000130731	METTL26	4.91531e-16	0.0877087	0.477	0.122	1.4681e-11
	ENSG00000111331	OAS3	5.08867e-16	0.476655	0.335	0.05	1.51988e-11
	ENSG00000014123	UFL1	5.27064e-16	0.228447	0.351	0.054	1.57423e-11
	ENSG00000118515	SGK1	5.31503e-16	0.796581	0.297	0.032	1.58749e-11
	ENSG00000072042	RDH11	5.43139e-16	0.384539	0.241	0	1.62225e-11
	ENSG00000162517	PEF1	5.50417e-16	0.293851	0.288	0.023	1.64398e-11
	ENSG00000067334	DNTTIP2	5.71572e-16	0.183485	0.33	0.045	1.70717e-11
	ENSG00000186480	INSIG1	5.97475e-16	0.617214	0.3	0.032	1.78454e-11
	ENSG00000183648	NDUFB1	6.00095e-16	-0.010482	0.633	0.208	1.79237e-11
	ENSG00000139618	BRCA2	6.02751e-16	0.442931	0.25	0.005	1.8003e-11
	ENSG00000004142	POLDIP2	6.2488e-16	0.221348	0.322	0.041	1.86639e-11
	ENSG00000148154	UGCG	6.26532e-16	0.833259	0.387	0.086	1.87132e-11
	ENSG00000178685	PARP10	6.28594e-16	0.363747	0.357	0.059	1.87749e-11
	ENSG00000136436	CALCOCO2	6.46339e-16	0.157109	0.416	0.09	1.93049e-11
	ENSG00000144034	TPRKB	6.76397e-16	0.207377	0.346	0.054	2.02026e-11
	ENSG00000250722	SELENOP	6.8182e-16	-0.663945	0.001	0.059	2.03646e-11
	ENSG00000166986	MARS1	6.88452e-16	0.0435644	0.385	0.072	2.05627e-11
	ENSG00000116750	UCHL5	6.88677e-16	0.0917693	0.366	0.063	2.05694e-11
	ENSG00000085719	CPNE3	6.90736e-16	0.315395	0.343	0.054	2.06309e-11
	ENSG00000152217	SETBP1	7.05196e-16	-1.98608	0.172	0.353	2.10628e-11
	ENSG00000105171	POP4	7.22306e-16	0.246082	0.303	0.032	2.15738e-11
	ENSG00000115977	AAK1	7.6257e-16	0.390672	0.257	0.009	2.27764e-11
	ENSG00000171311	EXOSC1	7.65572e-16	0.115689	0.375	0.068	2.28661e-11
	ENSG00000104824	HNRNPL	7.77883e-16	-0.0395517	0.435	0.1	2.32338e-11
	ENSG00000111011	RSRC2	7.85916e-16	0.212727	0.472	0.127	2.34737e-11
	ENSG00000233806	LINC01237	7.93343e-16	-0.903958	0.002	0.063	2.36956e-11
	ENSG00000126261	UBA2	8.01836e-16	0.109709	0.38	0.072	2.39492e-11
	ENSG00000176907	TCIM	8.06014e-16	-0.58408	0.002	0.063	2.4074e-11
	ENSG00000130726	TRIM28	8.17814e-16	0.166476	0.339	0.05	2.44265e-11
	ENSG00000034152	MAP2K3	8.34282e-16	0.285548	0.293	0.027	2.49183e-11
	ENSG00000007312	CD79B	8.57803e-16	-1.92736	0.453	0.543	2.56209e-11
	ENSG00000100811	YY1	8.97904e-16	0.0571693	0.439	0.104	2.68186e-11
	ENSG00000166197	NOLC1	9.12724e-16	0.27336	0.329	0.045	2.72612e-11
	ENSG00000139726	DENR	9.39909e-16	0.227268	0.374	0.072	2.80732e-11
	ENSG00000137804	NUSAP1	9.43461e-16	0.404133	0.275	0.018	2.81793e-11
	ENSG00000132780	NASP	9.46369e-16	0.0391971	0.501	0.14	2.82662e-11
	ENSG00000090104	RGS1	9.50857e-16	0.671965	0.323	0.045	2.84002e-11
	ENSG00000155090	KLF10	9.71909e-16	0.366748	0.293	0.027	2.9029e-11
	ENSG00000100889	PCK2	9.87389e-16	0.315263	0.3	0.032	2.94913e-11
	ENSG00000196704	AMZ2	9.91092e-16	0.255582	0.293	0.027	2.96019e-11
	ENSG00000112312	GMNN	9.91921e-16	0.338526	0.256	0.009	2.96267e-11
	ENSG00000114686	MRPL3	1.0037e-15	-0.0466306	0.389	0.077	2.99786e-11
	ENSG00000130770	ATP5IF1	1.00642e-15	0.127856	0.694	0.249	3.00597e-11
	ENSG00000070214	SLC44A1	1.03397e-15	0.19692	0.311	0.036	3.08826e-11
	ENSG00000026103	FAS	1.0363e-15	0.454573	0.246	0.005	3.09523e-11
	ENSG00000179119	SPTY2D1	1.03975e-15	0.288186	0.282	0.023	3.10552e-11
	ENSG00000162804	SNED1	1.08521e-15	-1.04844	0.015	0.113	3.2413e-11
	ENSG00000135829	DHX9	1.11144e-15	0.307329	0.357	0.063	3.31965e-11
	ENSG00000131462	TUBG1	1.16356e-15	0.319579	0.282	0.023	3.47532e-11
	ENSG00000105058	FAM32A	1.16795e-15	0.231377	0.335	0.05	3.48843e-11
	ENSG00000083457	ITGAE	1.17989e-15	0.169198	0.401	0.086	3.5241e-11
	ENSG00000103254	ANTKMT	1.18037e-15	0.00494066	0.398	0.081	3.52553e-11
	ENSG00000133226	SRRM1	1.18679e-15	0.209522	0.645	0.222	3.54471e-11
	ENSG00000100568	VTI1B	1.20714e-15	0.186881	0.404	0.086	3.6055e-11
	ENSG00000157326	DHRS4	1.24175e-15	0.368197	0.236	0	3.70886e-11
	ENSG00000168724	DNAJC21	1.27339e-15	0.274606	0.324	0.045	3.80336e-11
	ENSG00000013275	PSMC4	1.31067e-15	0.165685	0.426	0.1	3.9147e-11
	ENSG00000146963	LUC7L2	1.37026e-15	0.0934754	0.359	0.063	4.0927e-11
	ENSG00000104960	PTOV1	1.37536e-15	0.177291	0.301	0.032	4.10793e-11
	ENSG00000117118	SDHB	1.37787e-15	-0.0161954	0.45	0.109	4.11543e-11
	ENSG00000122705	CLTA	1.40542e-15	0.122501	0.629	0.208	4.19772e-11
	ENSG00000179750	APOBEC3B	1.42433e-15	0.445035	0.235	0	4.25419e-11
	ENSG00000128016	ZFP36	1.43356e-15	0.595637	0.699	0.281	4.28177e-11
	ENSG00000115204	MPV17	1.46332e-15	0.264058	0.315	0.041	4.37065e-11
	ENSG00000196465	MYL6B	1.49054e-15	0.190423	0.335	0.05	4.45193e-11
	ENSG00000231925	TAPBP	1.49199e-15	0.200213	0.738	0.281	4.45629e-11
	ENSG00000132274	TRIM22	1.52062e-15	0.535751	0.477	0.145	4.54178e-11
	ENSG00000161677	JOSD2	1.56183e-15	0.258715	0.288	0.027	4.66487e-11
	ENSG00000239900	ADSL	1.56951e-15	0.134386	0.316	0.041	4.68782e-11
	ENSG00000130741	EIF2S3	1.59092e-15	0.10573	0.515	0.149	4.75175e-11
	ENSG00000116406	EDEM3	1.62047e-15	0.143663	0.317	0.041	4.84001e-11
	ENSG00000239779	WBP1	1.63346e-15	0.365251	0.234	0	4.87882e-11
	ENSG00000167900	TK1	1.63346e-15	0.402591	0.234	0	4.87882e-11
	ENSG00000250116	RHOQ-AS1	1.63939e-15	-0.868906	0.006	0.081	4.89653e-11
	ENSG00000114062	UBE3A	1.64846e-15	0.189569	0.444	0.113	4.92363e-11
	ENSG00000148362	PAXX	1.77894e-15	-0.025913	0.463	0.118	5.31333e-11
	ENSG00000169217	CD2BP2	1.80053e-15	0.0616826	0.369	0.068	5.37783e-11
	ENSG00000149743	TRPT1	1.81077e-15	0.216302	0.299	0.032	5.40841e-11
	ENSG00000117523	PRRC2C	1.81827e-15	0.229344	0.732	0.281	5.43082e-11
	ENSG00000031698	SARS1	1.83383e-15	0.00618405	0.422	0.095	5.4773e-11
	ENSG00000060762	MPC1	1.93422e-15	0.166521	0.377	0.072	5.77712e-11
	ENSG00000246705	H2AJ	1.93772e-15	0.165543	0.316	0.041	5.7876e-11
	ENSG00000105364	MRPL4	1.95421e-15	0.228479	0.402	0.086	5.83684e-11
	ENSG00000084733	RAB10	1.97359e-15	-0.0896786	0.488	0.131	5.89472e-11
	ENSG00000154451	GBP5	2.07364e-15	0.710475	0.259	0.014	6.19354e-11
	ENSG00000100380	ST13	2.10438e-15	0.233473	0.638	0.217	6.28538e-11
	ENSG00000131467	PSME3	2.11354e-15	0.319048	0.304	0.036	6.31272e-11
	ENSG00000124201	ZNFX1	2.13531e-15	0.485794	0.311	0.041	6.37773e-11
	ENSG00000092201	SUPT16H	2.14158e-15	0.123477	0.385	0.077	6.39648e-11
	ENSG00000106052	TAX1BP1	2.14586e-15	-0.0519097	0.569	0.172	6.40924e-11
	ENSG00000133424	LARGE1	2.14815e-15	-1.35779	0.024	0.136	6.4161e-11
	ENSG00000122033	MTIF3	2.15653e-15	0.0202822	0.417	0.095	6.44113e-11
	ENSG00000119048	UBE2B	2.2199e-15	-0.128998	0.546	0.163	6.63039e-11
	ENSG00000104549	SQLE	2.24118e-15	0.388304	0.32	0.045	6.69397e-11
	ENSG00000115524	SF3B1	2.24966e-15	0.0106587	0.617	0.199	6.71927e-11
	ENSG00000170606	HSPA4	2.26628e-15	0.130632	0.392	0.081	6.76893e-11
	ENSG00000111142	METAP2	2.26946e-15	0.0289124	0.486	0.131	6.77843e-11
	ENSG00000083223	TUT7	2.32652e-15	0.250101	0.295	0.032	6.94886e-11
	ENSG00000188486	H2AX	2.41458e-15	0.398244	0.259	0.014	7.21188e-11
	ENSG00000144802	NFKBIZ	2.42801e-15	0.305413	0.339	0.054	7.25198e-11
	ENSG00000110200	ANAPC15	2.45931e-15	0.228776	0.295	0.032	7.34547e-11
	ENSG00000127554	GFER	2.46883e-15	0.273315	0.288	0.027	7.3739e-11
	ENSG00000100865	CINP	2.54847e-15	0.159019	0.288	0.027	7.61178e-11
	ENSG00000142168	SOD1	2.64214e-15	0.175546	0.684	0.244	7.89155e-11
	ENSG00000072958	AP1M1	2.65407e-15	0.324901	0.312	0.041	7.92719e-11
	ENSG00000130414	NDUFA10	2.66547e-15	-0.0489002	0.418	0.095	7.96122e-11
	ENSG00000168522	FNTA	2.74072e-15	0.100542	0.348	0.059	8.18599e-11
	ENSG00000171631	P2RY6	2.8204e-15	0.980587	0.231	0	8.42398e-11
	ENSG00000152492	CCDC50	2.84881e-15	0.177267	0.601	0.204	8.50883e-11
	ENSG00000037241	RPL26L1	2.88213e-15	0.0263103	0.33	0.05	8.60834e-11
	ENSG00000065485	PDIA5	2.9293e-15	0.321	0.25	0.009	8.74923e-11
	ENSG00000171241	SHCBP1	2.93508e-15	0.374671	0.25	0.009	8.76651e-11
	ENSG00000196235	SUPT5H	2.96547e-15	0.20096	0.404	0.09	8.85726e-11
	ENSG00000168291	PDHB	2.97553e-15	0.143114	0.356	0.063	8.88732e-11
	ENSG00000140740	UQCRC2	3.01998e-15	0.137761	0.46	0.118	9.02006e-11
	ENSG00000100220	RTCB	3.08682e-15	0.0809736	0.424	0.1	9.21972e-11
	ENSG00000133706	LARS1	3.17755e-15	0.158936	0.389	0.081	9.4907e-11
	ENSG00000167862	MRPL58	3.2139e-15	0.231848	0.293	0.032	9.59927e-11
	ENSG00000090863	GLG1	3.21881e-15	-0.0634459	0.479	0.131	9.61395e-11
	ENSG00000106591	MRPL32	3.25794e-15	0.23323	0.406	0.09	9.73083e-11
	ENSG00000164209	SLC25A46	3.28804e-15	0.179077	0.304	0.036	9.82071e-11
	ENSG00000182220	ATP6AP2	3.29174e-15	0.103491	0.46	0.122	9.83178e-11
	ENSG00000198176	TFDP1	3.33313e-15	0.224821	0.286	0.027	9.9554e-11
	ENSG00000104853	CLPTM1	3.35855e-15	-0.085732	0.368	0.068	1.00313e-10
	ENSG00000171735	CAMTA1	3.479e-15	0.0513716	0.404	0.09	1.03911e-10
	ENSG00000116871	MAP7D1	3.50336e-15	0.316386	0.267	0.018	1.04638e-10
	ENSG00000197958	RPL12	3.50967e-15	0.388012	0.971	0.552	1.04827e-10
	ENSG00000118922	KLF12	3.62752e-15	-1.81551	0.094	0.258	1.08347e-10
	ENSG00000167173	C15orf39	3.64531e-15	0.436295	0.248	0.009	1.08878e-10
	ENSG00000013364	MVP	3.6739e-15	0.0891468	0.395	0.086	1.09732e-10
	ENSG00000154832	CXXC1	3.72758e-15	0.129141	0.326	0.05	1.11335e-10
	ENSG00000137692	DCUN1D5	3.74792e-15	0.187517	0.311	0.041	1.11943e-10
	ENSG00000175826	CTDNEP1	3.89283e-15	0.29437	0.318	0.045	1.16271e-10
	ENSG00000144029	MRPS5	3.89938e-15	0.0483531	0.417	0.095	1.16467e-10
	ENSG00000198931	APRT	3.96063e-15	0.158468	0.686	0.244	1.18296e-10
	ENSG00000171497	PPID	3.99811e-15	0.303547	0.274	0.023	1.19415e-10
	ENSG00000172534	HCFC1	4.01622e-15	0.328614	0.257	0.014	1.19956e-10
	ENSG00000114354	TFG	4.05776e-15	0.104055	0.363	0.068	1.21197e-10
	ENSG00000140391	TSPAN3	4.09263e-15	0.2391	0.391	0.086	1.22239e-10
	ENSG00000175334	BANF1	4.16783e-15	-0.120926	0.567	0.176	1.24485e-10
	ENSG00000204713	TRIM27	4.31515e-15	-0.00757925	0.33	0.05	1.28885e-10
	ENSG00000186184	POLR1D	4.34692e-15	0.190918	0.555	0.176	1.29834e-10
	ENSG00000177576	C18orf32	4.35152e-15	0.217198	0.311	0.041	1.29971e-10
	ENSG00000198888	MT-ND1	4.71146e-15	0.181328	0.979	0.561	1.40722e-10
	ENSG00000216863	LY86-AS1	4.76394e-15	-1.15591	0.007	0.086	1.4229e-10
	ENSG00000161654	LSM12	4.76523e-15	0.241387	0.293	0.032	1.42328e-10
	ENSG00000152795	HNRNPDL	4.87593e-15	0.214396	0.746	0.303	1.45634e-10
	ENSG00000034510	TMSB10	4.96914e-15	0.686012	0.976	0.801	1.48418e-10
	ENSG00000177479	ARIH2	4.98773e-15	-0.0844819	0.427	0.1	1.48974e-10
	ENSG00000063127	SLC6A16	5.05101e-15	-0.724136	0.007	0.086	1.50863e-10
	ENSG00000122565	CBX3	5.18284e-15	0.179442	0.606	0.204	1.54801e-10
	ENSG00000140259	MFAP1	5.23998e-15	0.267001	0.29	0.032	1.56508e-10
	ENSG00000065427	KARS1	5.27305e-15	0.280096	0.357	0.068	1.57495e-10
	ENSG00000178896	EXOSC4	5.30585e-15	0.284527	0.307	0.041	1.58475e-10
	ENSG00000175324	LSM1	5.33616e-15	0.147766	0.375	0.077	1.59381e-10
	ENSG00000088298	EDEM2	5.46055e-15	-0.00622814	0.364	0.068	1.63096e-10
	ENSG00000184203	PPP1R2	5.56403e-15	-0.0651779	0.567	0.176	1.66186e-10
	ENSG00000173406	DAB1	5.7399e-15	-0.464576	0	0.05	1.71439e-10
	ENSG00000078114	NEBL	5.7399e-15	-0.550384	0	0.05	1.71439e-10
	ENSG00000153446	C16orf89	5.7399e-15	-0.480778	0	0.05	1.71439e-10
	ENSG00000235904	RBMS3-AS3	5.7399e-15	-0.407953	0	0.05	1.71439e-10
	ENSG00000069122	ADGRF5	5.7399e-15	-0.728328	0	0.05	1.71439e-10
	ENSG00000275066	SYNRG	5.7755e-15	0.319401	0.348	0.063	1.72503e-10
	ENSG00000205413	SAMD9	5.88163e-15	0.360417	0.432	0.109	1.75673e-10
	ENSG00000139193	CD27	5.927e-15	0.57088	0.51	0.167	1.77028e-10
	ENSG00000162909	CAPN2	6.16793e-15	0.049354	0.393	0.086	1.84224e-10
	ENSG00000052723	SIKE1	6.22811e-15	0.204565	0.292	0.032	1.86021e-10
	ENSG00000101310	SEC23B	6.34167e-15	0.198701	0.324	0.05	1.89413e-10
	ENSG00000118418	HMGN3	6.42743e-15	0.0958022	0.671	0.235	1.91975e-10
	ENSG00000135486	HNRNPA1	6.48901e-15	0.388281	0.862	0.403	1.93814e-10
	ENSG00000090487	SPG21	6.50001e-15	0.0224768	0.399	0.09	1.94142e-10
	ENSG00000123737	EXOSC9	6.54015e-15	0.279979	0.264	0.018	1.95341e-10
	ENSG00000166508	MCM7	6.75155e-15	0.323486	0.296	0.036	2.01655e-10
	ENSG00000162734	PEA15	6.81032e-15	0.297012	0.328	0.054	2.03411e-10
	ENSG00000184924	PTRHD1	6.90219e-15	0.222461	0.414	0.1	2.06155e-10
	ENSG00000112237	CCNC	6.98795e-15	0.0833513	0.425	0.104	2.08716e-10
	ENSG00000215301	DDX3X	7.11785e-15	0.241902	0.486	0.14	2.12596e-10
	ENSG00000100815	TRIP11	7.13662e-15	0.0565174	0.387	0.081	2.13157e-10
	ENSG00000262664	OVCA2	7.28459e-15	0.335919	0.225	0	2.17576e-10
	ENSG00000137876	RSL24D1	7.38246e-15	0.159096	0.602	0.199	2.20499e-10
	ENSG00000108055	SMC3	7.62856e-15	0.0884691	0.384	0.081	2.2785e-10
	ENSG00000144021	CIAO1	7.73158e-15	0.115334	0.35	0.063	2.30927e-10
	ENSG00000155096	AZIN1	8.05622e-15	0.161849	0.342	0.059	2.40623e-10
	ENSG00000126247	CAPNS1	8.40245e-15	-0.0271817	0.419	0.104	2.50964e-10
	ENSG00000104164	BLOC1S6	8.53469e-15	0.3899	0.303	0.041	2.54914e-10
	ENSG00000008130	NADK	8.62151e-15	0.126475	0.339	0.059	2.57507e-10
	ENSG00000197324	LRP10	8.76004e-15	0.01758	0.435	0.109	2.61645e-10
	ENSG00000115355	CCDC88A	8.88646e-15	0.490808	0.389	0.09	2.65421e-10
	ENSG00000166848	TERF2IP	8.95838e-15	0.00559571	0.5	0.145	2.67569e-10
	ENSG00000168090	COPS6	9.13427e-15	0.105166	0.461	0.122	2.72822e-10
	ENSG00000161813	LARP4	9.17354e-15	-0.00827822	0.334	0.054	2.73995e-10
	ENSG00000171960	PPIH	9.22752e-15	-0.0150266	0.333	0.054	2.75608e-10
	ENSG00000158517	NCF1	9.26612e-15	0.105747	0.78	0.312	2.7676e-10
	ENSG00000175482	POLD4	9.59138e-15	0.0924813	0.48	0.131	2.86475e-10
	ENSG00000157106	SMG1	9.62943e-15	0.198135	0.475	0.136	2.87612e-10
	ENSG00000146007	ZMAT2	9.64774e-15	0.242765	0.421	0.104	2.88159e-10
	ENSG00000144231	POLR2D	9.69502e-15	0.227202	0.261	0.018	2.89571e-10
	ENSG00000151623	NR3C2	9.7383e-15	-0.946263	0.009	0.09	2.90863e-10
	ENSG00000176728	TTTY14	9.79207e-15	-0.726089	0.009	0.09	2.9247e-10
	ENSG00000106615	RHEB	9.96221e-15	0.0104411	0.428	0.109	2.97551e-10
	ENSG00000090615	GOLGA3	1.0062e-14	0.166536	0.324	0.05	3.00531e-10
	ENSG00000270647	TAF15	1.01768e-14	0.515428	0.323	0.054	3.0396e-10
	ENSG00000104320	NBN	1.03999e-14	0.0252329	0.366	0.072	3.10625e-10
	ENSG00000006634	DBF4	1.04636e-14	0.15106	0.288	0.032	3.12527e-10
	ENSG00000197150	ABCB8	1.05443e-14	0.322705	0.233	0.005	3.14938e-10
	ENSG00000185483	ROR1	1.07488e-14	-0.375081	0.001	0.054	3.21044e-10
	ENSG00000251606	ENSG00000251606	1.07488e-14	-0.768767	0.001	0.054	3.21044e-10
	ENSG00000138796	HADH	1.08399e-14	0.306475	0.269	0.023	3.23765e-10
	ENSG00000137955	RABGGTB	1.08557e-14	0.0692309	0.336	0.059	3.24239e-10
	ENSG00000141562	NARF	1.08737e-14	0.175741	0.369	0.077	3.24775e-10
	ENSG00000141560	FN3KRP	1.09313e-14	0.32278	0.242	0.009	3.26495e-10
	ENSG00000025796	SEC63	1.09884e-14	-0.141296	0.482	0.131	3.28202e-10
	ENSG00000177694	NAALADL2	1.11176e-14	-0.480243	0.001	0.054	3.32061e-10
	ENSG00000198818	SFT2D1	1.12134e-14	0.103088	0.473	0.131	3.34922e-10
	ENSG00000067082	KLF6	1.12306e-14	0.54415	0.716	0.294	3.35435e-10
	ENSG00000149196	HIKESHI	1.12435e-14	0.145072	0.37	0.077	3.35822e-10
	ENSG00000116017	ARID3A	1.12574e-14	0.145796	0.362	0.072	3.36236e-10
	ENSG00000113615	SEC24A	1.13305e-14	0.240824	0.279	0.027	3.38418e-10
	ENSG00000239672	NME1	1.13764e-14	0.322922	0.325	0.054	3.39791e-10
	ENSG00000121774	KHDRBS1	1.14013e-14	-0.0670682	0.624	0.213	3.40534e-10
	ENSG00000030582	GRN	1.16211e-14	0.208201	0.621	0.231	3.47098e-10
	ENSG00000169413	RNASE6	1.24554e-14	0.599725	0.358	0.077	3.72019e-10
	ENSG00000013374	NUB1	1.25881e-14	0.234222	0.375	0.081	3.75982e-10
	ENSG00000185787	MORF4L1	1.2596e-14	0.0514802	0.692	0.249	3.76217e-10
	ENSG00000105379	ETFB	1.26235e-14	0.0862159	0.441	0.113	3.77039e-10
	ENSG00000115234	SNX17	1.28533e-14	0.154669	0.417	0.1	3.83901e-10
	ENSG00000254420	ENSG00000254420	1.29184e-14	-0.549998	0.002	0.059	3.85848e-10
	ENSG00000166037	CEP57	1.30059e-14	-0.0548284	0.4	0.09	3.88459e-10
	ENSG00000127837	AAMP	1.31933e-14	0.169216	0.321	0.05	3.94057e-10
	ENSG00000105355	PLIN3	1.32861e-14	0.138241	0.32	0.05	3.96829e-10
	ENSG00000197265	GTF2E2	1.34656e-14	0.103525	0.372	0.077	4.02191e-10
	ENSG00000149021	SCGB1A1	1.34887e-14	-3.58264	0.094	0.253	4.02881e-10
	ENSG00000254999	BRK1	1.35193e-14	-0.00369357	0.685	0.253	4.03795e-10
	ENSG00000064490	RFXANK	1.36159e-14	0.284129	0.31	0.045	4.0668e-10
	ENSG00000128294	TPST2	1.40524e-14	0.0322056	0.34	0.059	4.19718e-10
	ENSG00000131669	NINJ1	1.40654e-14	0.561995	0.274	0.027	4.20105e-10
	ENSG00000103642	LACTB	1.42598e-14	0.297599	0.316	0.05	4.25912e-10
	ENSG00000120333	MRPS14	1.42699e-14	0.180869	0.362	0.072	4.26212e-10
	ENSG00000121940	CLCC1	1.42703e-14	0.323166	0.221	0	4.26225e-10
	ENSG00000205155	PSENEN	1.43009e-14	0.0939931	0.314	0.045	4.2714e-10
	ENSG00000103275	UBE2I	1.45941e-14	0.0342357	0.614	0.208	4.35897e-10
	ENSG00000181090	EHMT1	1.46206e-14	0.0294196	0.488	0.14	4.36689e-10
	ENSG00000094916	CBX5	1.4714e-14	0.155391	0.354	0.068	4.39477e-10
	ENSG00000138107	ACTR1A	1.52593e-14	0.184218	0.311	0.045	4.55766e-10
	ENSG00000153774	CFDP1	1.53103e-14	0.139432	0.329	0.054	4.57287e-10
	ENSG00000144747	TMF1	1.53523e-14	0.0536162	0.44	0.113	4.58542e-10
	ENSG00000156928	MALSU1	1.59777e-14	0.13653	0.285	0.032	4.77223e-10
	ENSG00000168802	CHTF8	1.59869e-14	0.278508	0.308	0.045	4.77497e-10
	ENSG00000183010	PYCR1	1.63158e-14	0.315788	0.22	0	4.87319e-10
	ENSG00000173692	PSMD1	1.66127e-14	0.0378745	0.371	0.077	4.96187e-10
	ENSG00000149547	EI24	1.66169e-14	0.145589	0.311	0.045	4.96313e-10
	ENSG00000173726	TOMM20	1.66367e-14	0.198082	0.638	0.222	4.96906e-10
	ENSG00000050130	JKAMP	1.6687e-14	0.319855	0.298	0.041	4.98407e-10
	ENSG00000169727	GPS1	1.69281e-14	0.0273666	0.33	0.054	5.05607e-10
	ENSG00000048544	MRPS10	1.69548e-14	0.290678	0.316	0.05	5.06405e-10
	ENSG00000095059	DHPS	1.69821e-14	0.126997	0.379	0.081	5.07221e-10
	ENSG00000173418	NAA20	1.76219e-14	0.150138	0.352	0.068	5.26332e-10
	ENSG00000149089	APIP	1.81771e-14	0.142002	0.275	0.027	5.42913e-10
	ENSG00000168496	FEN1	1.8225e-14	0.292961	0.248	0.014	5.44344e-10
	ENSG00000105993	DNAJB6	1.82316e-14	0.103991	0.414	0.1	5.44541e-10
	ENSG00000182952	HMGN4	1.82757e-14	0.0222041	0.285	0.032	5.45859e-10
	ENSG00000146109	ABT1	1.84598e-14	0.183745	0.32	0.05	5.51357e-10
	ENSG00000113742	CPEB4	1.85725e-14	0.359008	0.325	0.054	5.54723e-10
	ENSG00000100764	PSMC1	1.86369e-14	0.123209	0.418	0.104	5.56646e-10
	ENSG00000166963	MAP1A	1.86511e-14	1.28369	0.219	0	5.57072e-10
	ENSG00000089685	BIRC5	1.86511e-14	0.434072	0.219	0	5.57072e-10
	ENSG00000163344	PMVK	1.87564e-14	-0.0345316	0.377	0.081	5.60215e-10
	ENSG00000010244	ZNF207	1.89881e-14	-0.0615021	0.552	0.172	5.67135e-10
	ENSG00000108179	PPIF	1.91829e-14	0.293626	0.301	0.041	5.72955e-10
	ENSG00000132388	UBE2G1	1.94127e-14	-0.0807511	0.439	0.113	5.79819e-10
	ENSG00000148824	MTG1	1.94518e-14	0.192045	0.273	0.027	5.80987e-10
	ENSG00000167747	C19orf48	1.97503e-14	0.260152	0.297	0.041	5.89902e-10
	ENSG00000023318	ERP44	1.99461e-14	-0.194093	0.502	0.145	5.9575e-10
	ENSG00000141367	CLTC	2.00663e-14	-0.0448088	0.502	0.145	5.99341e-10
	ENSG00000197746	PSAP	2.02266e-14	0.252526	0.761	0.308	6.04128e-10
	ENSG00000123395	ATG101	2.05663e-14	0.224058	0.334	0.059	6.14275e-10
	ENSG00000115866	DARS1	2.07335e-14	-0.0771999	0.476	0.131	6.19267e-10
	ENSG00000253729	PRKDC	2.07859e-14	-0.0488951	0.416	0.1	6.20833e-10
	ENSG00000147996	CBWD5	2.09621e-14	0.159614	0.302	0.041	6.26097e-10
	ENSG00000169612	RAMAC	2.10942e-14	0.282312	0.273	0.027	6.30041e-10
	ENSG00000133935	ERG28	2.11203e-14	0.301659	0.29	0.036	6.30821e-10
	ENSG00000125148	MT2A	2.11979e-14	1.26213	0.445	0.145	6.33139e-10
	ENSG00000132109	TRIM21	2.15617e-14	0.384283	0.254	0.018	6.44003e-10
	ENSG00000087087	SRRT	2.19972e-14	0.201293	0.318	0.05	6.57012e-10
	ENSG00000121060	TRIM25	2.21001e-14	0.164588	0.361	0.072	6.60085e-10
	ENSG00000175582	RAB6A	2.25102e-14	0.0855836	0.376	0.081	6.72334e-10
	ENSG00000151135	TMEM263	2.30139e-14	0.135948	0.28	0.032	6.87378e-10
	ENSG00000123179	EBPL	2.31438e-14	-0.0336995	0.358	0.072	6.91259e-10
	ENSG00000095139	ARCN1	2.32461e-14	0.101509	0.371	0.077	6.94314e-10
	ENSG00000144724	PTPRG	2.34705e-14	-0.962403	0.008	0.086	7.01016e-10
	ENSG00000125968	ID1	2.41379e-14	-0.780486	0.008	0.086	7.20951e-10
	ENSG00000105640	RPL18A	2.47521e-14	0.307216	0.966	0.548	7.39296e-10
	ENSG00000151131	C12orf45	2.4975e-14	0.330661	0.28	0.032	7.45954e-10
	ENSG00000148396	SEC16A	2.57627e-14	0.302072	0.237	0.009	7.69481e-10
	ENSG00000213015	ZNF580	2.57795e-14	0.295704	0.281	0.032	7.69982e-10
	ENSG00000136527	TRA2B	2.6596e-14	-0.0840676	0.597	0.199	7.94371e-10
	ENSG00000119705	SLIRP	2.67e-14	-0.203316	0.551	0.172	7.97476e-10
	ENSG00000124795	DEK	2.73952e-14	0.391191	0.431	0.127	8.1824e-10
	ENSG00000063177	RPL18	2.75108e-14	0.477207	0.969	0.697	8.21693e-10
	ENSG00000136522	MRPL47	2.76755e-14	0.130722	0.379	0.081	8.26612e-10
	ENSG00000089597	GANAB	2.81101e-14	0.0444644	0.353	0.068	8.39593e-10
	ENSG00000082212	ME2	2.89886e-14	0.0800354	0.376	0.081	8.65833e-10
	ENSG00000167658	EEF2	2.93331e-14	0.443225	0.91	0.502	8.76121e-10
	ENSG00000128951	DUT	2.95265e-14	0.150801	0.533	0.176	8.81896e-10
	ENSG00000142583	SLC2A5	2.96181e-14	0.43745	0.254	0.018	8.84633e-10
	ENSG00000213064	SFT2D2	2.96258e-14	0.147079	0.365	0.077	8.84865e-10
	ENSG00000166750	SLFN5	2.96911e-14	0.178693	0.281	0.032	8.86814e-10
	ENSG00000151092	NGLY1	2.99333e-14	-0.12455	0.44	0.113	8.94048e-10
	ENSG00000157637	SLC38A10	3.04618e-14	0.108411	0.392	0.09	9.09833e-10
	ENSG00000100644	HIF1A	3.05855e-14	0.219602	0.442	0.118	9.13526e-10
	ENSG00000153989	NUS1	3.06147e-14	0.0295285	0.324	0.054	9.14399e-10
	ENSG00000184489	PTP4A3	3.10066e-14	0.517467	0.244	0.014	9.26106e-10
	ENSG00000187840	EIF4EBP1	3.25966e-14	0.372332	0.336	0.063	9.73594e-10
	ENSG00000089289	IGBP1	3.31402e-14	0.0907474	0.445	0.118	9.89832e-10
	ENSG00000066379	POLR1H	3.35234e-14	0.15857	0.329	0.059	1.00128e-09
	ENSG00000065150	IPO5	3.3564e-14	0.269161	0.288	0.036	1.00249e-09
	ENSG00000178449	COX14	3.36259e-14	-0.046867	0.51	0.154	1.00434e-09
	ENSG00000137996	RTCA	3.37009e-14	0.0542901	0.335	0.059	1.00658e-09
	ENSG00000006015	REX1BD	3.40117e-14	-0.065006	0.472	0.136	1.01586e-09
	ENSG00000140968	IRF8	3.46123e-14	1.08387	0.422	0.136	1.0338e-09
	ENSG00000243317	STMP1	3.49324e-14	0.0433095	0.436	0.113	1.04336e-09
	ENSG00000224877	NDUFAF8	3.55516e-14	0.111987	0.444	0.118	1.06186e-09
	ENSG00000082515	MRPL22	3.5683e-14	0.126324	0.405	0.1	1.06578e-09
	ENSG00000157500	APPL1	3.57158e-14	0.18999	0.411	0.104	1.06676e-09
	ENSG00000265354	TIMM23	3.66628e-14	0.266602	0.253	0.018	1.09505e-09
	ENSG00000168264	IRF2BP2	3.7081e-14	0.38312	0.356	0.077	1.10753e-09
	ENSG00000111875	ASF1A	3.74818e-14	0.297551	0.276	0.032	1.11951e-09
	ENSG00000135148	TRAFD1	3.80226e-14	0.292038	0.279	0.032	1.13566e-09
	ENSG00000164902	PHAX	3.84451e-14	0.181875	0.288	0.036	1.14828e-09
	ENSG00000101546	RBFA	3.93211e-14	0.278731	0.224	0.005	1.17444e-09
	ENSG00000196642	RABL6	3.98146e-14	0.120242	0.339	0.063	1.18918e-09
	ENSG00000136824	SMC2	3.99891e-14	0.130931	0.271	0.027	1.19439e-09
	ENSG00000122359	ANXA11	4.01951e-14	0.157886	0.528	0.167	1.20055e-09
	ENSG00000104852	SNRNP70	4.02825e-14	-0.0860011	0.491	0.145	1.20316e-09
	ENSG00000164167	LSM6	4.05713e-14	0.144926	0.419	0.104	1.21178e-09
	ENSG00000141959	PFKL	4.14702e-14	0.103421	0.389	0.09	1.23863e-09
	ENSG00000155438	NIFK	4.19699e-14	0.067337	0.373	0.081	1.25356e-09
	ENSG00000160208	RRP1B	4.24821e-14	0.0537888	0.288	0.036	1.26886e-09
	ENSG00000136247	ZDHHC4	4.27742e-14	0.297101	0.285	0.036	1.27758e-09
	ENSG00000181788	SIAH2	4.2903e-14	0.142373	0.321	0.054	1.28143e-09
	ENSG00000213625	LEPROT	4.29907e-14	0.333084	0.233	0.009	1.28405e-09
	ENSG00000173812	EIF1	4.3428e-14	0.453954	0.954	0.602	1.29711e-09
	ENSG00000116521	SCAMP3	4.44965e-14	-0.139415	0.359	0.072	1.32902e-09
	ENSG00000184903	IMMP2L	4.49281e-14	-1.72964	0.076	0.226	1.34191e-09
	ENSG00000243147	MRPL33	4.57762e-14	-0.136874	0.477	0.136	1.36724e-09
	ENSG00000096060	FKBP5	4.7001e-14	0.199043	0.339	0.063	1.40383e-09
	ENSG00000172269	DPAGT1	4.78406e-14	0.102957	0.251	0.018	1.4289e-09
	ENSG00000120656	TAF12	4.80223e-14	0.222664	0.293	0.041	1.43433e-09
	ENSG00000106462	EZH2	4.80478e-14	0.261001	0.24	0.014	1.43509e-09
	ENSG00000282851	BISPR	4.93698e-14	0.454185	0.222	0.005	1.47458e-09
	ENSG00000110711	AIP	4.98358e-14	0.0818151	0.434	0.113	1.48849e-09
	ENSG00000112110	MRPL18	4.9898e-14	0.0849838	0.42	0.109	1.49035e-09
	ENSG00000159346	ADIPOR1	5.01425e-14	0.171552	0.376	0.086	1.49766e-09
	ENSG00000140365	COMMD4	5.12037e-14	0.155668	0.311	0.05	1.52935e-09
	ENSG00000173848	NET1	5.15619e-14	0.313153	0.223	0.005	1.54005e-09
	ENSG00000260916	CCPG1	5.17967e-14	0.141749	0.337	0.063	1.54706e-09
	ENSG00000029993	HMGB3	5.19529e-14	0.296707	0.231	0.009	1.55173e-09
	ENSG00000113845	TIMMDC1	5.31264e-14	0.120324	0.294	0.041	1.58678e-09
	ENSG00000158850	B4GALT3	5.38134e-14	0.22955	0.339	0.063	1.6073e-09
	ENSG00000171204	TMEM126B	5.38622e-14	0.183007	0.329	0.059	1.60876e-09
	ENSG00000088833	NSFL1C	5.40442e-14	0.128698	0.329	0.059	1.61419e-09
	ENSG00000165501	LRR1	5.50112e-14	0.306404	0.241	0.014	1.64307e-09
	ENSG00000115762	PLEKHB2	5.535e-14	0.216662	0.296	0.041	1.65319e-09
	ENSG00000128708	HAT1	5.66217e-14	0.00313303	0.34	0.063	1.69118e-09
	ENSG00000108961	RANGRF	5.86262e-14	0.202312	0.268	0.027	1.75105e-09
	ENSG00000163156	SCNM1	5.89202e-14	0.0784386	0.36	0.077	1.75983e-09
	ENSG00000196664	TLR7	5.91586e-14	0.509255	0.257	0.023	1.76695e-09
	ENSG00000139343	SNRPF	6.0614e-14	-0.0498599	0.563	0.181	1.81042e-09
	ENSG00000140374	ETFA	6.194e-14	0.0715263	0.443	0.118	1.85002e-09
	ENSG00000198961	PJA2	6.2643e-14	0.153859	0.353	0.072	1.87102e-09
	ENSG00000136108	CKAP2	6.30116e-14	0.225704	0.285	0.036	1.88203e-09
	ENSG00000124214	STAU1	6.31991e-14	-0.0333934	0.38	0.086	1.88763e-09
	ENSG00000104889	RNASEH2A	6.32673e-14	0.280966	0.238	0.014	1.88967e-09
	ENSG00000172466	ZNF24	6.33937e-14	0.0628412	0.354	0.072	1.89344e-09
	ENSG00000140395	WDR61	6.36517e-14	0.106674	0.302	0.045	1.90115e-09
	ENSG00000174004	NRROS	6.54726e-14	0.399253	0.239	0.014	1.95554e-09
	ENSG00000184260	H2AC20	6.57265e-14	0.476567	0.221	0.005	1.96312e-09
	ENSG00000118680	MYL12B	6.60496e-14	0.241291	0.752	0.33	1.97277e-09
	ENSG00000154640	BTG3	6.76667e-14	0.186398	0.293	0.041	2.02107e-09
	ENSG00000100075	SLC25A1	6.81645e-14	0.168575	0.294	0.041	2.03594e-09
	ENSG00000101773	RBBP8	6.82929e-14	0.29992	0.248	0.018	2.03977e-09
	ENSG00000171848	RRM2	7.03878e-14	0.589274	0.211	0	2.10234e-09
	ENSG00000211895	IGHA1	7.44743e-14	4.20325	0.448	0.154	2.2244e-09
	ENSG00000182196	ARL6IP4	7.48054e-14	0.146337	0.726	0.285	2.23429e-09
	ENSG00000196743	GM2A	7.4987e-14	0.222026	0.333	0.063	2.23971e-09
	ENSG00000197170	PSMD12	7.65211e-14	0.0849073	0.346	0.068	2.28553e-09
	ENSG00000197903	H2BC12	7.71689e-14	0.257581	0.274	0.032	2.30488e-09
	ENSG00000169242	EFNA1	7.7284e-14	-0.559381	0.004	0.068	2.30832e-09
	ENSG00000124380	SNRNP27	7.73406e-14	0.251512	0.326	0.059	2.31001e-09
	ENSG00000205981	DNAJC19	7.73717e-14	0.107248	0.366	0.081	2.31094e-09
	ENSG00000116030	SUMO1	7.75364e-14	-0.197457	0.559	0.181	2.31586e-09
	ENSG00000182551	ADI1	7.84506e-14	0.123791	0.369	0.081	2.34316e-09
	ENSG00000142634	EFHD2	7.96579e-14	0.212745	0.325	0.059	2.37922e-09
	ENSG00000153201	RANBP2	7.96856e-14	0.0651888	0.39	0.09	2.38005e-09
	ENSG00000131143	COX4I1	7.98811e-14	0.393482	0.93	0.475	2.38589e-09
	ENSG00000173545	ZNF622	8.00416e-14	0.297924	0.265	0.027	2.39068e-09
	ENSG00000124772	CPNE5	8.10136e-14	0.0824819	0.441	0.118	2.41972e-09
	ENSG00000112667	DNPH1	8.12704e-14	0.150043	0.402	0.1	2.42738e-09
	ENSG00000135070	ISCA1	8.17384e-14	0.181728	0.266	0.027	2.44136e-09
	ENSG00000138029	HADHB	8.20059e-14	-0.105477	0.354	0.072	2.44935e-09
	ENSG00000166451	CENPN	8.22549e-14	0.293048	0.228	0.009	2.45679e-09
	ENSG00000136628	EPRS1	8.26584e-14	-0.0611603	0.472	0.136	2.46884e-09
	ENSG00000143179	UCK2	8.50004e-14	0.194341	0.229	0.009	2.53879e-09
	ENSG00000119414	PPP6C	8.62988e-14	-0.0943314	0.382	0.086	2.57757e-09
	ENSG00000152082	MZT2B	8.66604e-14	0.0176565	0.661	0.249	2.58837e-09
	ENSG00000156256	USP16	8.72435e-14	-0.143182	0.499	0.149	2.60579e-09
	ENSG00000153879	CEBPG	8.97726e-14	0.266059	0.247	0.018	2.68133e-09
	ENSG00000184207	PGP	9.08002e-14	0.298216	0.247	0.018	2.71202e-09
	ENSG00000100297	MCM5	9.1665e-14	-0.0344865	0.381	0.09	2.73785e-09
	ENSG00000079999	KEAP1	9.19795e-14	0.234275	0.247	0.018	2.74724e-09
	ENSG00000124422	USP22	9.20435e-14	0.189712	0.283	0.036	2.74916e-09
	ENSG00000128050	PAICS	9.23579e-14	0.205912	0.307	0.05	2.75854e-09
	ENSG00000119396	RAB14	9.43079e-14	0.145165	0.372	0.086	2.81679e-09
	ENSG00000139192	TAPBPL	9.44647e-14	0.146202	0.283	0.036	2.82147e-09
	ENSG00000173171	MTX1	9.49084e-14	0.19567	0.326	0.059	2.83472e-09
	ENSG00000134352	IL6ST	9.50211e-14	0.332771	0.306	0.05	2.83809e-09
	ENSG00000070423	RNF126	9.54969e-14	-0.00595271	0.386	0.09	2.8523e-09
	ENSG00000168259	DNAJC7	9.75227e-14	0.0620579	0.507	0.154	2.91281e-09
	ENSG00000180096	SEPTIN1	9.79515e-14	0.0911572	0.445	0.122	2.92562e-09
	ENSG00000240583	AQP1	9.80895e-14	-0.489805	0	0.045	2.92974e-09
	ENSG00000100234	TIMP3	9.80895e-14	-0.518294	0	0.045	2.92974e-09
	ENSG00000169744	LDB2	9.80895e-14	-0.542792	0	0.045	2.92974e-09
	ENSG00000115221	ITGB6	9.80895e-14	-0.422098	0	0.045	2.92974e-09
	ENSG00000187416	LHFPL3	9.80895e-14	-0.314242	0	0.045	2.92974e-09
	ENSG00000185532	PRKG1	9.80895e-14	-0.578737	0	0.045	2.92974e-09
	ENSG00000256373	ENSG00000256373	9.80895e-14	-0.503955	0	0.045	2.92974e-09
	ENSG00000269145	ENSG00000269145	9.80895e-14	-0.370381	0	0.045	2.92974e-09
	ENSG00000088205	DDX18	9.86707e-14	-0.135297	0.551	0.181	2.9471e-09
	ENSG00000122557	HERPUD2	9.87549e-14	0.225875	0.282	0.036	2.94961e-09
	ENSG00000115486	GGCX	1.00152e-13	0.015495	0.274	0.032	2.99134e-09
	ENSG00000100528	CNIH1	1.00368e-13	-0.107892	0.472	0.136	2.9978e-09
	ENSG00000122952	ZWINT	1.04487e-13	0.306048	0.209	0	3.12082e-09
	ENSG00000117335	CD46	1.06509e-13	0.0517964	0.376	0.086	3.18121e-09
	ENSG00000115241	PPM1G	1.10754e-13	-0.17646	0.599	0.199	3.308e-09
	ENSG00000105639	JAK3	1.11818e-13	0.244536	0.305	0.05	3.33978e-09
	ENSG00000184508	HDDC3	1.1205e-13	0.271826	0.246	0.018	3.3467e-09
	ENSG00000140575	IQGAP1	1.12429e-13	0.0670511	0.56	0.186	3.35802e-09
	ENSG00000204463	BAG6	1.12832e-13	0.155016	0.341	0.068	3.37008e-09
	ENSG00000109180	OCIAD1	1.1782e-13	-0.131167	0.541	0.176	3.51905e-09
	ENSG00000162613	FUBP1	1.18258e-13	-0.0892095	0.344	0.068	3.53213e-09
	ENSG00000239857	GET4	1.19152e-13	0.285436	0.208	0	3.55883e-09
	ENSG00000168906	MAT2A	1.19749e-13	0.222692	0.324	0.059	3.57666e-09
	ENSG00000101224	CDC25B	1.19887e-13	0.302441	0.226	0.009	3.58079e-09
	ENSG00000169245	CXCL10	1.20543e-13	1.94464	0.225	0.009	3.60038e-09
	ENSG00000101843	PSMD10	1.21373e-13	0.194182	0.255	0.023	3.62517e-09
	ENSG00000062485	CS	1.24328e-13	0.108756	0.305	0.05	3.71343e-09
	ENSG00000138668	HNRNPD	1.24347e-13	0.0588259	0.584	0.199	3.71398e-09
	ENSG00000134020	PEBP4	1.2718e-13	-0.607611	0.007	0.077	3.7986e-09
	ENSG00000150625	GPM6A	1.2868e-13	-1.0198	0.007	0.077	3.84341e-09
	ENSG00000017797	RALBP1	1.31205e-13	0.155955	0.304	0.05	3.91883e-09
	ENSG00000112306	RPS12	1.33442e-13	0.396617	0.977	0.742	3.98565e-09
	ENSG00000159479	MED8	1.36123e-13	0.187117	0.348	0.072	4.06572e-09
	ENSG00000100603	SNW1	1.37881e-13	-0.110079	0.358	0.077	4.11822e-09
	ENSG00000122566	HNRNPA2B1	1.38987e-13	0.512612	0.899	0.484	4.15125e-09
	ENSG00000162654	GBP4	1.42254e-13	0.821965	0.242	0.018	4.24884e-09
	ENSG00000183431	SF3A3	1.42453e-13	0.100729	0.365	0.081	4.25478e-09
	ENSG00000069275	NUCKS1	1.43287e-13	-0.151596	0.541	0.176	4.27971e-09
	ENSG00000075142	SRI	1.46144e-13	0.00977022	0.511	0.158	4.36504e-09
	ENSG00000112651	MRPL2	1.47952e-13	-0.065256	0.316	0.054	4.41904e-09
	ENSG00000125454	SLC25A19	1.48498e-13	0.300571	0.261	0.027	4.43534e-09
	ENSG00000183624	HMCES	1.50802e-13	0.126331	0.235	0.014	4.50415e-09
	ENSG00000147162	OGT	1.51757e-13	0.0320142	0.512	0.163	4.53267e-09
	ENSG00000214022	REPIN1	1.53021e-13	0.441557	0.258	0.027	4.57044e-09
	ENSG00000084652	TXLNA	1.54841e-13	0.227413	0.252	0.023	4.6248e-09
	ENSG00000076003	MCM6	1.54865e-13	0.348481	0.206	0	4.62551e-09
	ENSG00000161960	EIF4A1	1.58812e-13	0.0163637	0.512	0.163	4.7434e-09
	ENSG00000132153	DHX30	1.58944e-13	0.121998	0.26	0.027	4.74735e-09
	ENSG00000167553	TUBA1C	1.59666e-13	-0.00782722	0.34	0.068	4.76889e-09
	ENSG00000145247	OCIAD2	1.59737e-13	0.0124834	0.402	0.104	4.77102e-09
	ENSG00000110619	CARS1	1.59912e-13	0.0403699	0.307	0.05	4.77626e-09
	ENSG00000100209	HSCB	1.60504e-13	0.232792	0.279	0.036	4.79394e-09
	ENSG00000057663	ATG5	1.61766e-13	0.0596877	0.322	0.059	4.83164e-09
	ENSG00000143553	SNAPIN	1.6428e-13	0.166598	0.296	0.045	4.90672e-09
	ENSG00000183520	UTP11	1.64351e-13	0.267229	0.243	0.018	4.90884e-09
	ENSG00000120306	CYSTM1	1.65173e-13	0.257257	0.343	0.072	4.93338e-09
	ENSG00000063245	EPN1	1.65394e-13	-0.0419393	0.332	0.063	4.94e-09
	ENSG00000167077	MEI1	1.71835e-13	0.261565	0.234	0.014	5.13237e-09
	ENSG00000116350	SRSF4	1.80358e-13	-0.287145	0.532	0.167	5.38692e-09
	ENSG00000259367	ENSG00000259367	1.80731e-13	-0.408891	0.001	0.05	5.39809e-09
	ENSG00000198162	MAN1A2	1.82803e-13	-0.378815	0.431	0.113	5.45996e-09
	ENSG00000145979	TBC1D7	1.86151e-13	0.232601	0.242	0.018	5.55997e-09
	ENSG00000109133	TMEM33	1.897e-13	0.0371827	0.297	0.045	5.66596e-09
	ENSG00000104825	NFKBIB	1.90787e-13	0.129798	0.269	0.032	5.69841e-09
	ENSG00000196684	HSH2D	1.96371e-13	-0.2355	0.56	0.19	5.86521e-09
	ENSG00000138801	PAPSS1	1.97663e-13	0.08906	0.339	0.068	5.9038e-09
	ENSG00000130165	ELOF1	1.97958e-13	0.149939	0.363	0.081	5.91261e-09
	ENSG00000167515	TRAPPC2L	1.98942e-13	0.0601759	0.413	0.109	5.94201e-09
	ENSG00000244187	TMEM141	2.00437e-13	0.247792	0.283	0.041	5.98666e-09
	ENSG00000167110	GOLGA2	2.01358e-13	0.0513595	0.312	0.054	6.01415e-09
	ENSG00000198301	SDAD1	2.04904e-13	0.173121	0.319	0.059	6.12008e-09
	ENSG00000104904	OAZ1	2.1057e-13	0.38334	0.937	0.557	6.28931e-09
	ENSG00000023902	PLEKHO1	2.11042e-13	0.206755	0.385	0.095	6.30341e-09
	ENSG00000125970	RALY	2.12785e-13	0.0201506	0.614	0.217	6.35547e-09
	ENSG00000151247	EIF4E	2.17709e-13	0.0206898	0.389	0.095	6.50254e-09
	ENSG00000123146	ADGRE5	2.18614e-13	0.0407693	0.383	0.095	6.52956e-09
	ENSG00000115350	POLE4	2.1939e-13	0.0549434	0.417	0.113	6.55275e-09
	ENSG00000156136	DCK	2.25882e-13	0.263266	0.351	0.077	6.74666e-09
	ENSG00000159884	CCDC107	2.2689e-13	0.0503272	0.343	0.072	6.77675e-09
	ENSG00000196655	TRAPPC4	2.32414e-13	0.151781	0.303	0.05	6.94173e-09
	ENSG00000174744	BRMS1	2.34849e-13	0.217735	0.319	0.059	7.01446e-09
	ENSG00000126088	UROD	2.35052e-13	0.172384	0.284	0.041	7.02053e-09
	ENSG00000169714	CNBP	2.39195e-13	-0.00781031	0.691	0.262	7.14428e-09
	ENSG00000136104	RNASEH2B	2.41107e-13	0.0592732	0.5	0.158	7.20139e-09
	ENSG00000137500	CCDC90B	2.47948e-13	0.0920339	0.329	0.063	7.4057e-09
	ENSG00000107672	NSMCE4A	2.49657e-13	0.174908	0.274	0.036	7.45676e-09
	ENSG00000164713	BRI3	2.53094e-13	0.429458	0.375	0.095	7.55941e-09
	ENSG00000135900	MRPL44	2.53295e-13	0.198927	0.329	0.063	7.56541e-09
	ENSG00000185947	ZNF267	2.55556e-13	0.333709	0.274	0.036	7.63294e-09
	ENSG00000175390	EIF3F	2.56457e-13	0.223588	0.76	0.312	7.65985e-09
	ENSG00000170632	ARMC10	2.56984e-13	0.187721	0.275	0.036	7.67561e-09
	ENSG00000102393	GLA	2.58352e-13	0.304792	0.257	0.027	7.71646e-09
	ENSG00000179958	DCTPP1	2.6172e-13	0.297822	0.283	0.041	7.81705e-09
	ENSG00000221823	PPP3R1	2.6587e-13	0.175809	0.25	0.023	7.941e-09
	ENSG00000171566	PLRG1	2.69262e-13	0.208038	0.241	0.018	8.04233e-09
	ENSG00000100162	CENPM	2.76097e-13	0.257276	0.259	0.027	8.24647e-09
	ENSG00000213281	NRAS	2.80706e-13	0.164745	0.268	0.032	8.38413e-09
	ENSG00000198792	TMEM184B	2.87342e-13	0.293115	0.212	0.005	8.58232e-09
	ENSG00000086475	SEPHS1	2.90006e-13	0.205701	0.267	0.032	8.66189e-09
	ENSG00000004487	KDM1A	2.93149e-13	0.149968	0.248	0.023	8.75577e-09
	ENSG00000198951	NAGA	2.96136e-13	0.277881	0.221	0.009	8.84499e-09
	ENSG00000139168	ZCRB1	2.96718e-13	0.109922	0.361	0.081	8.86238e-09
	ENSG00000198791	CNOT7	3.00568e-13	0.112746	0.42	0.113	8.97738e-09
[truncated: 2,703 more rows]

## Sheet: Supplementary Dataset 7c
Supplementary Dataset 7. Differential expressed genes between the healthy donors and COVID-19 patients in AT2 cells (a), B cells (b), Ciliated cells (c), Dendritic cells (d), macrophage/monocyte cells (e), NK cells (f), and T cells (g).
Supplementary Dataset 7c. Differential expressed genes between the healthy donors and COVID-19 patients in Ciliated cells
		Gene	p_val	avg_log2FC	pct.1	pct.2	p_val_adj
	ENSG00000187608	ISG15	0	4.05029	0.738	0.129	0
	ENSG00000126709	IFI6	0	2.85255	0.721	0.231	0
	ENSG00000137959	IFI44L	0	1.54619	0.444	0.034	0
	ENSG00000269028	MTRNR2L12	0	5.32297	0.792	0.051	0
	ENSG00000164265	SCGB3A2	0	-4.80033	0.001	0.552	0
	ENSG00000168484	SFTPC	0	-5.69466	0	0.661	0
	ENSG00000185885	IFITM1	0	3.45643	0.582	0.009	0
	ENSG00000142089	IFITM3	0	2.68075	0.782	0.415	0
	ENSG00000149021	SCGB1A1	0	-2.01536	0.3	0.896	0
	ENSG00000165949	IFI27	0	2.84676	0.907	0.522	0
	ENSG00000185883	ATP6V0C	0	1.40725	0.388	0.001	0
	ENSG00000160551	TAOK1	0	3.95872	0.786	0.157	0
	ENSG00000157601	MX1	0	2.04477	0.559	0.057	0
	ENSG00000198712	MT-CO2	0	1.83701	0.958	0.788	0
	ENSG00000228253	MT-ATP8	0	3.70893	0.712	0.064	0
	ENSG00000212907	MT-ND4L	0	3.5494	0.815	0.309	0
	ENSG00000198786	MT-ND5	0	2.39755	0.858	0.512	0
	ENSG00000198695	MT-ND6	0	2.56247	0.626	0.186	0
	ENSG00000168878	SFTPB	0	-4.02327	0.001	0.595	0
	ENSG00000119917	IFIT3	1.54089e-306	2.18366	0.472	0.052	4.60233e-302
	ENSG00000185745	IFIT1	1.89189e-302	2.05341	0.506	0.075	5.6507e-298
	ENSG00000169783	LINGO1	3.85183e-300	-3.24288	0	0.484	1.15047e-295
	ENSG00000133640	LRRIQ1	4.6635e-298	-1.73638	0.647	0.941	1.39289e-293
	ENSG00000134569	LRP4	4.47761e-297	-3.16151	0.009	0.49	1.33737e-292
	ENSG00000122852	SFTPA1	3.79671e-295	-2.96309	0	0.479	1.134e-290
	ENSG00000183486	MX2	5.79093e-285	1.44688	0.397	0.026	1.72963e-280
	ENSG00000243678	NME2	1.52178e-283	1.1696	0.364	0.012	4.54527e-279
	ENSG00000160472	TMEM190	1.42772e-277	-1.73685	0.537	0.865	4.26432e-273
	ENSG00000181143	MUC16	4.96563e-276	2.09701	0.615	0.212	1.48313e-271
	ENSG00000173467	AGR3	1.68685e-274	-1.44456	0.6	0.894	5.03829e-270
	ENSG00000161055	SCGB3A1	9.21859e-274	-0.53462	0.319	0.853	2.75341e-269
	ENSG00000240972	MIF	4.20105e-263	1.87131	0.679	0.275	1.25477e-258
	ENSG00000185303	SFTPA2	5.38377e-262	-2.68636	0	0.438	1.60803e-257
	ENSG00000172183	ISG20	6.47856e-260	2.19682	0.608	0.189	1.93502e-255
	ENSG00000130066	SAT1	3.62554e-256	1.47191	0.931	0.782	1.08288e-251
	ENSG00000159713	TPPP3	2.30611e-253	-1.24577	0.723	0.941	6.88789e-249
	ENSG00000119922	IFIT2	1.62945e-252	2.34398	0.351	0.02	4.86684e-248
	ENSG00000132530	XAF1	1.38928e-248	1.27127	0.475	0.079	4.1495e-244
	ENSG00000100902	PSMA6	4.36951e-241	0.937643	0.37	0.032	1.30509e-236
	ENSG00000251562	MALAT1	3.09586e-234	-1.27664	0.948	0.991	9.2467e-230
	ENSG00000113448	PDE4D	1.54306e-233	-2.85856	0.148	0.537	4.6088e-229
	ENSG00000125148	MT2A	5.84206e-230	2.1731	0.804	0.52	1.74491e-225
	ENSG00000176945	MUC20	3.22607e-225	1.24164	0.426	0.074	9.63562e-221
	ENSG00000089127	OAS1	8.134e-225	1.12951	0.367	0.039	2.42946e-220
	ENSG00000255823	MTRNR2L8	4.91374e-221	1.60267	0.406	0.058	1.46764e-216
	ENSG00000008394	MGST1	5.31657e-221	-1.6429	0.28	0.658	1.58795e-216
	ENSG00000197826	CFAP299	1.6814e-220	-2.53105	0.343	0.673	5.02202e-216
	ENSG00000130413	STK33	1.18865e-219	-1.66936	0.438	0.781	3.55026e-215
	ENSG00000025708	TYMP	2.67365e-217	1.93947	0.695	0.339	7.98565e-213
	ENSG00000111335	OAS2	2.95479e-215	1.02092	0.389	0.055	8.82537e-211
	ENSG00000185507	IRF7	5.99007e-213	1.51725	0.44	0.086	1.78911e-208
	ENSG00000198106	ENSG00000198106	2.50173e-209	-2.4576	0.06	0.435	7.47216e-205
	ENSG00000272196	H2AC19	7.96648e-209	1.11714	0.254	0.001	2.37943e-204
	ENSG00000140718	FTO	9.1961e-209	-3.07778	0.263	0.602	2.74669e-204
	ENSG00000062582	MRPS24	7.03297e-208	0.757143	0.262	0.004	2.10061e-203
	ENSG00000091138	SLC26A3	1.58196e-201	-1.93575	0	0.354	4.72501e-197
	ENSG00000112530	PACRG	2.1775e-201	-1.5905	0.354	0.677	6.50374e-197
	ENSG00000170231	FABP6	3.98794e-201	-1.41507	0.35	0.707	1.19112e-196
	ENSG00000198804	MT-CO1	7.63063e-200	1.14069	0.956	0.824	2.27912e-195
	ENSG00000229807	XIST	1.88956e-199	-1.42411	0.196	0.562	5.64373e-195
	ENSG00000108107	RPL28	5.19113e-198	1.08248	0.933	0.777	1.55049e-193
	ENSG00000168000	BSCL2	1.28618e-197	0.750567	0.284	0.016	3.84157e-193
	ENSG00000205238	SPDYE2	4.68887e-195	-1.93556	0.001	0.347	1.40047e-190
	ENSG00000111331	OAS3	3.03094e-194	0.869972	0.284	0.017	9.05282e-190
	ENSG00000205413	SAMD9	6.03641e-194	0.963227	0.371	0.057	1.80295e-189
	ENSG00000244754	N4BP2L2	3.25565e-193	-1.30642	0.467	0.749	9.72397e-189
	ENSG00000130303	BST2	5.19642e-190	1.27777	0.482	0.129	1.55207e-185
	ENSG00000261210	CLEC19A	1.06962e-189	-2.34812	0.035	0.382	3.19475e-185
	ENSG00000186094	AGBL4	1.00583e-188	-2.916	0.215	0.533	3.00421e-184
	ENSG00000161011	SQSTM1	2.14958e-188	2.12717	0.75	0.435	6.42036e-184
	ENSG00000260372	AQP4-AS1	2.90218e-187	-2.84123	0.139	0.479	8.66824e-183
	ENSG00000166959	MS4A8	2.23392e-185	-1.07372	0.527	0.82	6.67227e-181
	ENSG00000197728	RPS26	8.19457e-184	1.24271	0.813	0.503	2.44755e-179
	ENSG00000129007	CALML4	9.38059e-184	0.876496	0.351	0.053	2.8018e-179
	ENSG00000203907	OOEP	3.80932e-183	-1.85703	0.003	0.333	1.13777e-178
	ENSG00000129824	RPS4Y1	1.60208e-182	1.09228	0.292	0.025	4.78508e-178
	ENSG00000141376	BCAS3	2.18927e-181	-2.07838	0.252	0.562	6.5389e-177
	ENSG00000170296	GABARAP	1.40483e-180	1.44158	0.614	0.268	4.19595e-176
	ENSG00000171858	RPS21	1.47208e-180	1.17796	0.769	0.436	4.39682e-176
	ENSG00000167996	FTH1	2.40458e-180	1.05687	0.984	0.947	7.18199e-176
	ENSG00000186952	TMEM232	7.55426e-180	-1.78239	0.373	0.667	2.25631e-175
	ENSG00000163263	C1orf189	9.33019e-180	0.998878	0.352	0.053	2.78674e-175
	ENSG00000144451	SPAG16	1.66481e-174	-1.23005	0.478	0.775	4.97245e-170
	ENSG00000198589	LRBA	2.06013e-174	-1.84377	0.294	0.59	6.15319e-170
	ENSG00000080298	RFX3	4.06284e-174	-1.3276	0.441	0.731	1.21349e-169
	ENSG00000197956	S100A6	1.38135e-173	1.23358	0.946	0.956	4.12583e-169
	ENSG00000115415	STAT1	6.24615e-173	1.21707	0.525	0.185	1.8656e-168
	ENSG00000135046	ANXA1	1.54256e-172	1.58067	0.854	0.754	4.60732e-168
	ENSG00000163191	S100A11	1.88718e-172	0.908017	0.942	0.856	5.63662e-168
	ENSG00000110195	FOLR1	1.29761e-166	-1.60304	0.137	0.462	3.87571e-162
	ENSG00000151276	MAGI1	3.02035e-163	-1.95197	0.253	0.542	9.02119e-159
	ENSG00000166441	RPL27A	4.15835e-163	-1.11222	0.611	0.785	1.24202e-158
	ENSG00000102466	FGF14	1.44436e-161	-1.58539	0.245	0.553	4.31401e-157
	ENSG00000185201	IFITM2	1.51769e-161	1.67989	0.487	0.151	4.53304e-157
	ENSG00000181404	WASHC1	6.71552e-161	1.01767	0.315	0.049	2.00579e-156
	ENSG00000248969	ENSG00000248969	4.74931e-160	-1.71425	0	0.292	1.41853e-155
	ENSG00000137965	IFI44	2.11762e-159	0.775915	0.368	0.074	6.3249e-155
	ENSG00000233559	LINC00513	2.17917e-159	-1.96587	0.033	0.339	6.50875e-155
	ENSG00000187024	PTRH1	3.00932e-159	-1.60029	0.186	0.506	8.98824e-155
	ENSG00000117228	GBP1	1.52967e-158	1.32391	0.487	0.158	4.56881e-154
	ENSG00000138646	HERC5	1.96382e-157	0.881325	0.248	0.019	5.86553e-153
	ENSG00000153292	ADGRF1	4.45036e-157	0.96285	0.37	0.082	1.32923e-152
	ENSG00000109339	MAPK10	5.89854e-157	-1.67227	0.403	0.653	1.76178e-152
	ENSG00000008988	RPS20	5.77791e-156	-1.03303	0.572	0.762	1.72575e-151
	ENSG00000237978	KCNMB2-AS1	6.27983e-156	-2.08898	0.026	0.324	1.87566e-151
	ENSG00000249464	LINC01091	9.49973e-155	-2.06819	0.111	0.417	2.83738e-150
	ENSG00000134321	RSAD2	2.26252e-154	1.51419	0.428	0.117	6.75771e-150
	ENSG00000251438	ENSG00000251438	2.82927e-154	-1.64129	0	0.283	8.45047e-150
	ENSG00000175768	TOMM5	8.63942e-153	0.745402	0.356	0.073	2.58042e-148
	ENSG00000147604	RPL7	8.98843e-152	-1.1166	0.584	0.75	2.68466e-147
	ENSG00000205220	PSMB10	1.69011e-150	0.874508	0.41	0.108	5.04802e-146
	ENSG00000115267	IFIH1	2.16158e-150	0.721871	0.291	0.041	6.4562e-146
	ENSG00000103528	SYT17	4.25067e-150	-2.04728	0.08	0.381	1.26959e-145
	ENSG00000144426	NBEAL1	2.18251e-147	-1.47639	0.273	0.546	6.51872e-143
	ENSG00000108691	CCL2	2.10522e-145	3.05603	0.283	0.043	6.28787e-141
	ENSG00000232415	ELN-AS1	3.71948e-145	0.590159	0.295	0.046	1.11094e-140
	ENSG00000231373	GNA14-AS1	6.76763e-145	-1.71777	0.01	0.284	2.02136e-140
	ENSG00000219200	RNASEK	9.15134e-145	0.523769	0.236	0.02	2.73332e-140
	ENSG00000136689	IL1RN	3.05063e-144	1.52439	0.197	0.006	9.11162e-140
	ENSG00000198502	HLA-DRB5	9.68027e-144	1.01796	0.389	0.097	2.8913e-139
	ENSG00000197061	H4C3	6.43905e-142	1.90066	0.479	0.177	1.92321e-137
	ENSG00000214215	ENSG00000214215	2.23403e-140	0.524532	0.212	0.012	6.6726e-136
	ENSG00000197584	KCNMB2	1.04564e-139	-1.88346	0.089	0.373	3.12313e-135
	ENSG00000138642	HERC6	1.34411e-139	0.605715	0.295	0.048	4.0146e-135
	ENSG00000108244	KRT23	1.19768e-138	1.43448	0.402	0.115	3.57722e-134
	ENSG00000154099	DNAAF1	1.69819e-138	-0.825729	0.62	0.884	5.07215e-134
	ENSG00000153930	ANKFN1	5.39794e-137	-2.0464	0.261	0.513	1.61226e-132
	ENSG00000100911	PSME2	8.62608e-137	1.12807	0.599	0.285	2.57644e-132
	ENSG00000230876	LINC00486	1.28859e-136	-1.35579	0	0.255	3.84875e-132
	ENSG00000145113	MUC4	2.14391e-136	1.49883	0.619	0.334	6.40343e-132
	ENSG00000117226	GBP3	3.15868e-135	0.64912	0.346	0.076	9.43434e-131
	ENSG00000152518	ZFP36L2	5.57797e-135	1.33267	0.482	0.177	1.66603e-130
	ENSG00000147257	GPC3	8.25296e-135	-1.49414	0.006	0.263	2.46499e-130
	ENSG00000168298	H1-4	3.52626e-134	0.676542	0.193	0.009	1.05322e-129
	ENSG00000115541	HSPE1	6.62001e-134	1.12038	0.695	0.368	1.97727e-129
	ENSG00000146555	SDK1	9.05345e-133	-1.97414	0.184	0.447	2.70409e-128
	ENSG00000114861	FOXP1	1.10304e-132	-1.32212	0.417	0.642	3.29456e-128
	ENSG00000198888	MT-ND1	1.27565e-132	0.89859	0.892	0.601	3.81012e-128
	ENSG00000213988	ZNF90	3.38367e-132	-1.35963	0.019	0.279	1.01063e-127
	ENSG00000186153	WWOX	2.53945e-131	-1.96461	0.154	0.425	7.58483e-127
	ENSG00000216490	IFI30	3.16052e-131	1.15244	0.184	0.007	9.43985e-127
	ENSG00000182768	NGRN	6.32995e-131	0.753499	0.354	0.088	1.89063e-126
	ENSG00000143546	S100A8	1.96067e-129	2.3089	0.337	0.087	5.85613e-125
	ENSG00000188803	SHISA6	2.05256e-129	-1.66194	0.01	0.259	6.13059e-125
	ENSG00000039537	C6	2.2281e-129	-1.09974	0.075	0.36	6.6549e-125
	ENSG00000213928	IRF9	2.40997e-129	0.534276	0.253	0.035	7.19811e-125
	ENSG00000125995	ROMO1	2.68664e-128	1.20858	0.711	0.432	8.02446e-124
	ENSG00000135678	CPM	3.70757e-128	-1.60147	0.025	0.284	1.10738e-123
	ENSG00000163565	IFI16	4.34552e-128	0.959615	0.378	0.105	1.29792e-123
	ENSG00000233927	RPS28	6.5827e-128	0.837241	0.857	0.64	1.96612e-123
	ENSG00000243566	UPK3B	1.23807e-127	-1.51458	0.035	0.295	3.69785e-123
	ENSG00000173482	PTPRM	2.31097e-127	-1.79849	0.134	0.4	6.90239e-123
	ENSG00000230590	FTX	5.0244e-127	-1.76561	0.139	0.405	1.50069e-122
	ENSG00000205129	C4orf47	7.82727e-127	-1.62098	0.441	0.654	2.33785e-122
	ENSG00000198727	MT-CYB	8.17805e-127	0.844524	0.911	0.719	2.44262e-122
	ENSG00000198918	RPL39	1.12291e-126	0.999382	0.823	0.515	3.35391e-122
	ENSG00000160584	SIK3	6.66975e-126	-1.76774	0.234	0.481	1.99212e-121
	ENSG00000239779	WBP1	7.18846e-126	0.526307	0.225	0.025	2.14705e-121
	ENSG00000134121	CHL1	1.05183e-125	0.547514	0.278	0.048	3.14161e-121
	ENSG00000091513	TF	2.59637e-125	-1.35549	0.007	0.25	7.75483e-121
	ENSG00000073737	DHRS9	1.31563e-124	1.04543	0.481	0.2	3.92952e-120
	ENSG00000188313	PLSCR1	3.87244e-124	1.00211	0.506	0.206	1.15662e-119
	ENSG00000128536	CDHR3	5.34396e-124	-0.954603	0.528	0.82	1.59614e-119
	ENSG00000196260	SFTA2	5.87942e-124	-1.32312	0.006	0.245	1.75607e-119
	ENSG00000134326	CMPK2	6.04473e-124	0.615553	0.296	0.059	1.80544e-119
	ENSG00000138670	RASGEF1B	6.22115e-124	-1.74483	0.241	0.484	1.85813e-119
	ENSG00000168394	TAP1	7.18301e-124	0.786099	0.363	0.098	2.14542e-119
	ENSG00000181722	ZBTB20	2.33592e-123	-1.52563	0.322	0.555	6.97693e-119
	ENSG00000112306	RPS12	1.00955e-122	0.824226	0.853	0.686	3.01534e-118
	ENSG00000125347	IRF1	2.40265e-121	1.28249	0.529	0.23	7.17622e-117
	ENSG00000177409	SAMD9L	9.89942e-121	0.695866	0.275	0.051	2.95676e-116
	ENSG00000131981	LGALS3	1.08985e-120	0.943091	0.819	0.672	3.25517e-116
	ENSG00000156076	WIF1	1.13259e-120	-1.37494	0.023	0.266	3.38282e-116
	ENSG00000242028	HYPK	4.80564e-120	0.50615	0.209	0.021	1.43535e-115
	ENSG00000170959	DCDC1	4.97603e-119	-1.52117	0.343	0.572	1.48624e-114
	ENSG00000235904	RBMS3-AS3	1.2346e-118	-1.37243	0.007	0.238	3.6875e-114
	ENSG00000187240	DYNC2H1	1.77542e-118	-0.889865	0.423	0.683	5.30282e-114
	ENSG00000175197	DDIT3	2.51339e-118	2.16213	0.324	0.086	7.50699e-114
	ENSG00000105974	CAV1	9.13903e-118	-1.46569	0.012	0.245	2.72965e-113
	ENSG00000135114	OASL	9.97446e-118	0.984372	0.183	0.012	2.97917e-113
	ENSG00000248636	ENSG00000248636	1.13859e-117	-1.2927	0.001	0.225	3.40075e-113
	ENSG00000162599	NFIA	1.26534e-117	-1.19084	0.331	0.562	3.77933e-113
	ENSG00000184979	USP18	1.70173e-117	0.558322	0.295	0.062	5.08273e-113
	ENSG00000118503	TNFAIP3	3.36356e-117	1.13739	0.423	0.147	1.00463e-112
	ENSG00000166920	C15orf48	3.69365e-117	1.55404	0.244	0.041	1.10322e-112
	ENSG00000133328	PLAAT2	8.01686e-117	0.99898	0.422	0.149	2.39448e-112
	ENSG00000151150	ANK3	1.96089e-116	-1.43148	0.352	0.579	5.85677e-112
	ENSG00000152936	LMNTD1	2.05993e-116	-1.93383	0.139	0.387	6.15259e-112
	ENSG00000136810	TXN	2.57112e-116	1.20984	0.782	0.598	7.67941e-112
	ENSG00000110492	MDK	7.76315e-116	1.05076	0.432	0.154	2.3187e-111
	ENSG00000176463	SLCO3A1	8.80176e-116	-1.2669	0.064	0.318	2.62891e-111
	ENSG00000144642	RBMS3	2.12347e-115	-1.45926	0.041	0.284	6.34238e-111
	ENSG00000156587	UBE2L6	3.08347e-115	0.884954	0.416	0.14	9.20971e-111
	ENSG00000067048	DDX3Y	3.86756e-115	0.483207	0.174	0.01	1.15516e-110
	ENSG00000118785	SPP1	4.10271e-115	1.81095	0.16	0.006	1.2254e-110
	ENSG00000230943	LINC02541	5.05558e-115	0.688079	0.262	0.048	1.51e-110
	ENSG00000165072	MAMDC2	5.06593e-115	-1.27464	0.013	0.242	1.51309e-110
	ENSG00000034510	TMSB10	5.38954e-115	1.35991	0.893	0.837	1.60975e-110
	ENSG00000169245	CXCL10	2.37109e-114	1.88587	0.167	0.008	7.08197e-110
	ENSG00000206503	HLA-A	1.16431e-113	0.88188	0.858	0.773	3.47756e-109
	ENSG00000002549	LAP3	1.31732e-113	1.01669	0.504	0.226	3.93456e-109
	ENSG00000140009	ESR2	1.72491e-113	-1.35451	0.015	0.242	5.15195e-109
	ENSG00000131400	NAPSA	2.27404e-113	-1.3807	0.007	0.23	6.79211e-109
	ENSG00000234745	HLA-B	1.01614e-112	0.752242	0.898	0.82	3.03499e-108
	ENSG00000185420	SMYD3	1.93146e-112	-1.68786	0.171	0.413	5.76888e-108
	ENSG00000180596	H2BC4	8.97621e-111	0.718253	0.215	0.029	2.68102e-106
	ENSG00000160401	CFAP157	2.72245e-110	-0.870194	0.633	0.872	8.1314e-106
	ENSG00000155085	AK9	3.17234e-110	-1.14871	0.403	0.632	9.47514e-106
	ENSG00000135899	SP110	3.4911e-110	0.608264	0.331	0.086	1.04272e-105
	ENSG00000187720	THSD4	1.02085e-109	-1.36088	0.057	0.296	3.04909e-105
	ENSG00000140264	SERF2	1.66711e-109	0.745734	0.898	0.795	4.97932e-105
	ENSG00000133106	EPSTI1	2.43979e-109	0.747213	0.32	0.082	7.28716e-105
	ENSG00000156482	RPL30	7.08112e-109	0.797954	0.83	0.701	2.11499e-104
	ENSG00000055332	EIF2AK2	7.47482e-109	0.753115	0.461	0.18	2.23258e-104
	ENSG00000103811	CTSH	2.86817e-108	-0.998563	0.43	0.633	8.56665e-104
	ENSG00000174844	DNAH12	3.10984e-108	-0.933552	0.596	0.859	9.28846e-104
	ENSG00000160932	LY6E	3.79306e-108	1.1601	0.579	0.303	1.13291e-103
	ENSG00000085276	MECOM	4.23925e-108	-1.62626	0.269	0.488	1.26618e-103
	ENSG00000064042	LIMCH1	1.79228e-107	-1.35515	0.226	0.457	5.3532e-103
	ENSG00000168003	SLC3A2	4.50641e-107	1.48301	0.422	0.158	1.34598e-102
	ENSG00000165084	C8orf34	6.93191e-107	-1.65162	0.24	0.465	2.07042e-102
	ENSG00000138735	PDE5A	8.59366e-107	-1.25162	0.011	0.225	2.56675e-102
	ENSG00000231721	LINC-PINT	1.53074e-106	-1.5061	0.067	0.302	4.572e-102
	ENSG00000181381	DDX60L	2.55881e-106	0.735814	0.258	0.051	7.64264e-102
	ENSG00000138496	PARP9	3.22205e-106	0.715048	0.418	0.147	9.62362e-102
	ENSG00000182185	RAD51B	3.40721e-106	-1.64132	0.099	0.334	1.01767e-101
	ENSG00000189159	JPT1	3.6994e-106	0.97284	0.485	0.207	1.10494e-101
	ENSG00000108700	CCL8	5.2123e-106	1.88143	0.134	0.001	1.55681e-101
	ENSG00000273149	ENSG00000273149	8.10276e-106	0.682155	0.14	0.003	2.42013e-101
	ENSG00000203814	H2BC18	1.05356e-105	0.546073	0.178	0.016	3.14678e-101
	ENSG00000141682	PMAIP1	1.23092e-104	0.903588	0.21	0.031	3.67652e-100
	ENSG00000157423	HYDIN	1.91839e-104	-1.03304	0.534	0.763	5.72984e-100
	ENSG00000181029	TRAPPC5	2.154e-104	0.665494	0.185	0.02	6.43357e-100
	ENSG00000068697	LAPTM4A	4.83248e-104	-0.889684	0.447	0.645	1.44336e-99
	ENSG00000185261	KIAA0825	5.44161e-104	-1.67567	0.184	0.411	1.6253e-99
	ENSG00000197958	RPL12	2.52512e-103	0.713343	0.809	0.555	7.54202e-99
	ENSG00000198899	MT-ATP6	3.7383e-103	0.802957	0.891	0.662	1.11655e-98
	ENSG00000188596	CFAP54	5.71083e-103	-1.37931	0.395	0.598	1.70571e-98
	ENSG00000167858	TEKT1	7.32485e-103	-0.801596	0.55	0.76	2.18779e-98
	ENSG00000105889	STEAP1B	9.12988e-103	-1.08283	0	0.198	2.72691e-98
	ENSG00000140464	PML	4.15523e-102	0.57383	0.269	0.06	1.24108e-97
	ENSG00000214300	SPDYE3	5.21694e-102	-1.30369	0.011	0.217	1.55819e-97
	ENSG00000118997	DNAH7	7.86989e-102	-0.974674	0.48	0.701	2.35058e-97
	ENSG00000164953	TMEM67	8.97875e-102	-0.943504	0.352	0.574	2.68177e-97
	ENSG00000204525	HLA-C	1.33691e-101	0.739675	0.861	0.785	3.99309e-97
	ENSG00000105877	DNAH11	1.36238e-101	-1.24485	0.481	0.691	4.06917e-97
	ENSG00000196730	DAPK1	2.11954e-101	-1.20401	0.05	0.276	6.33065e-97
	ENSG00000204305	AGER	3.76312e-101	-1.67074	0.023	0.236	1.12397e-96
	ENSG00000123240	OPTN	4.54488e-101	0.767305	0.412	0.152	1.35746e-96
	ENSG00000163840	DTX3L	5.11099e-101	0.560923	0.313	0.084	1.52655e-96
	ENSG00000204264	PSMB8	2.46212e-100	0.981552	0.55	0.282	7.35387e-96
	ENSG00000145592	RPL37	2.50296e-100	0.779786	0.811	0.646	7.47583e-96
	ENSG00000128573	FOXP2	2.61069e-100	-1.59186	0.221	0.442	7.7976e-96
	ENSG00000147400	CETN2	4.33268e-100	-0.851086	0.585	0.772	1.29408e-95
	ENSG00000137648	TMPRSS4	1.02445e-99	0.574439	0.303	0.08	3.05984e-95
	ENSG00000077800	FKBP6	1.04934e-99	0.409345	0.156	0.01	3.13417e-95
	ENSG00000116701	NCF2	1.94688e-99	0.760136	0.313	0.088	5.81493e-95
	ENSG00000124762	CDKN1A	1.19751e-98	1.07996	0.486	0.215	3.57674e-94
	ENSG00000236449	ENSG00000236449	1.37438e-98	-1.04477	0	0.192	4.10499e-94
	ENSG00000228412	LNC-LBCS	4.82269e-98	0.579946	0.281	0.068	1.44044e-93
	ENSG00000181649	PHLDA2	7.67582e-98	0.924734	0.233	0.048	2.29261e-93
	ENSG00000196344	ADH7	1.2873e-97	0.995857	0.213	0.037	3.84492e-93
	ENSG00000162194	LBHD1	7.33702e-97	0.298733	0.141	0.006	2.19142e-92
	ENSG00000174950	CD164L2	9.25226e-97	-0.914985	0.36	0.574	2.76347e-92
	ENSG00000204397	CARD16	1.69792e-96	0.63837	0.198	0.029	5.07135e-92
	ENSG00000226690	ENSG00000226690	1.82697e-96	-1.18452	0.259	0.47	5.45681e-92
	ENSG00000137628	DDX60	2.75725e-96	0.5119	0.286	0.072	8.23534e-92
	ENSG00000007174	DNAH9	3.55861e-96	-1.03804	0.499	0.728	1.06289e-91
	ENSG00000196684	HSH2D	6.71977e-96	0.385284	0.216	0.036	2.00706e-91
	ENSG00000162105	SHANK2	7.95136e-96	-1.28214	0.228	0.445	2.37491e-91
	ENSG00000211450	SELENOH	3.76882e-95	0.831073	0.642	0.355	1.12567e-90
	ENSG00000163491	NEK10	1.06144e-94	-1.09959	0.405	0.619	3.17031e-90
	ENSG00000173193	PARP14	1.90732e-94	0.920345	0.517	0.254	5.69679e-90
	ENSG00000176124	DLEU1	4.4009e-94	-1.2658	0.035	0.241	1.31446e-89
	ENSG00000196090	PTPRT	6.44654e-94	-1.66358	0.309	0.51	1.92545e-89
	ENSG00000154451	GBP5	6.77836e-94	0.652486	0.179	0.022	2.02456e-89
	ENSG00000160213	CSTB	6.89456e-94	0.819438	0.825	0.701	2.05927e-89
	ENSG00000163630	SYNPR	7.49224e-94	-1.12035	0	0.183	2.23778e-89
	ENSG00000144115	THNSL2	9.09932e-94	0.27686	0.186	0.024	2.71778e-89
	ENSG00000169429	CXCL8	1.11411e-93	1.24856	0.211	0.038	3.32763e-89
	ENSG00000160298	C21orf58	1.4146e-93	-0.758781	0.439	0.652	4.22514e-89
	ENSG00000185567	AHNAK2	2.14063e-93	0.607847	0.317	0.094	6.39362e-89
	ENSG00000204103	MAFB	2.23994e-93	1.40461	0.181	0.025	6.69026e-89
	ENSG00000163879	DNALI1	2.29536e-93	0.965461	0.682	0.518	6.85579e-89
	ENSG00000244687	UBE2V1	6.58248e-93	0.274787	0.159	0.014	1.96605e-88
	ENSG00000142541	RPL13A	8.23024e-93	-0.974934	0.767	0.823	2.45821e-88
	ENSG00000198938	MT-CO3	8.58553e-93	0.619403	0.92	0.771	2.56433e-88
	ENSG00000243449	C4orf48	1.12568e-92	0.93879	0.483	0.222	3.36217e-88
	ENSG00000148671	ADIRF	1.16974e-92	-1.14699	0.065	0.284	3.49378e-88
	ENSG00000163075	CFAP221	1.51142e-92	-0.981416	0.437	0.652	4.51432e-88
	ENSG00000221963	APOL6	1.73334e-92	0.631394	0.403	0.15	5.17715e-88
	ENSG00000259867	ENSG00000259867	1.86574e-92	-1.11164	0.008	0.196	5.5726e-88
	ENSG00000205542	TMSB4X	2.23225e-92	-0.585241	0.786	0.933	6.66727e-88
	ENSG00000178685	PARP10	8.28448e-92	0.651149	0.315	0.093	2.47441e-87
	ENSG00000130589	HELZ2	1.55107e-91	0.570356	0.235	0.05	4.63275e-87
	ENSG00000068079	IFI35	4.92385e-91	0.675839	0.332	0.105	1.47066e-86
	ENSG00000130255	RPL36	1.21299e-90	0.903927	0.85	0.725	3.62296e-86
	ENSG00000253958	CLDN23	1.32355e-90	0.357736	0.248	0.056	3.95319e-86
	ENSG00000283782	ENSG00000283782	1.46424e-90	0.442341	0.124	0.003	4.3734e-86
	ENSG00000121858	TNFSF10	1.63718e-90	1.03345	0.484	0.223	4.88993e-86
	ENSG00000259925	ENSG00000259925	2.72719e-90	-1.42036	0.211	0.421	8.14559e-86
	ENSG00000205246	ENSG00000205246	4.71135e-90	-1.41462	0.07	0.279	1.40719e-85
	ENSG00000197585	ENSG00000197585	1.5546e-89	-1.11293	0.005	0.185	4.64329e-85
	ENSG00000206075	SERPINB5	1.58481e-89	0.435796	0.166	0.019	4.7335e-85
	ENSG00000100926	TM9SF1	2.14171e-89	0.275736	0.18	0.024	6.39686e-85
	ENSG00000130487	KLHDC7B	2.15748e-89	0.461516	0.125	0.004	6.44397e-85
	ENSG00000118418	HMGN3	3.17308e-89	-0.646616	0.633	0.837	9.47736e-85
	ENSG00000140379	BCL2A1	5.33246e-89	1.23086	0.176	0.025	1.5927e-84
	ENSG00000059378	PARP12	5.43868e-89	0.458963	0.281	0.075	1.62442e-84
	ENSG00000213853	EMP2	6.98526e-89	-1.19113	0.373	0.555	2.08636e-84
	ENSG00000111341	MGP	8.14517e-89	-1.13721	0.006	0.186	2.4328e-84
	ENSG00000181885	CLDN7	1.16836e-88	0.904032	0.574	0.326	3.48965e-84
	ENSG00000186230	ZNF749	1.58975e-88	0.416729	0.144	0.011	4.74826e-84
	ENSG00000133661	SFTPD	3.77522e-88	-1.03575	0.007	0.185	1.12758e-83
	ENSG00000148848	ADAM12	4.30523e-88	-1.18322	0.091	0.302	1.28589e-83
	ENSG00000155761	SPAG17	5.33257e-88	-0.827595	0.534	0.757	1.59273e-83
	ENSG00000217930	PAM16	6.21109e-88	0.334827	0.145	0.011	1.85513e-83
	ENSG00000122870	BICC1	7.45414e-88	-1.35415	0.122	0.333	2.2264e-83
	ENSG00000173221	GLRX	8.23914e-88	0.822251	0.359	0.13	2.46087e-83
	ENSG00000117501	MROH9	1.16224e-87	-1.50993	0.139	0.35	3.47138e-83
	ENSG00000132274	TRIM22	1.71323e-87	0.594623	0.378	0.136	5.11708e-83
	ENSG00000276422	ENSG00000276422	1.73482e-87	0.42164	0.158	0.017	5.18155e-83
	ENSG00000189283	FHIT	2.04688e-87	-1.49432	0.123	0.331	6.11362e-83
	ENSG00000152778	IFIT5	3.02428e-87	0.427754	0.23	0.049	9.03293e-83
	ENSG00000116209	TMEM59	3.05094e-87	-0.706889	0.595	0.778	9.11256e-83
	ENSG00000174021	GNG5	5.498e-87	0.915096	0.683	0.482	1.64214e-82
	ENSG00000188486	H2AX	7.14477e-87	0.539431	0.242	0.057	2.134e-82
	ENSG00000154080	CHST9	8.69462e-87	-0.83917	0.478	0.742	2.59691e-82
	ENSG00000140105	WARS1	1.48621e-86	0.862173	0.438	0.187	4.43902e-82
	ENSG00000222011	FAM185A	1.72943e-86	-1.25001	0.044	0.241	5.16547e-82
	ENSG00000116194	ANGPTL1	7.09486e-86	-1.14687	0.011	0.189	2.11909e-81
	ENSG00000166947	EPB42	8.18347e-86	-1.02544	0.014	0.194	2.44424e-81
	ENSG00000148346	LCN2	8.93397e-86	1.90634	0.474	0.236	2.6684e-81
	ENSG00000148824	MTG1	1.23447e-85	0.332831	0.165	0.021	3.68712e-81
	ENSG00000124172	ATP5F1E	1.46912e-85	0.743317	0.846	0.69	4.38797e-81
	ENSG00000203472	ENSG00000203472	1.73804e-85	-1.39051	0.02	0.203	5.19119e-81
	ENSG00000173678	SPDYE2B	1.98078e-85	-0.935697	0	0.167	5.91619e-81
	ENSG00000265681	RPL17	2.57766e-85	0.731386	0.534	0.27	7.69894e-81
	ENSG00000184831	APOO	8.64724e-85	-1.21155	0.328	0.508	2.58276e-80
	ENSG00000104687	GSR	1.45793e-84	0.418057	0.261	0.067	4.35455e-80
	ENSG00000124201	ZNFX1	1.67892e-84	0.541562	0.367	0.133	5.01461e-80
	ENSG00000048540	LMO3	5.09788e-84	-0.954713	0.074	0.275	1.52263e-79
	ENSG00000111640	GAPDH	5.69082e-84	1.07134	0.74	0.574	1.69974e-79
	ENSG00000151239	TWF1	6.05329e-84	0.588343	0.346	0.121	1.808e-79
	ENSG00000166347	CYB5A	6.12969e-84	-0.698296	0.522	0.716	1.83082e-79
	ENSG00000172264	MACROD2	9.51523e-84	-1.45517	0.1	0.302	2.84201e-79
	ENSG00000132475	H3-3B	1.42255e-83	0.827614	0.903	0.826	4.24887e-79
	ENSG00000232284	GNG12-AS1	2.01441e-83	-1.05531	0.011	0.185	6.01664e-79
	ENSG00000096384	HSP90AB1	3.24867e-83	1.02487	0.766	0.71	9.70312e-79
	ENSG00000157168	NRG1	3.34984e-83	-1.11961	0.003	0.17	1.00053e-78
	ENSG00000198563	DDX39B	3.52304e-83	0.268517	0.173	0.025	1.05226e-78
	ENSG00000245573	BDNF-AS	4.28469e-83	-1.348	0.069	0.265	1.27975e-78
	ENSG00000239467	ENSG00000239467	6.28578e-83	0.628792	0.333	0.117	1.87744e-78
	ENSG00000197989	SNHG12	7.45873e-83	1.37927	0.27	0.081	2.22777e-78
	ENSG00000284862	ENSG00000284862	1.06437e-82	0.472221	0.205	0.043	3.17906e-78
	ENSG00000148926	ADM	1.31531e-82	0.673038	0.132	0.01	3.92857e-78
	ENSG00000166596	CFAP52	1.44193e-82	-0.83071	0.426	0.607	4.30675e-78
	ENSG00000243749	TMEM35B	1.62097e-82	0.199406	0.105	0.001	4.84151e-78
	ENSG00000183346	CABCOCO1	2.38469e-82	-0.881589	0.379	0.579	7.1226e-78
	ENSG00000276070	CCL4L2	2.39075e-82	1.82364	0.116	0.004	7.14068e-78
	ENSG00000178719	GRINA	2.97346e-82	0.736784	0.45	0.197	8.88113e-78
	ENSG00000224383	PRR29	2.98006e-82	-0.809259	0.475	0.659	8.90083e-78
	ENSG00000185880	TRIM69	4.21331e-82	0.402729	0.25	0.063	1.25843e-77
	ENSG00000178209	PLEC	5.59645e-82	0.910411	0.492	0.239	1.67155e-77
	ENSG00000156042	CFAP70	8.07298e-82	-0.854797	0.45	0.667	2.41124e-77
	ENSG00000184254	ALDH1A3	9.31461e-82	0.855048	0.256	0.071	2.78209e-77
	ENSG00000182667	NTM	9.38175e-82	-1.50439	0	0.161	2.80214e-77
	ENSG00000049759	NEDD4L	9.52919e-82	-0.996111	0.395	0.562	2.84618e-77
	ENSG00000087074	PPP1R15A	2.86934e-81	1.50807	0.602	0.364	8.57016e-77
	ENSG00000169228	RAB24	3.93934e-81	0.776826	0.158	0.021	1.1766e-76
	ENSG00000249621	ENSG00000249621	4.40061e-81	0.445127	0.299	0.092	1.31438e-76
	ENSG00000205352	PRR13	5.28814e-81	0.797278	0.527	0.269	1.57946e-76
	ENSG00000162772	ATF3	6.40272e-81	1.58899	0.441	0.209	1.91237e-76
	ENSG00000184384	MAML2	7.61422e-81	-1.52006	0.32	0.487	2.27422e-76
	ENSG00000273272	ENSG00000273272	8.2794e-81	0.58523	0.133	0.01	2.47289e-76
	ENSG00000186710	CFAP73	9.27074e-81	-0.746162	0.533	0.73	2.76898e-76
	ENSG00000261550	ENSG00000261550	9.30475e-81	-0.925397	0.002	0.163	2.77914e-76
	ENSG00000109062	SLC9A3R1	1.27345e-80	0.637826	0.407	0.169	3.80355e-76
	ENSG00000198947	DMD	2.20313e-80	-1.44268	0.27	0.453	6.58031e-76
	ENSG00000169403	PTAFR	2.90503e-80	0.366672	0.18	0.03	8.67673e-76
	ENSG00000107249	GLIS3	3.11206e-80	-1.32236	0.262	0.445	9.29511e-76
	ENSG00000168038	ULK4	6.69051e-80	-1.49315	0.321	0.487	1.99832e-75
	ENSG00000276085	ID ENSG00000276085 CCL3L1 ENSG00000276085 CCL3L3 Name: gene_names, dtype: object	1.47249e-79	1.50411	0.106	0.002	4.39802e-75
	ENSG00000065911	MTHFD2	1.69927e-79	0.585967	0.153	0.02	5.07537e-75
	ENSG00000244274	DBNDD2	2.53336e-79	0.231466	0.101	0.001	7.56663e-75
	ENSG00000106688	SLC1A1	2.73598e-79	-1.12928	0.045	0.23	8.17184e-75
	ENSG00000006327	TNFRSF12A	3.35765e-79	1.58154	0.361	0.154	1.00286e-74
	ENSG00000117984	CTSD	4.19996e-79	0.977532	0.615	0.359	1.25444e-74
	ENSG00000198840	MT-ND3	4.82587e-79	0.728401	0.888	0.802	1.44139e-74
	ENSG00000102554	KLF5	5.3124e-79	0.951265	0.5	0.26	1.58671e-74
	ENSG00000185864	NPIPB4	1.34205e-78	0.34512	0.135	0.012	4.00844e-74
	ENSG00000274213	ENSG00000274213	1.8488e-78	0.650414	0.139	0.014	5.52201e-74
	ENSG00000074803	SLC12A1	2.00361e-78	-0.913801	0	0.155	5.98438e-74
	ENSG00000150687	PRSS23	2.27697e-78	0.801537	0.309	0.106	6.80085e-74
	ENSG00000211663	IGLV3-19	3.25329e-78	3.96234	0.099	0	9.71691e-74
	ENSG00000179104	TMTC2	4.21834e-78	-1.27118	0.122	0.318	1.25993e-73
	ENSG00000097096	SYDE2	4.52991e-78	-0.93876	0.057	0.243	1.35299e-73
	ENSG00000143951	WDPCP	6.55821e-78	-1.49439	0.231	0.411	1.9588e-73
	ENSG00000100906	NFKBIA	6.82421e-78	1.63407	0.45	0.221	2.03826e-73
	ENSG00000159212	CLIC6	7.87791e-78	-0.888109	0.356	0.528	2.35298e-73
	ENSG00000114638	UPK1B	9.45272e-78	0.607983	0.112	0.005	2.82334e-73
	ENSG00000154556	SORBS2	1.01056e-77	-1.03782	0.332	0.503	3.01833e-73
	ENSG00000158406	H4C8	1.53022e-77	0.862491	0.129	0.011	4.57045e-73
	ENSG00000105583	WDR83OS	2.19814e-77	0.741231	0.44	0.195	6.5654e-73
	ENSG00000253773	C8orf37-AS1	2.82514e-77	-1.37247	0.077	0.266	8.43813e-73
	ENSG00000133488	SEC14L4	3.2136e-77	-1.04151	0.068	0.255	9.59838e-73
	ENSG00000180573	H2AC6	3.22623e-77	0.714911	0.312	0.109	9.63611e-73
	ENSG00000135047	CTSL	4.34591e-77	1.82575	0.455	0.218	1.29804e-72
	ENSG00000145075	ENSG00000145075	5.23971e-77	-0.771841	0.187	0.422	1.565e-72
	ENSG00000149418	ST14	5.61271e-77	0.768843	0.441	0.207	1.67641e-72
	ENSG00000204256	BRD2	8.68712e-77	0.922582	0.492	0.244	2.59467e-72
	ENSG00000248515	ENSG00000248515	1.08618e-76	-0.852568	0	0.151	3.24422e-72
	ENSG00000177606	JUN	1.14357e-76	1.44234	0.509	0.28	3.41561e-72
	ENSG00000085063	CD59	1.32589e-76	-0.61205	0.603	0.815	3.96018e-72
	ENSG00000157150	TIMP4	1.4615e-76	0.219926	0.149	0.018	4.3652e-72
	ENSG00000184110	EIF3C	1.81964e-76	0.249611	0.144	0.017	5.43489e-72
	ENSG00000213366	GSTM2	2.11519e-76	0.187193	0.157	0.021	6.31765e-72
	ENSG00000243849	CFAP44-AS1	2.2411e-76	-0.913258	0	0.151	6.69372e-72
	ENSG00000185338	SOCS1	3.12764e-76	0.541556	0.124	0.01	9.34164e-72
	ENSG00000176731	RBIS	3.27033e-76	0.693348	0.455	0.217	9.76782e-72
	ENSG00000170571	EMB	4.28983e-76	0.564252	0.34	0.129	1.28129e-71
	ENSG00000198692	EIF1AY	6.09655e-76	0.399314	0.13	0.012	1.82092e-71
	ENSG00000088836	SLC4A11	8.74435e-76	0.484261	0.242	0.067	2.61176e-71
	ENSG00000196975	ANXA4	9.0509e-76	-0.84161	0.442	0.603	2.70332e-71
	ENSG00000115053	NCL	1.04e-75	0.924187	0.561	0.335	3.10627e-71
	ENSG00000071082	RPL31	1.09796e-75	-0.689816	0.659	0.756	3.2794e-71
	ENSG00000099860	GADD45B	1.30577e-75	1.46887	0.428	0.204	3.90008e-71
	ENSG00000197748	CFAP43	2.20284e-75	-0.722666	0.533	0.758	6.57946e-71
	ENSG00000241468	ATP5MF	2.3523e-75	0.738622	0.613	0.35	7.02585e-71
	ENSG00000175701	MTLN	4.24728e-75	0.703808	0.39	0.159	1.26858e-70
	ENSG00000171345	KRT19	4.69055e-75	1.08554	0.75	0.626	1.40097e-70
	ENSG00000186231	KLHL32	5.12156e-75	-1.30004	0.138	0.324	1.52971e-70
	ENSG00000204389	HSPA1A	1.75898e-74	1.18766	0.593	0.362	5.25374e-70
	ENSG00000171476	HOPX	2.21691e-74	-1.11852	0.069	0.256	6.62147e-70
	ENSG00000169064	ZBBX	2.25781e-74	-0.785311	0.487	0.679	6.74362e-70
	ENSG00000173702	MUC13	2.52859e-74	0.416162	0.178	0.034	7.55238e-70
	ENSG00000131558	EXOC4	5.11858e-74	-1.33703	0.242	0.417	1.52882e-69
	ENSG00000169136	ATF5	5.8101e-74	0.386444	0.201	0.045	1.73536e-69
	ENSG00000177731	FLII	1.02867e-73	0.574023	0.355	0.136	3.07242e-69
	ENSG00000077150	NFKB2	1.20984e-73	0.726536	0.163	0.028	3.61356e-69
	ENSG00000243649	CFB	1.29305e-73	0.354123	0.214	0.051	3.86209e-69
	ENSG00000177200	CHD9	1.9827e-73	-0.979103	0.342	0.51	5.92191e-69
	ENSG00000124429	POF1B	2.19252e-73	0.168824	0.159	0.024	6.5486e-69
	ENSG00000181467	RAP2B	3.62026e-73	0.503234	0.16	0.026	1.0813e-68
	ENSG00000197019	SERTAD1	5.22739e-73	0.707389	0.267	0.084	1.56132e-68
	ENSG00000178125	PPP1R42	5.30437e-73	-0.999792	0.358	0.534	1.58431e-68
	ENSG00000053254	FOXN3	8.56568e-73	-1.34619	0.165	0.35	2.5584e-68
	ENSG00000232112	TMA7	1.00271e-72	0.809412	0.717	0.528	2.99489e-68
	ENSG00000215386	MIR99AHG	1.27443e-72	-1.24632	0.208	0.389	3.80648e-68
	ENSG00000087086	FTL	1.76507e-72	1.11853	0.97	0.944	5.27191e-68
	ENSG00000107201	DDX58	2.56264e-72	0.40082	0.261	0.075	7.65408e-68
	ENSG00000167468	GPX4	3.18972e-72	1.03139	0.834	0.703	9.52706e-68
	ENSG00000122862	SRGN	3.27804e-72	1.61634	0.283	0.105	9.79084e-68
	ENSG00000170581	STAT2	3.60197e-72	0.508625	0.341	0.127	1.07584e-67
	ENSG00000275302	CCL4	3.91175e-72	1.45734	0.119	0.01	1.16836e-67
	ENSG00000156049	GNA14	4.01674e-72	-1.31633	0.211	0.387	1.19972e-67
	ENSG00000180353	HCLS1	5.74413e-72	0.442385	0.185	0.038	1.71566e-67
	ENSG00000179918	SEPHS2	6.96479e-72	0.613615	0.283	0.092	2.08024e-67
	ENSG00000185630	PBX1	8.57506e-72	-1.0074	0.212	0.397	2.5612e-67
	ENSG00000259225	LINC02345	8.89737e-72	-1.06259	0.241	0.424	2.65747e-67
	ENSG00000164287	CDC20B	9.11984e-72	2.34397	0.117	0.009	2.72391e-67
	ENSG00000100342	APOL1	2.01127e-71	0.429121	0.272	0.085	6.00726e-67
	ENSG00000237541	HLA-DQA2	2.14615e-71	0.276818	0.144	0.019	6.41013e-67
	ENSG00000111775	COX6A1	2.46951e-71	0.630189	0.699	0.43	7.37593e-67
	ENSG00000019485	PRDM11	2.97346e-71	-1.37399	0.063	0.239	8.88112e-67
	ENSG00000123609	NMI	3.31368e-71	0.479751	0.328	0.12	9.8973e-67
	ENSG00000197353	LYPD2	3.74477e-71	1.78786	0.138	0.019	1.11849e-66
	ENSG00000242616	GNG10	3.93258e-71	0.219882	0.126	0.012	1.17458e-66
	ENSG00000163220	S100A9	4.5187e-71	1.67233	0.304	0.12	1.34965e-66
	ENSG00000256061	DNAAF4	5.13214e-71	-0.678532	0.453	0.632	1.53287e-66
	ENSG00000245293	CYP2U1-AS1	6.30346e-71	-1.08911	0.024	0.185	1.88272e-66
	ENSG00000255071	SAA2-SAA4	8.50578e-71	0.330761	0.089	0	2.54051e-66
	ENSG00000142227	EMP3	8.75102e-71	1.14877	0.261	0.088	2.61376e-66
	ENSG00000149925	ALDOA	1.46362e-70	0.83906	0.528	0.277	4.37154e-66
	ENSG00000170482	SLC23A1	1.62242e-70	0.280239	0.209	0.051	4.84583e-66
	ENSG00000013374	NUB1	3.4748e-70	0.511741	0.341	0.128	1.03785e-65
	ENSG00000115956	PLEK	3.76911e-70	0.846895	0.121	0.012	1.12576e-65
	ENSG00000010278	CD9	4.62364e-70	-0.552146	0.598	0.795	1.38099e-65
	ENSG00000126461	SCAF1	4.93209e-70	0.431459	0.274	0.088	1.47312e-65
	ENSG00000102524	TNFSF13B	5.22554e-70	0.704427	0.125	0.013	1.56076e-65
	ENSG00000110497	AMBRA1	6.35196e-70	-1.18958	0.089	0.27	1.8972e-65
	ENSG00000137818	RPLP1	6.43563e-70	0.481064	0.933	0.888	1.9222e-65
	ENSG00000120694	HSPH1	9.71013e-70	0.974314	0.625	0.469	2.90022e-65
	ENSG00000111057	KRT18	9.94411e-70	0.945163	0.704	0.563	2.97011e-65
	ENSG00000181222	POLR2A	1.58084e-69	0.751167	0.387	0.165	4.72164e-65
	ENSG00000160710	ADAR	1.72605e-69	0.678751	0.483	0.251	5.15537e-65
	ENSG00000105281	SLC1A5	1.8677e-69	0.717068	0.211	0.056	5.57843e-65
	ENSG00000128383	APOBEC3A	1.92493e-69	0.781738	0.102	0.005	5.74937e-65
	ENSG00000196482	ESRRG	2.00392e-69	-1.48394	0.144	0.322	5.98531e-65
	ENSG00000229127	KANSL1L-AS1	2.05415e-69	-0.931628	0.014	0.165	6.13534e-65
	ENSG00000243056	EIF4EBP3	2.57507e-69	0.304411	0.143	0.02	7.69123e-65
	ENSG00000005448	WDR54	3.43709e-69	-0.667232	0.502	0.663	1.02659e-64
	ENSG00000115423	DNAH6	3.92879e-69	-0.915926	0.447	0.633	1.17345e-64
	ENSG00000168488	ATXN2L	4.34899e-69	0.677257	0.314	0.117	1.29896e-64
	ENSG00000150991	UBC	7.12307e-69	0.79361	0.817	0.752	2.12752e-64
	ENSG00000185860	CCDC190	7.81974e-69	0.684209	0.446	0.223	2.3356e-64
	ENSG00000132109	TRIM21	1.36859e-68	0.281137	0.145	0.021	4.08772e-64
	ENSG00000259964	THSD4-AS1	1.38649e-68	-0.719798	0	0.136	4.14116e-64
	ENSG00000224063	ENSG00000224063	1.89279e-68	-0.862792	0.004	0.145	5.65338e-64
	ENSG00000147408	CSGALNACT1	2.50719e-68	-0.890469	0.015	0.164	7.48847e-64
	ENSG00000162654	GBP4	3.59103e-68	0.50217	0.246	0.074	1.07257e-63
	ENSG00000151632	AKR1C2	3.68745e-68	0.676999	0.222	0.061	1.10137e-63
	ENSG00000113504	SLC12A7	4.12823e-68	0.505745	0.368	0.151	1.23302e-63
	ENSG00000271043	MTRNR2L2	4.48703e-68	0.329184	0.085	0	1.34019e-63
	ENSG00000114867	EIF4G1	6.38886e-68	0.545066	0.352	0.141	1.90823e-63
	ENSG00000136514	RTP4	6.49754e-68	0.499255	0.303	0.107	1.94069e-63
	ENSG00000173156	RHOD	6.64325e-68	0.594852	0.277	0.094	1.98421e-63
	ENSG00000223343	ENSG00000223343	7.63481e-68	0.222657	0.139	0.019	2.28036e-63
	ENSG00000171132	PRKCE	7.95022e-68	-1.25509	0.213	0.382	2.37457e-63
	ENSG00000170421	KRT8	8.23659e-68	0.776298	0.756	0.648	2.4601e-63
	ENSG00000254757	ENSG00000254757	1.01079e-67	-0.889207	0.012	0.158	3.01903e-63
	ENSG00000186409	CCDC30	1.28577e-67	-0.922761	0.443	0.605	3.84034e-63
	ENSG00000163463	KRTCAP2	1.31177e-67	0.697091	0.478	0.246	3.91801e-63
	ENSG00000080546	SESN1	1.66422e-67	-1.21598	0.184	0.358	4.9707e-63
	ENSG00000051341	POLQ	2.2732e-67	0.164721	0.135	0.018	6.78958e-63
	ENSG00000166986	MARS1	3.51147e-67	0.437622	0.251	0.077	1.04881e-62
	ENSG00000176771	NCKAP5	5.42246e-67	-1.14269	0.013	0.159	1.61958e-62
	ENSG00000131669	NINJ1	6.4552e-67	0.981524	0.212	0.059	1.92804e-62
	ENSG00000236028	ENSG00000236028	6.55583e-67	0.263327	0.084	0	1.9581e-62
	ENSG00000267104	TBC1D3P1-DHX40P1	6.87856e-67	-0.771941	0	0.133	2.05449e-62
	ENSG00000167653	PSCA	7.97036e-67	1.08138	0.44	0.223	2.38059e-62
	ENSG00000166750	SLFN5	8.0738e-67	0.651586	0.456	0.229	2.41148e-62
	ENSG00000174776	WDR49	9.79917e-67	-1.15009	0.413	0.558	2.92682e-62
	ENSG00000111218	PRMT8	1.12985e-66	-0.934034	0.038	0.199	3.37463e-62
	ENSG00000285106	ENSG00000285106	2.282e-66	0.247466	0.096	0.004	6.81589e-62
	ENSG00000048052	HDAC9	2.64259e-66	0.433116	0.167	0.033	7.89289e-62
	ENSG00000260643	ENSG00000260643	2.83925e-66	0.233105	0.1	0.005	8.48027e-62
	ENSG00000148303	RPL7A	3.65255e-66	0.634947	0.796	0.653	1.09094e-61
	ENSG00000127124	HIVEP3	4.16623e-66	-0.936083	0.033	0.191	1.24437e-61
	ENSG00000153187	HNRNPU	4.22127e-66	0.752172	0.559	0.344	1.26081e-61
	ENSG00000186834	HEXIM1	7.24584e-66	0.807808	0.248	0.08	2.16419e-61
	ENSG00000109046	WSB1	7.75283e-66	-0.722479	0.421	0.572	2.31562e-61
	ENSG00000156110	ADK	9.16751e-66	-1.28386	0.184	0.356	2.73815e-61
	ENSG00000119655	NPC2	9.58732e-66	-0.65957	0.488	0.644	2.86354e-61
	ENSG00000085117	CD82	9.67585e-66	0.434349	0.313	0.115	2.88998e-61
	ENSG00000142669	SH3BGRL3	9.9348e-66	1.30187	0.589	0.378	2.96733e-61
	ENSG00000226786	ENSG00000226786	1.05392e-65	-0.832167	0.007	0.145	3.14786e-61
	ENSG00000100401	RANGAP1	1.837e-65	0.39648	0.213	0.057	5.48676e-61
	ENSG00000124571	XPO5	2.30314e-65	-1.10172	0.076	0.245	6.87902e-61
	ENSG00000125247	TMTC4	2.30739e-65	-1.15166	0.092	0.263	6.89171e-61
	ENSG00000104432	IL7	2.9986e-65	-1.14091	0.135	0.308	8.95622e-61
	ENSG00000277632	CCL3	3.01217e-65	1.12695	0.098	0.005	8.99675e-61
	ENSG00000069011	PITX1	3.35417e-65	0.410477	0.271	0.091	1.00182e-60
	ENSG00000240065	PSMB9	3.4926e-65	0.853105	0.538	0.312	1.04317e-60
	ENSG00000146733	PSPH	3.90298e-65	0.328803	0.3	0.107	1.16574e-60
	ENSG00000204267	TAP2	5.2681e-65	0.334772	0.177	0.039	1.57348e-60
	ENSG00000178809	TRIM73	5.85503e-65	0.177887	0.133	0.018	1.74878e-60
	ENSG00000168883	USP39	6.61747e-65	-1.22289	0.124	0.297	1.9765e-60
	ENSG00000137309	HMGA1	9.29447e-65	0.519109	0.285	0.102	2.77607e-60
	ENSG00000011422	PLAUR	1.02301e-64	0.869439	0.185	0.045	3.05553e-60
	ENSG00000155816	FMN2	1.11273e-64	-1.01466	0.042	0.2	3.32349e-60
	ENSG00000271717	ENSG00000271717	1.38511e-64	-0.802405	0.001	0.131	4.13705e-60
	ENSG00000247809	NR2F2-AS1	1.88714e-64	-1.21791	0.084	0.252	5.63651e-60
	ENSG00000251423	ENSG00000251423	2.02283e-64	-0.831009	0.007	0.143	6.04179e-60
	ENSG00000198183	BPIFA1	2.04679e-64	1.79163	0.184	0.045	6.11335e-60
	ENSG00000182093	GET1	2.06737e-64	-0.758452	0.374	0.533	6.17481e-60
	ENSG00000183684	ALYREF	2.23237e-64	0.245319	0.17	0.035	6.66765e-60
	ENSG00000183826	BTBD9	2.61083e-64	-1.38476	0.199	0.36	7.79802e-60
	ENSG00000254604	ENSG00000254604	2.71462e-64	-0.77728	0.002	0.132	8.10802e-60
	ENSG00000186174	BCL9L	4.03829e-64	0.299434	0.228	0.066	1.20616e-59
	ENSG00000138771	SHROOM3	4.21164e-64	-0.898147	0.37	0.526	1.25793e-59
	ENSG00000227398	KIF9-AS1	4.45888e-64	-0.916742	0.027	0.177	1.33178e-59
	ENSG00000129538	RNASE1	7.5128e-64	-0.96756	0.101	0.289	2.24392e-59
	ENSG00000267596	ENSG00000267596	8.2519e-64	0.204849	0.08	0	2.46468e-59
	ENSG00000133983	COX16	8.5698e-64	0.452206	0.328	0.127	2.55963e-59
	ENSG00000197943	PLCG2	1.06599e-63	1.08804	0.177	0.041	3.18391e-59
	ENSG00000173915	ATP5MD	1.41586e-63	0.772321	0.638	0.44	4.22888e-59
	ENSG00000108688	CCL7	2.28911e-63	0.994437	0.082	0.001	6.83711e-59
	ENSG00000234497	ERICH3-AS1	2.41033e-63	-0.784025	0.005	0.138	7.19918e-59
	ENSG00000176728	TTTY14	3.07497e-63	-0.942437	0.032	0.185	9.18434e-59
	ENSG00000130208	APOC1	3.23042e-63	-0.385956	0.157	0.37	9.64861e-59
	ENSG00000100583	SAMD15	3.55024e-63	0.422944	0.225	0.066	1.06039e-58
	ENSG00000164054	SHISA5	5.06816e-63	0.502668	0.415	0.192	1.51376e-58
	ENSG00000124942	AHNAK	5.37654e-63	0.816651	0.52	0.307	1.60587e-58
	ENSG00000105402	NAPA	8.42285e-63	0.47539	0.339	0.136	2.51574e-58
	ENSG00000249915	PDCD6	9.17276e-63	0.644422	0.509	0.287	2.73972e-58
	ENSG00000282851	BISPR	2.10035e-62	0.256149	0.099	0.007	6.27333e-58
	ENSG00000138639	ARHGAP24	2.15253e-62	-1.21166	0.164	0.33	6.42917e-58
	ENSG00000171124	FUT3	2.7112e-62	0.308795	0.131	0.019	8.09781e-58
	ENSG00000185345	PRKN	3.0374e-62	-0.902799	0.025	0.169	9.07211e-58
	ENSG00000229415	SFTA3	4.25733e-62	-0.970753	0.125	0.292	1.27158e-57
	ENSG00000067334	DNTTIP2	4.41161e-62	0.417113	0.31	0.118	1.31766e-57
	ENSG00000180509	KCNE1	4.70022e-62	-1.06381	0.312	0.467	1.40386e-57
	ENSG00000227033	ENSG00000227033	5.40256e-62	-0.696807	0	0.124	1.61364e-57
	ENSG00000166173	LARP6	6.03894e-62	0.477206	0.293	0.11	1.80371e-57
	ENSG00000151929	BAG3	6.29085e-62	0.493967	0.295	0.11	1.87895e-57
	ENSG00000234690	EPCAM-DT	6.98521e-62	-0.837826	0.016	0.154	2.08634e-57
	ENSG00000110318	CEP126	8.88974e-62	-0.612052	0.524	0.707	2.65519e-57
	ENSG00000073605	GSDMB	9.07568e-62	0.247706	0.182	0.043	2.71072e-57
	ENSG00000153113	CAST	1.61361e-61	0.756785	0.688	0.601	4.81952e-57
	ENSG00000162616	DNAJB4	2.02522e-61	0.422663	0.26	0.088	6.04894e-57
	ENSG00000124575	H1-3	2.25607e-61	0.279608	0.082	0.001	6.73842e-57
	ENSG00000128335	APOL2	2.37538e-61	0.322548	0.172	0.039	7.09477e-57
	ENSG00000170340	B3GNT2	2.39146e-61	0.314058	0.235	0.072	7.14281e-57
	ENSG00000257261	ENSG00000257261	2.83181e-61	0.173136	0.167	0.036	8.45804e-57
	ENSG00000100246	DNAL4	2.99884e-61	0.495477	0.326	0.131	8.95693e-57
	ENSG00000231738	TSPAN19	3.08422e-61	-0.845112	0.472	0.614	9.21195e-57
	ENSG00000122512	PMS2	4.19271e-61	0.198289	0.165	0.035	1.25228e-56
	ENSG00000149179	C11orf49	4.60209e-61	-1.10011	0.333	0.471	1.37455e-56
	ENSG00000204316	MRPL38	7.75842e-61	0.354786	0.134	0.022	2.31729e-56
	ENSG00000133636	NTS	9.99097e-61	0.474171	0.118	0.015	2.9841e-56
	ENSG00000158296	SLC13A3	1.04277e-60	0.303515	0.201	0.055	3.11456e-56
	ENSG00000087250	MT3	1.46725e-60	0.653614	0.17	0.04	4.38239e-56
	ENSG00000127922	SEM1	1.6451e-60	0.743701	0.667	0.517	4.91358e-56
	ENSG00000185565	LSAMP	1.69355e-60	-1.00042	0.003	0.129	5.05828e-56
	ENSG00000182985	CADM1	1.7841e-60	-0.871689	0.029	0.175	5.32875e-56
	ENSG00000152601	MBNL1	1.78798e-60	-1.12996	0.3	0.446	5.34035e-56
	ENSG00000177576	C18orf32	1.81997e-60	0.361917	0.319	0.124	5.43588e-56
	ENSG00000113407	TARS1	2.03154e-60	0.313986	0.225	0.068	6.06782e-56
	ENSG00000162645	GBP2	3.00459e-60	0.437499	0.157	0.033	8.97412e-56
	ENSG00000121060	TRIM25	3.75712e-60	0.306	0.259	0.088	1.12218e-55
	ENSG00000059728	MXD1	8.03586e-60	0.493977	0.168	0.039	2.40015e-55
	ENSG00000108771	DHX58	8.09761e-60	0.268146	0.177	0.042	2.41859e-55
	ENSG00000156052	GNAQ	1.00063e-59	-0.904243	0.335	0.475	2.98869e-55
	ENSG00000093000	NUP50	1.27733e-59	0.513014	0.371	0.167	3.81514e-55
	ENSG00000053524	MCF2L2	1.33795e-59	-1.20847	0.06	0.214	3.99618e-55
	ENSG00000204261	PSMB8-AS1	1.43499e-59	0.326685	0.211	0.061	4.28602e-55
	ENSG00000170606	HSPA4	1.43592e-59	0.44697	0.356	0.154	4.2888e-55
	ENSG00000142937	RPS8	1.62421e-59	0.496685	0.893	0.743	4.85118e-55
	ENSG00000204843	DCTN1	1.8641e-59	0.353947	0.257	0.087	5.56768e-55
	ENSG00000089327	FXYD5	1.8883e-59	0.482964	0.226	0.071	5.63997e-55
	ENSG00000163530	DPPA2	2.04471e-59	-0.716235	0	0.119	6.10713e-55
	ENSG00000005007	UPF1	2.32568e-59	0.512704	0.344	0.149	6.94633e-55
	ENSG00000142657	PGD	2.41601e-59	0.447593	0.322	0.13	7.21613e-55
	ENSG00000171962	DRC3	2.90751e-59	-0.525832	0.556	0.746	8.68416e-55
	ENSG00000149300	C11orf52	2.97677e-59	0.150791	0.1	0.008	8.891e-55
	ENSG00000174718	RESF1	3.24191e-59	0.425382	0.246	0.08	9.68293e-55
	ENSG00000233607	LINC01392	5.29735e-59	0.220324	0.128	0.019	1.58221e-54
	ENSG00000258380	ENSG00000258380	5.57785e-59	-0.720876	0.005	0.129	1.66599e-54
	ENSG00000150672	DLG2	5.59456e-59	-1.01936	0.029	0.17	1.67098e-54
	ENSG00000122507	BBS9	6.30189e-59	-1.25367	0.196	0.35	1.88225e-54
	ENSG00000125775	SDCBP2	6.36898e-59	0.425107	0.154	0.033	1.90229e-54
	ENSG00000105835	NAMPT	6.40117e-59	0.952936	0.363	0.165	1.9119e-54
	ENSG00000007202	KIAA0100	6.5063e-59	0.243188	0.233	0.073	1.9433e-54
	ENSG00000167543	TP53I13	6.52779e-59	0.352484	0.217	0.065	1.94972e-54
	ENSG00000083799	CYLD	9.24435e-59	0.334373	0.218	0.066	2.7611e-54
	ENSG00000175793	SFN	1.01112e-58	1.41832	0.217	0.074	3.02001e-54
	ENSG00000184260	H2AC20	1.02085e-58	0.188909	0.098	0.008	3.04907e-54
	ENSG00000130813	SHFL	1.06738e-58	0.484594	0.343	0.143	3.18804e-54
	ENSG00000179051	RCC2	1.0945e-58	0.508992	0.223	0.07	3.26906e-54
	ENSG00000254420	ENSG00000254420	1.16394e-58	-0.687137	0	0.118	3.47645e-54
	ENSG00000189060	H1-0	1.20281e-58	0.851787	0.329	0.141	3.59256e-54
	ENSG00000185262	UBALD2	1.86238e-58	0.50293	0.352	0.152	5.56256e-54
	ENSG00000101596	SMCHD1	1.94319e-58	0.449441	0.35	0.145	5.80391e-54
	ENSG00000164741	DLC1	2.3778e-58	-0.654428	0.001	0.12	7.10201e-54
	ENSG00000239857	GET4	2.39613e-58	0.23072	0.08	0.002	7.15675e-54
	ENSG00000198668	CALM1	3.07584e-58	0.684402	0.817	0.776	9.1869e-54
	ENSG00000106105	GARS1	3.61012e-58	0.461671	0.242	0.082	1.07827e-53
	ENSG00000215187	FAM166B	3.66455e-58	-0.617556	0.435	0.607	1.09453e-53
	ENSG00000146066	HIGD2A	4.01645e-58	0.647666	0.49	0.27	1.19963e-53
	ENSG00000232712	KIZ-AS1	4.54414e-58	-0.647192	0.001	0.12	1.35724e-53
	ENSG00000133742	CA1	4.66885e-58	-0.677115	0	0.116	1.39449e-53
	ENSG00000125968	ID1	5.53289e-58	-0.895255	0.071	0.234	1.65256e-53
	ENSG00000124256	ZBP1	6.11835e-58	0.304888	0.08	0.002	1.82743e-53
	ENSG00000172139	SLC9C1	6.25221e-58	-0.76823	0.011	0.138	1.86741e-53
	ENSG00000130726	TRIM28	6.56782e-58	0.464674	0.361	0.16	1.96168e-53
	ENSG00000121064	SCPEP1	7.282e-58	-0.717296	0.365	0.528	2.17499e-53
	ENSG00000196782	MAML3	1.07893e-57	-1.09389	0.09	0.247	3.22256e-53
	ENSG00000070190	DAPP1	1.23373e-57	0.447887	0.353	0.153	3.68491e-53
	ENSG00000115507	OTX1	1.28419e-57	0.217323	0.123	0.018	3.83563e-53
	ENSG00000152582	SPEF2	1.4481e-57	-0.639992	0.505	0.689	4.32518e-53
	ENSG00000159842	ABR	1.53588e-57	-1.27801	0.214	0.367	4.58737e-53
	ENSG00000165209	STRBP	1.60256e-57	-0.850753	0.386	0.536	4.78651e-53
	ENSG00000137098	SPAG8	2.53621e-57	-0.697175	0.403	0.56	7.57514e-53
	ENSG00000263020	ENSG00000263020	2.99159e-57	0.182871	0.072	0	8.93528e-53
	ENSG00000115295	CLIP4	3.03729e-57	0.314726	0.218	0.066	9.07177e-53
	ENSG00000260682	RN7SKP176	3.66222e-57	1.51593	0.083	0.003	1.09383e-52
	ENSG00000134294	SLC38A2	3.70288e-57	0.692716	0.249	0.091	1.10598e-52
	ENSG00000257084	MIR200CHG	5.02485e-57	0.51157	0.321	0.136	1.50082e-52
	ENSG00000175267	VWA3A	5.72807e-57	-0.801973	0.459	0.605	1.71086e-52
	ENSG00000167460	TPM4	5.81014e-57	0.942331	0.318	0.142	1.73537e-52
	ENSG00000123562	MORF4L2	5.92328e-57	-0.569218	0.489	0.638	1.76916e-52
	ENSG00000278615	C11orf98	7.02098e-57	0.219679	0.08	0.003	2.09703e-52
	ENSG00000249481	SPATS1	7.25392e-57	0.152627	0.071	0	2.1666e-52
	ENSG00000114978	MOB1A	7.35021e-57	0.586736	0.429	0.217	2.19536e-52
	ENSG00000115963	RND3	7.53504e-57	0.906009	0.349	0.165	2.25057e-52
	ENSG00000131203	IDO1	8.43877e-57	0.5783	0.11	0.014	2.52049e-52
	ENSG00000114204	SERPINI2	8.55342e-57	-1.30865	0.221	0.368	2.55474e-52
	ENSG00000165309	ARMC3	1.12622e-56	-0.656026	0.528	0.693	3.36378e-52
	ENSG00000134020	PEBP4	1.28726e-56	-0.611578	0.006	0.127	3.84478e-52
	ENSG00000168961	LGALS9	1.39916e-56	0.440887	0.202	0.06	4.17901e-52
	ENSG00000132676	DAP3	1.75141e-56	0.371791	0.265	0.096	5.23111e-52
	ENSG00000121022	COPS5	2.01263e-56	0.383448	0.299	0.117	6.01134e-52
	ENSG00000164733	CTSB	2.21464e-56	1.14216	0.548	0.334	6.61469e-52
	ENSG00000163637	PRICKLE2	2.53706e-56	-1.25507	0.185	0.336	7.57768e-52
	ENSG00000148655	LRMDA	2.83539e-56	-0.979491	0.122	0.284	8.46875e-52
	ENSG00000010030	ETV7	3.00418e-56	0.276702	0.117	0.017	8.9729e-52
	ENSG00000125651	GTF2F1	4.12615e-56	0.474603	0.348	0.15	1.2324e-51
	ENSG00000105185	PDCD5	5.05671e-56	0.599705	0.427	0.216	1.51034e-51
	ENSG00000163964	PIGX	7.19907e-56	0.466951	0.309	0.125	2.15022e-51
	ENSG00000104856	RELB	7.34308e-56	0.615228	0.135	0.026	2.19323e-51
	ENSG00000230806	SRGAP2-AS1	8.39349e-56	-0.632217	0	0.112	2.50697e-51
	ENSG00000109971	HSPA8	8.41028e-56	0.684257	0.704	0.591	2.51198e-51
	ENSG00000125826	RBCK1	9.22223e-56	0.604731	0.383	0.181	2.7545e-51
	ENSG00000167131	CCDC103	1.03231e-55	0.134076	0.07	0	3.0833e-51
	ENSG00000241370	RPP21	1.04855e-55	0.337267	0.157	0.036	3.13181e-51
	ENSG00000233493	TMEM238	1.05994e-55	0.26926	0.116	0.017	3.16584e-51
	ENSG00000132554	RGS22	1.21982e-55	-0.763379	0.298	0.458	3.64337e-51
	ENSG00000169020	ATP5ME	1.25975e-55	0.74628	0.702	0.503	3.76262e-51
	ENSG00000185127	C6orf120	1.44583e-55	0.150263	0.167	0.04	4.31842e-51
	ENSG00000258315	C17orf49	2.06346e-55	0.294124	0.117	0.017	6.16313e-51
	ENSG00000117394	SLC2A1	2.13887e-55	0.350207	0.292	0.113	6.38839e-51
	ENSG00000144381	HSPD1	2.16346e-55	0.775893	0.577	0.414	6.46181e-51
	ENSG00000272822	ENSG00000272822	2.18679e-55	-0.686043	0.001	0.114	6.53149e-51
	ENSG00000182534	MXRA7	2.62223e-55	0.180012	0.174	0.043	7.83206e-51
	ENSG00000103363	ELOB	3.78258e-55	0.722545	0.728	0.549	1.12978e-50
	ENSG00000162004	CCDC78	3.87157e-55	-0.435105	0.65	0.827	1.15636e-50
	ENSG00000089157	RPLP0	3.97177e-55	0.723459	0.779	0.673	1.18629e-50
	ENSG00000135931	ARMC9	5.38633e-55	-1.07423	0.233	0.381	1.60879e-50
	ENSG00000268458	ENSG00000268458	6.64513e-55	-0.5974	0	0.11	1.98477e-50
	ENSG00000038358	EDC4	7.11047e-55	0.198624	0.071	0.001	2.12375e-50
	ENSG00000173406	DAB1	7.18245e-55	-0.653436	0.001	0.112	2.14525e-50
	ENSG00000166123	GPT2	7.82093e-55	0.285948	0.118	0.018	2.33596e-50
	ENSG00000087903	RFX2	9.3076e-55	-0.694829	0.466	0.608	2.77999e-50
	ENSG00000174903	RAB1B	1.21741e-54	0.40384	0.355	0.157	3.63617e-50
	ENSG00000057149	SERPINB3	1.43075e-54	1.37667	0.148	0.034	4.27335e-50
	ENSG00000121039	RDH10	1.62417e-54	0.496817	0.25	0.092	4.85108e-50
	ENSG00000142700	DMRTA2	1.7301e-54	0.188506	0.097	0.01	5.16746e-50
	ENSG00000169402	RSPH10B2	1.74372e-54	0.163592	0.183	0.049	5.20816e-50
	ENSG00000128965	CHAC1	1.94819e-54	0.69457	0.097	0.01	5.81884e-50
	ENSG00000164924	YWHAZ	2.31855e-54	0.746208	0.601	0.433	6.92505e-50
	ENSG00000225383	SFTA1P	2.39017e-54	-0.547222	0.003	0.115	7.13895e-50
	ENSG00000177666	PNPLA2	2.73536e-54	0.435089	0.265	0.1	8.16996e-50
	ENSG00000156599	ZDHHC5	2.92987e-54	0.166154	0.21	0.064	8.75093e-50
	ENSG00000156860	FBRS	3.43965e-54	0.352305	0.323	0.135	1.02735e-49
	ENSG00000143537	ADAM15	5.30982e-54	0.584202	0.326	0.142	1.58594e-49
	ENSG00000171219	CDC42BPG	5.91496e-54	0.251596	0.157	0.037	1.76668e-49
	ENSG00000075391	RASAL2	7.1546e-54	-1.06162	0.236	0.38	2.13694e-49
	ENSG00000105855	ITGB8	7.87037e-54	0.699296	0.412	0.21	2.35072e-49
	ENSG00000197714	ZNF460	8.18448e-54	0.157082	0.087	0.006	2.44454e-49
	ENSG00000204592	HLA-E	8.39142e-54	0.847271	0.659	0.533	2.50635e-49
	ENSG00000185774	KCNIP4	8.64238e-54	-0.915719	0.003	0.114	2.58131e-49
	ENSG00000182197	EXT1	8.71478e-54	-1.1781	0.132	0.284	2.60293e-49
	ENSG00000116117	PARD3B	8.88247e-54	-1.12621	0.126	0.279	2.65302e-49
	ENSG00000250062	MAPK10-AS1	1.0496e-53	-0.642759	0.003	0.114	3.13493e-49
	ENSG00000135404	CD63	1.22562e-53	-0.352364	0.625	0.758	3.66069e-49
	ENSG00000069399	BCL3	1.37208e-53	0.560699	0.175	0.048	4.09814e-49
	ENSG00000143549	TPM3	1.73608e-53	0.724502	0.498	0.297	5.18531e-49
	ENSG00000185947	ZNF267	1.8273e-53	0.322811	0.215	0.068	5.45778e-49
	ENSG00000114670	NEK11	1.89922e-53	-0.874604	0.411	0.548	5.67259e-49
	ENSG00000136826	KLF4	1.96457e-53	0.636844	0.251	0.097	5.86778e-49
	ENSG00000270647	TAF15	2.01339e-53	0.499528	0.273	0.111	6.01359e-49
	ENSG00000197114	ZGPAT	2.40942e-53	0.166662	0.068	0	7.19646e-49
	ENSG00000173039	RELA	2.8885e-53	0.308404	0.227	0.076	8.62738e-49
	ENSG00000003436	TFPI	2.90277e-53	-0.819584	0.047	0.188	8.66998e-49
	ENSG00000110446	SLC15A3	3.24444e-53	0.247552	0.144	0.031	9.6905e-49
	ENSG00000142867	BCL10	3.33275e-53	0.24191	0.191	0.055	9.95425e-49
	ENSG00000196754	S100A2	3.50892e-53	1.84887	0.171	0.048	1.04804e-48
	ENSG00000270022	ENSG00000270022	4.32438e-53	0.56462	0.082	0.005	1.29161e-48
	ENSG00000146674	IGFBP3	4.71432e-53	0.543164	0.129	0.025	1.40807e-48
	ENSG00000112343	TRIM38	5.84847e-53	0.364202	0.227	0.077	1.74682e-48
	ENSG00000161955	TNFSF13	6.65071e-53	0.145693	0.07	0.001	1.98643e-48
	ENSG00000110801	PSMD9	8.21213e-53	0.409546	0.267	0.102	2.4528e-48
	ENSG00000051596	THOC3	9.365e-53	0.1989	0.17	0.044	2.79714e-48
	ENSG00000163644	PPM1K	1.06808e-52	0.292795	0.246	0.088	3.19013e-48
	ENSG00000104320	NBN	1.13972e-52	0.3144	0.257	0.094	3.4041e-48
	ENSG00000228858	ENSG00000228858	1.21189e-52	0.0804036	0.066	0	3.61966e-48
	ENSG00000164309	CMYA5	1.47209e-52	0.179337	0.134	0.026	4.39684e-48
	ENSG00000229043	ENSG00000229043	1.5369e-52	0.205973	0.139	0.029	4.59041e-48
	ENSG00000132424	PNISR	1.63506e-52	-0.671864	0.45	0.576	4.8836e-48
	ENSG00000177410	ZFAS1	1.71545e-52	1.17308	0.517	0.311	5.12369e-48
	ENSG00000122026	RPL21	1.73371e-52	-0.846669	0.728	0.753	5.17824e-48
	ENSG00000137076	TLN1	1.90784e-52	0.373856	0.22	0.073	5.69832e-48
	ENSG00000173812	EIF1	1.90916e-52	0.658969	0.854	0.802	5.70227e-48
	ENSG00000127481	UBR4	2.0243e-52	0.3923	0.331	0.144	6.04619e-48
	ENSG00000105327	BBC3	2.06724e-52	0.993267	0.195	0.062	6.17443e-48
	ENSG00000181019	NQO1	2.24331e-52	0.739943	0.58	0.383	6.7003e-48
	ENSG00000176046	NUPR1	2.58449e-52	1.68654	0.633	0.486	7.71935e-48
	ENSG00000094755	GABRP	2.67509e-52	0.314261	0.133	0.027	7.98997e-48
	ENSG00000159239	ENSG00000159239	2.88339e-52	-1.14845	0.117	0.264	8.61212e-48
	ENSG00000164830	OXR1	3.19215e-52	-0.959811	0.239	0.383	9.53431e-48
	ENSG00000145982	FARS2	3.84014e-52	-1.06108	0.158	0.305	1.14697e-47
	ENSG00000132259	CNGA4	4.24995e-52	0.0940467	0.128	0.024	1.26938e-47
	ENSG00000189339	SLC35E2B	4.92451e-52	0.21156	0.203	0.062	1.47085e-47
	ENSG00000129194	SOX15	6.50579e-52	0.191303	0.133	0.026	1.94315e-47
	ENSG00000128512	DOCK4	6.59763e-52	-1.20207	0.192	0.337	1.97058e-47
	ENSG00000254733	ENSG00000254733	7.0404e-52	-0.67491	0.001	0.107	2.10283e-47
	ENSG00000108588	CCDC47	8.90028e-52	0.383671	0.314	0.136	2.65833e-47
	ENSG00000253197	ENSG00000253197	8.96568e-52	-0.592474	0	0.104	2.67787e-47
	ENSG00000148219	ASTN2	1.10208e-51	-1.15628	0.133	0.28	3.29168e-47
	ENSG00000232386	ENSG00000232386	1.11283e-51	0.219105	0.102	0.013	3.32379e-47
	ENSG00000181652	ATG9B	1.33118e-51	0.43627	0.277	0.111	3.97596e-47
	ENSG00000122481	RWDD3	1.37794e-51	0.116422	0.082	0.005	4.11562e-47
	ENSG00000161202	DVL3	1.39539e-51	0.277539	0.209	0.067	4.16775e-47
	ENSG00000168564	CDKN2AIP	1.44207e-51	0.322337	0.192	0.057	4.30719e-47
	ENSG00000069122	ADGRF5	1.64697e-51	-0.655101	0.031	0.16	4.91917e-47
	ENSG00000234678	ELF3-AS1	1.7038e-51	0.414268	0.192	0.058	5.08891e-47
	ENSG00000174483	BBS1	1.85951e-51	0.159446	0.085	0.007	5.554e-47
	ENSG00000229833	PET100	2.00513e-51	0.608156	0.522	0.302	5.98892e-47
	ENSG00000103599	IQCH	2.38782e-51	-1.09274	0.206	0.347	7.13195e-47
	ENSG00000232931	LINC00342	3.09818e-51	0.486105	0.177	0.052	9.25365e-47
	ENSG00000204642	HLA-F	3.39058e-51	0.570274	0.427	0.224	1.0127e-46
	ENSG00000105939	ZC3HAV1	3.74309e-51	0.468177	0.33	0.147	1.11799e-46
	ENSG00000082458	DLG3	4.03818e-51	0.248584	0.226	0.077	1.20612e-46
	ENSG00000176340	COX8A	4.03886e-51	0.584115	0.634	0.4	1.20633e-46
	ENSG00000106299	WASL	4.58756e-51	0.377402	0.322	0.139	1.37021e-46
	ENSG00000144802	NFKBIZ	6.15502e-51	0.682663	0.319	0.144	1.83838e-46
	ENSG00000226524	ENSG00000226524	7.23277e-51	-0.872894	0.027	0.151	2.16028e-46
	ENSG00000072736	NFATC3	7.36969e-51	-0.900646	0.21	0.355	2.20118e-46
	ENSG00000179715	PCED1B	7.82217e-51	-0.800241	0.025	0.149	2.33632e-46
	ENSG00000050327	ARHGEF5	7.86378e-51	0.184934	0.155	0.038	2.34875e-46
	ENSG00000165171	METTL27	8.46803e-51	0.676967	0.422	0.224	2.52923e-46
	ENSG00000183889	ENSG00000183889	9.75175e-51	0.232592	0.097	0.012	2.91265e-46
	ENSG00000177694	NAALADL2	1.28646e-50	-1.22265	0.137	0.282	3.8424e-46
	ENSG00000145996	CDKAL1	1.38897e-50	-0.979963	0.092	0.236	4.14857e-46
	ENSG00000140853	NLRC5	1.47586e-50	0.342304	0.16	0.042	4.40811e-46
	ENSG00000197063	MAFG	1.50134e-50	0.373264	0.202	0.066	4.48419e-46
	ENSG00000168275	COA6	1.62985e-50	0.448069	0.328	0.145	4.86804e-46
	ENSG00000134376	CRB1	2.14026e-50	-0.864965	0.028	0.152	6.39253e-46
	ENSG00000185404	SP140L	2.26477e-50	0.215994	0.186	0.055	6.76443e-46
	ENSG00000069345	DNAJA2	2.48308e-50	0.389349	0.326	0.147	7.41647e-46
	ENSG00000203666	EFCAB2	3.10762e-50	-0.696917	0.402	0.537	9.28185e-46
	ENSG00000163993	S100P	3.14716e-50	1.11438	0.349	0.176	9.39992e-46
	ENSG00000182774	RPS17	3.24228e-50	-1.52608	0.289	0.415	9.68405e-46
	ENSG00000099875	MKNK2	3.28316e-50	0.423075	0.311	0.135	9.80614e-46
	ENSG00000171931	FBXW10	3.422e-50	0.2366	0.124	0.023	1.02208e-45
	ENSG00000151882	CCL28	3.62843e-50	0.258093	0.237	0.085	1.08374e-45
	ENSG00000006712	PAF1	4.24009e-50	0.343866	0.316	0.135	1.26643e-45
	ENSG00000197451	HNRNPAB	4.32364e-50	0.531039	0.347	0.164	1.29138e-45
	ENSG00000170577	SIX2	4.40454e-50	0.16201	0.097	0.012	1.31555e-45
	ENSG00000143156	NME7	4.59705e-50	-0.742256	0.37	0.501	1.37305e-45
	ENSG00000112297	CRYBG1	5.08631e-50	0.254611	0.204	0.065	1.51918e-45
	ENSG00000225521	ENSG00000225521	5.38117e-50	-0.644905	0	0.101	1.60725e-45
	ENSG00000110172	CHORDC1	5.63926e-50	0.408562	0.353	0.164	1.68433e-45
	ENSG00000188542	DUSP28	6.28686e-50	0.273786	0.157	0.04	1.87776e-45
	ENSG00000086061	DNAJA1	6.38554e-50	0.681831	0.638	0.494	1.90723e-45
	ENSG00000167767	KRT80	6.47405e-50	0.45982	0.24	0.09	1.93367e-45
	ENSG00000106541	AGR2	6.66089e-50	-0.311618	0.496	0.685	1.98948e-45
	ENSG00000110315	RNF141	7.5414e-50	0.343733	0.283	0.114	2.25246e-45
	ENSG00000156675	RAB11FIP1	7.69845e-50	0.750249	0.61	0.441	2.29937e-45
	ENSG00000008130	NADK	9.94981e-50	0.29231	0.245	0.091	2.97181e-45
	ENSG00000144021	CIAO1	9.97504e-50	0.232127	0.265	0.1	2.97935e-45
	ENSG00000140443	IGF1R	1.13069e-49	-1.05804	0.326	0.445	3.37714e-45
	ENSG00000155026	RSPH10B	1.17876e-49	0.209575	0.231	0.08	3.52073e-45
	ENSG00000178104	PDE4DIP	1.27049e-49	-0.905561	0.33	0.469	3.79468e-45
	ENSG00000245532	NEAT1	1.32934e-49	0.769328	0.826	0.815	3.97046e-45
	ENSG00000161040	FBXL13	1.37294e-49	-1.22681	0.181	0.32	4.10069e-45
	ENSG00000184575	XPOT	1.74989e-49	0.337135	0.235	0.085	5.22658e-45
	ENSG00000138166	DUSP5	1.76394e-49	0.491926	0.111	0.019	5.26853e-45
	ENSG00000272030	ENSG00000272030	1.86895e-49	0.243274	0.132	0.028	5.58218e-45
	ENSG00000159228	CBR1	1.92857e-49	0.582708	0.407	0.213	5.76025e-45
	ENSG00000168818	STX18	2.01375e-49	0.336139	0.282	0.113	6.01466e-45
	ENSG00000173786	CNP	2.42288e-49	0.225421	0.178	0.051	7.23667e-45
	ENSG00000005156	LIG3	2.75871e-49	0.246807	0.224	0.078	8.23971e-45
	ENSG00000167642	SPINT2	2.95103e-49	0.600645	0.575	0.379	8.81412e-45
	ENSG00000130340	SNX9	3.09474e-49	0.172035	0.209	0.068	9.24336e-45
	ENSG00000152763	DNAI4	3.3078e-49	-0.595458	0.453	0.613	9.87972e-45
	ENSG00000185305	ARL15	3.71615e-49	-0.701655	0.016	0.13	1.10994e-44
	ENSG00000176170	SPHK1	3.92966e-49	0.336924	0.08	0.006	1.17371e-44
	ENSG00000179071	CCDC89	4.11158e-49	0.339957	0.188	0.058	1.22805e-44
	ENSG00000105929	ATP6V0A4	5.46497e-49	0.167219	0.13	0.027	1.63228e-44
	ENSG00000230453	ANKRD18B	5.47731e-49	0.222578	0.217	0.072	1.63596e-44
	ENSG00000158517	NCF1	5.65328e-49	0.682193	0.122	0.024	1.68852e-44
	ENSG00000172578	KLHL6	6.70274e-49	0.378188	0.303	0.131	2.00197e-44
	ENSG00000101856	PGRMC1	7.69586e-49	-0.674849	0.339	0.478	2.2986e-44
	ENSG00000115896	PLCL1	7.95404e-49	-0.621673	0.004	0.107	2.37571e-44
	ENSG00000105778	AVL9	7.99634e-49	-1.07558	0.156	0.298	2.38835e-44
	ENSG00000228723	SRGAP3-AS2	8.02897e-49	0.690659	0.446	0.27	2.39809e-44
	ENSG00000136040	PLXNC1	8.30197e-49	-0.919016	0.051	0.184	2.47963e-44
	ENSG00000163116	STPG2	9.22717e-49	-0.744986	0.014	0.126	2.75597e-44
	ENSG00000167461	RAB8A	1.00132e-48	0.285699	0.255	0.097	2.99075e-44
	ENSG00000184349	EFNA5	1.42762e-48	-0.774889	0.05	0.181	4.26402e-44
	ENSG00000131979	GCH1	1.4696e-48	0.460527	0.12	0.024	4.38942e-44
	ENSG00000101443	WFDC2	1.58818e-48	1.27681	0.75	0.725	4.74359e-44
	ENSG00000087269	NOP14	1.71651e-48	0.202323	0.147	0.035	5.12688e-44
	ENSG00000115216	NRBP1	1.75077e-48	0.365088	0.274	0.11	5.2292e-44
	ENSG00000164346	NSA2	1.77305e-48	0.567208	0.366	0.179	5.29574e-44
	ENSG00000125977	EIF2S2	2.07328e-48	0.736653	0.552	0.362	6.19248e-44
	ENSG00000275765	ENSG00000275765	2.23432e-48	0.157718	0.062	0	6.67346e-44
	ENSG00000130226	DPP6	2.31241e-48	-0.652501	0.004	0.107	6.90669e-44
	ENSG00000166337	TAF10	2.58471e-48	0.425468	0.278	0.119	7.72e-44
	ENSG00000204560	DHX16	2.62765e-48	0.394719	0.233	0.085	7.84825e-44
	ENSG00000135069	PSAT1	2.94239e-48	0.317274	0.099	0.014	8.78834e-44
	ENSG00000125534	PPDPF	3.05475e-48	0.744938	0.769	0.7	9.12392e-44
	ENSG00000110700	RPS13	4.15513e-48	0.565525	0.816	0.727	1.24105e-43
	ENSG00000170323	FABP4	4.24046e-48	-0.0334244	0.044	0.182	1.26654e-43
	ENSG00000130513	GDF15	4.47746e-48	1.33441	0.406	0.232	1.33733e-43
	ENSG00000276345	ENSG00000276345	5.60462e-48	-0.285906	0.017	0.132	1.67399e-43
	ENSG00000127946	HIP1	5.72565e-48	-0.738548	0.043	0.171	1.71014e-43
	ENSG00000260969	WWOX-AS1	5.74307e-48	0.249368	0.063	0.001	1.71534e-43
	ENSG00000174898	CATSPERD	6.119e-48	-0.468564	0.403	0.554	1.82762e-43
	ENSG00000105640	RPL18A	6.19882e-48	0.496528	0.796	0.552	1.85146e-43
	ENSG00000125144	MT1G	7.08009e-48	0.962302	0.111	0.02	2.11468e-43
	ENSG00000060491	OGFR	7.75951e-48	0.377073	0.323	0.144	2.31761e-43
	ENSG00000158869	FCER1G	8.73737e-48	1.51098	0.293	0.143	2.60968e-43
	ENSG00000198807	PAX9	8.81685e-48	0.236182	0.215	0.074	2.63342e-43
	ENSG00000118492	ADGB	9.53355e-48	-0.867076	0.366	0.494	2.84748e-43
	ENSG00000153037	SRP19	1.11939e-47	0.426467	0.312	0.138	3.34339e-43
	ENSG00000278705	H4C2	1.13333e-47	0.505546	0.06	0	3.38503e-43
	ENSG00000099812	MISP	1.14699e-47	0.472004	0.319	0.145	3.42584e-43
	ENSG00000143603	KCNN3	1.1674e-47	-0.743344	0.075	0.213	3.48679e-43
	ENSG00000114805	PLCH1	1.49891e-47	-1.1247	0.263	0.389	4.47693e-43
	ENSG00000168615	ADAM9	1.65317e-47	0.258521	0.237	0.089	4.9377e-43
	ENSG00000173013	CCDC96	1.68721e-47	0.446606	0.344	0.165	5.03937e-43
	ENSG00000116001	TIA1	1.79599e-47	0.256858	0.242	0.091	5.36426e-43
	ENSG00000198846	TOX	1.90288e-47	-0.795551	0.03	0.149	5.68354e-43
	ENSG00000176915	ANKLE2	1.90883e-47	0.338805	0.293	0.123	5.70128e-43
	ENSG00000108106	UBE2S	2.25045e-47	0.338424	0.201	0.068	6.72164e-43
	ENSG00000204469	PRRC2A	2.34565e-47	0.412448	0.312	0.138	7.00598e-43
	ENSG00000214022	REPIN1	2.41836e-47	0.432636	0.328	0.149	7.22317e-43
	ENSG00000163444	TMEM183A	2.63591e-47	0.298128	0.275	0.112	7.87293e-43
	ENSG00000172936	MYD88	2.73966e-47	0.296424	0.17	0.05	8.18283e-43
	ENSG00000137752	CASP1	2.93576e-47	0.317921	0.179	0.055	8.76852e-43
	ENSG00000122861	PLAU	3.01997e-47	0.465823	0.08	0.007	9.02003e-43
	ENSG00000255693	LINC02389	3.78591e-47	-0.92744	0.008	0.111	1.13078e-42
	ENSG00000185432	METTL7A	3.98399e-47	-0.586414	0.386	0.534	1.18994e-42
	ENSG00000271763	ENSG00000271763	4.03634e-47	-0.629797	0.005	0.105	1.20557e-42
	ENSG00000116717	GADD45A	4.07465e-47	0.697684	0.256	0.107	1.21702e-42
	ENSG00000261105	LMO7-AS1	4.57862e-47	0.183861	0.158	0.042	1.36754e-42
	ENSG00000259367	ENSG00000259367	4.76627e-47	-0.52416	0	0.095	1.42359e-42
	ENSG00000077327	SPAG6	5.23796e-47	-0.499589	0.493	0.663	1.56447e-42
	ENSG00000131653	TRAF7	5.29455e-47	0.257879	0.238	0.089	1.58138e-42
	ENSG00000185359	HGS	5.40504e-47	0.490385	0.361	0.174	1.61438e-42
	ENSG00000168675	LDLRAD4	5.41255e-47	-1.05025	0.206	0.341	1.61662e-42
	ENSG00000174125	TLR1	5.59703e-47	0.133216	0.102	0.015	1.67172e-42
	ENSG00000183230	CTNNA3	6.68352e-47	-0.578984	0	0.095	1.99623e-42
	ENSG00000128422	KRT17	7.69381e-47	1.55628	0.114	0.023	2.29799e-42
	ENSG00000140279	DUOX2	8.41471e-47	0.249116	0.076	0.006	2.5133e-42
	ENSG00000206113	CFAP99	9.35422e-47	0.339082	0.204	0.069	2.79392e-42
	ENSG00000171928	TVP23B	9.66404e-47	0.181576	0.26	0.101	2.88646e-42
	ENSG00000135709	KIAA0513	1.01757e-46	0.262413	0.199	0.066	3.03929e-42
	ENSG00000148200	NR6A1	1.04869e-46	-0.956052	0.082	0.217	3.13221e-42
	ENSG00000123473	STIL	1.09461e-46	0.152399	0.106	0.018	3.26938e-42
	ENSG00000080603	SRCAP	1.12226e-46	0.183256	0.117	0.022	3.35197e-42
	ENSG00000140941	MAP1LC3B	1.1593e-46	0.695265	0.442	0.245	3.46259e-42
	ENSG00000153879	CEBPG	1.30193e-46	0.592263	0.312	0.143	3.88861e-42
	ENSG00000110719	TCIRG1	1.31211e-46	0.270431	0.258	0.103	3.919e-42
	ENSG00000090861	AARS1	1.33391e-46	0.398038	0.276	0.115	3.98414e-42
	ENSG00000136147	PHF11	1.33926e-46	0.380197	0.338	0.157	4.0001e-42
	ENSG00000103264	FBXO31	1.35466e-46	0.27295	0.2	0.067	4.04611e-42
	ENSG00000236833	ENSG00000236833	1.47514e-46	0.188752	0.092	0.012	4.40593e-42
	ENSG00000143013	LMO4	1.52595e-46	0.534864	0.36	0.185	4.55772e-42
	ENSG00000092964	DPYSL2	1.64589e-46	-0.561374	0.029	0.149	4.91593e-42
	ENSG00000175166	PSMD2	1.67728e-46	0.383808	0.338	0.16	5.00971e-42
	ENSG00000169314	C22orf15	1.72505e-46	-0.605875	0.421	0.552	5.15237e-42
	ENSG00000169248	CXCL11	1.79543e-46	0.517026	0.063	0.001	5.36258e-42
	ENSG00000096088	PGC	2.29635e-46	-0.622615	0.001	0.097	6.85874e-42
	ENSG00000156127	BATF	2.35134e-46	0.463273	0.1	0.016	7.023e-42
	ENSG00000089876	DHX32	2.5663e-46	0.324209	0.273	0.115	7.66502e-42
	ENSG00000142494	SLC47A1	2.65693e-46	-0.519238	0.001	0.097	7.93572e-42
	ENSG00000229117	RPL41	2.70306e-46	0.435439	0.958	0.933	8.07351e-42
	ENSG00000268104	SLC6A14	3.03928e-46	0.227097	0.099	0.015	9.07772e-42
	ENSG00000142192	APP	3.36136e-46	-0.61017	0.442	0.556	1.00397e-41
	ENSG00000247925	ENSG00000247925	3.6172e-46	-0.620564	0	0.093	1.08039e-41
	ENSG00000242372	EIF6	3.64831e-46	0.518811	0.379	0.191	1.08968e-41
	ENSG00000196967	ZNF585A	3.80551e-46	0.14579	0.108	0.019	1.13663e-41
	ENSG00000243716	NPIPB5	4.09855e-46	0.243535	0.178	0.054	1.22416e-41
	ENSG00000138135	CH25H	4.56398e-46	0.211859	0.128	0.028	1.36317e-41
	ENSG00000188157	AGRN	4.79722e-46	0.455786	0.32	0.151	1.43283e-41
	ENSG00000198182	ZNF607	4.93401e-46	0.111042	0.104	0.017	1.47369e-41
	ENSG00000137288	UQCC2	6.03652e-46	0.602688	0.377	0.193	1.80299e-41
	ENSG00000137267	TUBB2A	6.4577e-46	0.444975	0.304	0.137	1.92879e-41
	ENSG00000185022	MAFF	6.62873e-46	0.613055	0.183	0.062	1.97987e-41
	ENSG00000099622	CIRBP	7.52216e-46	-0.148746	0.614	0.757	2.24672e-41
	ENSG00000244945	RUFY1-AS1	8.04431e-46	-0.584315	0.002	0.098	2.40267e-41
	ENSG00000179399	GPC5	9.09743e-46	-0.595317	0	0.093	2.71722e-41
	ENSG00000259605	ENSG00000259605	9.13342e-46	0.0660969	0.057	0	2.72797e-41
	ENSG00000087087	SRRT	9.20277e-46	0.210807	0.222	0.08	2.74868e-41
	ENSG00000149428	HYOU1	1.23571e-45	0.241873	0.212	0.075	3.69081e-41
	ENSG00000196116	TDRD7	1.33087e-45	0.164456	0.194	0.063	3.97504e-41
	ENSG00000178127	NDUFV2	1.46262e-45	0.665353	0.557	0.371	4.36854e-41
	ENSG00000110852	CLEC2B	1.76903e-45	0.432842	0.13	0.03	5.28374e-41
	ENSG00000236559	BCL2L1-AS1	1.80022e-45	-0.550125	0	0.093	5.3769e-41
	ENSG00000223813	ENSG00000223813	2.28107e-45	0.072233	0.136	0.032	6.81309e-41
	ENSG00000235979	ENSG00000235979	2.73359e-45	-0.475638	0	0.091	8.16469e-41
	ENSG00000125966	MMP24	2.73405e-45	-0.66747	0.013	0.118	8.16606e-41
	ENSG00000188641	DPYD	2.98239e-45	-1.07581	0.143	0.278	8.90782e-41
	ENSG00000103121	CMC2	3.00183e-45	0.230223	0.212	0.075	8.96588e-41
	ENSG00000142973	CYP4B1	3.27404e-45	-0.353264	0.523	0.739	9.7789e-41
	ENSG00000166046	TCP11L2	3.76132e-45	0.224438	0.182	0.057	1.12343e-40
	ENSG00000185532	PRKG1	3.81981e-45	-0.664226	0.01	0.111	1.1409e-40
	ENSG00000130766	SESN2	4.20524e-45	0.399675	0.113	0.022	1.25602e-40
	ENSG00000171368	TPPP	4.2808e-45	0.284947	0.248	0.098	1.27859e-40
	ENSG00000204406	MBD5	4.37604e-45	-0.940312	0.124	0.262	1.30704e-40
	ENSG00000254153	ENSG00000254153	4.68062e-45	0.1236	0.1	0.016	1.39801e-40
	ENSG00000266402	SNHG25	4.85599e-45	-0.56328	0.055	0.187	1.45039e-40
	ENSG00000237477	ENSG00000237477	4.97073e-45	0.246692	0.086	0.01	1.48466e-40
	ENSG00000162413	KLHL21	5.07957e-45	0.282438	0.215	0.078	1.51717e-40
	ENSG00000224020	MIR181A2HG	5.75007e-45	-0.587686	0.006	0.103	1.71743e-40
	ENSG00000178149	DALRD3	5.95917e-45	-0.639566	0.34	0.471	1.77989e-40
	ENSG00000134339	SAA2	6.06046e-45	1.2168	0.232	0.095	1.81014e-40
	ENSG00000204569	PPP1R10	6.26258e-45	0.423838	0.332	0.158	1.87051e-40
	ENSG00000143368	SF3B4	6.68035e-45	0.294362	0.318	0.143	1.99529e-40
	ENSG00000205277	MUC12	6.69152e-45	0.746074	0.282	0.129	1.99862e-40
	ENSG00000110876	SELPLG	6.72257e-45	0.18953	0.11	0.02	2.0079e-40
	ENSG00000145901	TNIP1	7.45331e-45	0.351798	0.265	0.11	2.22615e-40
	ENSG00000187189	TSPYL4	7.76365e-45	0.339848	0.275	0.116	2.31885e-40
	ENSG00000137473	TTC29	8.28336e-45	-0.901665	0.391	0.514	2.47407e-40
	ENSG00000009413	REV3L	8.28973e-45	-0.914921	0.303	0.423	2.47598e-40
	ENSG00000243725	TTC4	8.88702e-45	0.107866	0.074	0.006	2.65438e-40
	ENSG00000177675	CD163L1	9.02701e-45	-0.48172	0.001	0.093	2.69619e-40
	ENSG00000136026	CKAP4	9.68096e-45	0.35758	0.172	0.055	2.89151e-40
	ENSG00000124116	WFDC3	1.06848e-44	0.186593	0.172	0.052	3.19133e-40
	ENSG00000166689	PLEKHA7	1.26015e-44	-1.16511	0.26	0.377	3.76383e-40
	ENSG00000103381	CPPED1	1.29471e-44	0.160708	0.188	0.061	3.86705e-40
	ENSG00000229666	MAST4-AS1	1.3295e-44	0.180089	0.097	0.015	3.97094e-40
	ENSG00000105619	TFPT	1.34734e-44	0.351454	0.226	0.085	4.02423e-40
	ENSG00000026297	RNASET2	1.4283e-44	0.336717	0.189	0.063	4.26605e-40
	ENSG00000121653	MAPK8IP1	1.53813e-44	0.389778	0.299	0.135	4.59408e-40
	ENSG00000103257	SLC7A5	1.62318e-44	0.370053	0.08	0.008	4.84811e-40
	ENSG00000257588	ENSG00000257588	1.68611e-44	0.247752	0.124	0.028	5.03608e-40
	ENSG00000231074	HCG18	1.71661e-44	0.269006	0.221	0.082	5.12716e-40
	ENSG00000224616	RTCA-AS1	1.74756e-44	0.110306	0.088	0.011	5.21962e-40
	ENSG00000005001	PRSS22	1.87106e-44	0.341857	0.322	0.148	5.58848e-40
	ENSG00000169126	ODAD2	2.00102e-44	-0.744217	0.353	0.494	5.97665e-40
	ENSG00000175592	FOSL1	2.18247e-44	0.187059	0.065	0.003	6.5186e-40
	ENSG00000205765	C5orf51	2.27521e-44	0.215584	0.166	0.049	6.79559e-40
	ENSG00000168159	RNF187	2.33503e-44	0.600893	0.271	0.117	6.97426e-40
	ENSG00000153814	JAZF1	2.34034e-44	-1.00345	0.108	0.241	6.99012e-40
	ENSG00000063244	U2AF2	2.55303e-44	0.301575	0.284	0.122	7.62538e-40
	ENSG00000176454	LPCAT4	2.62836e-44	0.207641	0.208	0.074	7.85038e-40
	ENSG00000132849	PATJ	2.65412e-44	-0.976987	0.24	0.363	7.92732e-40
	ENSG00000151689	INPP1	3.15334e-44	0.209633	0.152	0.042	9.4184e-40
	ENSG00000120162	MOB3B	3.53154e-44	-0.621261	0.014	0.117	1.0548e-39
	ENSG00000184903	IMMP2L	3.66423e-44	-1.00507	0.089	0.22	1.09443e-39
	ENSG00000109390	NDUFC1	4.01903e-44	0.622489	0.61	0.436	1.20041e-39
	ENSG00000267924	ENSG00000267924	4.02757e-44	-0.510668	0	0.089	1.20295e-39
	ENSG00000136059	VILL	4.03288e-44	0.288899	0.282	0.122	1.20454e-39
	ENSG00000157429	ZNF19	4.08706e-44	-0.960216	0.14	0.275	1.22072e-39
	ENSG00000184983	NDUFA6	4.13494e-44	0.567413	0.479	0.276	1.23502e-39
	ENSG00000196436	NPIPB15	4.43276e-44	0.104752	0.129	0.03	1.32398e-39
	ENSG00000163923	RPL39L	4.44293e-44	0.266948	0.124	0.028	1.32702e-39
	ENSG00000197837	H4-16	5.3538e-44	0.317535	0.068	0.004	1.59907e-39
	ENSG00000260220	CCDC187	5.88408e-44	0.65252	0.326	0.173	1.75746e-39
	ENSG00000117525	F3	6.25439e-44	0.7944	0.24	0.101	1.86806e-39
	ENSG00000198858	R3HDM4	6.76092e-44	0.286605	0.205	0.073	2.01935e-39
	ENSG00000196576	PLXNB2	7.04381e-44	0.752861	0.541	0.356	2.10385e-39
	ENSG00000242908	AADACL2-AS1	7.36867e-44	-0.70802	0.015	0.117	2.20087e-39
	ENSG00000258429	PDF	7.93773e-44	0.154247	0.056	0	2.37084e-39
	ENSG00000148341	SH3GLB2	8.34779e-44	0.226672	0.267	0.111	2.49332e-39
	ENSG00000251555	ENSG00000251555	8.34797e-44	-0.486063	0.001	0.092	2.49337e-39
	ENSG00000127249	ATP13A4	9.76247e-44	-0.763951	0.056	0.178	2.91586e-39
	ENSG00000173432	SAA1	1.0606e-43	1.71253	0.293	0.144	3.1678e-39
	ENSG00000244128	LINC01322	1.10237e-43	-0.514183	0	0.088	3.29255e-39
	ENSG00000167600	CYP2S1	1.14868e-43	0.246822	0.162	0.048	3.43087e-39
	ENSG00000203952	CCDC160	1.34049e-43	0.285869	0.242	0.097	4.00377e-39
	ENSG00000253736	ENSG00000253736	1.39228e-43	-0.554622	0.003	0.096	4.15847e-39
	ENSG00000146197	SCUBE3	1.41081e-43	-0.578446	0.012	0.112	4.21381e-39
	ENSG00000172661	WASHC2C	1.41974e-43	0.125946	0.165	0.049	4.24048e-39
	ENSG00000166888	STAT6	1.49878e-43	0.41091	0.387	0.196	4.47655e-39
	ENSG00000174469	CNTNAP2	1.52269e-43	-0.495421	0.002	0.093	4.54798e-39
	ENSG00000152684	PELO	1.55433e-43	0.222572	0.183	0.06	4.64247e-39
	ENSG00000104824	HNRNPL	1.97667e-43	0.28283	0.308	0.136	5.90391e-39
	ENSG00000186976	EFCAB6	2.10705e-43	-1.10736	0.25	0.369	6.29332e-39
	ENSG00000173020	GRK2	2.46329e-43	0.236058	0.22	0.082	7.35737e-39
	ENSG00000004059	ARF5	2.75359e-43	0.342052	0.401	0.205	8.22442e-39
	ENSG00000143401	ANP32E	2.90096e-43	0.302039	0.284	0.124	8.66457e-39
	ENSG00000138587	MNS1	2.91688e-43	-0.497919	0.488	0.643	8.71213e-39
	ENSG00000106125	MINDY4	3.03335e-43	0.212548	0.216	0.079	9.06001e-39
	ENSG00000126001	CEP250	3.04965e-43	0.248371	0.227	0.086	9.10871e-39
	ENSG00000254087	LYN	3.32189e-43	0.413933	0.3	0.135	9.92183e-39
	ENSG00000081665	ZNF506	3.36479e-43	0.14813	0.134	0.033	1.005e-38
	ENSG00000169564	PCBP1	3.52511e-43	0.611852	0.581	0.38	1.05288e-38
	ENSG00000100234	TIMP3	3.84935e-43	-0.677409	0.011	0.11	1.14972e-38
	ENSG00000238837	LINC02031	4.06058e-43	0.0893174	0.065	0.003	1.21281e-38
	ENSG00000211956	IGHV4-34	4.46843e-43	2.46791	0.055	0	1.33463e-38
	ENSG00000108179	PPIF	4.78397e-43	0.334652	0.204	0.074	1.42888e-38
	ENSG00000242259	C22orf39	4.85909e-43	0.363163	0.315	0.146	1.45131e-38
	ENSG00000006453	BAIAP2L1	5.42537e-43	-0.797304	0.419	0.528	1.62045e-38
	ENSG00000165030	NFIL3	5.59471e-43	0.19729	0.131	0.032	1.67103e-38
	ENSG00000104897	SF3A2	5.8141e-43	0.19082	0.194	0.066	1.73656e-38
	ENSG00000131951	LRRC9	5.99269e-43	-0.599465	0.008	0.103	1.7899e-38
	ENSG00000246705	H2AJ	6.73168e-43	0.663424	0.704	0.524	2.01062e-38
	ENSG00000198805	PNP	7.29596e-43	0.267658	0.181	0.06	2.17916e-38
	ENSG00000236986	ENSG00000236986	7.89911e-43	-0.512842	0.002	0.091	2.35931e-38
	ENSG00000138760	SCARB2	8.45824e-43	0.474025	0.363	0.185	2.52631e-38
	ENSG00000134684	YARS1	8.93135e-43	0.346331	0.227	0.088	2.66762e-38
	ENSG00000141562	NARF	9.15131e-43	0.416509	0.329	0.155	2.73331e-38
	ENSG00000108298	RPL19	9.16513e-43	0.456476	0.862	0.75	2.73744e-38
	ENSG00000166592	RRAD	9.37764e-43	0.944468	0.585	0.403	2.80091e-38
	ENSG00000145687	SSBP2	1.02047e-42	-0.924617	0.259	0.378	3.04793e-38
	ENSG00000100568	VTI1B	1.05317e-42	0.372553	0.318	0.148	3.14561e-38
	ENSG00000141933	TPGS1	1.14413e-42	0.56214	0.277	0.122	3.41728e-38
	ENSG00000179750	APOBEC3B	1.14465e-42	0.216082	0.059	0.002	3.41884e-38
	ENSG00000196376	SLC35F1	1.15051e-42	-0.487148	0	0.086	3.43635e-38
	ENSG00000203780	FANK1	1.20769e-42	-0.578505	0.472	0.602	3.60713e-38
	ENSG00000229474	PATL2	1.26365e-42	0.316827	0.239	0.095	3.77427e-38
	ENSG00000144136	SLC20A1	1.53766e-42	0.467037	0.311	0.146	4.59268e-38
	ENSG00000121578	B4GALT4	1.61376e-42	0.296232	0.26	0.109	4.81996e-38
	ENSG00000111328	CDK2AP1	1.65459e-42	0.159353	0.142	0.039	4.94194e-38
	ENSG00000239713	APOBEC3G	1.68219e-42	0.142652	0.169	0.053	5.02437e-38
	ENSG00000157765	SLC34A2	1.76397e-42	-0.649724	0.351	0.486	5.26862e-38
	ENSG00000237429	ENSG00000237429	1.78935e-42	0.154795	0.095	0.015	5.34443e-38
	ENSG00000168743	NPNT	1.81843e-42	-0.411798	0.006	0.099	5.43128e-38
	ENSG00000100889	PCK2	1.86732e-42	0.35581	0.126	0.031	5.57731e-38
	ENSG00000111913	RIPOR2	1.92636e-42	-0.702446	0.319	0.458	5.75364e-38
	ENSG00000163823	CCR1	2.23017e-42	0.499626	0.082	0.01	6.66108e-38
	ENSG00000144218	AFF3	2.49008e-42	-0.515019	0.001	0.089	7.43736e-38
	ENSG00000162522	KIAA1522	2.54163e-42	0.425481	0.442	0.256	7.59133e-38
	ENSG00000172421	EFCAB3	2.56292e-42	-0.535439	0.009	0.104	7.65494e-38
	ENSG00000128487	SPECC1	2.63598e-42	0.190247	0.153	0.044	7.87315e-38
	ENSG00000130592	LSP1	2.72526e-42	0.473731	0.156	0.047	8.13981e-38
	ENSG00000138640	FAM13A	2.92798e-42	-0.829315	0.356	0.465	8.7453e-38
	ENSG00000186395	KRT10	2.9311e-42	0.596178	0.518	0.329	8.7546e-38
	ENSG00000026103	FAS	3.16585e-42	0.210841	0.176	0.057	9.45575e-38
	ENSG00000223477	ENSG00000223477	3.16903e-42	-0.568805	0.008	0.102	9.46526e-38
	ENSG00000070669	ASNS	3.20882e-42	0.348086	0.118	0.027	9.58409e-38
	ENSG00000186470	BTN3A2	3.28183e-42	0.23829	0.23	0.089	9.80217e-38
	ENSG00000136238	RAC1	3.31e-42	0.609963	0.671	0.537	9.8863e-38
	ENSG00000081026	MAGI3	3.70632e-42	-0.965774	0.116	0.243	1.107e-37
	ENSG00000180357	ZNF609	3.73861e-42	-0.950479	0.272	0.389	1.11665e-37
	ENSG00000105063	PPP6R1	3.8646e-42	0.286095	0.311	0.145	1.15428e-37
	ENSG00000259641	ENSG00000259641	4.26511e-42	-0.627605	0.011	0.108	1.2739e-37
	ENSG00000161203	AP2M1	4.33484e-42	0.395858	0.356	0.178	1.29473e-37
	ENSG00000150625	GPM6A	4.38355e-42	-0.579468	0	0.085	1.30928e-37
	ENSG00000156968	MPV17L	4.38545e-42	0.213054	0.153	0.045	1.30985e-37
	ENSG00000269893	SNHG8	4.54994e-42	0.932935	0.364	0.192	1.35897e-37
	ENSG00000137831	UACA	4.68203e-42	0.270516	0.277	0.122	1.39843e-37
	ENSG00000175467	SART1	5.10364e-42	0.260702	0.226	0.087	1.52436e-37
	ENSG00000233912	ENSG00000233912	5.36263e-42	-0.528853	0.008	0.102	1.60171e-37
	ENSG00000196141	SPATS2L	5.58345e-42	0.708526	0.57	0.411	1.66766e-37
	ENSG00000168439	STIP1	5.63022e-42	0.426233	0.383	0.202	1.68163e-37
	ENSG00000035687	ADSS2	5.80554e-42	0.501822	0.388	0.21	1.734e-37
	ENSG00000224389	C4B	5.80831e-42	0.0777354	0.052	0	1.73483e-37
	nCoV	nCoV	5.80831e-42	0.756597	0.052	0	1.73483e-37
	ENSG00000177640	CASC2	5.81098e-42	-1.00459	0.27	0.387	1.73562e-37
	ENSG00000100360	IFT27	5.8606e-42	-0.51522	0.458	0.569	1.75044e-37
	ENSG00000138495	COX17	6.14016e-42	0.560759	0.596	0.409	1.83394e-37
	ENSG00000163362	INAVA	6.24911e-42	0.204025	0.234	0.092	1.86648e-37
	ENSG00000164440	TXLNB	6.65836e-42	0.245952	0.228	0.089	1.98872e-37
	ENSG00000177575	CD163	7.16925e-42	0.591401	0.102	0.02	2.14131e-37
	ENSG00000118946	PCDH17	7.22201e-42	-0.627934	0.037	0.152	2.15707e-37
	ENSG00000255446	ENSG00000255446	7.77926e-42	-0.533854	0.004	0.093	2.32351e-37
	ENSG00000100897	DCAF11	8.14382e-42	0.226476	0.207	0.076	2.4324e-37
	ENSG00000092820	EZR	8.25175e-42	0.516539	0.766	0.744	2.46463e-37
	ENSG00000153443	UBALD1	8.37582e-42	0.292772	0.169	0.054	2.50169e-37
	ENSG00000257894	ENSG00000257894	9.24985e-42	-0.642829	0.004	0.094	2.76274e-37
	ENSG00000166979	EVA1C	9.58958e-42	-0.947093	0.299	0.411	2.86422e-37
	ENSG00000117289	ENSG00000117289	1.00734e-41	-0.729991	0.115	0.257	3.00871e-37
	ENSG00000196569	LAMA2	1.0084e-41	-0.748731	0.028	0.135	3.0119e-37
	ENSG00000144331	ZNF385B	1.19399e-41	-0.57227	0	0.084	3.56622e-37
	ENSG00000136237	RAPGEF5	1.2978e-41	-0.59871	0.013	0.111	3.87627e-37
	ENSG00000160124	CCDC58	1.30895e-41	0.137121	0.141	0.038	3.90958e-37
	ENSG00000270629	NBPF14	1.46426e-41	0.219547	0.089	0.014	4.37345e-37
	ENSG00000100292	HMOX1	1.56186e-41	0.680087	0.12	0.029	4.66495e-37
	ENSG00000260228	ENSG00000260228	1.6158e-41	0.220922	0.155	0.046	4.82608e-37
	ENSG00000054690	PLEKHH1	1.92289e-41	0.0742785	0.111	0.023	5.74328e-37
	ENSG00000100650	SRSF5	1.95383e-41	-0.454509	0.517	0.635	5.83569e-37
	ENSG00000144362	PHOSPHO2	2.04083e-41	0.190181	0.119	0.028	6.09555e-37
	ENSG00000205155	PSENEN	2.0989e-41	0.349997	0.644	0.395	6.26899e-37
	ENSG00000136352	NKX2-1	2.1568e-41	-0.753515	0.087	0.214	6.44192e-37
	ENSG00000166394	CYB5R2	2.60612e-41	0.163848	0.147	0.042	7.78395e-37
	ENSG00000177885	GRB2	2.62996e-41	0.413245	0.333	0.162	7.85517e-37
	ENSG00000113391	FAM172A	2.66383e-41	-0.782171	0.184	0.315	7.95633e-37
	ENSG00000104164	BLOC1S6	2.69808e-41	0.256228	0.166	0.053	8.05863e-37
	ENSG00000164520	RAET1E	2.90655e-41	0.158324	0.117	0.026	8.68128e-37
	ENSG00000148120	AOPEP	2.93537e-41	-0.99836	0.261	0.378	8.76736e-37
	ENSG00000152894	PTPRK	2.95682e-41	-1.05168	0.225	0.346	8.83144e-37
	ENSG00000135974	C2orf49	3.04115e-41	0.189815	0.202	0.073	9.0833e-37
	ENSG00000235823	OLMALINC	3.41281e-41	0.343939	0.142	0.041	1.01934e-36
	ENSG00000168386	FILIP1L	3.52428e-41	-0.530164	0.008	0.1	1.05263e-36
	ENSG00000114374	USP9Y	3.80337e-41	0.171965	0.071	0.006	1.13599e-36
	ENSG00000188916	INSYN2A	3.87659e-41	-0.508382	0.001	0.085	1.15786e-36
	ENSG00000213638	ADAT3	3.89818e-41	0.152866	0.071	0.006	1.16431e-36
	ENSG00000269900	ENSG00000269900	4.08145e-41	0.28365	0.055	0.001	1.21905e-36
	ENSG00000140749	IGSF6	4.19549e-41	0.461606	0.085	0.012	1.25311e-36
	ENSG00000161798	AQP5	4.39524e-41	0.421518	0.161	0.052	1.31277e-36
	ENSG00000214367	HAUS3	4.95111e-41	0.117618	0.104	0.02	1.4788e-36
	ENSG00000128272	ATF4	5.12559e-41	0.768113	0.431	0.253	1.53091e-36
	ENSG00000256060	TRAPPC2B	5.16366e-41	0.272384	0.169	0.054	1.54228e-36
	ENSG00000103653	CSK	5.18279e-41	0.224006	0.129	0.033	1.548e-36
	ENSG00000115457	IGFBP2	5.60614e-41	0.611006	0.643	0.471	1.67444e-36
	ENSG00000250479	CHCHD10	5.71627e-41	0.697127	0.529	0.343	1.70733e-36
	ENSG00000122735	DNAI1	6.7602e-41	-0.62286	0.446	0.567	2.01914e-36
	ENSG00000071859	FAM50A	8.40546e-41	0.626129	0.349	0.179	2.51054e-36
	ENSG00000167553	TUBA1C	9.03477e-41	0.391528	0.264	0.116	2.69851e-36
	ENSG00000141579	ZNF750	9.16566e-41	0.160689	0.124	0.03	2.7376e-36
	ENSG00000143569	UBAP2L	9.21471e-41	0.244314	0.266	0.114	2.75225e-36
	ENSG00000092036	HAUS4	9.84481e-41	0.130684	0.11	0.024	2.94045e-36
	ENSG00000187837	H1-2	1.04988e-40	1.0218	0.409	0.243	3.13579e-36
	ENSG00000198517	MAFK	1.11951e-40	0.413047	0.202	0.078	3.34375e-36
	ENSG00000082212	ME2	1.12894e-40	0.19924	0.233	0.092	3.37192e-36
	ENSG00000128886	ELL3	1.16708e-40	0.124764	0.065	0.004	3.48584e-36
	ENSG00000156642	NPTN	1.26413e-40	0.372455	0.394	0.215	3.7757e-36
	ENSG00000240005	STIM2-AS1	1.3085e-40	0.245745	0.1	0.019	3.90823e-36
	ENSG00000104866	PPP1R37	1.3281e-40	0.160285	0.131	0.034	3.96676e-36
	ENSG00000130522	JUND	1.45737e-40	0.571193	0.529	0.335	4.35288e-36
	ENSG00000153707	PTPRD	1.47803e-40	-0.493781	0.001	0.084	4.41458e-36
	ENSG00000156232	WHAMM	1.50694e-40	0.176025	0.145	0.041	4.50093e-36
	ENSG00000172354	GNB2	1.65022e-40	0.581848	0.539	0.35	4.92888e-36
	ENSG00000184719	RNLS	1.67792e-40	-0.89828	0.049	0.163	5.01161e-36
	ENSG00000139910	NOVA1	1.80121e-40	-0.503439	0.01	0.102	5.37985e-36
	ENSG00000225683	PACRG-AS3	1.83868e-40	-0.507426	0.005	0.093	5.49178e-36
	ENSG00000171443	ZNF524	2.27042e-40	0.315329	0.214	0.082	6.7813e-36
	ENSG00000135334	AKIRIN2	2.29375e-40	0.233061	0.184	0.064	6.85096e-36
	ENSG00000176034	ENSG00000176034	2.36002e-40	-0.912787	0.05	0.164	7.0489e-36
	ENSG00000122417	ODF2L	2.39686e-40	-0.424708	0.545	0.702	7.15895e-36
	ENSG00000267374	MIR924HG	2.39796e-40	-0.433014	0	0.082	7.16223e-36
	ENSG00000090372	STRN4	2.5542e-40	0.223009	0.19	0.068	7.62888e-36
	ENSG00000187492	CDHR4	2.64552e-40	-0.471083	0.453	0.591	7.90163e-36
	ENSG00000180370	PAK2	2.66238e-40	0.497063	0.422	0.24	7.95199e-36
	ENSG00000275676	ENSG00000275676	2.67554e-40	-0.461345	0.08	0.208	7.9913e-36
	ENSG00000197343	ZNF655	2.76435e-40	0.236003	0.222	0.087	8.25657e-36
	ENSG00000070501	POLB	2.81323e-40	0.133194	0.156	0.047	8.40256e-36
	ENSG00000065054	SLC9A3R2	3.1487e-40	0.48019	0.358	0.185	9.40454e-36
	ENSG00000065978	YBX1	3.43213e-40	0.677217	0.611	0.451	1.02511e-35
	ENSG00000118804	STBD1	3.6263e-40	0.0886973	0.061	0.003	1.0831e-35
	ENSG00000256073	URB1-AS1	3.7954e-40	0.249788	0.187	0.066	1.13361e-35
	ENSG00000109111	SUPT6H	3.87311e-40	0.207106	0.209	0.079	1.15682e-35
	ENSG00000153093	ACOXL	4.0389e-40	-0.442879	0.001	0.083	1.20634e-35
	ENSG00000005059	MCUB	4.28642e-40	0.282763	0.165	0.053	1.28027e-35
	ENSG00000164867	NOS3	4.80669e-40	0.245784	0.098	0.018	1.43566e-35
	ENSG00000112144	CILK1	4.86519e-40	0.184695	0.222	0.087	1.45314e-35
	ENSG00000129235	TXNDC17	5.32346e-40	0.472132	0.387	0.205	1.59001e-35
	ENSG00000178381	ZFAND2A	5.49455e-40	0.230132	0.142	0.041	1.64111e-35
	ENSG00000205076	LGALS7	5.57709e-40	0.369591	0.053	0.001	1.66577e-35
	ENSG00000145349	CAMK2D	5.79241e-40	-0.818488	0.206	0.328	1.73008e-35
	ENSG00000096696	DSP	6.58046e-40	0.58521	0.451	0.283	1.96545e-35
	ENSG00000172260	NEGR1	7.9805e-40	-0.947094	0.101	0.224	2.38362e-35
	ENSG00000108848	LUC7L3	8.11885e-40	-0.696805	0.379	0.482	2.42494e-35
	ENSG00000117461	PIK3R3	9.45088e-40	0.545903	0.279	0.126	2.82279e-35
	ENSG00000154813	DPH3	1.071e-39	0.264927	0.26	0.112	3.19886e-35
	ENSG00000197632	SERPINB2	1.28713e-39	0.768555	0.105	0.023	3.84441e-35
	ENSG00000198482	ZNF808	1.31581e-39	0.174695	0.161	0.051	3.93007e-35
	ENSG00000107262	BAG1	1.35035e-39	0.664343	0.426	0.256	4.03323e-35
	ENSG00000066933	MYO9A	1.44005e-39	-0.950099	0.164	0.287	4.30114e-35
	ENSG00000148498	PARD3	1.63035e-39	-1.00753	0.256	0.365	4.86952e-35
	ENSG00000026751	SLAMF7	1.63108e-39	0.314971	0.058	0.003	4.87172e-35
	ENSG00000198952	SMG5	1.63169e-39	0.178088	0.205	0.077	4.87353e-35
	ENSG00000138035	PNPT1	2.00609e-39	0.266614	0.271	0.12	5.99177e-35
	ENSG00000164951	PDP1	2.05365e-39	0.229954	0.152	0.047	6.13385e-35
	ENSG00000171723	GPHN	2.11292e-39	-0.724731	0.054	0.169	6.31088e-35
	ENSG00000184584	STING1	2.15018e-39	-0.628932	0.38	0.491	6.42215e-35
	ENSG00000130811	EIF3G	2.42332e-39	0.56988	0.468	0.281	7.23798e-35
	ENSG00000217075	ENSG00000217075	2.4569e-39	-0.472022	0	0.08	7.33827e-35
	ENSG00000242759	LINC00882	2.45783e-39	-0.881027	0.064	0.179	7.34104e-35
	ENSG00000041802	LSG1	2.48645e-39	0.161242	0.198	0.072	7.42653e-35
	ENSG00000137504	CREBZF	2.87258e-39	0.256034	0.253	0.108	8.57981e-35
	ENSG00000133401	PDZD2	3.60628e-39	-0.605015	0.023	0.123	1.07712e-34
	ENSG00000141582	CBX4	3.73293e-39	0.370674	0.123	0.032	1.11495e-34
	ENSG00000120217	CD274	4.15336e-39	0.18957	0.076	0.01	1.24053e-34
	ENSG00000070882	OSBPL3	4.18028e-39	-0.930641	0.277	0.388	1.24857e-34
	ENSG00000241151	LINC02066	4.49592e-39	-0.593797	0.012	0.104	1.34284e-34
	ENSG00000266983	ENSG00000266983	4.8252e-39	-0.503335	0.002	0.083	1.44119e-34
	ENSG00000124102	PI3	4.87024e-39	0.944433	0.076	0.01	1.45464e-34
	ENSG00000107104	KANK1	4.96351e-39	-0.71365	0.057	0.172	1.4825e-34
	ENSG00000104237	RP1	5.08695e-39	-0.500716	0.437	0.58	1.51937e-34
	ENSG00000204428	LY6G5C	5.30202e-39	0.40755	0.185	0.068	1.58361e-34
	ENSG00000165995	CACNB2	5.42256e-39	-0.507301	0.004	0.089	1.61961e-34
	ENSG00000171940	ZNF217	5.57989e-39	0.193048	0.19	0.068	1.6666e-34
	ENSG00000171206	TRIM8	5.6914e-39	0.365264	0.358	0.183	1.69991e-34
	ENSG00000144848	ATG3	5.70825e-39	0.422519	0.307	0.148	1.70494e-34
	ENSG00000160299	PCNT	6.01663e-39	0.17197	0.153	0.047	1.79705e-34
	ENSG00000143919	CAMKMT	6.11693e-39	-0.765888	0.051	0.164	1.82701e-34
	ENSG00000085872	CHERP	6.1494e-39	0.174721	0.163	0.053	1.8367e-34
	ENSG00000249252	C1QTNF7-AS1	6.25164e-39	-0.442287	0	0.08	1.86724e-34
	ENSG00000164305	CASP3	6.39466e-39	0.166739	0.2	0.075	1.90996e-34
	ENSG00000106278	PTPRZ1	6.51665e-39	0.142805	0.094	0.017	1.94639e-34
	ENSG00000112379	ARFGEF3	6.56248e-39	-0.656841	0.352	0.463	1.96008e-34
	ENSG00000268098	ENSG00000268098	6.64873e-39	-0.435639	0	0.079	1.98584e-34
	ENSG00000157106	SMG1	6.77616e-39	0.332951	0.363	0.185	2.0239e-34
	ENSG00000077235	GTF3C1	7.02687e-39	0.228429	0.265	0.117	2.09879e-34
	ENSG00000260156	ENSG00000260156	8.04584e-39	0.136687	0.091	0.016	2.40313e-34
	ENSG00000172366	MCRIP2	8.15211e-39	0.445742	0.231	0.097	2.43487e-34
	ENSG00000110693	SOX6	8.73477e-39	-0.924264	0.081	0.198	2.6089e-34
	ENSG00000188529	SRSF10	9.17278e-39	0.387288	0.408	0.22	2.73973e-34
	ENSG00000100241	SBF1	9.50217e-39	0.282386	0.169	0.058	2.83811e-34
	ENSG00000161013	MGAT4B	1.0087e-38	0.212336	0.173	0.059	3.01279e-34
	ENSG00000227308	LINC02832	1.0147e-38	0.298173	0.249	0.108	3.0307e-34
	ENSG00000140395	WDR61	1.07755e-38	-0.750897	0.228	0.347	3.21843e-34
	ENSG00000118690	ARMC2	1.12534e-38	-0.822579	0.323	0.434	3.36117e-34
	ENSG00000105258	POLR2I	1.14046e-38	0.55351	0.659	0.457	3.40633e-34
	ENSG00000137947	GTF2B	1.1474e-38	0.267325	0.309	0.146	3.42704e-34
	ENSG00000213689	TREX1	1.18518e-38	0.0958697	0.131	0.035	3.53991e-34
	ENSG00000182010	RTKN2	1.21081e-38	-0.901515	0.023	0.121	3.61644e-34
	ENSG00000186854	TRABD2A	1.21247e-38	-0.711776	0.033	0.136	3.62142e-34
	ENSG00000166669	ATF7IP2	1.46026e-38	-0.773452	0.293	0.414	4.3615e-34
	ENSG00000112232	KHDRBS2	1.46357e-38	-0.557865	0.001	0.081	4.37139e-34
	ENSG00000105388	CEACAM5	1.60789e-38	0.539754	0.069	0.007	4.80244e-34
	ENSG00000166913	YWHAB	1.64253e-38	0.549484	0.536	0.36	4.90589e-34
	ENSG00000033030	ZCCHC8	1.71866e-38	0.190059	0.173	0.059	5.1333e-34
	ENSG00000236256	DIAPH2-AS1	1.99575e-38	-0.538969	0.001	0.081	5.96089e-34
	ENSG00000149657	LSM14B	2.02432e-38	0.13328	0.152	0.047	6.04624e-34
	ENSG00000163331	DAPL1	2.05167e-38	0.153863	0.159	0.051	6.12793e-34
	ENSG00000248275	TRIM52-AS1	2.12607e-38	0.0410101	0.052	0.001	6.35015e-34
	ENSG00000090615	GOLGA3	2.1566e-38	0.211301	0.228	0.093	6.44134e-34
	ENSG00000164053	ATRIP	2.20834e-38	0.156526	0.095	0.018	6.59586e-34
	ENSG00000103051	COG4	2.33734e-38	0.217435	0.228	0.091	6.98116e-34
	ENSG00000196961	AP2A1	2.61435e-38	0.200186	0.238	0.099	7.80855e-34
	ENSG00000089101	CFAP61	2.76299e-38	-1.02815	0.27	0.376	8.2525e-34
	ENSG00000067066	SP100	3.08289e-38	0.359554	0.421	0.233	9.20797e-34
	ENSG00000137210	TMEM14B	3.13975e-38	0.551723	0.487	0.311	9.37781e-34
	ENSG00000173559	NABP1	3.38713e-38	0.39439	0.127	0.035	1.01167e-33
	ENSG00000105894	PTN	3.58779e-38	0.196563	0.105	0.023	1.0716e-33
	ENSG00000086544	ITPKC	3.63081e-38	0.354023	0.196	0.075	1.08445e-33
	ENSG00000100290	BIK	3.70915e-38	0.489161	0.293	0.142	1.10785e-33
	ENSG00000260136	ENSG00000260136	3.78636e-38	0.535731	0.316	0.159	1.13091e-33
	ENSG00000187733	AMY1C	3.81065e-38	0.118139	0.052	0.001	1.13817e-33
	ENSG00000143514	TP53BP2	3.89543e-38	0.144308	0.183	0.064	1.16349e-33
	ENSG00000205730	ITPRIPL2	3.92609e-38	0.240934	0.167	0.056	1.17264e-33
	ENSG00000226381	ENSG00000226381	4.03213e-38	-0.568109	0.019	0.114	1.20432e-33
	ENSG00000066405	CLDN18	4.087e-38	-0.479703	0.006	0.091	1.22071e-33
	ENSG00000196743	GM2A	4.16807e-38	0.123422	0.172	0.059	1.24492e-33
	ENSG00000167578	RAB4B	4.35093e-38	0.153896	0.105	0.023	1.29954e-33
	ENSG00000005302	MSL3	4.53828e-38	0.21293	0.255	0.11	1.35549e-33
	ENSG00000178951	ZBTB7A	4.62221e-38	0.387811	0.364	0.189	1.38056e-33
	ENSG00000175175	PPM1E	4.7706e-38	-0.752767	0.042	0.148	1.42488e-33
	ENSG00000088247	KHSRP	4.86333e-38	0.219798	0.251	0.108	1.45258e-33
	ENSG00000180008	SOCS4	5.29521e-38	0.224557	0.199	0.074	1.58157e-33
	ENSG00000149380	P4HA3	5.78124e-38	-0.522911	0.008	0.094	1.72674e-33
	ENSG00000196937	FAM3C	6.75668e-38	0.332722	0.35	0.182	2.01809e-33
	ENSG00000160688	FLAD1	7.03203e-38	0.224591	0.202	0.077	2.10033e-33
	ENSG00000101782	RIOK3	7.92794e-38	0.418195	0.323	0.162	2.36792e-33
	ENSG00000004478	FKBP4	8.6822e-38	0.359536	0.312	0.153	2.5932e-33
	ENSG00000196787	H2AC11	8.87195e-38	0.353769	0.052	0.001	2.64988e-33
	ENSG00000065882	TBC1D1	9.00083e-38	0.21449	0.198	0.075	2.68837e-33
	ENSG00000158615	PPP1R15B	9.06175e-38	0.262602	0.248	0.108	2.70656e-33
	ENSG00000254837	ENSG00000254837	9.21276e-38	0.149617	0.069	0.007	2.75167e-33
	ENSG00000102359	SRPX2	9.39572e-38	0.176021	0.117	0.029	2.80631e-33
	ENSG00000259345	ENSG00000259345	9.62848e-38	-0.852515	0.052	0.163	2.87583e-33
	ENSG00000265972	TXNIP	9.7654e-38	0.724775	0.436	0.285	2.91673e-33
	ENSG00000165105	RASEF	1.1102e-37	0.465361	0.332	0.17	3.31596e-33
	ENSG00000203301	ENSG00000203301	1.18411e-37	0.0342839	0.05	0.001	3.53671e-33
	ENSG00000182117	NOP10	1.23089e-37	0.666061	0.533	0.355	3.67642e-33
	ENSG00000113716	HMGXB3	1.23307e-37	0.246853	0.311	0.147	3.68295e-33
	ENSG00000230155	CEP250-AS1	1.24122e-37	-0.483005	0.002	0.082	3.70727e-33
	ENSG00000182853	VMO1	1.26712e-37	0.573801	0.146	0.047	3.78463e-33
	ENSG00000154240	CEP112	1.27549e-37	-1.03218	0.155	0.273	3.80965e-33
	ENSG00000174501	ANKRD36C	1.38045e-37	0.64556	0.321	0.163	4.12314e-33
	ENSG00000007080	CCDC124	1.66136e-37	0.479045	0.318	0.159	4.96214e-33
	ENSG00000184113	CLDN5	1.72386e-37	-0.588229	0	0.077	5.14884e-33
	ENSG00000242428	CFAP20DC-AS1	1.82273e-37	-0.492824	0	0.076	5.44413e-33
	ENSG00000186468	RPS23	1.83275e-37	0.431143	0.791	0.725	5.47406e-33
	ENSG00000134398	ERN2	1.85398e-37	0.163924	0.163	0.054	5.53748e-33
	ENSG00000063177	RPL18	1.94742e-37	0.517808	0.794	0.685	5.81656e-33
	ENSG00000267796	LIN37	2.00016e-37	0.161584	0.054	0.002	5.97407e-33
	ENSG00000198189	HSD17B11	2.00636e-37	-0.809552	0.22	0.337	5.9926e-33
	ENSG00000099940	SNAP29	2.03221e-37	0.220865	0.23	0.095	6.06981e-33
	ENSG00000162747	FCGR3B	2.05348e-37	0.427704	0.047	0	6.13332e-33
	ENSG00000161204	ABCF3	2.16082e-37	0.222884	0.156	0.051	6.45393e-33
	ENSG00000144724	PTPRG	2.18443e-37	-0.475711	0.007	0.091	6.52445e-33
	ENSG00000172478	MAB21L4	2.19251e-37	0.247212	0.151	0.048	6.54859e-33
	ENSG00000136450	SRSF1	2.21179e-37	0.261657	0.294	0.138	6.60618e-33
	ENSG00000131037	EPS8L1	2.26474e-37	0.427138	0.253	0.116	6.76433e-33
	ENSG00000140403	DNAJA4	2.31604e-37	0.613485	0.547	0.411	6.91754e-33
	ENSG00000132467	UTP3	2.3297e-37	0.164286	0.199	0.075	6.95836e-33
	ENSG00000135148	TRAFD1	2.39688e-37	0.163852	0.184	0.067	7.159e-33
	ENSG00000110756	HPS5	2.40282e-37	0.145936	0.185	0.067	7.17674e-33
	ENSG00000196954	CASP4	2.40906e-37	0.34669	0.325	0.163	7.19539e-33
	ENSG00000134077	THUMPD3	2.53953e-37	0.184106	0.184	0.067	7.58506e-33
	ENSG00000132823	OSER1	2.55962e-37	0.275669	0.206	0.082	7.64507e-33
	ENSG00000146859	TMEM140	2.62884e-37	0.200434	0.126	0.034	7.85181e-33
	ENSG00000204388	HSPA1B	2.78418e-37	0.736847	0.421	0.247	8.31578e-33
	ENSG00000106554	CHCHD3	3.14389e-37	-0.998678	0.23	0.337	9.39018e-33
	ENSG00000166822	TMEM170A	3.28949e-37	0.203115	0.222	0.091	9.82505e-33
	ENSG00000180389	ATP5F1EP2	3.36623e-37	-0.761104	0.051	0.159	1.00542e-32
	ENSG00000120314	WDR55	3.60692e-37	0.156473	0.156	0.05	1.07732e-32
	ENSG00000054598	FOXC1	3.68345e-37	0.240109	0.215	0.087	1.10017e-32
	ENSG00000184047	DIABLO	3.79457e-37	0.126161	0.078	0.011	1.13336e-32
	ENSG00000173457	PPP1R14B	3.82593e-37	0.20371	0.128	0.036	1.14273e-32
	ENSG00000076382	SPAG5	3.87792e-37	0.137213	0.123	0.033	1.15826e-32
	ENSG00000023445	BIRC3	3.90893e-37	0.518673	0.212	0.087	1.16752e-32
	ENSG00000184949	FAM227A	3.96221e-37	-0.549973	0.397	0.511	1.18343e-32
	ENSG00000164251	F2RL1	4.01865e-37	0.189361	0.131	0.037	1.20029e-32
	ENSG00000172965	MIR4435-2HG	4.05246e-37	0.431783	0.219	0.093	1.21039e-32
	ENSG00000048405	ZNF800	4.06093e-37	0.230321	0.257	0.112	1.21292e-32
	ENSG00000133112	TPT1	4.22301e-37	0.408202	0.865	0.813	1.26133e-32
	ENSG00000148229	POLE3	4.51974e-37	0.236208	0.234	0.098	1.34996e-32
	ENSG00000237945	LINC00649	4.58465e-37	0.187294	0.166	0.057	1.36934e-32
	ENSG00000175866	BAIAP2	4.59223e-37	0.601657	0.512	0.329	1.37161e-32
	ENSG00000173166	RAPH1	5.09701e-37	-0.988386	0.142	0.261	1.52238e-32
	ENSG00000198626	RYR2	5.45049e-37	-0.442365	0	0.076	1.62795e-32
	ENSG00000173276	ZBTB21	5.63368e-37	0.197701	0.142	0.044	1.68267e-32
	ENSG00000175497	DPP10	6.52878e-37	-0.471794	0.004	0.083	1.95002e-32
	ENSG00000168906	MAT2A	6.60427e-37	0.376538	0.285	0.135	1.97256e-32
	ENSG00000116251	RPL22	6.64869e-37	0.44394	0.691	0.484	1.98583e-32
	ENSG00000030304	MUSK	6.83202e-37	-0.395946	0	0.075	2.04059e-32
	ENSG00000233766	CAVIN2-AS1	6.83202e-37	-0.447491	0	0.075	2.04059e-32
	ENSG00000163946	TASOR	7.30643e-37	0.230166	0.269	0.122	2.18228e-32
	ENSG00000144445	KANSL1L	8.74003e-37	-0.971542	0.248	0.356	2.61047e-32
	ENSG00000146425	DYNLT1	8.76217e-37	0.543453	0.749	0.669	2.61708e-32
	ENSG00000113575	PPP2CA	1.01847e-36	0.32834	0.287	0.138	3.04197e-32
	ENSG00000197903	H2BC12	1.06124e-36	0.105696	0.118	0.03	3.16971e-32
	ENSG00000141664	ZCCHC2	1.06883e-36	0.140303	0.181	0.065	3.19239e-32
	ENSG00000113916	BCL6	1.08319e-36	0.228649	0.321	0.158	3.23528e-32
	ENSG00000263639	MSMB	1.09412e-36	0.100928	0.079	0.215	3.26792e-32
	ENSG00000133121	STARD13	1.10826e-36	-0.553748	0.02	0.113	3.31014e-32
	ENSG00000241359	SYNPR-AS1	1.10968e-36	-0.622016	0.015	0.104	3.31439e-32
	ENSG00000278677	H2AC17	1.17206e-36	0.397997	0.046	0	3.50071e-32
	ENSG00000137601	NEK1	1.18842e-36	-0.766245	0.317	0.421	3.54957e-32
	ENSG00000179869	ABCA13	1.19919e-36	0.713223	0.496	0.351	3.58173e-32
	ENSG00000196998	WDR45	1.27546e-36	0.247401	0.236	0.1	3.80954e-32
	ENSG00000272168	CASC15	1.31242e-36	-0.992059	0.083	0.197	3.91994e-32
	ENSG00000171522	PTGER4	1.44266e-36	0.212864	0.188	0.071	4.30893e-32
	ENSG00000127511	SIN3B	1.53958e-36	0.237789	0.143	0.045	4.59843e-32
	ENSG00000171595	DNAI2	1.58608e-36	-0.577919	0.452	0.574	4.73731e-32
	ENSG00000185215	TNFAIP2	1.61904e-36	0.680094	0.22	0.096	4.83575e-32
	ENSG00000133275	CSNK1G2	1.62207e-36	0.268079	0.286	0.135	4.8448e-32
	ENSG00000123066	MED13L	1.67019e-36	-0.883876	0.174	0.29	4.98853e-32
	ENSG00000133872	SARAF	1.70954e-36	-0.376808	0.582	0.724	5.10604e-32
	ENSG00000183347	GBP6	1.77896e-36	0.141167	0.169	0.059	5.3134e-32
	ENSG00000168036	CTNNB1	1.81337e-36	-0.694073	0.341	0.442	5.41617e-32
	ENSG00000116649	SRM	1.84007e-36	0.190474	0.155	0.051	5.49592e-32
	ENSG00000170004	CHD3	2.17581e-36	0.335972	0.192	0.075	6.49872e-32
	ENSG00000162849	KIF26B	2.25743e-36	-0.64587	0.025	0.121	6.74251e-32
	ENSG00000140961	OSGIN1	2.29494e-36	0.294019	0.092	0.019	6.85453e-32
	ENSG00000180071	ANKRD18A	2.30288e-36	0.137365	0.223	0.09	6.87824e-32
	ENSG00000206199	ANKUB1	2.64162e-36	-0.716691	0.385	0.508	7.88998e-32
	ENSG00000044459	CNTLN	2.64862e-36	0.165734	0.155	0.05	7.91089e-32
	ENSG00000196503	ARL9	2.65628e-36	-0.617688	0.017	0.107	7.93378e-32
	ENSG00000262202	ENSG00000262202	2.76684e-36	0.591319	0.095	0.02	8.26399e-32
	ENSG00000134285	FKBP11	2.77634e-36	0.263961	0.163	0.056	8.29237e-32
	ENSG00000128311	TST	3.01432e-36	0.177616	0.199	0.077	9.00317e-32
	ENSG00000162434	JAK1	3.23617e-36	0.412451	0.405	0.229	9.66579e-32
	ENSG00000223496	EXOSC6	3.52594e-36	0.224723	0.189	0.072	1.05313e-31
	ENSG00000138382	METTL5	3.61302e-36	0.399711	0.3	0.147	1.07914e-31
	ENSG00000260517	ENSG00000260517	3.94701e-36	-0.725203	0.039	0.14	1.17889e-31
	ENSG00000067057	PFKP	4.26702e-36	0.261713	0.275	0.127	1.27447e-31
	ENSG00000092758	COL9A3	4.42493e-36	0.142558	0.098	0.021	1.32164e-31
	ENSG00000103353	UBFD1	4.51452e-36	0.139714	0.181	0.066	1.3484e-31
	ENSG00000166200	COPS2	4.80329e-36	0.233767	0.224	0.093	1.43465e-31
	ENSG00000232878	DPYD-AS1	4.94121e-36	-0.404701	0	0.073	1.47584e-31
	ENSG00000092621	PHGDH	4.99523e-36	0.342219	0.189	0.073	1.49197e-31
	ENSG00000122068	FYTTD1	5.36638e-36	0.276355	0.257	0.115	1.60283e-31
	ENSG00000099290	WASHC2A	5.39015e-36	0.198857	0.297	0.142	1.60993e-31
	ENSG00000271133	ENSG00000271133	5.44528e-36	0.453874	0.273	0.128	1.6264e-31
	ENSG00000171885	AQP4	6.03318e-36	-0.62339	0.04	0.142	1.80199e-31
	ENSG00000205593	DENND6B	6.15975e-36	-0.583661	0.41	0.51	1.83979e-31
	ENSG00000160194	NDUFV3	6.16828e-36	0.517661	0.44	0.263	1.84234e-31
	ENSG00000082213	C5orf22	6.21332e-36	0.0805132	0.141	0.043	1.8558e-31
	ENSG00000161016	RPL8	6.21919e-36	0.464301	0.821	0.733	1.85755e-31
	ENSG00000267107	PCAT19	6.23189e-36	-0.593344	0.034	0.134	1.86134e-31
	ENSG00000005206	SPPL2B	6.2841e-36	0.585298	0.285	0.147	1.87694e-31
	ENSG00000077721	UBE2A	6.44768e-36	0.425906	0.367	0.2	1.92579e-31
	ENSG00000127914	AKAP9	6.45761e-36	-0.370761	0.67	0.837	1.92876e-31
	ENSG00000161921	CXCL16	6.51331e-36	0.408455	0.253	0.118	1.9454e-31
	ENSG00000126814	TRMT5	6.74443e-36	0.117804	0.133	0.039	2.01442e-31
	ENSG00000171314	PGAM1	7.01634e-36	0.317328	0.342	0.178	2.09564e-31
	ENSG00000006611	USH1C	7.03213e-36	0.0948853	0.084	0.015	2.10036e-31
	ENSG00000130511	SSBP4	7.09501e-36	-0.415773	0.48	0.586	2.11914e-31
	ENSG00000129351	ILF3	7.13335e-36	0.420119	0.409	0.231	2.13059e-31
	ENSG00000101335	MYL9	7.30476e-36	-0.509649	0.078	0.198	2.18179e-31
	ENSG00000222046	DCDC2B	7.31361e-36	-0.553513	0.337	0.461	2.18443e-31
	ENSG00000101084	RAB5IF	7.78881e-36	0.346419	0.328	0.168	2.32636e-31
	ENSG00000125848	FLRT3	7.9585e-36	-0.41877	0.011	0.096	2.37705e-31
	ENSG00000146072	TNFRSF21	9.11035e-36	0.251685	0.292	0.14	2.72108e-31
	ENSG00000130479	MAP1S	9.11057e-36	0.2086	0.136	0.041	2.72114e-31
	ENSG00000167106	FAM102A	9.38336e-36	0.307798	0.343	0.179	2.80262e-31
	ENSG00000111669	TPI1	9.81235e-36	0.631362	0.577	0.402	2.93075e-31
	ENSG00000067082	KLF6	9.92737e-36	0.844182	0.587	0.421	2.96511e-31
	ENSG00000118898	PPL	1.05908e-35	0.430745	0.341	0.178	3.16327e-31
	ENSG00000163584	RPL22L1	1.07165e-35	0.477896	0.378	0.209	3.20081e-31
	ENSG00000185339	TCN2	1.07725e-35	0.167903	0.095	0.02	3.21752e-31
	ENSG00000128655	PDE11A	1.07733e-35	-0.427218	0.003	0.079	3.21776e-31
	ENSG00000182782	HCAR2	1.10358e-35	0.262924	0.106	0.026	3.29618e-31
	ENSG00000213533	STIMATE	1.15072e-35	0.139282	0.122	0.034	3.43696e-31
	ENSG00000183878	UTY	1.16498e-35	0.17386	0.06	0.005	3.47958e-31
	ENSG00000156873	PHKG2	1.16686e-35	0.179572	0.228	0.095	3.48517e-31
	ENSG00000119541	VPS4B	1.20895e-35	0.310069	0.351	0.184	3.6109e-31
	ENSG00000169612	RAMAC	1.32638e-35	0.224176	0.235	0.101	3.96163e-31
	ENSG00000136542	GALNT5	1.32788e-35	0.406815	0.11	0.028	3.96611e-31
	ENSG00000125875	TBC1D20	1.3282e-35	0.175493	0.249	0.109	3.96706e-31
	ENSG00000147889	CDKN2A	1.43673e-35	0.469218	0.15	0.051	4.29121e-31
	ENSG00000181904	C5orf24	1.45883e-35	0.225352	0.276	0.128	4.35722e-31
	ENSG00000101150	TPD52L2	1.53241e-35	0.216354	0.228	0.097	4.57701e-31
	ENSG00000204381	LAYN	1.53886e-35	0.188233	0.141	0.044	4.59628e-31
	ENSG00000184009	ACTG1	1.58127e-35	0.90232	0.751	0.716	4.72292e-31
	ENSG00000197694	SPTAN1	1.62437e-35	0.5348	0.445	0.272	4.85166e-31
	ENSG00000115268	RPS15	1.6347e-35	0.539034	0.866	0.765	4.88252e-31
	ENSG00000133985	TTC9	1.67741e-35	0.312303	0.282	0.136	5.01008e-31
	ENSG00000105726	ATP13A1	1.75351e-35	0.22596	0.236	0.103	5.23739e-31
	ENSG00000065000	AP3D1	1.75453e-35	0.325502	0.315	0.158	5.24043e-31
	ENSG00000179743	ENSG00000179743	1.85312e-35	0.211547	0.141	0.044	5.53489e-31
	ENSG00000128656	CHN1	1.88246e-35	-0.509856	0.015	0.101	5.62253e-31
	ENSG00000100425	BRD1	1.96485e-35	0.149099	0.177	0.064	5.86861e-31
	ENSG00000073803	MAP3K13	1.99056e-35	-0.598339	0.432	0.531	5.9454e-31
	ENSG00000082641	NFE2L1	2.07534e-35	0.287909	0.325	0.165	6.19864e-31
	ENSG00000166797	CIAO2A	2.07878e-35	0.264172	0.32	0.16	6.20891e-31
	ENSG00000178896	EXOSC4	2.51689e-35	0.355471	0.275	0.129	7.51746e-31
	ENSG00000178502	KLHL11	2.66214e-35	0.0841971	0.054	0.003	7.95128e-31
	ENSG00000137331	IER3	2.7126e-35	0.85963	0.203	0.09	8.10198e-31
	ENSG00000161654	LSM12	2.75517e-35	0.234853	0.231	0.099	8.22915e-31
	ENSG00000184178	SCFD2	2.79875e-35	-0.651629	0.035	0.133	8.3593e-31
	ENSG00000155287	SLC25A28	2.98826e-35	0.189517	0.158	0.055	8.92533e-31
	ENSG00000127990	SGCE	3.0016e-35	-0.470483	0.019	0.109	8.96517e-31
	ENSG00000120675	DNAJC15	3.00488e-35	0.418976	0.394	0.22	8.97498e-31
	ENSG00000177683	THAP5	3.03605e-35	0.181325	0.164	0.057	9.06808e-31
	ENSG00000167306	MYO5B	3.1215e-35	0.292959	0.309	0.152	9.3233e-31
	ENSG00000213593	TMX2	3.26393e-35	0.199853	0.206	0.083	9.7487e-31
	ENSG00000095585	BLNK	3.2696e-35	0.150202	0.086	0.016	9.76563e-31
	ENSG00000124228	DDX27	3.32324e-35	0.246293	0.218	0.091	9.92587e-31
	ENSG00000181481	RNF135	3.46385e-35	0.210134	0.185	0.07	1.03458e-30
	ENSG00000117091	CD48	3.63118e-35	0.315645	0.066	0.008	1.08456e-30
	ENSG00000126005	MMP24OS	3.80482e-35	0.441934	0.439	0.263	1.13642e-30
	ENSG00000173230	GOLGB1	3.82794e-35	0.597757	0.482	0.329	1.14333e-30
	ENSG00000048028	USP28	3.98304e-35	0.13204	0.184	0.068	1.18965e-30
	ENSG00000183558	ENSG00000183558	4.14177e-35	0.0896321	0.063	0.006	1.23706e-30
	ENSG00000272288	ENSG00000272288	4.60808e-35	0.323266	0.258	0.118	1.37634e-30
	ENSG00000178741	COX5A	4.69436e-35	0.594723	0.582	0.427	1.40211e-30
	ENSG00000273294	C1QTNF3-AMACR	4.7224e-35	-0.399936	0	0.072	1.41049e-30
	ENSG00000179195	ZNF664	4.75428e-35	0.391047	0.419	0.242	1.42001e-30
	ENSG00000133316	WDR74	4.89619e-35	0.340258	0.188	0.074	1.46239e-30
	ENSG00000224764	ENSG00000224764	4.94465e-35	-0.427181	0	0.071	1.47687e-30
	ENSG00000166598	HSP90B1	4.94472e-35	0.835546	0.611	0.497	1.47689e-30
	ENSG00000233223	ENSG00000233223	5.0359e-35	0.177217	0.135	0.041	1.50412e-30
	ENSG00000230368	FAM41C	5.18828e-35	0.0890863	0.072	0.01	1.54963e-30
	ENSG00000151474	FRMD4A	5.3976e-35	-0.45808	0.009	0.089	1.61215e-30
	ENSG00000197557	TTC30A	5.45282e-35	0.262048	0.227	0.098	1.62865e-30
	ENSG00000116212	LRRC42	6.26283e-35	0.175362	0.155	0.053	1.87058e-30
	ENSG00000119888	EPCAM	6.42679e-35	-0.488607	0.457	0.569	1.91955e-30
	ENSG00000165895	ARHGAP42	6.63572e-35	-0.946159	0.196	0.306	1.98196e-30
	ENSG00000186594	MIR22HG	6.8169e-35	0.295555	0.172	0.064	2.03607e-30
	ENSG00000181315	ZNF322	7.20249e-35	0.102146	0.16	0.055	2.15124e-30
	ENSG00000197226	TBC1D9B	7.35718e-35	0.186527	0.201	0.08	2.19744e-30
	ENSG00000008710	PKD1	7.39623e-35	0.355701	0.35	0.185	2.20911e-30
	ENSG00000213920	MDP1	7.75859e-35	0.102319	0.11	0.028	2.31734e-30
	ENSG00000256013	ENSG00000256013	8.19317e-35	-0.606906	0.014	0.098	2.44713e-30
	ENSG00000142634	EFHD2	9.67124e-35	0.515663	0.359	0.196	2.88861e-30
	ENSG00000180543	TSPYL5	9.7279e-35	0.118099	0.121	0.034	2.90553e-30
	ENSG00000257315	ZBED6	1.01329e-34	0.0944712	0.058	0.005	3.0265e-30
	ENSG00000159079	CFAP298	1.02126e-34	0.453101	0.552	0.369	3.0503e-30
	ENSG00000136206	SPDYE1	1.15938e-34	-0.610422	0.02	0.109	3.46284e-30
	ENSG00000187840	EIF4EBP1	1.19829e-34	0.470626	0.193	0.079	3.57904e-30
	ENSG00000185122	HSF1	1.25817e-34	0.331701	0.326	0.165	3.7579e-30
	ENSG00000236618	PITPNA-AS1	1.28811e-34	0.220244	0.161	0.057	3.84732e-30
	ENSG00000144339	TMEFF2	1.3247e-34	-0.427846	0	0.07	3.95661e-30
	ENSG00000136888	ATP6V1G1	1.49336e-34	0.575709	0.631	0.474	4.46036e-30
	ENSG00000231925	TAPBP	1.51438e-34	0.477553	0.45	0.274	4.52315e-30
	ENSG00000146834	MEPCE	1.53595e-34	0.249986	0.185	0.073	4.58757e-30
	ENSG00000228288	PCAT6	1.54934e-34	0.210083	0.105	0.026	4.62756e-30
	ENSG00000006074	ENSG00000006074	1.5961e-34	-0.56666	0.019	0.108	4.76723e-30
	ENSG00000182827	ACBD3	1.68755e-34	-0.850273	0.19	0.304	5.04037e-30
	ENSG00000182545	RNASE10	1.75963e-34	-0.390298	0.003	0.076	5.25565e-30
	ENSG00000256661	A2ML1-AS1	1.79404e-34	-0.418446	0.001	0.073	5.35844e-30
	ENSG00000111676	ATN1	1.88782e-34	0.18037	0.275	0.128	5.63853e-30
	ENSG00000102119	EMD	1.95397e-34	0.254446	0.316	0.158	5.83613e-30
	ENSG00000174243	DDX23	1.99618e-34	0.186335	0.245	0.109	5.96219e-30
	ENSG00000109854	HTATIP2	2.02529e-34	0.257537	0.286	0.137	6.04914e-30
	ENSG00000146386	ABRACL	2.03207e-34	0.305764	0.213	0.09	6.0694e-30
	ENSG00000183513	COA5	2.12648e-34	0.227746	0.3	0.147	6.35138e-30
	ENSG00000084652	TXLNA	2.15252e-34	0.227275	0.244	0.108	6.42914e-30
	ENSG00000256377	ENSG00000256377	2.16596e-34	0.0414168	0.043	0	6.46928e-30
	ENSG00000130725	UBE2M	2.1971e-34	0.292671	0.233	0.104	6.56229e-30
	ENSG00000266904	LINC00663	2.3348e-34	0.124823	0.099	0.023	6.97359e-30
	ENSG00000179119	SPTY2D1	2.37942e-34	0.256416	0.215	0.09	7.10685e-30
	ENSG00000214717	ZBED1	2.38732e-34	0.170611	0.153	0.052	7.13045e-30
	ENSG00000102172	SMS	2.4514e-34	0.426563	0.388	0.226	7.32185e-30
	ENSG00000169442	CD52	2.45648e-34	-0.51032	0.117	0.25	7.33701e-30
	ENSG00000180900	SCRIB	2.47707e-34	0.23336	0.143	0.047	7.3985e-30
	ENSG00000189366	ALG1L	2.66014e-34	0.349427	0.255	0.121	7.94531e-30
	ENSG00000129277	ENSG00000129277	2.69179e-34	0.506525	0.066	0.008	8.03984e-30
	ENSG00000124733	MEA1	2.93421e-34	0.375801	0.375	0.207	8.76388e-30
	ENSG00000166164	BRD7	2.96248e-34	0.326653	0.276	0.133	8.84834e-30
	ENSG00000188659	SAXO2	2.97117e-34	-0.455105	0.567	0.74	8.87429e-30
	ENSG00000103769	RAB11A	3.02648e-34	-0.520712	0.503	0.58	9.0395e-30
	ENSG00000157500	APPL1	3.36112e-34	-1.02357	0.178	0.288	1.0039e-29
	ENSG00000152520	PAN3	3.43657e-34	-0.882845	0.162	0.274	1.02644e-29
	ENSG00000134198	TSPAN2	3.56399e-34	0.0981652	0.141	0.045	1.06449e-29
	ENSG00000068323	TFE3	3.71617e-34	0.182042	0.125	0.037	1.10994e-29
	ENSG00000170906	NDUFA3	4.25799e-34	0.593565	0.588	0.424	1.27178e-29
	ENSG00000188906	LRRK2	4.3038e-34	-0.60269	0.028	0.121	1.28546e-29
	ENSG00000079313	REXO1	4.44065e-34	0.154106	0.139	0.044	1.32633e-29
	ENSG00000176920	FUT2	4.65122e-34	0.195127	0.154	0.054	1.38923e-29
	ENSG00000184887	BTBD6	4.67462e-34	0.170116	0.162	0.057	1.39621e-29
	ENSG00000058799	YIPF1	4.68148e-34	0.0873847	0.162	0.057	1.39826e-29
	ENSG00000169718	DUS1L	4.71335e-34	0.176448	0.223	0.096	1.40778e-29
	ENSG00000238272	ENSG00000238272	4.9214e-34	-0.412629	0	0.069	1.46992e-29
	ENSG00000249112	ENSG00000249112	4.9214e-34	-0.396233	0	0.069	1.46992e-29
	ENSG00000226312	CFLAR-AS1	5.10858e-34	-0.474983	0.009	0.087	1.52583e-29
	ENSG00000148572	NRBF2	5.26672e-34	0.111857	0.162	0.057	1.57306e-29
	ENSG00000155629	PIK3AP1	5.47055e-34	0.217216	0.09	0.019	1.63394e-29
	ENSG00000132510	KDM6B	5.60481e-34	0.431	0.234	0.107	1.67404e-29
	ENSG00000130449	ZSWIM6	6.03672e-34	-0.884995	0.182	0.293	1.80305e-29
	ENSG00000104880	ARHGEF18	6.07583e-34	0.0884849	0.07	0.01	1.81473e-29
	ENSG00000108349	CASC3	6.38867e-34	0.243121	0.267	0.126	1.90817e-29
	ENSG00000090581	GNPTG	6.77619e-34	0.171807	0.217	0.091	2.02391e-29
	ENSG00000132613	MTSS2	7.18418e-34	0.222165	0.324	0.165	2.14577e-29
	ENSG00000159069	FBXW5	7.34124e-34	0.486067	0.283	0.142	2.19268e-29
	ENSG00000196642	RABL6	7.57318e-34	0.355373	0.318	0.165	2.26196e-29
	ENSG00000153558	FBXL2	7.78021e-34	-1.01568	0.227	0.326	2.32379e-29
	ENSG00000138271	GPR87	8.05839e-34	0.145177	0.056	0.005	2.40688e-29
	ENSG00000166197	NOLC1	8.33763e-34	0.192375	0.225	0.097	2.49028e-29
	ENSG00000137501	SYTL2	8.42674e-34	0.408302	0.407	0.24	2.5169e-29
	ENSG00000204257	HLA-DMA	9.07959e-34	0.269622	0.334	0.177	2.71189e-29
	ENSG00000068400	GRIPAP1	9.74805e-34	0.198028	0.241	0.107	2.91155e-29
	ENSG00000204370	SDHD	1.00751e-33	0.166536	0.216	0.091	3.00924e-29
	ENSG00000123080	CDKN2C	1.07849e-33	0.0930458	0.113	0.03	3.22124e-29
	ENSG00000141219	C17orf80	1.13086e-33	0.0810222	0.133	0.041	3.37767e-29
	ENSG00000164855	TMEM184A	1.13476e-33	0.271112	0.19	0.077	3.38931e-29
	ENSG00000189227	C15orf61	1.13989e-33	0.278469	0.177	0.068	3.40461e-29
	ENSG00000162734	PEA15	1.17689e-33	0.252998	0.169	0.064	3.51514e-29
	ENSG00000187735	TCEA1	1.25873e-33	0.496223	0.42	0.255	3.75958e-29
	ENSG00000179889	PDXDC1	1.31831e-33	-0.953545	0.285	0.38	3.93751e-29
	ENSG00000167173	C15orf39	1.36929e-33	0.283493	0.155	0.055	4.0898e-29
	ENSG00000159588	CCDC17	1.39396e-33	-0.367189	0.527	0.672	4.16349e-29
	ENSG00000081189	MEF2C	1.39659e-33	-0.481699	0.022	0.111	4.17135e-29
	ENSG00000196235	SUPT5H	1.41311e-33	0.257861	0.34	0.177	4.22067e-29
	ENSG00000128606	LRRC17	1.42347e-33	-0.448844	0.002	0.073	4.25163e-29
	ENSG00000148943	LIN7C	1.4768e-33	0.119644	0.209	0.086	4.41092e-29
	ENSG00000162430	SELENON	1.49493e-33	0.143687	0.162	0.058	4.46506e-29
	ENSG00000204822	MRPL53	1.56013e-33	0.233236	0.209	0.088	4.65979e-29
	ENSG00000213024	NUP62	1.63166e-33	0.299304	0.184	0.073	4.87345e-29
	ENSG00000164463	CREBRF	1.72848e-33	0.259328	0.259	0.12	5.16263e-29
	ENSG00000249209	ENSG00000249209	1.75403e-33	-0.406759	0	0.069	5.23895e-29
	ENSG00000131446	MGAT1	1.78459e-33	0.349403	0.257	0.122	5.3302e-29
	ENSG00000222041	CYTOR	1.84879e-33	0.283785	0.133	0.042	5.52197e-29
	ENSG00000215615	ENSG00000215615	1.93856e-33	-0.387238	0.002	0.072	5.79009e-29
	ENSG00000107371	EXOSC3	2.00804e-33	0.179188	0.162	0.058	5.99761e-29
	ENSG00000144837	PLA1A	2.04006e-33	0.129066	0.114	0.031	6.09324e-29
	ENSG00000086200	IPO11	2.04914e-33	0.249345	0.283	0.139	6.12037e-29
	ENSG00000124635	H2BC11	2.11887e-33	0.256154	0.091	0.02	6.32863e-29
	ENSG00000275993	SIK1B	2.12176e-33	0.132484	0.066	0.008	6.33727e-29
	ENSG00000272211	ENSG00000272211	2.13213e-33	-0.427607	0.003	0.074	6.36824e-29
	ENSG00000170185	USP38	2.17542e-33	0.197671	0.136	0.044	6.49753e-29
	ENSG00000166748	ENSG00000166748	2.2132e-33	-0.507797	0.004	0.076	6.61037e-29
	ENSG00000156011	PSD3	2.22787e-33	-0.795317	0.256	0.36	6.65422e-29
	ENSG00000169744	LDB2	2.28056e-33	-0.647789	0.006	0.08	6.81158e-29
	ENSG00000135837	CEP350	2.44722e-33	0.297927	0.329	0.171	7.30936e-29
	ENSG00000065809	FAM107B	2.51004e-33	0.511104	0.432	0.272	7.49699e-29
	ENSG00000171302	CANT1	2.51271e-33	0.119777	0.131	0.041	7.50496e-29
	ENSG00000130402	ACTN4	2.52294e-33	0.560081	0.546	0.382	7.53552e-29
	ENSG00000279483	ENSG00000279483	2.53211e-33	-0.30098	0	0.067	7.56289e-29
	ENSG00000138294	ENSG00000138294	2.63886e-33	1.28268	0.06	0.006	7.88174e-29
	ENSG00000205502	C2CD4B	2.6684e-33	0.156526	0.083	0.016	7.96997e-29
	ENSG00000109452	INPP4B	2.70804e-33	0.136795	0.199	0.08	8.08836e-29
	ENSG00000184216	IRAK1	2.75716e-33	0.248204	0.168	0.064	8.23508e-29
	ENSG00000143258	USP21	2.77423e-33	0.116453	0.178	0.068	8.28608e-29
	ENSG00000117450	PRDX1	3.05089e-33	0.643501	0.746	0.678	9.11241e-29
	ENSG00000169738	DCXR	3.41102e-33	0.309817	0.296	0.148	1.0188e-28
	ENSG00000159131	GART	3.47552e-33	0.125486	0.182	0.07	1.03807e-28
	ENSG00000204172	AGAP9	3.49576e-33	0.159783	0.119	0.034	1.04411e-28
	ENSG00000103249	CLCN7	3.53504e-33	0.18248	0.175	0.067	1.05584e-28
	ENSG00000090621	PABPC4	3.54495e-33	0.228244	0.297	0.146	1.05881e-28
	ENSG00000224032	EPB41L4A-AS1	3.79862e-33	0.562094	0.217	0.098	1.13457e-28
	ENSG00000065613	SLK	3.8449e-33	0.246132	0.331	0.173	1.14839e-28
	ENSG00000073792	IGF2BP2	3.85826e-33	-0.609438	0.361	0.459	1.15239e-28
	ENSG00000221823	PPP3R1	3.9085e-33	0.172543	0.115	0.032	1.16739e-28
	ENSG00000135679	MDM2	3.94931e-33	0.480259	0.418	0.252	1.17958e-28
	ENSG00000124222	STX16	3.99051e-33	0.217074	0.278	0.134	1.19189e-28
	ENSG00000124788	ATXN1	4.18274e-33	-0.944423	0.245	0.346	1.2493e-28
	ENSG00000198730	CTR9	4.71679e-33	0.140444	0.248	0.112	1.40881e-28
	ENSG00000168040	FADD	4.84169e-33	0.155743	0.137	0.044	1.44612e-28
	ENSG00000116514	RNF19B	4.98376e-33	0.165189	0.202	0.084	1.48855e-28
	ENSG00000128604	IRF5	5.03594e-33	0.204315	0.135	0.044	1.50414e-28
	ENSG00000105404	RABAC1	5.20895e-33	-0.459054	0.364	0.463	1.55581e-28
	ENSG00000154305	MIA3	5.66108e-33	0.182122	0.25	0.113	1.69085e-28
	ENSG00000079156	OSBPL6	5.86741e-33	-0.554528	0.3	0.431	1.75248e-28
	ENSG00000211679	IGLC3	6.36777e-33	1.09191	0.046	0.001	1.90192e-28
	ENSG00000079974	RABL2B	6.54324e-33	-0.461666	0.479	0.587	1.95433e-28
	ENSG00000175416	CLTB	6.59269e-33	0.361838	0.386	0.214	1.96911e-28
	ENSG00000112319	EYA4	7.49937e-33	0.0823075	0.191	0.076	2.23991e-28
	ENSG00000168884	TNIP2	7.61705e-33	0.192702	0.148	0.05	2.27506e-28
	ENSG00000118855	MFSD1	7.90727e-33	0.243218	0.278	0.136	2.36174e-28
	ENSG00000100625	SIX4	7.9824e-33	0.207918	0.255	0.118	2.38418e-28
	ENSG00000038219	BOD1L1	8.06199e-33	0.257879	0.287	0.141	2.40796e-28
	ENSG00000175198	PCCA	8.28839e-33	-0.721185	0.08	0.186	2.47557e-28
	ENSG00000073584	SMARCE1	8.76114e-33	0.209279	0.23	0.101	2.61678e-28
	ENSG00000180787	ZFP3	9.62083e-33	0.133466	0.161	0.057	2.87355e-28
	ENSG00000105072	C19orf44	9.81405e-33	0.0574543	0.156	0.055	2.93126e-28
	ENSG00000105220	GPI	9.91202e-33	0.137787	0.247	0.112	2.96052e-28
	ENSG00000069956	MAPK6	1.09888e-32	0.271948	0.3	0.15	3.28214e-28
	ENSG00000146247	PHIP	1.15485e-32	-0.535214	0.429	0.526	3.44929e-28
	ENSG00000111262	KCNA1	1.2072e-32	0.0993724	0.086	0.018	3.60566e-28
	ENSG00000156453	PCDH1	1.21251e-32	0.0864354	0.142	0.047	3.62154e-28
	ENSG00000198231	DDX42	1.2355e-32	0.331106	0.35	0.193	3.6902e-28
	ENSG00000188820	CALHM6	1.31489e-32	0.34265	0.054	0.004	3.92731e-28
	ENSG00000163170	BOLA3	1.35614e-32	0.327895	0.35	0.191	4.05053e-28
	ENSG00000203791	EEF1AKMT2	1.36226e-32	0.173724	0.143	0.048	4.06881e-28
	ENSG00000170209	ANKK1	1.38666e-32	0.142022	0.104	0.027	4.14169e-28
	ENSG00000040633	PHF23	1.49025e-32	0.13541	0.137	0.044	4.45109e-28
	ENSG00000134287	ARF3	1.61008e-32	0.289639	0.305	0.155	4.80899e-28
	ENSG00000110002	VWA5A	1.62436e-32	0.152778	0.231	0.102	4.85163e-28
	ENSG00000172590	MRPL52	1.6289e-32	0.551919	0.467	0.291	4.8652e-28
	ENSG00000141385	AFG3L2	1.62973e-32	0.176369	0.229	0.1	4.86769e-28
	ENSG00000108064	TFAM	1.64884e-32	0.184199	0.228	0.101	4.92474e-28
	ENSG00000224049	ENSG00000224049	1.6621e-32	0.0373658	0.052	0.004	4.96435e-28
	ENSG00000270276	H4C15	1.66558e-32	0.202205	0.04	0	4.97476e-28
	ENSG00000277196	ENSG00000277196	1.71643e-32	0.165495	0.045	0.001	5.12664e-28
	ENSG00000231683	ENSG00000231683	1.7257e-32	0.100618	0.054	0.004	5.15431e-28
	ENSG00000161642	ZNF385A	1.74901e-32	0.203166	0.174	0.067	5.22396e-28
	ENSG00000172889	EGFL7	1.78972e-32	-0.395428	0.001	0.069	5.34554e-28
	ENSG00000172315	TP53RK	1.8089e-32	0.216776	0.24	0.109	5.40281e-28
	ENSG00000164610	RP9	1.9175e-32	0.185876	0.136	0.045	5.72719e-28
	ENSG00000272666	KLHDC7B-DT	1.91895e-32	0.142347	0.044	0.001	5.73151e-28
	ENSG00000162981	LRATD1	1.97066e-32	0.332804	0.225	0.102	5.88595e-28
	ENSG00000086758	HUWE1	2.16144e-32	0.223352	0.284	0.138	6.4558e-28
	ENSG00000184304	PRKD1	2.22704e-32	-0.539708	0.022	0.108	6.65173e-28
	ENSG00000071626	DAZAP1	2.22755e-32	0.256697	0.296	0.149	6.65325e-28
	ENSG00000102225	CDK16	2.29696e-32	0.200026	0.216	0.094	6.86056e-28
	ENSG00000186577	SMIM29	2.3036e-32	0.314816	0.211	0.092	6.88038e-28
	ENSG00000175602	CCDC85B	2.32472e-32	0.543824	0.29	0.149	6.94347e-28
	ENSG00000171497	PPID	2.34328e-32	0.293208	0.333	0.179	6.99892e-28
	ENSG00000072310	SREBF1	2.34538e-32	0.237412	0.199	0.083	7.00518e-28
	ENSG00000275718	CCL15	2.34902e-32	-0.403637	0.076	0.185	7.01605e-28
	ENSG00000187193	MT1X	2.45945e-32	0.583833	0.241	0.116	7.34588e-28
	ENSG00000171695	LKAAEAR1	2.46012e-32	0.530776	0.258	0.13	7.34787e-28
	ENSG00000165156	ZHX1	2.5685e-32	0.135564	0.167	0.062	7.67158e-28
	ENSG00000163882	POLR2H	2.67474e-32	0.277644	0.292	0.146	7.98892e-28
	ENSG00000159763	PIP	2.70748e-32	-0.911836	0.12	0.231	8.08669e-28
	ENSG00000144231	POLR2D	2.71254e-32	0.132498	0.139	0.046	8.10182e-28
	ENSG00000063245	EPN1	3.16645e-32	0.240959	0.305	0.154	9.45754e-28
	ENSG00000102043	MTMR8	3.17423e-32	-0.441111	0.007	0.08	9.48079e-28
	ENSG00000163605	PPP4R2	3.19288e-32	0.310006	0.333	0.178	9.5365e-28
	ENSG00000176842	IRX5	3.26979e-32	0.184522	0.175	0.068	9.7662e-28
	ENSG00000246228	CASC8	3.35607e-32	0.109267	0.087	0.019	1.00239e-27
	ENSG00000114378	HYAL1	3.37986e-32	-0.335542	0	0.066	1.0095e-27
	ENSG00000185467	KPNA7	3.46269e-32	0.123	0.082	0.016	1.03424e-27
	ENSG00000110104	CCDC86	3.53468e-32	0.112001	0.078	0.015	1.05574e-27
	ENSG00000107959	PITRM1	3.57741e-32	0.090337	0.178	0.069	1.0685e-27
	ENSG00000186635	ARAP1	3.67242e-32	0.217035	0.218	0.096	1.09688e-27
	ENSG00000171617	ENC1	3.73094e-32	0.146327	0.127	0.04	1.11436e-27
	ENSG00000168310	IRF2	3.96799e-32	0.306606	0.336	0.179	1.18516e-27
	ENSG00000117724	CENPF	4.09577e-32	0.135346	0.122	0.037	1.22332e-27
	ENSG00000101421	CHMP4B	4.1458e-32	0.495015	0.461	0.287	1.23827e-27
	ENSG00000266599	ENSG00000266599	4.27216e-32	-0.45513	0.009	0.084	1.27601e-27
	ENSG00000247311	ENSG00000247311	4.3048e-32	-0.746966	0.063	0.164	1.28576e-27
	ENSG00000148908	RGS10	4.30839e-32	0.287562	0.122	0.038	1.28683e-27
	ENSG00000255517	ENSG00000255517	4.34674e-32	0.134113	0.118	0.035	1.29828e-27
	ENSG00000197168	NEK5	4.85486e-32	-0.553536	0.42	0.511	1.45005e-27
	ENSG00000023572	GLRX2	5.05318e-32	0.167554	0.147	0.051	1.50928e-27
	ENSG00000196357	ZNF565	5.25386e-32	-0.627204	0.036	0.127	1.56922e-27
	ENSG00000043462	LCP2	5.31119e-32	0.491031	0.088	0.02	1.58635e-27
	ENSG00000176153	GPX2	5.40085e-32	0.322171	0.189	0.078	1.61313e-27
	ENSG00000175315	CST6	5.47849e-32	-0.6458	0.248	0.359	1.63631e-27
	ENSG00000120063	GNA13	5.84458e-32	0.191314	0.158	0.058	1.74566e-27
	ENSG00000236751	LINC01186	6.22182e-32	0.271984	0.148	0.053	1.85833e-27
	ENSG00000142197	DOP1B	6.60847e-32	0.14264	0.17	0.064	1.97382e-27
	ENSG00000170820	FSHR	6.64849e-32	-0.389134	0	0.064	1.98577e-27
	ENSG00000232740	LINC01826	6.64849e-32	-0.381051	0	0.064	1.98577e-27
	ENSG00000154479	CCDC173	7.51285e-32	-0.340418	0.466	0.6	2.24394e-27
	ENSG00000118922	KLF12	7.58218e-32	-0.824712	0.095	0.201	2.26464e-27
	ENSG00000239569	KMT2E-AS1	7.95906e-32	0.167492	0.158	0.057	2.37721e-27
	ENSG00000088038	CNOT3	8.52864e-32	0.134757	0.192	0.078	2.54734e-27
	ENSG00000213523	SRA1	8.71009e-32	0.39622	0.366	0.205	2.60153e-27
	ENSG00000173253	DMRT2	8.81822e-32	0.111623	0.084	0.017	2.63383e-27
	ENSG00000153786	ZDHHC7	8.86718e-32	0.176219	0.255	0.12	2.64845e-27
	ENSG00000134899	ERCC5	9.05792e-32	0.0817757	0.104	0.027	2.70542e-27
	ENSG00000261690	ENSG00000261690	9.44476e-32	0.035399	0.039	0	2.82096e-27
	ENSG00000100345	MYH9	9.59631e-32	0.485237	0.379	0.219	2.86623e-27
	ENSG00000085511	MAP3K4	9.60776e-32	0.180116	0.238	0.107	2.86964e-27
	ENSG00000140280	LYSMD2	9.76408e-32	0.310556	0.282	0.14	2.91634e-27
	ENSG00000070047	PHRF1	9.7687e-32	0.210398	0.145	0.051	2.91772e-27
	ENSG00000118900	UBN1	1.01037e-31	0.170494	0.27	0.129	3.01777e-27
	ENSG00000144485	HES6	1.01183e-31	0.397595	0.145	0.052	3.02213e-27
	ENSG00000197747	S100A10	1.01497e-31	1.06146	0.72	0.662	3.03151e-27
	ENSG00000226976	COX6A1P2	1.02031e-31	-0.798137	0.058	0.156	3.04745e-27
	ENSG00000004961	HCCS	1.02424e-31	0.126816	0.168	0.063	3.05921e-27
	ENSG00000196118	CCDC189	1.04062e-31	-0.604511	0.392	0.477	3.10813e-27
	ENSG00000118007	STAG1	1.0623e-31	-0.830915	0.163	0.272	3.17288e-27
	ENSG00000253379	ENSG00000253379	1.11399e-31	-0.733745	0.043	0.136	3.32726e-27
	ENSG00000127540	UQCR11	1.11948e-31	0.443704	0.667	0.457	3.34365e-27
	ENSG00000090020	SLC9A1	1.16748e-31	0.322536	0.122	0.039	3.48704e-27
	ENSG00000101347	SAMHD1	1.2319e-31	0.560539	0.498	0.35	3.67944e-27
	ENSG00000135205	CCDC146	1.23956e-31	-0.347066	0.577	0.773	3.7023e-27
	ENSG00000130202	NECTIN2	1.27908e-31	0.202685	0.289	0.143	3.82034e-27
	ENSG00000046653	GPM6B	1.28339e-31	-0.671609	0.098	0.203	3.83322e-27
	ENSG00000125753	VASP	1.2937e-31	0.214697	0.192	0.079	3.86403e-27
	ENSG00000142327	RNPEPL1	1.31732e-31	0.298455	0.173	0.069	3.93456e-27
	ENSG00000005020	SKAP2	1.33821e-31	0.13173	0.197	0.081	3.99698e-27
	ENSG00000196712	NF1	1.34077e-31	-0.850502	0.213	0.315	4.00463e-27
	ENSG00000179630	LACC1	1.34185e-31	0.0802308	0.09	0.021	4.00783e-27
	ENSG00000104613	INTS10	1.3914e-31	-0.660323	0.267	0.368	4.15583e-27
	ENSG00000159202	UBE2Z	1.39583e-31	0.265369	0.289	0.145	4.16908e-27
	ENSG00000091527	CDV3	1.47231e-31	0.309911	0.256	0.125	4.3975e-27
	ENSG00000157985	AGAP1	1.47979e-31	-0.895714	0.178	0.281	4.41984e-27
	ENSG00000180116	C12orf40	1.53638e-31	-0.415517	0.003	0.071	4.58887e-27
	ENSG00000241343	RPL36A	1.5459e-31	0.319636	0.507	0.315	4.61729e-27
	ENSG00000121691	CAT	1.54623e-31	-0.58867	0.273	0.376	4.61829e-27
	ENSG00000273136	NBPF26	1.55265e-31	0.144658	0.052	0.004	4.63747e-27
	ENSG00000129968	ABHD17A	1.59292e-31	0.289979	0.244	0.114	4.75772e-27
	ENSG00000255112	CHMP1B	1.59975e-31	0.291368	0.275	0.136	4.77814e-27
	ENSG00000142208	AKT1	1.6436e-31	0.17626	0.222	0.098	4.90911e-27
	ENSG00000198886	MT-ND4	1.68439e-31	0.194714	0.907	0.742	5.03092e-27
	ENSG00000099814	CEP170B	1.69503e-31	0.269634	0.29	0.145	5.06272e-27
	ENSG00000132321	IQCA1	1.69538e-31	-0.643799	0.34	0.438	5.06376e-27
	ENSG00000217128	FNIP1	1.7839e-31	0.288979	0.168	0.066	5.32814e-27
	ENSG00000143384	MCL1	1.86705e-31	0.482964	0.426	0.258	5.57652e-27
	ENSG00000115461	IGFBP5	1.9881e-31	-0.436117	0.383	0.522	5.93805e-27
	ENSG00000237512	UNC5B-AS1	2.02324e-31	0.297855	0.169	0.067	6.04301e-27
	ENSG00000150893	FREM2	2.03906e-31	-0.406926	0.012	0.088	6.09027e-27
	ENSG00000150540	HNMT	2.04731e-31	-0.658988	0.09	0.196	6.11492e-27
	ENSG00000165997	ARL5B	2.08848e-31	0.210358	0.142	0.049	6.23787e-27
	ENSG00000141293	SKAP1	2.13407e-31	0.0179108	0.118	0.035	6.37405e-27
	ENSG00000151470	C4orf33	2.24216e-31	0.128239	0.207	0.087	6.69689e-27
	ENSG00000123838	C4BPA	2.25506e-31	-0.293245	0.001	0.066	6.7354e-27
	ENSG00000248874	C5orf17	2.37421e-31	-0.480034	0.009	0.083	7.09128e-27
	ENSG00000108256	NUFIP2	2.4386e-31	0.341045	0.347	0.19	7.28361e-27
	ENSG00000164929	BAALC	2.50682e-31	0.224833	0.164	0.062	7.48736e-27
	ENSG00000239920	ENSG00000239920	2.56132e-31	0.0809214	0.044	0.001	7.65014e-27
	ENSG00000120658	ENOX1	2.66269e-31	-0.744518	0.059	0.157	7.95293e-27
	ENSG00000035664	DAPK2	2.75804e-31	-0.359302	0.016	0.095	8.23771e-27
	ENSG00000232855	ENSG00000232855	2.78695e-31	-0.751301	0.056	0.154	8.32405e-27
	ENSG00000148291	SURF2	2.78703e-31	0.581412	0.374	0.215	8.32431e-27
	ENSG00000183690	EFHC2	2.79113e-31	-0.639392	0.287	0.393	8.33655e-27
	ENSG00000168538	TRAPPC11	2.79996e-31	0.0585455	0.151	0.053	8.36291e-27
	ENSG00000149927	DOC2A	2.81721e-31	-0.516346	0.27	0.379	8.41445e-27
	ENSG00000161267	BDH1	2.89167e-31	0.392808	0.304	0.165	8.63685e-27
	ENSG00000119812	FAM98A	2.91892e-31	0.0534526	0.159	0.058	8.71824e-27
	ENSG00000155363	MOV10	2.95547e-31	0.176665	0.204	0.087	8.82741e-27
	ENSG00000108671	PSMD11	3.09343e-31	0.25033	0.332	0.176	9.23946e-27
	ENSG00000167081	PBX3	3.11652e-31	-0.607144	0.059	0.158	9.30843e-27
	ENSG00000064012	CASP8	3.18088e-31	0.136817	0.2	0.083	9.50065e-27
	ENSG00000174775	HRAS	3.20095e-31	0.664425	0.301	0.162	9.5606e-27
	ENSG00000164332	UBLCP1	3.21966e-31	0.203534	0.241	0.111	9.61649e-27
	ENSG00000052723	SIKE1	3.29061e-31	0.147264	0.162	0.061	9.8284e-27
	ENSG00000175550	DRAP1	3.29533e-31	0.529521	0.376	0.218	9.84249e-27
	ENSG00000236933	ENSG00000236933	3.31638e-31	0.00421426	0.049	0.003	9.90536e-27
	ENSG00000182154	MRPL41	3.40299e-31	0.535398	0.577	0.402	1.01641e-26
	ENSG00000103549	RNF40	3.41627e-31	0.170718	0.22	0.098	1.02037e-26
	ENSG00000144741	SLC25A26	3.46399e-31	-0.763274	0.098	0.202	1.03462e-26
	ENSG00000182872	RBM10	3.50779e-31	0.169473	0.235	0.107	1.04771e-26
	ENSG00000176907	TCIM	3.60581e-31	-0.446918	0.023	0.108	1.07698e-26
	ENSG00000118308	IRAG2	3.77222e-31	-1.0054	0.105	0.207	1.12669e-26
	ENSG00000258486	ENSG00000258486	3.92639e-31	0.059502	0.058	0.006	1.17273e-26
	ENSG00000162814	SPATA17	4.00906e-31	-0.656229	0.428	0.528	1.19743e-26
	ENSG00000063322	MED29	4.28713e-31	0.224193	0.278	0.138	1.28048e-26
	ENSG00000131584	ACAP3	4.80725e-31	0.372944	0.137	0.048	1.43583e-26
	ENSG00000078808	SDF4	4.97414e-31	0.250967	0.317	0.165	1.48568e-26
	ENSG00000102879	CORO1A	4.98934e-31	0.330101	0.081	0.017	1.49022e-26
	ENSG00000180185	FAHD1	5.00497e-31	0.115752	0.135	0.045	1.49488e-26
	ENSG00000124688	MAD2L1BP	5.04406e-31	0.180021	0.145	0.051	1.50656e-26
	ENSG00000048740	CELF2	5.57844e-31	-0.591013	0.057	0.157	1.66617e-26
	ENSG00000214530	STARD10	6.06987e-31	0.395177	0.319	0.17	1.81295e-26
	ENSG00000234127	TRIM26	6.32026e-31	0.142363	0.225	0.101	1.88773e-26
	ENSG00000119953	SMNDC1	6.58238e-31	0.163186	0.183	0.074	1.96603e-26
	ENSG00000130517	PGPEP1	6.95663e-31	0.0922826	0.165	0.063	2.07781e-26
	ENSG00000204632	HLA-G	6.98249e-31	0.0876599	0.051	0.004	2.08553e-26
	ENSG00000273802	H2BC8	7.00031e-31	0.335308	0.075	0.014	2.09085e-26
	ENSG00000165644	COMTD1	7.25532e-31	0.437055	0.155	0.06	2.16702e-26
	ENSG00000197170	PSMD12	7.33159e-31	0.272104	0.278	0.14	2.1898e-26
	ENSG00000148300	REXO4	7.4461e-31	0.181595	0.162	0.061	2.224e-26
	ENSG00000169031	COL4A3	7.57977e-31	-0.353638	0.001	0.065	2.26393e-26
	ENSG00000179950	PUF60	7.78313e-31	0.372406	0.359	0.202	2.32467e-26
	ENSG00000140022	STON2	7.92718e-31	0.102848	0.112	0.032	2.36769e-26
	ENSG00000125633	CCDC93	8.05267e-31	0.173552	0.207	0.088	2.40517e-26
	ENSG00000258699	ENSG00000258699	8.0702e-31	0.0814394	0.059	0.007	2.41041e-26
	ENSG00000175664	TEX26	8.25064e-31	0.412187	0.287	0.151	2.4643e-26
	ENSG00000173465	ZNRD2	8.40657e-31	0.447883	0.354	0.196	2.51087e-26
	ENSG00000010219	DYRK4	8.42334e-31	0.13353	0.13	0.042	2.51588e-26
	ENSG00000242110	AMACR	8.4932e-31	0.0466833	0.073	0.013	2.53675e-26
	ENSG00000166801	FAM111A	8.64037e-31	0.179763	0.267	0.129	2.58071e-26
	ENSG00000162783	IER5	8.66573e-31	0.430129	0.15	0.057	2.58828e-26
	ENSG00000134086	VHL	9.638e-31	0.059029	0.135	0.045	2.87868e-26
	ENSG00000162804	SNED1	1.06459e-30	-0.837866	0.139	0.245	3.17972e-26
	ENSG00000223653	ENSG00000223653	1.09181e-30	-0.434026	0.009	0.081	3.26102e-26
	ENSG00000164151	ICE1	1.11315e-30	0.0940395	0.18	0.072	3.32476e-26
	ENSG00000111801	BTN3A3	1.15103e-30	0.0787826	0.097	0.024	3.43789e-26
	ENSG00000101546	RBFA	1.15248e-30	0.153673	0.15	0.054	3.44223e-26
	ENSG00000117500	TMED5	1.17265e-30	0.212196	0.27	0.132	3.50246e-26
	ENSG00000173451	THAP2	1.29511e-30	0.0978058	0.119	0.036	3.86823e-26
	ENSG00000125734	GPR108	1.34573e-30	0.246642	0.255	0.122	4.01943e-26
	ENSG00000230710	LINC00332	1.40608e-30	0.0239899	0.089	0.021	4.19968e-26
	ENSG00000131148	EMC8	1.42207e-30	0.111674	0.202	0.086	4.24744e-26
	ENSG00000137154	RPS6	1.49892e-30	-0.442955	0.76	0.794	4.47698e-26
	ENSG00000167741	GGT6	1.50877e-30	0.13265	0.172	0.067	4.5064e-26
	ENSG00000087842	PIR	1.54017e-30	0.16192	0.229	0.104	4.60018e-26
	ENSG00000136159	NUDT15	1.58678e-30	0.0827471	0.132	0.043	4.73939e-26
	ENSG00000117155	SSX2IP	1.65482e-30	0.0476878	0.128	0.041	4.94262e-26
	ENSG00000151572	ANO4	1.67926e-30	-0.449951	0	0.063	5.01563e-26
	ENSG00000112763	BTN2A1	1.69654e-30	0.0961503	0.188	0.077	5.06722e-26
	ENSG00000231246	LINC02884	1.72696e-30	-0.366152	0	0.062	5.15808e-26
	ENSG00000031698	SARS1	1.74204e-30	0.440642	0.299	0.158	5.20311e-26
	ENSG00000110536	PTPMT1	1.75385e-30	0.339668	0.331	0.179	5.23838e-26
	ENSG00000049769	PPP1R3F	1.77134e-30	0.136588	0.087	0.02	5.29064e-26
	ENSG00000129990	SYT5	1.77312e-30	0.297105	0.049	0.003	5.29596e-26
	ENSG00000092841	MYL6	1.77974e-30	0.464575	0.85	0.808	5.31572e-26
	ENSG00000184363	PKP3	1.78799e-30	0.288383	0.216	0.098	5.34037e-26
	ENSG00000253506	NACA2	1.87651e-30	-0.332681	0.004	0.071	5.60477e-26
	ENSG00000268592	ENSG00000268592	2.01278e-30	0.0528511	0.071	0.012	6.01178e-26
	ENSG00000198131	ZNF544	2.01795e-30	0.161868	0.14	0.049	6.0272e-26
	ENSG00000147862	NFIB	2.02462e-30	-0.603854	0.315	0.412	6.04714e-26
	ENSG00000198743	SLC5A3	2.11808e-30	0.291469	0.19	0.082	6.32629e-26
	ENSG00000091409	ITGA6	2.11836e-30	0.280524	0.105	0.03	6.32711e-26
	ENSG00000235244	DANT2	2.16475e-30	-0.497482	0.019	0.099	6.46567e-26
	ENSG00000170873	MTSS1	2.26886e-30	0.25153	0.272	0.138	6.77663e-26
	ENSG00000123610	TNFAIP6	2.38836e-30	0.42252	0.05	0.004	7.13357e-26
	ENSG00000151806	GUF1	2.40516e-30	0.0988699	0.153	0.056	7.18375e-26
	ENSG00000244187	TMEM141	2.49724e-30	0.322802	0.3	0.154	7.45877e-26
	ENSG00000156413	FUT6	2.55143e-30	0.0627745	0.051	0.004	7.6206e-26
	ENSG00000119446	RBM18	2.61336e-30	0.103148	0.15	0.054	7.80558e-26
	ENSG00000087152	ATXN7L3	2.64435e-30	0.10685	0.118	0.036	7.89815e-26
	ENSG00000161281	COX7A1	2.76596e-30	0.221288	0.087	0.021	8.26137e-26
	ENSG00000135387	CAPRIN1	2.86617e-30	0.353632	0.367	0.214	8.56067e-26
	ENSG00000261740	BOLA2-SMG1P6	2.89649e-30	0.0919304	0.121	0.038	8.65125e-26
	ENSG00000138660	AP1AR	2.966e-30	0.126962	0.142	0.05	8.85885e-26
	ENSG00000115902	SLC1A4	3.22048e-30	0.165606	0.18	0.073	9.61894e-26
	ENSG00000267207	ENSG00000267207	3.30855e-30	-0.369663	0	0.061	9.88197e-26
	ENSG00000090530	P3H2	3.3285e-30	-0.377976	0.002	0.066	9.94157e-26
	ENSG00000113013	HSPA9	3.42566e-30	0.436348	0.418	0.256	1.02318e-25
	ENSG00000176244	ACBD7	3.46401e-30	0.0589051	0.043	0.002	1.03463e-25
	ENSG00000148335	NTMT1	3.60751e-30	0.340271	0.191	0.083	1.07749e-25
	ENSG00000234719	NPIPB2	3.97932e-30	0.0830074	0.058	0.007	1.18854e-25
	ENSG00000196843	ARID5A	4.04199e-30	0.27056	0.081	0.017	1.20726e-25
	ENSG00000131484	ENSG00000131484	4.06054e-30	-0.387664	0.003	0.067	1.2128e-25
	ENSG00000142235	LMTK3	4.19241e-30	0.317759	0.154	0.059	1.25219e-25
	ENSG00000156050	FAM161B	4.21482e-30	0.0389267	0.107	0.03	1.25888e-25
	ENSG00000258553	ENSG00000258553	4.5967e-30	-0.460059	0.008	0.078	1.37294e-25
	ENSG00000122696	SLC25A51	4.6008e-30	0.12968	0.062	0.009	1.37417e-25
	ENSG00000126934	MAP2K2	4.71234e-30	0.305718	0.261	0.128	1.40748e-25
	ENSG00000198363	ASPH	4.73294e-30	0.256611	0.297	0.153	1.41363e-25
	ENSG00000104738	MCM4	4.82061e-30	0.111423	0.118	0.037	1.43982e-25
	ENSG00000259001	ENSG00000259001	5.09527e-30	0.336021	0.047	0.003	1.52185e-25
	ENSG00000223473	ENSG00000223473	5.35938e-30	0.00620291	0.059	0.008	1.60074e-25
	ENSG00000167657	DAPK3	5.7456e-30	0.322759	0.17	0.07	1.7161e-25
	ENSG00000198750	ENSG00000198750	5.86492e-30	0.0355742	0.046	0.003	1.75173e-25
	ENSG00000115816	CEBPZ	5.93414e-30	0.253467	0.315	0.167	1.77241e-25
	ENSG00000162368	CMPK1	6.04581e-30	0.450452	0.398	0.246	1.80576e-25
	ENSG00000211896	IGHG1	6.12765e-30	1.13406	0.049	0.004	1.83021e-25
	ENSG00000277511	ENSG00000277511	6.20081e-30	0.148241	0.061	0.008	1.85206e-25
	ENSG00000215271	HOMEZ	6.22794e-30	0.0942822	0.118	0.037	1.86016e-25
	ENSG00000266028	SRGAP2	6.22968e-30	0.276392	0.141	0.052	1.86068e-25
	ENSG00000137275	RIPK1	6.28292e-30	0.0410571	0.169	0.066	1.87658e-25
	ENSG00000163453	IGFBP7	6.37769e-30	-0.25534	0.648	0.829	1.90489e-25
	ENSG00000167862	MRPL58	6.54895e-30	0.249505	0.252	0.122	1.95604e-25
	ENSG00000178531	CTXN1	6.70662e-30	0.5043	0.445	0.295	2.00313e-25
	ENSG00000065548	ZC3H15	6.82724e-30	0.309831	0.353	0.196	2.03916e-25
	ENSG00000173821	RNF213	6.84494e-30	0.59434	0.538	0.361	2.04445e-25
	ENSG00000283907	ENSG00000283907	7.20199e-30	0.210953	0.037	0	2.15109e-25
	ENSG00000160256	FAM207A	7.70855e-30	0.331448	0.211	0.095	2.30239e-25
	ENSG00000099994	SUSD2	7.81598e-30	-0.287991	0.004	0.069	2.33448e-25
	ENSG00000260989	ENSG00000260989	8.76646e-30	-0.3395	0	0.06	2.61837e-25
	ENSG00000259103	ENSG00000259103	8.76646e-30	-0.375072	0	0.06	2.61837e-25
	ENSG00000255580	ENSG00000255580	8.76646e-30	-0.364719	0	0.06	2.61837e-25
	ENSG00000125844	RRBP1	8.78816e-30	0.482502	0.46	0.301	2.62485e-25
	ENSG00000073169	SELENOO	8.85257e-30	0.20762	0.166	0.065	2.64409e-25
	ENSG00000134419	RPS15A	8.99278e-30	0.350028	0.822	0.662	2.68596e-25
	ENSG00000099917	MED15	9.30316e-30	0.179281	0.276	0.137	2.77867e-25
	ENSG00000142046	TMEM91	9.3781e-30	0.133312	0.133	0.045	2.80105e-25
	ENSG00000183527	PSMG1	9.54485e-30	0.128668	0.167	0.065	2.85086e-25
	ENSG00000106686	SPATA6L	9.56834e-30	-0.850279	0.264	0.359	2.85787e-25
	ENSG00000186329	TMEM212	9.60295e-30	-0.825052	0.267	0.365	2.86821e-25
	ENSG00000118420	UBE3D	1.02062e-29	-0.792733	0.183	0.284	3.04838e-25
	ENSG00000050393	MCUR1	1.05674e-29	0.206283	0.22	0.1	3.15627e-25
	ENSG00000253948	VPS13B-DT	1.07142e-29	0.169032	0.135	0.047	3.20012e-25
	ENSG00000232756	ENSG00000232756	1.08405e-29	0.121853	0.19	0.08	3.23783e-25
	ENSG00000068438	FTSJ1	1.09806e-29	0.140038	0.124	0.04	3.27968e-25
	ENSG00000268412	TRMT112P6	1.13025e-29	-0.312562	0.001	0.062	3.37582e-25
	ENSG00000206567	ENSG00000206567	1.16143e-29	0.0566117	0.112	0.033	3.46897e-25
	ENSG00000177556	ATOX1	1.18007e-29	0.516349	0.488	0.317	3.52463e-25
	ENSG00000243810	CFAP61-AS1	1.18322e-29	-0.376322	0	0.061	3.53405e-25
	ENSG00000198690	FAN1	1.2403e-29	0.0707249	0.148	0.053	3.70452e-25
	ENSG00000178163	ZNF518B	1.25862e-29	0.102697	0.086	0.02	3.75924e-25
	ENSG00000140598	EFL1	1.28104e-29	0.112805	0.128	0.042	3.8262e-25
	ENSG00000117523	PRRC2C	1.30597e-29	0.440536	0.473	0.309	3.90068e-25
	ENSG00000263528	IKBKE	1.3196e-29	0.172844	0.061	0.009	3.94138e-25
	ENSG00000104889	RNASEH2A	1.32405e-29	0.135399	0.12	0.038	3.95468e-25
	ENSG00000177485	ZBTB33	1.34704e-29	0.104018	0.18	0.074	4.02335e-25
	ENSG00000264112	ENSG00000264112	1.37502e-29	0.141527	0.094	0.024	4.10691e-25
	ENSG00000145331	TRMT10A	1.37668e-29	0.167433	0.224	0.102	4.11187e-25
	ENSG00000166889	PATL1	1.37861e-29	0.181134	0.147	0.054	4.11763e-25
	ENSG00000162704	ARPC5	1.38652e-29	0.46309	0.324	0.178	4.14125e-25
	ENSG00000185551	NR2F2	1.43515e-29	0.259767	0.303	0.161	4.2865e-25
	ENSG00000174405	LIG4	1.46164e-29	0.0759324	0.134	0.046	4.36564e-25
	ENSG00000029153	ARNTL2	1.5158e-29	0.155566	0.076	0.016	4.52739e-25
	ENSG00000107175	CREB3	1.51756e-29	0.302125	0.281	0.143	4.53265e-25
	ENSG00000160877	NACC1	1.53375e-29	0.117786	0.135	0.047	4.581e-25
	ENSG00000165806	CASP7	1.56734e-29	0.173147	0.272	0.136	4.68132e-25
	ENSG00000176903	PNMA1	1.57215e-29	0.219644	0.307	0.16	4.69569e-25
	ENSG00000278828	H3C10	1.57899e-29	0.177358	0.042	0.002	4.71611e-25
	ENSG00000016402	IL20RA	1.58121e-29	-0.665797	0.27	0.364	4.72276e-25
	ENSG00000130706	ADRM1	1.58311e-29	0.434696	0.415	0.247	4.72845e-25
	ENSG00000166961	MS4A15	1.67772e-29	-0.326743	0	0.059	5.01101e-25
	ENSG00000143977	SNRPG	1.69823e-29	0.558837	0.586	0.426	5.07226e-25
	ENSG00000106069	CHN2	1.70043e-29	-0.914524	0.111	0.212	5.07885e-25
	ENSG00000120279	MYCT1	1.76314e-29	0.0564074	0.13	0.044	5.26614e-25
	ENSG00000150281	CTF1	1.77606e-29	0.0547864	0.107	0.031	5.30475e-25
	ENSG00000177888	ZBTB41	1.79171e-29	0.0913129	0.158	0.06	5.35148e-25
	ENSG00000108439	PNPO	1.85382e-29	0.115216	0.125	0.041	5.537e-25
	ENSG00000137440	FGFBP1	1.90389e-29	0.508717	0.093	0.025	5.68654e-25
	ENSG00000154269	ENPP3	1.9378e-29	0.0433094	0.118	0.037	5.78781e-25
	ENSG00000122515	ZMIZ2	1.93802e-29	0.127472	0.271	0.133	5.78849e-25
	ENSG00000267270	PARD6G-AS1	1.94404e-29	0.16596	0.146	0.054	5.80647e-25
[truncated: 7,943 more rows]

## Sheet: Supplementary Dataset 7d
Supplementary Dataset 7. Differential expressed genes between the healthy donors and COVID-19 patients in AT2 cells (a), B cells (b), Ciliated cells (c), Dendritic cells (d), macrophage/monocyte cells (e), NK cells (f), and T cells (g).
[truncated: 6,580 more rows]

[truncated: 3 more sheets: Supplementary Dataset 7e, Supplementary Dataset 7f, Supplementary Dataset 7g]
