# Supplementary material for: Identification of Transcription Factors Regulating SARS-CoV-2 Tropism Factor Expression by Inferring Cell-Type-Specific Transcriptional Regulatory Networks in Human Lungs
Source: Viruses. 2022 Apr 17;14(4):837. doi: 10.3390/v14040837 (PMC9026071; doi:10.3390/v14040837)
Supplement: Supplementary file 1 [file viruses-14-00837-s001.zip › Table S9.xlsx]

## Sheet: Supplementary Dataset 8a
Supplementary Dataset 8. Hybrid centrality rankings for the TFs regulating tropism factors in healthy AT2 cells (a), SARS-CoV-19 affected AT2 cells (b), healthy B cells (c), SARS-CoV-19 affected B cells (d), healthy Ciliated cells (e), SARS-CoV-19 affected Ciliated cells (f), healthy Dendritic cells (g), SARS-CoV-19 affected Dendritic cells (h), healthy macrophage/monocyte cells (i), SARS-CoV-19 …
Supplementary Dataset 8a. Hybrid rankings for TFs regulating tropism factors in healthy AT2 cells.
	Gene	Degree	Betweenness	Closeness	Engenvalue	Pagerank	Degree_rank	Betweenness_rank	Closeness_rank	hybrid	hybrid_rank
	FOXP1	38	0.174121	0.347279	0.299547	0.0404156	93	94	92	93	94
	RUNX1	25	0.0649014	0.382007	0.349483	0.0544481	90	89	94	91	93
	FOS	46	0.148195	0.295366	0.207671	0.0249102	94	93	84	90.3333	92
	STAT3	27	0.0680614	0.311419	0.268474	0.0452063	91	91	88	90	91
	KLF6	17	0.062465	0.327435	0.234382	0.036956	87	88	90	88.3333	90
	CUX1	19	0.0529543	0.306423	0.189555	0.0320845	89	86	85	86.6667	89
	EGR1	29	0.0920758	0.276817	0.132217	0.00904084	92	92	73	85.6667	88
	JUN	18	0.0663931	0.279517	0.17092	0.0173286	88	90	77	85	87
	ETS2	16	0.0594468	0.290868	0.170521	0.0205273	85	87	81	84.3333	86
	TEAD1	14	0.0441099	0.311419	0.159462	0.0236002	82	81	88	83.6667	85
	EPAS1	14	0.0397506	0.30807	0.170021	0.0230328	82	80	86	82.6667	84
	NFIA	14	0.0238738	0.35154	0.320452	0.0397076	82	70	93	81.6667	83
	MYC	17	0.0455884	0.266517	0.133213	0.0174307	87	83	67	79	82
	TCF12	14	0.0302207	0.278161	0.159949	0.0359194	82	77	74	77.6667	81
	NR3C1	9	0.0294291	0.293852	0.198087	0.0467115	75	74	83	77.3333	80
	TCF7L2	11	0.045551	0.276817	0.0938714	0.0117527	77	82	73	77.3333	80
	JUND	16	0.0297904	0.272862	0.120763	0.0216729	85	75	70	76.6667	78
	NFIC	12	0.0381301	0.269019	0.105965	0.0150312	78	79	68	75	77
	PPARG	11	0.0470961	0.250223	0.0686867	0.0146373	77	84	61	74	76
	MEF2C	8	0.0327189	0.276817	0.120069	0.015691	70	78	73	73.6667	75
	KLF5	9	0.0279583	0.253545	0.0926777	0.0129389	75	73	63	70.3333	74
	ATF4	9	0.0298502	0.242801	0.0675474	0.00744032	75	76	60	70.3333	74
	HIF1A	7	0.0187207	0.283669	0.135706	0.0186534	67	62	80	69.6667	72
	FOSB	8	0.0185227	0.279517	0.139675	0.011432	70	61	77	69.3333	71
	CEBPA	9	0.0514986	0.214611	0.0279582	0.00868763	75	85	45	68.3333	70
	TP53	7	0.0167063	0.280849	0.10687	0.0196009	67	59	78	68	69
	PBX3	5	0.0220046	0.280888	0.101114	0.0132119	56	68	79	67.6667	68
	POU2F2	7	0.0112582	0.31956	0.137749	0.0370255	67	46	89	67.3333	67
	JUNB	7	0.0162935	0.279517	0.156413	0.0119101	67	56	77	66.6667	66
	NRP1	6	0.0100663	0.338491	0.115759	0.0540523	62	42	91	65	65
	ETS1	8	0.01044	0.293046	0.102935	0.0451582	70	43	82	65	65
	SREBF2	4	0.0222595	0.260459	0.0790213	0.00563257	52	69	65	62	63
	GRHL2	9	0.019134	0.21705	0.0251243	0.00557857	75	64	47	62	63
	MEIS1	5	0.0253375	0.220389	0.0323542	0.00397905	56	72	51	59.6667	61
	ELF3	6	0.0184195	0.231053	0.0673919	0.00506592	62	60	57	59.6667	61
	FOSL1	6	0.0151392	0.253545	0.0984897	0.0101294	62	54	63	59.6667	61
	ERG	6	0.0239305	0.18076	0.0100814	0.00589934	62	71	40	57.6667	58
	XBP1	4	0.0193283	0.226486	0.0428781	0.00426408	52	65	55	57.3333	57
	CEBPB	6	0.0165468	0.22471	0.063477	0.00407604	62	57	53	57.3333	57
	ETV1	4	0.0160048	0.254671	0.0790213	0.00405129	52	55	64	57	55
	SOX6	4	0.0124434	0.271228	0.0715099	0.00802646	52	47	69	56	54
	NR4A1	5	0.0151186	0.237764	0.071659	0.00823489	56	53	58	55.6667	53
	KLF13	6	0.0216198	0.176855	0.00435605	0.0050566	62	66	38	55.3333	52
	FOXP2	7	0.0149593	0.206119	0.0205989	0.00209623	67	51	41	53	51
	ZEB1	4	0.0108671	0.240779	0.0232609	0.0261724	52	45	59	52	50
	NCOA1	4	0.0166585	0.215418	0.019667	0.00672509	52	58	46	52	50
	CEBPD	16	0.00663464	0	3.35111e-11	0.00175719	85	34	35	51.3333	48
	REL	4	0.0149898	0.219544	0.0529531	0.00352746	52	52	50	51.3333	48
	SPI1	3	0.0219286	0.213015	0.0266287	0.00489809	42	67	44	51	46
	BATF	4	0.0105567	0.230028	0.0323542	0.00556033	52	44	56	50.6667	45
	PAX8	2	0.0188172	0.218706	0.0323542	0.00239778	36	63	48	49	44
	IFITM3	3	0.00846488	0.265233	0.120847	0.00695777	42	39	66	49	44
	AHR	3	0.0149342	0.219544	0.0529531	0.00273682	42	50	50	47.3333	42
	HMGA1	3	0.00885953	0.220531	0.0323542	0.00249661	42	41	52	45	41
	ACE2	2	0.00857927	0.224847	0.0323542	0.00397905	36	40	54	43.3333	40
	GATA6	2	0.0148707	0.207613	0.0205989	0.00209623	36	49	42	42.3333	39
	YY1	5	0.00663464	0	3.35111e-11	0.00175719	56	34	35	41.6667	38
	ESR2	4	0.00674903	0	3.35111e-11	0.00175719	52	35	35	40.6667	37
	FOXA2	2	0.0148707	0.16903	0.00435605	0.00306024	36	49	37	40.6667	37
	NCOA2	4	0.00663464	0	3.35111e-11	0.00175719	52	34	35	40.3333	35
	FURIN	2	0.00846488	0.179517	0.0050349	0.00533551	36	39	39	38	34
	BCL6	3	0.00663464	0	3.35111e-11	0.00175719	42	34	35	37	33
	FOSL2	3	0.00663464	0	3.35111e-11	0.00175719	42	34	35	37	33
	TMPRSS2	1	0.00846488	0.209543	0.0205989	0.00209623	26	39	43	36	31
	NRF1	2	0.00679397	0.0107527	4.02133e-10	0.00215251	36	36	36	36	31
	CREB3L1	2	0.00663464	0	3.35111e-11	0.00175719	36	34	35	35	29
	FLI1	2	0.00663464	0	3.35111e-11	0.00175719	36	34	35	35	29
	BHLHE40	2	0.00663464	0	3.35111e-11	0.00175719	36	34	35	35	29
	NFKB1	2	0.00663464	0	3.35111e-11	0.00175719	36	34	35	35	29
	ZBTB7A	1	0.00663464	0	3.35111e-11	0.00175719	26	34	35	31.6667	25
	MXI1	1	0.00663464	0	3.35111e-11	0.00175719	26	34	35	31.6667	25
	E2F1	1	0.00663464	0	3.35111e-11	0.00175719	26	34	35	31.6667	25
	KLF11	1	0.00663464	0	3.35111e-11	0.00175719	26	34	35	31.6667	25
	E2F4	1	0.00663464	0	3.35111e-11	0.00175719	26	34	35	31.6667	25
	ATF3	1	0.00663464	0	3.35111e-11	0.00175719	26	34	35	31.6667	25
	MAFF	1	0.00663464	0	3.35111e-11	0.00175719	26	34	35	31.6667	25
	MYBL2	1	0.00663464	0	3.35111e-11	0.00175719	26	34	35	31.6667	25
	MEF2A	1	0.00663464	0	3.35111e-11	0.00175719	26	34	35	31.6667	25
	FOXO1	1	0.00663464	0	3.35111e-11	0.00175719	26	34	35	31.6667	25
	BCL11A	1	0.00663464	0	3.35111e-11	0.00175719	26	34	35	31.6667	25
	ESR1	1	0.00663464	0	3.35111e-11	0.00175719	26	34	35	31.6667	25
	ARID2	1	0.00663464	0	3.35111e-11	0.00175719	26	34	35	31.6667	25
	ZNF83	1	0.00663464	0	3.35111e-11	0.00175719	26	34	35	31.6667	25
	NR2F6	1	0.00663464	0	3.35111e-11	0.00175719	26	34	35	31.6667	25
	MITF	1	0.00663464	0	3.35111e-11	0.00175719	26	34	35	31.6667	25
	IRF1	1	0.00663464	0	3.35111e-11	0.00175719	26	34	35	31.6667	25
	TP63	1	0.000457561	0	3.35111e-11	0.00175719	26	8	35	23	8
	RELB	1	0.000343171	0	3.35111e-11	0.00175719	26	7	35	22.6667	7
	ATF2	1	0.000343171	0	3.35111e-11	0.00175719	26	7	35	22.6667	7
	STAT1	1	0.000343171	0	3.35111e-11	0.00175719	26	7	35	22.6667	7
	RELA	1	0.000343171	0	3.35111e-11	0.00175719	26	7	35	22.6667	7
	ELF1	1	0.000343171	0	3.35111e-11	0.00175719	26	7	35	22.6667	7
	POU2F1	1	0.000343171	0	3.35111e-11	0.00175719	26	7	35	22.6667	7
	FOXA1	1	0.00011439	0	3.35111e-11	0.00175719	26	1	35	20.6667	1

## Sheet: Supplementary Dataset 8b
Supplementary Dataset 8. Hybrid centrality rankings for the TFs regulating tropism factors in healthy AT2 cells (a), SARS-CoV-19 affected AT2 cells (b), healthy B cells (c), SARS-CoV-19 affected B cells (d), healthy Ciliated cells (e), SARS-CoV-19 affected Ciliated cells (f), healthy Dendritic cells (g), SARS-CoV-19 affected Dendritic cells (h), healthy macrophage/monocyte cells (i), SARS-CoV-19 …
Supplementary Dataset 8b. Hybrid rankings for TFs regulating tropism factors in SARS-CoV-19 affected AT2 cells.
	Gene	Degree	Betweenness	Closeness	Engenvalue	Pagerank	Degree_rank	Betweenness_rank	Closeness_rank	hybrid	hybrid_rank
	RUNX1	27	0.165182	0.38085	0.550642	0.109477	98	98	98	98	98
	FOS	26	0.164935	0.310864	0.281857	0.0751874	97	97	94	96	97
	KLF6	14	0.0948807	0.33368	0.300429	0.0733043	92	96	97	95	96
	ATF3	15	0.0601008	0.313544	0.24826	0.0450147	94	92	96	94	95
	NFE2L2	16	0.0539878	0.313544	0.246266	0.034548	96	88	96	93.3333	94
	IRF1	11	0.0681045	0.293316	0.163162	0.0271088	89	94	92	91.6667	93
	EPAS1	11	0.0588537	0.287519	0.196424	0.0298266	89	91	90	90	92
	KLF5	10	0.0585557	0.2957	0.167039	0.0259277	87	90	93	90	92
	JUN	15	0.0541615	0.263559	0.101938	0.0128866	94	89	81	88	90
	JUND	10	0.0471318	0.286387	0.2312	0.0380173	87	85	89	87	89
	TCF4	9	0.0501996	0.280858	0.185834	0.0310691	85	87	86	86	88
	FOXA1	13	0.0746731	0.222453	0.0943643	0.0249683	91	95	72	86	88
	FOXO3	8	0.0421927	0.281947	0.12835	0.0250502	84	84	88	85.3333	86
	ETS2	8	0.02672	0.28981	0.21988	0.0366189	84	79	91	84.6667	85
	STAT1	13	0.0639455	0.221775	0.0428946	0.00927855	91	93	69	84.3333	84
	BCL6	8	0.0320482	0.281947	0.14892	0.0209167	84	80	88	84	83
	STAT6	8	0.0421649	0.264517	0.104941	0.033453	84	83	83	83.3333	82
	NFIC	8	0.037771	0.25704	0.107781	0.0146954	84	82	80	82	81
	FOSL1	7	0.0253835	0.25704	0.0794443	0.0232829	79	78	80	79	80
	HBP1	6	0.049609	0.222453	0.0316842	0.0268084	78	86	72	78.6667	79
	ZNF263	5	0.0355565	0.264517	0.0774016	0.0192472	72	81	83	78.6667	79
	NR4A1	6	0.0182429	0.265483	0.110816	0.0109425	78	70	84	77.3333	77
	SREBF1	6	0.0189642	0.251703	0.104058	0.013679	78	73	78	76.3333	76
	KLF4	6	0.0188649	0.233148	0.0695805	0.00642026	78	72	75	75	75
	FOSB	5	0.0205046	0.234652	0.0753305	0.00970962	72	74	76	74	74
	NR2F6	6	0.0243658	0.179611	0.0232943	0.00471119	78	77	56	70.3333	73
	CREM	4	0.0230381	0.210238	0.0251648	0.00539201	67	76	66	69.6667	72
	FOSL2	4	0.0152798	0.225908	0.0412352	0.00593012	67	67	73	69	71
	CEBPB	5	0.0135704	0.230197	0.0695805	0.00599789	72	60	74	68.6667	70
	JUNB	4	0.0176718	0.219765	0.0542795	0.0179652	67	69	68	68	69
	HSF1	2	0.0163493	0.267435	0.135932	0.0211147	47	68	85	66.6667	68
	ATF4	3	0.022854	0.206654	0.0191074	0.0103867	58	75	64	65.6667	67
	PITX1	4	0.0182586	0.180055	0.0232943	0.00397204	67	71	57	65	66
	CTCF	4	0.0149292	0.205487	0.0338844	0.00449043	67	64	63	64.6667	65
	MAFK	3	0.0149642	0.218445	0.0570732	0.00753233	58	65	67	63.3333	64
	EGR1	16	0.00515464	0	5.46307e-13	0.00140788	96	48	44	62.6667	63
	STAT2	5	0.0135704	0.176988	0.0105902	0.00224305	72	60	54	62	62
	KLF3	3	0.0147526	0.196601	0.0404712	0.00558157	58	63	61	60.6667	61
	NRP1	5	0.00936251	0.165303	0.00575006	0.00788954	72	57	53	60.6667	61
	RELB	3	0.0144365	0.204908	0.0251648	0.002937	58	62	62	60.6667	61
	ACE2	2	0.00894172	0.237212	0.0779455	0.00793915	47	56	77	60	58
	ZFHX3	4	0.0105021	0.0309278	2.6769e-11	0.0037309	67	58	52	59	57
	CTSL	2	0.00894172	0.222342	0.035755	0.00369297	47	56	70	57.6667	56
	MAFB	4	0.00673259	0.0309278	2.6769e-11	0.00254299	67	50	52	56.3333	55
	IFITM3	2	0.00894172	0.180788	0.0132052	0.00274771	47	56	60	54.3333	54
	MYB	2	0.0150256	0.0235641	2.05958e-10	0.00476584	47	66	50	54.3333	54
	IFITM1	2	0.00894172	0.180788	0.0132052	0.00274771	47	56	60	54.3333	54
	CREB3L1	2	0.0139386	0.179168	0.0232943	0.00365527	47	61	55	54.3333	54
	CEBPD	6	0.00483905	0	5.46307e-13	0.00140788	78	38	44	53.3333	50
	TFAP2C	4	0.00504944	0	5.46307e-13	0.00140788	67	46	44	52.3333	49
	SNAI1	3	0.0052423	0.0206186	8.35849e-11	0.00215626	58	49	49	52	48
	ZKSCAN1	3	0.00504944	0.0103093	9.28721e-12	0.00148707	58	46	48	50.6667	47
	FURIN	1	0.00894172	0.206901	0.0191074	0.01007	29	56	65	50	46
	MYC	4	0.00483905	0	5.46307e-13	0.00140788	67	38	44	49.6667	45
	FOXP1	3	0.00504944	0	5.46307e-13	0.00140788	58	46	44	49.3333	44
	TMPRSS4	1	0.00894172	0.180788	0.0232943	0.00365527	29	56	60	48.3333	43
	ZHX2	2	0.00515464	0.0103093	9.28721e-12	0.00183025	47	48	48	47.6667	42
	SOX2	3	0.00494425	0	5.46307e-13	0.00140788	58	41	44	47.6667	42
	SOX9	3	0.00494425	0	5.46307e-13	0.00140788	58	41	44	47.6667	42
	NR2F2	3	0.00483905	0	5.46307e-13	0.00140788	58	38	44	46.6667	39
	SRF	3	0.00483905	0	5.46307e-13	0.00140788	58	38	44	46.6667	39
	YY1	2	0.00504944	0	5.46307e-13	0.00140788	47	46	44	45.6667	37
	STAT3	2	0.00494425	0	5.46307e-13	0.00140788	47	41	44	44	36
	BHLHE40	2	0.00483905	0	5.46307e-13	0.00140788	47	38	44	43	35
	CEBPA	2	0.00483905	0	5.46307e-13	0.00140788	47	38	44	43	35
	CUX1	2	0.00483905	0	5.46307e-13	0.00140788	47	38	44	43	35
	ZBTB7A	2	0.00483905	0	5.46307e-13	0.00140788	47	38	44	43	35
	IRF2	2	0.00483905	0	5.46307e-13	0.00140788	47	38	44	43	35
	NFKB2	2	0.00483905	0	5.46307e-13	0.00140788	47	38	44	43	35
	NFKB1	2	0.00483905	0	5.46307e-13	0.00140788	47	38	44	43	35
	CREB1	2	0.00483905	0	5.46307e-13	0.00140788	47	38	44	43	35
	ETV4	1	0.00504944	0	5.46307e-13	0.00140788	29	46	44	39.6667	27
	HMBOX1	1	0.00483905	0	5.46307e-13	0.00140788	29	38	44	37	26
	E2F4	1	0.00483905	0	5.46307e-13	0.00140788	29	38	44	37	26
	RARB	1	0.00483905	0	5.46307e-13	0.00140788	29	38	44	37	26
	TGIF2	1	0.00483905	0	5.46307e-13	0.00140788	29	38	44	37	26
	TP63	1	0.00483905	0	5.46307e-13	0.00140788	29	38	44	37	26
	RARA	1	0.00483905	0	5.46307e-13	0.00140788	29	38	44	37	26
	RELA	1	0.00483905	0	5.46307e-13	0.00140788	29	38	44	37	26
	SMAD1	1	0.00483905	0	5.46307e-13	0.00140788	29	38	44	37	26
	FOXK2	1	0.00483905	0	5.46307e-13	0.00140788	29	38	44	37	26
	ETS1	1	0.00483905	0	5.46307e-13	0.00140788	29	38	44	37	26
	NFYB	1	0.00483905	0	5.46307e-13	0.00140788	29	38	44	37	26
	JDP2	1	0.00483905	0	5.46307e-13	0.00140788	29	38	44	37	26
	RXRA	1	0.00483905	0	5.46307e-13	0.00140788	29	38	44	37	26
	SOX13	1	0.00483905	0	5.46307e-13	0.00140788	29	38	44	37	26
	GRHL2	1	0.00483905	0	5.46307e-13	0.00140788	29	38	44	37	26
	ELK1	1	0.00483905	0	5.46307e-13	0.00140788	29	38	44	37	26
	MEF2C	1	0.00483905	0	5.46307e-13	0.00140788	29	38	44	37	26
	IRF9	1	0.00483905	0	5.46307e-13	0.00140788	29	38	44	37	26
	KDM5B	1	0.00483905	0	5.46307e-13	0.00140788	29	38	44	37	26
	FOXJ2	1	0.00483905	0	5.46307e-13	0.00140788	29	38	44	37	26
	TMPRSS2	1	0.000105197	0.0103093	9.28721e-12	0.00172466	29	6	48	27.6667	6
	CD209	1	0.000105197	0.0103093	9.28721e-12	0.00172466	29	6	48	27.6667	6
	PROX1	1	0.000105197	0	5.46307e-13	0.00140788	29	6	44	26.3333	4
	RUNX2	1	0.000105197	0	5.46307e-13	0.00140788	29	6	44	26.3333	4
	USF1	1	0.000105197	0	5.46307e-13	0.00140788	29	6	44	26.3333	4
	SPI1	1	0.000105197	0	5.46307e-13	0.00140788	29	6	44	26.3333	4

## Sheet: Supplementary Dataset 8c
Supplementary Dataset 8. Hybrid centrality rankings for the TFs regulating tropism factors in healthy AT2 cells (a), SARS-CoV-19 affected AT2 cells (b), healthy B cells (c), SARS-CoV-19 affected B cells (d), healthy Ciliated cells (e), SARS-CoV-19 affected Ciliated cells (f), healthy Dendritic cells (g), SARS-CoV-19 affected Dendritic cells (h), healthy macrophage/monocyte cells (i), SARS-CoV-19 …
Supplementary Dataset 8c. Hybrid rankings for TFs regulating tropism factors in healthy B cells
	Gene	Degree	Betweenness	Closeness	Engenvalue	Pagerank	Degree_rank	Betweenness_rank	Closeness_rank	hybrid	hybrid_rank
	RUNX1	22	0.128035	0.261598	0.377969	0.051901	95	95	90	93.3333	95
	MEF2C	15	0.0791252	0.270847	0.314043	0.041442	93	93	91	92.3333	94
	TCF4	12	0.0524964	0.293047	0.244126	0.0309237	89	90	93	90.6667	93
	FOS	13	0.098617	0.229178	0.147008	0.0244096	91	94	86	90.3333	92
	ETS1	15	0.0724695	0.221602	0.201868	0.0196567	93	92	84	89.6667	91
	EBF1	12	0.0455783	0.25537	0.2997	0.0246054	89	88	88	88.3333	90
	NFIC	11	0.064387	0.214511	0.0791586	0.0300286	85	91	81	85.6667	89
	CUX1	16	0.012662	0.340477	0.349515	0.069428	94	67	94	85	88
	ETV6	8	0.0403495	0.257825	0.317339	0.0287338	79	86	89	84.6667	87
	STAT3	9	0.0328809	0.251773	0.218135	0.0257539	81	84	87	84	86
	NR3C1	11	0.0500627	0.204686	0.104416	0.0283846	85	89	76	83.3333	85
	TEAD1	11	0.0430648	0.200853	0.0357967	0.0277295	85	87	74	82	84
	SMAD3	13	0.0119514	0.280089	0.114352	0.0464614	91	61	92	81.3333	83
	NFKB1	8	0.029414	0.227236	0.180325	0.0180701	79	79	85	81	82
	FOXO1	11	0.0315083	0.201608	0.120066	0.0138211	85	81	75	80.3333	81
	NCOA3	7	0.0313896	0.217116	0.170365	0.0169608	76	80	82	79.3333	80
	FLI1	5	0.0373991	0.217999	0.180325	0.0131397	69	85	83	79	79
	NRP1	8	0.0103024	0.388114	0.190791	0.13833	79	59	95	77.6667	78
	PAX5	7	0.0259311	0.207057	0.163582	0.0162037	76	76	79	77	77
	JUNB	4	0.0324748	0.207057	0.0767834	0.0188649	67	83	79	76.3333	76
	TCF12	12	0.0280771	0.148553	0.0174256	0.0115796	89	78	61	76	75
	MAFK	5	0.0316816	0.181175	0.0472803	0.00997346	69	82	70	73.6667	74
	BCL11A	9	0.0186136	0.173552	0.0767364	0.00765565	81	72	65	72.6667	73
	NFATC1	4	0.0221948	0.190169	0.112292	0.0089636	67	75	72	71.3333	72
	KLF9	7	0.010866	0.206191	0.0523466	0.0179694	76	60	77	71	71
	ZEB2	7	0.0124217	0.188344	0.0581003	0.0103577	76	64	71	70.3333	70
	ELF1	4	0.0160134	0.197161	0.111054	0.0101167	67	70	73	70	69
	IKZF1	6	0.00945315	0.214174	0.111054	0.012362	72	58	80	70	69
	FOXP2	4	0.0272116	0.146524	0.0138944	0.00698331	67	77	60	68	67
	NR1H2	4	0.0136096	0.176407	0.0431963	0.00563293	67	69	67	67.6667	66
	ETV1	3	0.0189903	0.178165	0.0431963	0.00563293	59	73	68	66.6667	65
	KMT2A	3	0.0218794	0.175254	0.0593108	0.0061444	59	74	66	66.3333	64
	PPARG	4	0.0169093	0.0319149	3.39204e-12	0.00923042	67	71	58	65.3333	63
	RUNX2	3	0.0136058	0.170247	0.0232601	0.0115045	59	68	63	63.3333	62
	RUNX3	3	0.0121354	0.172436	0.0593108	0.00502173	59	63	64	62	61
	ESR1	4	0.00895857	0.0212766	2.28085e-12	0.00511399	67	57	57	60.3333	60
	FOXP1	12	0.00414334	0	5.84834e-14	0.00249444	89	43	49	60.3333	60
	ZNF644	2	0.0124684	0.154993	0.0329917	0.00652735	51	65	62	59.3333	58
	CEBPD	2	0.0119821	0.123851	0.00408403	0.00458965	51	62	59	57.3333	57
	AHR	2	0.012542	0.0191489	2.1171e-11	0.00479627	51	66	55	57.3333	57
	STAT1	6	0.00447928	0	5.84834e-14	0.00249444	72	51	49	57.3333	57
	ATF1	3	0.0074916	0.0212766	2.28085e-12	0.00399132	59	54	57	56.6667	54
	NFKB2	4	0.0043673	0	5.84834e-14	0.00249444	67	50	49	55.3333	53
	IRF4	3	0.00509518	0.0141844	1.11703e-11	0.00386978	59	53	54	55.3333	53
	REL	3	0.00483389	0.0106383	1.16967e-12	0.00305577	59	52	53	54.6667	51
	BACH2	6	0.00414334	0	5.84834e-14	0.00249444	72	43	49	54.6667	51
	ZNF24	2	0.0081187	0.0106383	1.16967e-12	0.00324288	51	56	53	53.3333	49
	CTSL	1	0.00806271	0.179055	0.052981	0.0106265	34	55	69	52.6667	48
	CTCF	3	0.0043673	0	5.84834e-14	0.00249444	59	50	49	52.6667	48
	E2F4	2	0.00425532	0	5.84834e-14	0.00249444	51	47	49	49	46
	POU2F1	2	0.00414334	0	5.84834e-14	0.00249444	51	43	49	47.6667	45
	TP53	2	0.00414334	0	5.84834e-14	0.00249444	51	43	49	47.6667	45
	NR4A1	2	0.00414334	0	5.84834e-14	0.00249444	51	43	49	47.6667	45
	ZKSCAN1	2	0.00414334	0	5.84834e-14	0.00249444	51	43	49	47.6667	45
	MEF2A	2	0.00414334	0	5.84834e-14	0.00249444	51	43	49	47.6667	45
	CEBPA	2	0.00414334	0	5.84834e-14	0.00249444	51	43	49	47.6667	45
	ATF2	2	0.00414334	0	5.84834e-14	0.00249444	51	43	49	47.6667	45
	EGR1	2	0.00414334	0	5.84834e-14	0.00249444	51	43	49	47.6667	45
	MEIS2	2	0.00414334	0	5.84834e-14	0.00249444	51	43	49	47.6667	45
	HIF1A	1	0.0043673	0	5.84834e-14	0.00249444	34	50	49	44.3333	36
	ATF3	1	0.00425532	0	5.84834e-14	0.00249444	34	47	49	43.3333	35
	MEIS1	1	0.00425532	0	5.84834e-14	0.00249444	34	47	49	43.3333	35
	RORA	1	0.00425532	0	5.84834e-14	0.00249444	34	47	49	43.3333	35
	RXRA	1	0.00414334	0	5.84834e-14	0.00249444	34	43	49	42	32
	MAX	1	0.00414334	0	5.84834e-14	0.00249444	34	43	49	42	32
	ATF6B	1	0.00414334	0	5.84834e-14	0.00249444	34	43	49	42	32
	MBD1	1	0.00414334	0	5.84834e-14	0.00249444	34	43	49	42	32
	HMBOX1	1	0.00414334	0	5.84834e-14	0.00249444	34	43	49	42	32
	E2F6	1	0.00414334	0	5.84834e-14	0.00249444	34	43	49	42	32
	MYC	1	0.00414334	0	5.84834e-14	0.00249444	34	43	49	42	32
	SP1	1	0.00414334	0	5.84834e-14	0.00249444	34	43	49	42	32
	SP3	1	0.00414334	0	5.84834e-14	0.00249444	34	43	49	42	32
	CLOCK	1	0.00414334	0	5.84834e-14	0.00249444	34	43	49	42	32
	ARID3A	1	0.00414334	0	5.84834e-14	0.00249444	34	43	49	42	32
	ESR2	1	0.00414334	0	5.84834e-14	0.00249444	34	43	49	42	32
	ADNP	1	0.00414334	0	5.84834e-14	0.00249444	34	43	49	42	32
	YY1	1	0.00414334	0	5.84834e-14	0.00249444	34	43	49	42	32
	ERG	1	0.00414334	0	5.84834e-14	0.00249444	34	43	49	42	32
	MITF	1	0.00414334	0	5.84834e-14	0.00249444	34	43	49	42	32
	USF2	2	0.000783875	0.0106383	1.16967e-12	0.00473977	51	16	53	40	16
	BCL6	2	0.000447928	0	5.84834e-14	0.00249444	51	14	49	38	15
	ZNF384	2	0.000447928	0	5.84834e-14	0.00249444	51	14	49	38	15
	CREM	1	0.00055991	0	5.84834e-14	0.00249444	34	15	49	32.6667	13
	ZNF766	1	0.000447928	0	5.84834e-14	0.00249444	34	14	49	32.3333	12
	RFX5	1	0.000335946	0	5.84834e-14	0.00249444	34	11	49	31.3333	11
	BHLHE40	1	0.000335946	0	5.84834e-14	0.00249444	34	11	49	31.3333	11
	MXI1	1	0.000335946	0	5.84834e-14	0.00249444	34	11	49	31.3333	11
	NFYA	1	0.000223964	0	5.84834e-14	0.00249444	34	8	49	30.3333	8
	KDM5B	1	0.000223964	0	5.84834e-14	0.00249444	34	8	49	30.3333	8
	FOXK2	1	0.000223964	0	5.84834e-14	0.00249444	34	8	49	30.3333	8
	PBX3	1	0.000223964	0	5.84834e-14	0.00249444	34	8	49	30.3333	8
	TCF7L2	1	0.000223964	0	5.84834e-14	0.00249444	34	8	49	30.3333	8
	ZEB1	1	0.000223964	0	5.84834e-14	0.00249444	34	8	49	30.3333	8
	TMPRSS11A	1	0.000111982	0.0106383	1.16967e-12	0.00324288	34	2	53	29.6667	2
	KLF3	1	0.000111982	0	5.84834e-14	0.00249444	34	2	49	28.3333	1

## Sheet: Supplementary Dataset 8d
Supplementary Dataset 8. Hybrid centrality rankings for the TFs regulating tropism factors in healthy AT2 cells (a), SARS-CoV-19 affected AT2 cells (b), healthy B cells (c), SARS-CoV-19 affected B cells (d), healthy Ciliated cells (e), SARS-CoV-19 affected Ciliated cells (f), healthy Dendritic cells (g), SARS-CoV-19 affected Dendritic cells (h), healthy macrophage/monocyte cells (i), SARS-CoV-19 …
Supplementary Dataset 8d. Hybrid rankings for TFs regulating tropism factors in SARS-CoV-19 affected B cells
	Gene	Degree	Betweenness	Closeness	Engenvalue	Pagerank	Degree_rank	Betweenness_rank	Closeness_rank	hybrid	hybrid_rank
	RUNX1	22	0.124092	0.423559	0.355431	0.0888102	85	84	85	84.6667	85
	FOXP1	22	0.0887604	0.365801	0.412937	0.0676649	85	82	83	83.3333	84
	NFKB1	21	0.1075	0.365801	0.265806	0.0488191	83	83	83	83	83
	TCF4	19	0.0677006	0.341644	0.320702	0.0398186	81	77	78	78.6667	82
	KLF6	13	0.0492425	0.344898	0.199986	0.0637388	79	75	79	77.6667	81
	STAT1	21	0.140596	0.300533	0.0847739	0.0238037	83	85	65	77.6667	81
	SPI1	11	0.085715	0.333772	0.149266	0.0436584	74	81	76	77	79
	ZEB2	11	0.0362378	0.371429	0.262009	0.0346212	74	70	84	76	78
	BCL11A	13	0.0489339	0.332241	0.164625	0.0244448	79	74	74	75.6667	77
	MEF2C	12	0.0406902	0.335317	0.153713	0.0265447	76	72	77	75	76
	IRF1	11	0.0648316	0.319069	0.09625	0.0269347	74	76	71	73.6667	75
	CUX1	12	0.0308703	0.35331	0.290458	0.048099	76	64	80	73.3333	74
	NR3C1	9	0.0737594	0.330724	0.203344	0.0260251	67	79	73	73	73
	ATF3	11	0.0305215	0.358557	0.205433	0.0507955	74	63	81	72.6667	72
	FOS	18	0.0774705	0.268254	0.0509957	0.0156542	80	80	58	72.6667	72
	RBPJ	13	0.0339665	0.309524	0.116428	0.0256581	79	68	69	72	70
	JUN	11	0.0412494	0.273315	0.0792005	0.00953511	74	73	61	69.3333	69
	HIF1A	9	0.0340342	0.306901	0.0880136	0.0146585	67	69	67	67.6667	68
	RUNX2	10	0.0288117	0.327731	0.110675	0.0180019	69	61	72	67.3333	67
	ELF1	8	0.0372523	0.293233	0.0984684	0.0114824	65	71	64	66.6667	66
	POU2F2	10	0.0721426	0.235158	0.0198711	0.00588152	69	78	51	66	65
	KLF4	6	0.0251601	0.333772	0.154935	0.021504	59	60	76	65	64
	IKZF1	8	0.0232633	0.317669	0.201358	0.0238463	65	56	70	63.6667	63
	JUND	7	0.0230309	0.28856	0.106742	0.0151352	62	55	63	60	62
	NFKB2	6	0.0329132	0.265306	0.0566381	0.00782338	59	65	56	60	62
	YY1	6	0.024789	0.269251	0.0566381	0.00855453	59	59	59	59	60
	PAX5	7	0.0335014	0.190602	0.00423534	0.00616887	62	66	47	58.3333	59
	NRP1	6	0.0113445	0.308724	0.108218	0.0332295	59	46	68	57.6667	58
	FOSL1	5	0.0338936	0.241429	0.0180651	0.00832716	52	67	54	57.6667	58
	IRF2	6	0.0197507	0.266282	0.0494406	0.0105978	59	53	57	56.3333	56
	SPIB	8	0.0244518	0.188126	0.00423534	0.00268746	65	58	45	56	55
	STAT6	5	0.0294118	0.239038	0.0187542	0.00945197	52	62	53	55.6667	54
	CEBPB	6	0.0244336	0.211162	0.0108656	0.00505538	59	57	50	55.3333	53
	STAT2	5	0.0217145	0.257753	0.0289307	0.0045371	52	54	55	53.6667	52
	IFITM3	4	0.0110644	0.302023	0.0681087	0.0155738	49	45	66	53.3333	51
	REL	4	0.0169795	0.272288	0.0729419	0.00884129	49	49	60	52.6667	50
	CTSL	3	0.0110644	0.275176	0.0458063	0.00576299	46	45	62	51	49
	CREM	4	0.0174553	0.210548	0.0108656	0.00288917	49	50	49	49.3333	48
	KMT2A	3	0.0185367	0.209938	0.0120685	0.0037977	46	51	48	48.3333	47
	RUNX3	3	0.0185884	0.190101	0.00423534	0.00268746	46	52	46	48	46
	ETS1	7	0.00588235	0	4.86052e-16	0.00180525	62	39	41	47.3333	45
	STAT3	6	0.00588235	0	4.86052e-16	0.00180525	59	39	41	46.3333	44
	XBP1	3	0.0166667	0.160952	0.00180605	0.00400149	46	48	44	46	43
	IFITM1	2	0.0110644	0.238899	0.0242301	0.00481422	39	45	52	45.3333	42
	ARNT	2	0.0119048	0.0119048	9.72104e-15	0.00342991	39	47	43	43	41
	RELB	3	0.00588235	0	4.86052e-16	0.00180525	46	39	41	42	40
	MEF2A	3	0.00588235	0	4.86052e-16	0.00180525	46	39	41	42	40
	CEBPA	3	0.00588235	0	4.86052e-16	0.00180525	46	39	41	42	40
	HBP1	2	0.00643091	0.0119048	9.72104e-15	0.00261758	39	42	43	41.3333	37
	HMBOX1	2	0.00602241	0	4.86052e-16	0.00180525	39	41	41	40.3333	36
	CTCF	2	0.00588235	0	4.86052e-16	0.00180525	39	39	41	39.6667	35
	ETV6	2	0.00588235	0	4.86052e-16	0.00180525	39	39	41	39.6667	35
	MITF	2	0.00588235	0	4.86052e-16	0.00180525	39	39	41	39.6667	35
	RELA	2	0.00588235	0	4.86052e-16	0.00180525	39	39	41	39.6667	35
	IRF4	2	0.00588235	0	4.86052e-16	0.00180525	39	39	41	39.6667	35
	MYB	2	0.00588235	0	4.86052e-16	0.00180525	39	39	41	39.6667	35
	BHLHE40	2	0.00588235	0	4.86052e-16	0.00180525	39	39	41	39.6667	35
	CEBPG	1	0.00602241	0	4.86052e-16	0.00180525	28	41	41	36.6667	28
	ZNF92	1	0.00588235	0	4.86052e-16	0.00180525	28	39	41	36	27
	CEBPD	1	0.00588235	0	4.86052e-16	0.00180525	28	39	41	36	27
	MBD1	1	0.00588235	0	4.86052e-16	0.00180525	28	39	41	36	27
	BCL6	1	0.00588235	0	4.86052e-16	0.00180525	28	39	41	36	27
	TGIF2	1	0.00588235	0	4.86052e-16	0.00180525	28	39	41	36	27
	ESR1	1	0.00588235	0	4.86052e-16	0.00180525	28	39	41	36	27
	E2F4	1	0.00588235	0	4.86052e-16	0.00180525	28	39	41	36	27
	HSF1	1	0.00588235	0	4.86052e-16	0.00180525	28	39	41	36	27
	USF2	1	0.00588235	0	4.86052e-16	0.00180525	28	39	41	36	27
	NFIC	1	0.00588235	0	4.86052e-16	0.00180525	28	39	41	36	27
	NFE2L2	1	0.00588235	0	4.86052e-16	0.00180525	28	39	41	36	27
	ZBED1	1	0.00588235	0	4.86052e-16	0.00180525	28	39	41	36	27
	TBX21	1	0.00588235	0	4.86052e-16	0.00180525	28	39	41	36	27
	FOSB	1	0.00588235	0	4.86052e-16	0.00180525	28	39	41	36	27
	JUNB	1	0.00588235	0	4.86052e-16	0.00180525	28	39	41	36	27
	SMAD3	1	0.00588235	0	4.86052e-16	0.00180525	28	39	41	36	27
	ELK3	1	0.00588235	0	4.86052e-16	0.00180525	28	39	41	36	27
	EGR1	1	0.00588235	0	4.86052e-16	0.00180525	28	39	41	36	27
	FOSL2	1	0.00588235	0	4.86052e-16	0.00180525	28	39	41	36	27
	SRF	1	0.00588235	0	4.86052e-16	0.00180525	28	39	41	36	27
	NR4A1	1	0.00588235	0	4.86052e-16	0.00180525	28	39	41	36	27
	CREB1	1	0.00588235	0	4.86052e-16	0.00180525	28	39	41	36	27
	EBF1	1	0.00588235	0	4.86052e-16	0.00180525	28	39	41	36	27
	SNAI1	1	0.00588235	0	4.86052e-16	0.00180525	28	39	41	36	27
	ATF2	1	0.00588235	0	4.86052e-16	0.00180525	28	39	41	36	27
	ZEB1	1	0.000140056	0	4.86052e-16	0.00180525	28	2	41	23.6667	2
	PBX3	1	0.000140056	0	4.86052e-16	0.00180525	28	2	41	23.6667	2

## Sheet: Supplementary Dataset 8e
Supplementary Dataset 8. Hybrid centrality rankings for the TFs regulating tropism factors in healthy AT2 cells (a), SARS-CoV-19 affected AT2 cells (b), healthy B cells (c), SARS-CoV-19 affected B cells (d), healthy Ciliated cells (e), SARS-CoV-19 affected Ciliated cells (f), healthy Dendritic cells (g), SARS-CoV-19 affected Dendritic cells (h), healthy macrophage/monocyte cells (i), SARS-CoV-19 …
Supplementary Dataset 8e. Hybrid rankings for TFs regulating tropism factors in healthy Ciliated cells.
	Gene	Degree	Betweenness	Closeness	Engenvalue	Pagerank	Degree_rank	Betweenness_rank	Closeness_rank	hybrid	hybrid_rank
	FOS	37	0.237587	0.334712	0.271765	0.0526021	131	131	131	131	131
	FOXP1	32	0.174077	0.315023	0.15788	0.0454377	130	130	127	129	130
	ETS1	21	0.0632589	0.316887	0.167526	0.0315303	128	127	130	128.333	129
	STAT3	18	0.104914	0.30956	0.31821	0.065297	126	129	125	126.667	128
	BHLHE40	19	0.0475959	0.315952	0.310928	0.0381128	127	121	129	125.667	127
	SMAD3	18	0.0525095	0.314099	0.249891	0.0353834	126	124	126	125.333	126
	CUX1	16	0.0578968	0.30956	0.166188	0.0387582	124	126	125	125	125
	JUN	16	0.0479776	0.28948	0.230486	0.0257537	124	122	122	122.667	124
	EGR1	31	0.0640994	0.262519	0.142357	0.00972624	129	128	103	120	123
	MEF2C	11	0.0545499	0.284105	0.107566	0.0317776	117	125	117	119.667	122
	ETS2	14	0.0448994	0.278926	0.240455	0.0214316	122	119	113	118	121
	KLF6	14	0.0246653	0.287924	0.256394	0.0256081	122	109	120	117	120
	NFIC	11	0.03206	0.287152	0.150331	0.0156685	117	114	119	116.667	119
	RUNX1	14	0.049874	0.263812	0.071259	0.0290032	122	123	104	116.333	118
	EPAS1	10	0.0460567	0.282606	0.120294	0.0117262	112	120	116	116	117
	MYC	14	0.0314235	0.276764	0.176832	0.0181013	122	113	111	115.333	116
	PPARG	11	0.0357456	0.271847	0.130877	0.0116754	117	115	107	113	115
	JUND	14	0.0234192	0.272539	0.10964	0.00561564	122	107	109	112.667	114
	TCF4	10	0.0170603	0.315952	0.158663	0.0198714	112	90	129	110.333	113
	CREB5	9	0.0411618	0.269793	0.0869407	0.0115817	109	117	105	110.333	113
	TCF7L2	9	0.020313	0.2887	0.148386	0.014523	109	98	121	109.333	111
	JUNB	11	0.0255517	0.252018	0.168261	0.0193954	117	111	100	109.333	111
	TEAD1	9	0.0214847	0.286384	0.164125	0.0122415	109	100	118	109	109
	ZEB2	9	0.0428995	0.243427	0.036842	0.020783	109	118	89	105.333	108
	FOXA1	9	0.0364763	0.235402	0.0302632	0.00335657	109	116	84	103	107
	NFIA	10	0.0138018	0.282606	0.156785	0.0120791	112	79	116	102.333	106
	ETV6	9	0.015893	0.271847	0.125005	0.0206331	109	88	107	101.333	105
	BCL6	6	0.0222567	0.252612	0.0806122	0.0189858	95	104	102	100.333	104
	FOSB	5	0.0219909	0.274635	0.121217	0.0218776	85	103	110	99.3333	103
	CEBPB	6	0.025361	0.246792	0.0793768	0.00309993	95	110	93	99.3333	103
	KLF5	8	0.0275776	0.227405	0.0764298	0.00912424	102	112	82	98.6667	101
	NCOA1	7	0.0199585	0.251427	0.0793768	0.0055411	100	97	98	98.3333	100
	MEIS2	7	0.0231586	0.238547	0.0418123	0.00557705	100	106	87	97.6667	99
	FOXP2	11	0.0246245	0.198716	0.0163266	0.00266027	117	108	67	97.3333	98
	PBX3	8	0.0210305	0.244538	0.0439228	0.0108576	102	99	90	97	97
	ZKSCAN1	5	0.022752	0.247934	0.057892	0.0031533	85	105	95	95	96
	SOX2	7	0.0219199	0.219934	0.042556	0.00943103	100	102	80	94	95
	SREBF1	5	0.0175401	0.252612	0.0635531	0.0053686	85	92	102	93	94
	STAT1	6	0.0148405	0.251631	0.0370833	0.00883325	95	83	99	92.3333	93
	MEIS1	6	0.0156584	0.24566	0.0520908	0.00277571	95	87	91	91	92
	FOXO1	5	0.0132672	0.272539	0.0623744	0.00741122	85	78	109	90.6667	91
	NRP1	6	0.00704639	0.278315	0.111773	0.0200042	95	60	112	89	90
	NR2F6	6	0.0160091	0.223607	0.0246168	0.00533274	95	89	81	88.3333	89
	HMBOX1	4	0.0216461	0.238017	0.0321112	0.00562786	76	101	86	87.6667	88
	ZEB1	5	0.00756916	0.280749	0.0887611	0.00815482	85	63	114	87.3333	87
	NR3C1	4	0.0198852	0.243427	0.0603157	0.0152029	76	96	89	87	86
	IFITM3	4	0.00722255	0.300716	0.0999004	0.016059	76	62	123	87	86
	GATA2	9	0.015015	0.191606	0.00801513	0.00258372	109	85	65	86.3333	84
	IKZF1	6	0.0197054	0.194741	0.007062	0.0133747	95	95	66	85.3333	83
	FLI1	6	0.014061	0.219034	0.022155	0.00618218	95	81	78	84.6667	82
	SMAD4	5	0.0119104	0.249088	0.0390245	0.00663914	85	72	97	84.6667	82
	NCOA2	5	0.0149393	0.235402	0.0302632	0.0038448	85	84	84	84.3333	80
	CREB3L1	4	0.0148189	0.246792	0.0520908	0.002971	76	82	93	83.6667	79
	NR2F2	6	0.0119406	0.219483	0.023943	0.0048225	95	73	79	82.3333	78
	ELF1	4	0.0192262	0.214215	0.0218169	0.00990509	76	94	77	82.3333	78
	ERG	6	0.0122235	0.209195	0.015768	0.00330867	95	74	74	81	76
	REL	4	0.0111498	0.247362	0.0793768	0.00329522	76	71	94	80.3333	75
	KLF13	5	0.013256	0.207172	0.032516	0.00218283	85	77	72	78	74
	XBP1	3	0.013239	0.24851	0.057892	0.0031533	62	76	96	78	74
	ELF3	4	0.0140028	0.211258	0.0419354	0.00346225	76	80	76	77.3333	72
	ETV4	4	0.0182294	0.184351	0.0146494	0.00362627	76	93	61	76.6667	71
	SOX6	4	0.0111274	0.23592	0.0454777	0.00405405	76	69	85	76.6667	71
	SATB1	4	0.0154747	0.189236	0.00580118	0.0019508	76	86	62	74.6667	69
	KLF4	2	0.0173563	0.210428	0.0250862	0.00371195	56	91	75	74	68
	RXRA	4	0.00807594	0.207433	0.0192539	0.00470491	76	64	73	71	67
	TCF12	7	0.00422783	0	6.66676e-20	0.00108498	100	48	53	67	66
	CEBPD	7	0.00422783	0	6.66676e-20	0.00108498	100	48	53	67	66
	ZNF639	3	0.0111323	0.205187	0.027286	0.00140919	62	70	69	67	66
	ETV1	2	0.0130466	0.189907	0.00615514	0.00361718	56	75	64	65	63
	ADNP	3	0.00851439	0.00769231	1.60002e-18	0.00206145	62	67	59	62.6667	62
	CEBPA	5	0.00422783	0	6.66676e-20	0.00108498	85	48	53	62	61
	MAZ	2	0.0110981	0.164276	0.00312942	0.001351	56	68	60	61.3333	60
	ESR2	4	0.00428655	0	6.66676e-20	0.00108498	76	54	53	61	59
	CTCF	4	0.00428655	0	6.66676e-20	0.00108498	76	54	53	61	59
	HIF3A	2	0.00851439	0.00769231	1.60002e-18	0.00206145	56	67	59	60.6667	57
	ZNF175	2	0.00851439	0.00769231	1.60002e-18	0.00206145	56	67	59	60.6667	57
	ATF3	4	0.00422783	0	6.66676e-20	0.00108498	76	48	53	59	55
	YY1	3	0.00523782	0.00769231	1.60002e-18	0.00132909	62	56	59	59	55
	MEF2A	2	0.00434527	0.00769231	1.60002e-18	0.00132909	56	55	59	56.6667	53
	TFAP2C	3	0.00428655	0	6.66676e-20	0.00108498	62	54	53	56.3333	52
	FURIN	1	0.00698767	0.2067	0.027286	0.00140919	38	59	71	56	51
	TMPRSS4	1	0.00698767	0.2067	0.027286	0.00140919	38	59	71	56	51
	ACE2	1	0.00722255	0.201344	0.00710847	0.00505972	38	62	68	56	51
	CREB1	3	0.00422783	0	6.66676e-20	0.00108498	62	48	53	54.3333	48
	TMPRSS2	1	0.00698767	0.189775	0.00580118	0.00146256	38	59	63	53.3333	47
	HBP1	2	0.00422783	0	6.66676e-20	0.00108498	56	48	53	52.3333	46
	NR4A1	2	0.00422783	0	6.66676e-20	0.00108498	56	48	53	52.3333	46
	SMAD1	2	0.00422783	0	6.66676e-20	0.00108498	56	48	53	52.3333	46
	ZNF644	2	0.00422783	0	6.66676e-20	0.00108498	56	48	53	52.3333	46
	HIF1A	2	0.00422783	0	6.66676e-20	0.00108498	56	48	53	52.3333	46
	MITF	2	0.00422783	0	6.66676e-20	0.00108498	56	48	53	52.3333	46
	GRHL2	2	0.00422783	0	6.66676e-20	0.00108498	56	48	53	52.3333	46
	SPI1	2	0.00422783	0	6.66676e-20	0.00108498	56	48	53	52.3333	46
	ZBTB7A	2	0.00422783	0	6.66676e-20	0.00108498	56	48	53	52.3333	46
	BACH2	2	0.00422783	0	6.66676e-20	0.00108498	56	48	53	52.3333	46
	STAT5B	2	0.00422783	0	6.66676e-20	0.00108498	56	48	53	52.3333	46
	ESR1	2	0.00422783	0	6.66676e-20	0.00108498	56	48	53	52.3333	46
	NFYB	1	0.00428655	0	6.66676e-20	0.00108498	38	54	53	48.3333	34
	ZNF274	1	0.00428655	0	6.66676e-20	0.00108498	38	54	53	48.3333	34
	ZNF740	1	0.00428655	0	6.66676e-20	0.00108498	38	54	53	48.3333	34
	PBX2	1	0.00422783	0	6.66676e-20	0.00108498	38	48	53	46.3333	31
	ARNT	1	0.00422783	0	6.66676e-20	0.00108498	38	48	53	46.3333	31
	ZBTB16	1	0.00422783	0	6.66676e-20	0.00108498	38	48	53	46.3333	31
	AR	1	0.00422783	0	6.66676e-20	0.00108498	38	48	53	46.3333	31
	POU5F1	1	0.00422783	0	6.66676e-20	0.00108498	38	48	53	46.3333	31
	VDR	1	0.00422783	0	6.66676e-20	0.00108498	38	48	53	46.3333	31
	PROX1	1	0.00422783	0	6.66676e-20	0.00108498	38	48	53	46.3333	31
	LEF1	1	0.00422783	0	6.66676e-20	0.00108498	38	48	53	46.3333	31
	SP1	1	0.00422783	0	6.66676e-20	0.00108498	38	48	53	46.3333	31
	MYB	1	0.00422783	0	6.66676e-20	0.00108498	38	48	53	46.3333	31
	ZNF92	1	0.00422783	0	6.66676e-20	0.00108498	38	48	53	46.3333	31
	NFKB1	1	0.00422783	0	6.66676e-20	0.00108498	38	48	53	46.3333	31
	ATF1	1	0.00422783	0	6.66676e-20	0.00108498	38	48	53	46.3333	31
	GATA6	1	0.00422783	0	6.66676e-20	0.00108498	38	48	53	46.3333	31
	RUNX3	1	0.00422783	0	6.66676e-20	0.00108498	38	48	53	46.3333	31
	NFYA	1	0.00422783	0	6.66676e-20	0.00108498	38	48	53	46.3333	31
	KLF9	1	0.00422783	0	6.66676e-20	0.00108498	38	48	53	46.3333	31
	STAT5A	1	0.00422783	0	6.66676e-20	0.00108498	38	48	53	46.3333	31
	SOX9	1	0.00422783	0	6.66676e-20	0.00108498	38	48	53	46.3333	31
	TP63	1	0.00422783	0	6.66676e-20	0.00108498	38	48	53	46.3333	31
	NRF1	1	0.00422783	0	6.66676e-20	0.00108498	38	48	53	46.3333	31
	ZNF83	1	0.00422783	0	6.66676e-20	0.00108498	38	48	53	46.3333	31
	TCF3	1	0.00422783	0	6.66676e-20	0.00108498	38	48	53	46.3333	31
	SOX13	1	0.00422783	0	6.66676e-20	0.00108498	38	48	53	46.3333	31
	HNF4G	1	0.00422783	0	6.66676e-20	0.00108498	38	48	53	46.3333	31
	HNF4A	1	0.00422783	0	6.66676e-20	0.00108498	38	48	53	46.3333	31
	FOXK2	1	0.00422783	0	6.66676e-20	0.00108498	38	48	53	46.3333	31
	HES1	1	0.00422783	0	6.66676e-20	0.00108498	38	48	53	46.3333	31
	CD209	1	5.87199e-05	0.00769231	1.60002e-18	0.00141047	38	1	59	32.6667	3
	TP73	1	0.00023488	0	6.66676e-20	0.00108498	38	3	53	31.3333	2
	ZBED1	1	0.00017616	0	6.66676e-20	0.00108498	38	2	53	31	1

## Sheet: Supplementary Dataset 8f
Supplementary Dataset 8. Hybrid centrality rankings for the TFs regulating tropism factors in healthy AT2 cells (a), SARS-CoV-19 affected AT2 cells (b), healthy B cells (c), SARS-CoV-19 affected B cells (d), healthy Ciliated cells (e), SARS-CoV-19 affected Ciliated cells (f), healthy Dendritic cells (g), SARS-CoV-19 affected Dendritic cells (h), healthy macrophage/monocyte cells (i), SARS-CoV-19 …
Supplementary Dataset 8f. Hybrid rankings for TFs regulating tropism factors in SARS-CoV-19 affected Ciliated cells
	Gene	Degree	Betweenness	Closeness	Engenvalue	Pagerank	Degree_rank	Betweenness_rank	Closeness_rank	hybrid	hybrid_rank
	FOS	31	0.229159	0.283227	0.205822	0.0291152	99	99	95	97.6667	99
	SMAD3	22	0.114663	0.317351	0.258137	0.0988875	98	96	99	97.6667	99
	STAT3	18	0.195901	0.285272	0.139323	0.0394502	95	98	96	96.3333	97
	CUX1	12	0.151084	0.30276	0.16156	0.0608095	93	97	97	95.6667	96
	KLF6	12	0.0406178	0.280214	0.34889	0.0760149	93	86	93	90.6667	95
	MEF2C	10	0.0472914	0.259083	0.17805	0.0332048	89	89	91	89.6667	94
	ATF3	11	0.0324523	0.317351	0.487811	0.0718499	90	80	99	89.6667	94
	STAT1	22	0.104188	0.231054	0.0608933	0.0141343	98	95	76	89.6667	94
	JUN	14	0.0461783	0.245405	0.124307	0.00897954	94	88	85	89	91
	RBPJ	8	0.070488	0.248492	0.0998928	0.0244858	85	93	87	88.3333	90
	HIF1A	8	0.0388909	0.279224	0.165508	0.0242305	85	82	92	86.3333	89
	ETV6	12	0.0249536	0.282216	0.218761	0.0208434	93	72	94	86.3333	89
	EGR1	22	0.0596947	0.218288	0.0935456	0.00412735	98	92	69	86.3333	89
	EPAS1	10	0.0570957	0.233788	0.119997	0.0117949	89	91	78	86	86
	NFIC	9	0.0425661	0.241653	0.0534951	0.0401232	87	87	81	85	85
	KLF5	7	0.0397576	0.246169	0.183688	0.0200443	81	84	86	83.6667	84
	KLF4	7	0.0403857	0.244645	0.124307	0.00801498	81	85	84	83.3333	83
	SPI1	6	0.0745498	0.235882	0.0866279	0.024787	76	94	79	83	82
	ZEB2	7	0.0303374	0.258237	0.141638	0.018097	81	77	90	82.6667	81
	IRF1	9	0.0237773	0.252461	0.234961	0.024249	87	71	89	82.3333	80
	CREM	5	0.0475798	0.244645	0.12645	0.0208026	68	90	84	80.6667	79
	CEBPB	7	0.0397574	0.231731	0.10167	0.00984912	81	83	77	80.3333	78
	ETS1	6	0.02021	0.244645	0.0881665	0.0355643	76	68	84	76	77
	STAT6	5	0.0365011	0.221967	0.0583219	0.00600247	68	81	74	74.3333	76
	NFKB2	8	0.0252666	0.216494	0.137817	0.0119932	85	73	65	74.3333	76
	KLF2	4	0.0277677	0.238732	0.131728	0.0102135	63	76	80	73	74
	IRF7	6	0.0212138	0.221346	0.141322	0.0140617	76	70	72	72.6667	73
	SOX2	6	0.0310875	0.197551	0.0352237	0.00461676	76	78	60	71.3333	72
	SP1	6	0.0255927	0.20686	0.062376	0.010387	76	74	64	71.3333	72
	JUND	6	0.0202151	0.218288	0.0583219	0.00347051	76	69	69	71.3333	72
	ATF4	5	0.0319161	0.202098	0.0920924	0.018771	68	79	63	70	69
	NRP1	4	0.00917337	0.251014	0.152638	0.030414	63	54	88	68.3333	68
	PPARG	4	0.0260069	0.198046	0.0448385	0.011883	63	75	61	66.3333	67
	FOSL1	7	0.0167451	0.183342	0.0265074	0.00361172	81	63	53	65.6667	66
	HES1	4	0.0152615	0.221346	0.0848292	0.0033043	63	61	72	65.3333	65
	JUNB	6	0.018631	0.178779	0.0265074	0.00264716	76	65	50	63.6667	64
	RELB	4	0.0142703	0.220727	0.120053	0.00384057	63	58	70	63.6667	64
	HMGA1	5	0.0175565	0.193677	0.0349296	0.00691906	68	64	58	63.3333	62
	STAT2	6	0.0142239	0.184197	0.0172545	0.00235597	76	57	54	62.3333	61
	MAFK	4	0.0147384	0.198544	0.05175	0.0036482	63	60	62	61.6667	60
	NR2F2	5	0.019985	0.167416	0.00998109	0.00510275	68	67	49	61.3333	59
	ELF3	4	0.0159967	0.197058	0.0785561	0.00631287	63	62	59	61.3333	59
	IFITM3	3	0.00917337	0.225144	0.0804656	0.00391946	51	54	75	60	57
	ELF1	3	0.0196867	0.187697	0.0172545	0.00380281	51	66	56	57.6667	56
	FOXA1	8	0.00577201	0	2.57761e-16	0.00160767	85	46	42	57.6667	56
	CTSL	2	0.00917337	0.221443	0.0935456	0.00364507	42	54	73	56.3333	54
	YY1	4	0.010883	0.0204082	1.15992e-14	0.00323536	63	56	48	55.6667	53
	MEF2A	4	0.0107452	0.0136054	6.54712e-14	0.0032173	63	55	46	54.6667	52
	MAFF	3	0.0146459	0.179185	0.0265074	0.00216488	51	59	51	53.6667	51
	IFITM1	2	0.00917337	0.187969	0.0221437	0.00278004	42	54	57	51	50
	ACE2	1	0.00917337	0.217276	0.0468986	0.00887854	31	54	67	50.6667	49
	FURIN	1	0.00917337	0.217276	0.0468986	0.00887854	31	54	67	50.6667	49
	ZKSCAN1	4	0.00548954	0.0102041	5.9285e-15	0.00178852	63	43	45	50.3333	47
	FOXP1	4	0.00535972	0	2.57761e-16	0.00160767	63	42	42	49	46
	MYC	4	0.00525665	0	2.57761e-16	0.00160767	63	40	42	48.3333	45
	REST	3	0.00561224	0.0204082	1.15992e-14	0.00215023	51	45	48	48	44
	IFITM2	1	0.00917337	0.187533	0.0172545	0.00235597	31	54	55	46.6667	43
	TMPRSS4	1	0.00917337	0.179216	0.0265074	0.00180317	31	54	52	45.6667	42
	BHLHE40	3	0.00525665	0	2.57761e-16	0.00160767	51	40	42	44.3333	41
	ETS2	3	0.00525665	0	2.57761e-16	0.00160767	51	40	42	44.3333	41
	BCL6	3	0.00525665	0	2.57761e-16	0.00160767	51	40	42	44.3333	41
	RUNX1	3	0.00525665	0	2.57761e-16	0.00160767	51	40	42	44.3333	41
	TEAD1	3	0.00525665	0	2.57761e-16	0.00160767	51	40	42	44.3333	41
	KMT2A	2	0.00559163	0.0102041	5.9285e-15	0.00178852	42	44	45	43.6667	36
	SOX9	2	0.00525665	0	2.57761e-16	0.00160767	42	40	42	41.3333	35
	E2F4	2	0.00525665	0	2.57761e-16	0.00160767	42	40	42	41.3333	35
	CEBPD	2	0.00525665	0	2.57761e-16	0.00160767	42	40	42	41.3333	35
	ATF2	2	0.00525665	0	2.57761e-16	0.00160767	42	40	42	41.3333	35
	USF2	2	0.00525665	0	2.57761e-16	0.00160767	42	40	42	41.3333	35
	NRF1	2	0.00525665	0	2.57761e-16	0.00160767	42	40	42	41.3333	35
	SRF	2	0.00525665	0	2.57761e-16	0.00160767	42	40	42	41.3333	35
	FOSL2	2	0.00525665	0	2.57761e-16	0.00160767	42	40	42	41.3333	35
	MYB	1	0.00535972	0	2.57761e-16	0.00160767	31	42	42	38.3333	27
	TP53	1	0.00525665	0	2.57761e-16	0.00160767	31	40	42	37.6667	26
	FOSB	1	0.00525665	0	2.57761e-16	0.00160767	31	40	42	37.6667	26
	SMAD1	1	0.00525665	0	2.57761e-16	0.00160767	31	40	42	37.6667	26
	ZNF92	1	0.00525665	0	2.57761e-16	0.00160767	31	40	42	37.6667	26
	IRF4	1	0.00525665	0	2.57761e-16	0.00160767	31	40	42	37.6667	26
	MXI1	1	0.00525665	0	2.57761e-16	0.00160767	31	40	42	37.6667	26
	IRF2	1	0.00525665	0	2.57761e-16	0.00160767	31	40	42	37.6667	26
	ZNF263	1	0.00525665	0	2.57761e-16	0.00160767	31	40	42	37.6667	26
	MEIS2	1	0.00525665	0	2.57761e-16	0.00160767	31	40	42	37.6667	26
	FOXK2	1	0.00525665	0	2.57761e-16	0.00160767	31	40	42	37.6667	26
	NR2F1	1	0.00525665	0	2.57761e-16	0.00160767	31	40	42	37.6667	26
	RFX5	1	0.00525665	0	2.57761e-16	0.00160767	31	40	42	37.6667	26
	NR3C1	1	0.00525665	0	2.57761e-16	0.00160767	31	40	42	37.6667	26
	NFKB1	1	0.00525665	0	2.57761e-16	0.00160767	31	40	42	37.6667	26
	MAX	1	0.00525665	0	2.57761e-16	0.00160767	31	40	42	37.6667	26
	TFAP2C	1	0.00525665	0	2.57761e-16	0.00160767	31	40	42	37.6667	26
	RXRA	1	0.00525665	0	2.57761e-16	0.00160767	31	40	42	37.6667	26
	ELK4	1	0.00525665	0	2.57761e-16	0.00160767	31	40	42	37.6667	26
	TP73	1	0.00525665	0	2.57761e-16	0.00160767	31	40	42	37.6667	26
	SOX6	1	0.00525665	0	2.57761e-16	0.00160767	31	40	42	37.6667	26
	GABPA	1	0.00525665	0	2.57761e-16	0.00160767	31	40	42	37.6667	26
	CREB1	1	0.00525665	0	2.57761e-16	0.00160767	31	40	42	37.6667	26
	MITF	1	0.00525665	0	2.57761e-16	0.00160767	31	40	42	37.6667	26
	GATA3	1	0.00525665	0	2.57761e-16	0.00160767	31	40	42	37.6667	26
	TMPRSS2	1	0.000103072	0.0102041	5.9285e-15	0.00305451	31	2	45	26	2
	HNF4G	1	0.000103072	0	2.57761e-16	0.00160767	31	2	42	25	1

## Sheet: Supplementary Dataset 8g
Supplementary Dataset 8. Hybrid centrality rankings for the TFs regulating tropism factors in healthy AT2 cells (a), SARS-CoV-19 affected AT2 cells (b), healthy B cells (c), SARS-CoV-19 affected B cells (d), healthy Ciliated cells (e), SARS-CoV-19 affected Ciliated cells (f), healthy Dendritic cells (g), SARS-CoV-19 affected Dendritic cells (h), healthy macrophage/monocyte cells (i), SARS-CoV-19 …
Supplementary Dataset 8g. Hybrid rankings for TFs regulating tropism factors in healthy Dendritic cells.
	Gene	Degree	Betweenness	Closeness	Engenvalue	Pagerank	Degree_rank	Betweenness_rank	Closeness_rank	hybrid	hybrid_rank
	RUNX1	27	0.0836675	0.363294	0.327303	0.0609047	110	110	112	110.667	112
	FOS	37	0.154184	0.338374	0.227534	0.0306238	112	112	106	110	111
	FOXP1	35	0.120143	0.333558	0.253677	0.0329234	111	111	104	108.667	110
	MEF2C	16	0.0601626	0.352367	0.178479	0.0863517	105	107	111	107.667	109
	STAT3	17	0.0775085	0.335949	0.216023	0.03915	108	108	105	107	108
	JUN	16	0.0785298	0.327726	0.232626	0.0206903	105	109	103	105.667	107
	RBPJ	13	0.0437878	0.340835	0.185259	0.0339281	100	101	108	103	106
	ETS1	13	0.0569881	0.327726	0.140926	0.018737	100	106	103	103	106
	BHLHE40	12	0.0372514	0.3396	0.245423	0.0333263	97	98	107	100.667	104
	KLF6	12	0.046941	0.313477	0.245208	0.0458615	97	103	99	99.6667	103
	ETV6	12	0.0236929	0.342079	0.197616	0.0312334	97	85	110	97.3333	102
	CEBPB	15	0.0497932	0.284029	0.0716313	0.00714075	102	104	84	96.6667	101
	TCF7L2	17	0.0326921	0.285761	0.0859705	0.00622495	108	94	85	95.6667	100
	CUX1	17	0.0214766	0.303332	0.226896	0.0214103	108	83	96	95.6667	100
	EGR1	16	0.0561192	0.270895	0.0929721	0.00575325	105	105	77	95.6667	100
	MITF	22	0.0466107	0.267036	0.0560906	0.00935731	109	102	76	95.6667	100
	SPI1	8	0.0398502	0.311394	0.1317	0.0160956	85	100	98	94.3333	96
	EPAS1	10	0.0256441	0.314529	0.122762	0.020736	93	86	100	93	95
	JUNB	10	0.026734	0.307311	0.162415	0.0316131	93	88	97	92.6667	94
	ETS2	10	0.0354473	0.288399	0.163803	0.0154167	93	96	87	92	93
	HIF1A	7	0.0371973	0.318809	0.144794	0.0408786	78	97	101	92	93
	ATF3	12	0.0269937	0.294748	0.155203	0.0151576	97	89	90	92	93
	TCF4	8	0.0206643	0.342079	0.189904	0.0406471	85	81	110	92	93
	PPARG	15	0.030318	0.27247	0.0608117	0.00782622	102	92	79	91	89
	TCF12	13	0.0178227	0.295677	0.108478	0.012533	100	79	91	90	88
	ERG	9	0.0324763	0.291993	0.109938	0.0085378	87	93	88	89.3333	87
	NFKB1	8	0.0260393	0.298502	0.0941252	0.0132943	85	87	93	88.3333	86
	FLI1	6	0.0394547	0.297555	0.0677282	0.0203214	74	99	92	88.3333	86
	NR4A1	7	0.0216663	0.303332	0.125155	0.0315222	78	84	96	86	84
	ZEB2	10	0.0158058	0.294748	0.10761	0.00714318	93	74	90	85.6667	83
	NFIC	9	0.0332266	0.257499	0.062422	0.00851144	87	95	71	84.3333	82
	ELF1	7	0.0207115	0.288399	0.123725	0.00765674	78	82	87	82.3333	81
	NCOA2	8	0.0157964	0.273265	0.0745366	0.00986929	85	73	80	79.3333	80
	IKZF1	5	0.0301025	0.27168	0.067617	0.00965046	69	91	78	79.3333	80
	PBX3	8	0.0167275	0.261086	0.063632	0.00802	85	77	74	78.6667	78
	NRP1	8	0.00836551	0.29982	0.139175	0.0138626	85	55	94	78	77
	MEF2A	10	0.0166931	0.233159	0.0289789	0.00212731	93	76	60	76.3333	76
	NR3C1	8	0.0172276	0.242196	0.0452241	0.00323675	85	78	62	75	75
	FOSB	5	0.0156337	0.27813	0.117325	0.00804742	69	72	83	74.6667	74
	SOX6	6	0.0273052	0.223166	0.0131458	0.00918784	74	90	58	74	73
	ZEB1	6	0.0153662	0.263286	0.054403	0.00731344	74	71	75	73.3333	72
	NFE2L2	6	0.0144083	0.24862	0.0725919	0.00615514	74	69	67	70	71
	ADNP	3	0.0140806	0.274064	0.0935524	0.00424554	59	66	81	68.6667	70
	TP53	5	0.0197943	0.21158	0.0180743	0.00314202	69	80	55	68	69
	AHR	3	0.0160594	0.247962	0.0442343	0.00227007	59	75	65	66.3333	68
	STAT2	3	0.00957609	0.277034	0.0935524	0.00424554	59	58	82	66.3333	68
	MEIS1	5	0.0142099	0.236095	0.0289789	0.00247756	69	68	61	66	66
	FOXO1	10	0.00957207	0.00900901	3.29424e-16	0.00221828	93	57	48	66	66
	BACH1	4	0.01287	0.251286	0.0602227	0.00370442	62	63	69	64.6667	64
	CREM	3	0.0135133	0.256794	0.0346975	0.0169721	59	64	70	64.3333	63
	RELA	3	0.0146396	0.247308	0.0493181	0.00314298	59	70	64	64.3333	63
	JUND	3	0.01287	0.24862	0.0442343	0.00227007	59	63	67	63	61
	STAT1	7	0.0123495	0.018018	6.43162e-16	0.00274366	78	60	51	63	61
	IFITM3	3	0.00836551	0.259844	0.062422	0.00658503	59	55	73	62.3333	59
	FOXP2	4	0.0140819	0.221061	0.019504	0.00327597	62	67	57	62	58
	POU2F2	6	0.011511	0.027027	9.56899e-16	0.00295382	74	59	52	61.6667	57
	CTSL	3	0.00828507	0.257619	0.0538226	0.00417823	59	53	72	61.3333	56
	ATF4	5	0.0124224	0.012012	3.30993e-15	0.00245471	69	61	49	59.6667	55
	VDR	2	0.00949163	0.2502	0.0419959	0.00557169	44	56	68	56	54
	MAFG	2	0.01356	0.211103	0.0180743	0.00156587	44	65	54	54.3333	53
	CTCF	5	0.00490669	0	1.56869e-17	0.00116751	69	46	46	53.6667	52
	RUNX3	3	0.00579134	0.0281532	9.58468e-15	0.00231636	59	48	53	53.3333	51
	CREB1	5	0.00474582	0	1.56869e-17	0.00116751	69	40	46	51.6667	50
	E2F4	4	0.00498713	0	1.56869e-17	0.00116751	62	47	46	51.6667	50
	CD209	1	0.00828507	0.245698	0.0452241	0.00323675	33	53	63	49.6667	48
	GATA2	3	0.00474582	0	1.56869e-17	0.00116751	59	40	46	48.3333	47
	NRF1	3	0.00474582	0	1.56869e-17	0.00116751	59	40	46	48.3333	47
	CEBPD	3	0.00474582	0	1.56869e-17	0.00116751	59	40	46	48.3333	47
	FOSL2	3	0.00474582	0	1.56869e-17	0.00116751	59	40	46	48.3333	47
	HMBOX1	3	0.00474582	0	1.56869e-17	0.00116751	59	40	46	48.3333	47
	TMPRSS2	1	0.00828507	0.225416	0.0213723	0.00308849	33	53	59	48.3333	47
	KLF4	3	0.00474582	0	1.56869e-17	0.00116751	59	40	46	48.3333	47
	FURIN	1	0.00828507	0.212865	0.0180743	0.00156587	33	53	56	47.3333	40
	ZC3H8	2	0.00775705	0.00900901	3.29424e-16	0.0014302	44	49	48	47	39
	IRF1	2	0.00490669	0	1.56869e-17	0.00116751	44	46	46	45.3333	38
	BATF	2	0.00490669	0	1.56869e-17	0.00116751	44	46	46	45.3333	38
	BCL11A	2	0.00474582	0	1.56869e-17	0.00116751	44	40	46	43.3333	36
	FOXK2	2	0.00474582	0	1.56869e-17	0.00116751	44	40	46	43.3333	36
	E2F1	2	0.00474582	0	1.56869e-17	0.00116751	44	40	46	43.3333	36
	ARID2	2	0.00474582	0	1.56869e-17	0.00116751	44	40	46	43.3333	36
	ESR1	2	0.00474582	0	1.56869e-17	0.00116751	44	40	46	43.3333	36
	SMAD1	2	0.00474582	0	1.56869e-17	0.00116751	44	40	46	43.3333	36
	CEBPA	1	0.00490669	0	1.56869e-17	0.00116751	33	46	46	41.6667	30
	HSF1	1	0.00490669	0	1.56869e-17	0.00116751	33	46	46	41.6667	30
	E2F2	1	0.00482625	0	1.56869e-17	0.00116751	33	41	46	40	28
	STAT5A	1	0.00474582	0	1.56869e-17	0.00116751	33	40	46	39.6667	27
	IRF4	1	0.00474582	0	1.56869e-17	0.00116751	33	40	46	39.6667	27
	MAFF	1	0.00474582	0	1.56869e-17	0.00116751	33	40	46	39.6667	27
	ATF7	1	0.00474582	0	1.56869e-17	0.00116751	33	40	46	39.6667	27
	GATA3	1	0.00474582	0	1.56869e-17	0.00116751	33	40	46	39.6667	27
	HBP1	1	0.00474582	0	1.56869e-17	0.00116751	33	40	46	39.6667	27
	NFATC1	1	0.00474582	0	1.56869e-17	0.00116751	33	40	46	39.6667	27
	BACH2	1	0.00474582	0	1.56869e-17	0.00116751	33	40	46	39.6667	27
	MEIS2	1	0.00474582	0	1.56869e-17	0.00116751	33	40	46	39.6667	27
	NR1H2	1	0.00474582	0	1.56869e-17	0.00116751	33	40	46	39.6667	27
	MAF	1	0.00474582	0	1.56869e-17	0.00116751	33	40	46	39.6667	27
	ZNF589	1	0.00474582	0	1.56869e-17	0.00116751	33	40	46	39.6667	27
	ETV1	1	0.00474582	0	1.56869e-17	0.00116751	33	40	46	39.6667	27
	NR4A3	1	0.00474582	0	1.56869e-17	0.00116751	33	40	46	39.6667	27
	ESRRA	1	0.00474582	0	1.56869e-17	0.00116751	33	40	46	39.6667	27
	TFDP1	1	0.00474582	0	1.56869e-17	0.00116751	33	40	46	39.6667	27
	YY1	1	0.00474582	0	1.56869e-17	0.00116751	33	40	46	39.6667	27
	TBX21	1	0.00474582	0	1.56869e-17	0.00116751	33	40	46	39.6667	27
	USF2	1	0.00474582	0	1.56869e-17	0.00116751	33	40	46	39.6667	27
	USF1	1	0.00474582	0	1.56869e-17	0.00116751	33	40	46	39.6667	27
	NFKB2	1	0.00474582	0	1.56869e-17	0.00116751	33	40	46	39.6667	27
	MYC	1	0.00474582	0	1.56869e-17	0.00116751	33	40	46	39.6667	27
	KLF13	1	0.00474582	0	1.56869e-17	0.00116751	33	40	46	39.6667	27
	ARNT	1	0.00474582	0	1.56869e-17	0.00116751	33	40	46	39.6667	27
	TEAD1	1	0.00474582	0	1.56869e-17	0.00116751	33	40	46	39.6667	27
	ATF2	1	0.00474582	0	1.56869e-17	0.00116751	33	40	46	39.6667	27
	IFITM1	1	0.000241313	0.0162162	6.29044e-15	0.00166138	33	1	50	28	1

## Sheet: Supplementary Dataset 8h
Supplementary Dataset 8. Hybrid centrality rankings for the TFs regulating tropism factors in healthy AT2 cells (a), SARS-CoV-19 affected AT2 cells (b), healthy B cells (c), SARS-CoV-19 affected B cells (d), healthy Ciliated cells (e), SARS-CoV-19 affected Ciliated cells (f), healthy Dendritic cells (g), SARS-CoV-19 affected Dendritic cells (h), healthy macrophage/monocyte cells (i), SARS-CoV-19 …
Supplementary Dataset 8h. Hybrid rankings for TFs regulating tropism factors in SARS-CoV-19 affected Dendritic cells.
	Gene	Degree	Betweenness	Closeness	Engenvalue	Pagerank	Degree_rank	Betweenness_rank	Closeness_rank	hybrid	hybrid_rank
	JUN	17	0.152643	0.356002	0.201254	0.0528997	97	102	101	100	102
	NFKB1	29	0.140927	0.342362	0.254849	0.0320147	101	100	99	100	102
	RUNX1	27	0.134833	0.398913	0.384535	0.0766809	99	99	102	100	102
	FOS	31	0.142511	0.311346	0.132876	0.0113908	102	101	94	99	99
	IRF1	18	0.0778812	0.343679	0.273464	0.0357557	98	97	100	98.3333	98
	RBPJ	13	0.0703407	0.342362	0.242415	0.0386444	92	96	99	95.6667	97
	STAT3	15	0.0436058	0.313531	0.227273	0.0446458	95	91	95	93.6667	96
	KLF6	14	0.0344462	0.321426	0.247546	0.0266612	94	87	96	92.3333	95
	STAT1	28	0.123075	0.286399	0.132361	0.0226425	100	98	78	92	94
	MEF2C	11	0.0628912	0.307067	0.125282	0.0764878	88	95	91	91.3333	93
	ATF3	14	0.0248183	0.342362	0.289485	0.0232164	94	79	99	90.6667	92
	ETV6	16	0.0294156	0.302903	0.169177	0.0473916	96	86	87	89.6667	91
	SPI1	10	0.0456699	0.297855	0.118062	0.0227089	87	94	84	88.3333	90
	NR3C1	8	0.044123	0.307067	0.157503	0.0165151	81	92	91	88	89
	CUX1	12	0.038475	0.293936	0.0759272	0.0149106	91	89	81	87	88
	HIF1A	9	0.0357064	0.303933	0.194282	0.0261807	84	88	88	86.6667	87
	TCF4	12	0.0236284	0.310265	0.134752	0.0330944	91	75	93	86.3333	86
	ELF1	9	0.0248954	0.310265	0.168863	0.0207966	84	80	93	85.6667	85
	NFKB2	10	0.0261134	0.291063	0.097306	0.00883747	87	81	79	82.3333	84
	NFE2L2	8	0.0264318	0.294906	0.215444	0.0295451	81	82	82	81.6667	83
	YY1	7	0.0447971	0.275791	0.0660047	0.014425	74	93	75	80.6667	82
	IRF4	9	0.0293183	0.260514	0.102579	0.00809415	84	85	71	80	81
	ZEB2	8	0.0203132	0.30188	0.145175	0.0213438	81	69	86	78.6667	80
	CEBPB	12	0.0278037	0.234531	0.0283479	0.00174791	91	84	59	78	79
	JUNB	8	0.0232662	0.283671	0.131092	0.0180938	81	74	77	77.3333	78
	POU2F2	5	0.0266488	0.292014	0.0820364	0.0177746	65	83	80	76	77
	NFIC	8	0.0395028	0.197691	0.00731414	0.00889533	81	90	52	74.3333	76
	IKZF1	8	0.0179377	0.262813	0.0938773	0.00674426	81	65	73	73	75
	BATF	5	0.0202313	0.300863	0.108301	0.0154847	65	68	85	72.6667	74
	PPARG	7	0.0245826	0.243478	0.0404435	0.00492902	74	78	65	72.3333	73
	RELB	7	0.0242688	0.253134	0.0543696	0.00333751	74	76	66	72	72
	BCL6	7	0.0207435	0.260514	0.0743107	0.0159224	74	70	71	71.6667	71
	REL	6	0.0201603	0.279239	0.100317	0.00783516	70	67	76	71	70
	NRP1	5	0.00941565	0.306442	0.0814	0.0175249	65	52	89	68.6667	69
	MITF	10	0.0185557	0.191752	0.00604781	0.00212883	87	66	51	68	68
	SP3	4	0.0208207	0.265153	0.0429364	0.00699746	58	71	74	67.6667	67
	STAT2	6	0.0163475	0.255304	0.0565853	0.00271844	70	63	67	66.6667	66
	BACH1	5	0.0208916	0.2303	0.0398568	0.0271338	65	72	58	65	65
	CTCF	4	0.0242701	0.221179	0.0282374	0.0022727	58	77	55	63.3333	64
	MAFB	4	0.00995761	0.262206	0.0578756	0.00299215	58	53	72	61	63
	MAFG	4	0.0158513	0.238284	0.0544654	0.0271974	58	62	63	61	63
	CREM	4	0.0142691	0.256771	0.0565853	0.00271844	58	56	68	60.6667	61
	CTSL	3	0.00931858	0.297223	0.125654	0.00787686	48	51	83	60.6667	61
	BCL11A	6	0.0144389	0.209266	0.0218846	0.00379735	70	58	54	60.6667	61
	STAT5A	5	0.0151783	0.029703	4.01084e-12	0.00306012	65	60	49	58	58
	FOXP1	8	0.0052417	0	8.18539e-14	0.00130217	81	44	45	56.6667	57
	CREB1	4	0.0146379	0.201253	0.0115992	0.00190299	58	59	53	56.6667	57
	KLF4	3	0.0143419	0.239561	0.0296382	0.00202162	48	57	64	56.3333	55
	ZNF639	2	0.0209037	0.22228	0.0282374	0.0022727	39	73	56	56	54
	IFITM3	3	0.00931858	0.259964	0.068657	0.00333014	48	51	69	56	54
	CEBPD	3	0.0168737	0.180154	0.00602387	0.00198404	48	64	50	54	52
	CEBPA	6	0.00533877	0	8.18539e-14	0.00130217	70	46	45	53.6667	51
	SP1	3	0.015628	0.019802	2.70118e-12	0.0036461	48	61	48	52.3333	50
	NR1H3	2	0.0142691	0.236393	0.0283479	0.00174791	39	56	61	52	49
	ATF1	2	0.0142691	0.235769	0.0283479	0.00174791	39	56	60	51.6667	48
	IRF2	6	0.00514463	0	8.18539e-14	0.00130217	70	39	45	51.3333	47
	FURIN	2	0.00931858	0.238244	0.0312352	0.0048516	39	51	62	50.6667	46
	USF2	4	0.00553291	0.00990099	1.39152e-12	0.0014975	58	47	47	50.6667	46
	SPIB	5	0.00514463	0	8.18539e-14	0.00130217	65	39	45	49.6667	44
	RELA	5	0.00514463	0	8.18539e-14	0.00130217	65	39	45	49.6667	44
	IFITM1	2	0.00931858	0.224195	0.040309	0.0028844	39	51	57	49	42
	JUND	4	0.00514463	0	8.18539e-14	0.00130217	58	39	45	47.3333	41
	RUNX3	4	0.00514463	0	8.18539e-14	0.00130217	58	39	45	47.3333	41
	TCF7L2	4	0.00514463	0	8.18539e-14	0.00130217	58	39	45	47.3333	41
	ETS1	3	0.0052417	0	8.18539e-14	0.00130217	48	44	45	45.6667	38
	MAFF	3	0.00514463	0	8.18539e-14	0.00130217	48	39	45	44	37
	REST	2	0.00533877	0.00990099	1.39152e-12	0.00144867	39	46	47	44	37
	EGR1	3	0.00514463	0	8.18539e-14	0.00130217	48	39	45	44	37
	ATF4	3	0.00514463	0	8.18539e-14	0.00130217	48	39	45	44	37
	HBP1	2	0.00514463	0	8.18539e-14	0.00130217	39	39	45	41	33
	KLF9	2	0.00514463	0	8.18539e-14	0.00130217	39	39	45	41	33
	STAT5B	2	0.00514463	0	8.18539e-14	0.00130217	39	39	45	41	33
	TCF12	2	0.00514463	0	8.18539e-14	0.00130217	39	39	45	41	33
	AHR	2	0.00514463	0	8.18539e-14	0.00130217	39	39	45	41	33
	NFYA	1	0.0052417	0	8.18539e-14	0.00130217	28	44	45	39	28
	POU2F1	1	0.0052417	0	8.18539e-14	0.00130217	28	44	45	39	28
	SMAD5	1	0.0052417	0	8.18539e-14	0.00130217	28	44	45	39	28
	USF1	1	0.00514463	0	8.18539e-14	0.00130217	28	39	45	37.3333	25
	NR1H2	1	0.00514463	0	8.18539e-14	0.00130217	28	39	45	37.3333	25
	RARA	1	0.00514463	0	8.18539e-14	0.00130217	28	39	45	37.3333	25
	ZNF263	1	0.00514463	0	8.18539e-14	0.00130217	28	39	45	37.3333	25
	SP4	1	0.00514463	0	8.18539e-14	0.00130217	28	39	45	37.3333	25
	ATF7	1	0.00514463	0	8.18539e-14	0.00130217	28	39	45	37.3333	25
	RFX5	1	0.00514463	0	8.18539e-14	0.00130217	28	39	45	37.3333	25
	MBD1	1	0.00514463	0	8.18539e-14	0.00130217	28	39	45	37.3333	25
	FOXK2	1	0.00514463	0	8.18539e-14	0.00130217	28	39	45	37.3333	25
	KMT2A	1	0.00514463	0	8.18539e-14	0.00130217	28	39	45	37.3333	25
	HMBOX1	1	0.00514463	0	8.18539e-14	0.00130217	28	39	45	37.3333	25
	THAP1	1	0.00514463	0	8.18539e-14	0.00130217	28	39	45	37.3333	25
	MAF	1	0.00514463	0	8.18539e-14	0.00130217	28	39	45	37.3333	25
	NR2F6	1	0.00514463	0	8.18539e-14	0.00130217	28	39	45	37.3333	25
	ZEB1	1	0.00514463	0	8.18539e-14	0.00130217	28	39	45	37.3333	25
	ZBTB7A	1	0.00514463	0	8.18539e-14	0.00130217	28	39	45	37.3333	25
	ETV3	1	0.00514463	0	8.18539e-14	0.00130217	28	39	45	37.3333	25
	TBP	1	0.00514463	0	8.18539e-14	0.00130217	28	39	45	37.3333	25
	ZNF644	1	0.00514463	0	8.18539e-14	0.00130217	28	39	45	37.3333	25
	IRF9	1	0.00514463	0	8.18539e-14	0.00130217	28	39	45	37.3333	25
	MEF2A	1	0.00514463	0	8.18539e-14	0.00130217	28	39	45	37.3333	25
	TBX21	1	0.00514463	0	8.18539e-14	0.00130217	28	39	45	37.3333	25
	FOSB	1	0.00514463	0	8.18539e-14	0.00130217	28	39	45	37.3333	25
	NCOA3	1	0.00514463	0	8.18539e-14	0.00130217	28	39	45	37.3333	25
	ZFX	1	0.00514463	0	8.18539e-14	0.00130217	28	39	45	37.3333	25

## Sheet: Supplementary Dataset 8i
Supplementary Dataset 8. Hybrid centrality rankings for the TFs regulating tropism factors in healthy AT2 cells (a), SARS-CoV-19 affected AT2 cells (b), healthy B cells (c), SARS-CoV-19 affected B cells (d), healthy Ciliated cells (e), SARS-CoV-19 affected Ciliated cells (f), healthy Dendritic cells (g), SARS-CoV-19 affected Dendritic cells (h), healthy macrophage/monocyte cells (i), SARS-CoV-19 …
Supplementary Dataset 8i. Hybrid centrality rankings for the TFs regulating tropism factors in healthy macrophage/monocyte cells
	Gene	Degree	Betweenness	Closeness	Engenvalue	Pagerank	Degree_rank	Betweenness_rank	Closeness_rank	hybrid	hybrid_rank
	RUNX1	42	0.139028	0.42604	0.388208	0.0650601	81	80	82	81	82
	FOXP1	42	0.159204	0.392341	0.292086	0.0446464	81	81	76	79.3333	81
	FOS	44	0.188826	0.371361	0.166754	0.0297286	82	82	73	79	80
	STAT3	26	0.068512	0.396825	0.292608	0.0452537	79	75	79	77.6667	79
	MEF2C	17	0.100605	0.408497	0.242507	0.0843484	72	79	80	77	78
	JUN	19	0.0765974	0.394571	0.216544	0.0398005	74	78	77	76.3333	77
	TCF4	17	0.0647677	0.415835	0.195588	0.0475802	72	74	81	75.6667	76
	KLF6	20	0.0553115	0.396825	0.242249	0.0359934	75	72	79	75.3333	75
	RBPJ	21	0.0407579	0.383671	0.245641	0.0299934	78	68	75	73.6667	74
	CUX1	21	0.0422503	0.373357	0.252807	0.0355816	78	69	74	73.6667	74
	STAT1	19	0.0725989	0.333868	0.0957417	0.0319389	74	77	63	71.3333	72
	ETS2	15	0.0699956	0.35073	0.126639	0.0451287	67	76	68	70.3333	71
	JUNB	12	0.0505443	0.357961	0.0924897	0.0378233	64	71	70	68.3333	70
	TCF7L2	17	0.0279586	0.347222	0.14592	0.0134823	72	60	67	66.3333	69
	JUND	12	0.0376805	0.338753	0.115697	0.0101332	64	67	65	65.3333	68
	ETV6	15	0.0218168	0.367431	0.238504	0.0307606	67	50	72	63	67
	CEBPB	10	0.0473386	0.330688	0.0666039	0.0109577	56	70	60	62	66
	POU2F2	8	0.0569828	0.324507	0.0523513	0.0219303	53	73	59	61.6667	65
	MYC	10	0.0343897	0.33227	0.0999445	0.0238709	56	66	62	61.3333	64
	EGR1	12	0.0245848	0.33548	0.103662	0.0161481	64	56	64	61.3333	64
	ELF1	10	0.0276873	0.354308	0.121437	0.0143224	56	59	69	61.3333	64
	PPARG	17	0.0336707	0.293015	0.0564511	0.00914745	72	65	44	60.3333	61
	ZEB2	15	0.0221292	0.33227	0.141211	0.00973334	67	51	62	60	60
	HIF1A	6	0.0287197	0.345495	0.0969328	0.0206433	47	61	66	58	59
	TCF12	16	0.0208736	0.318552	0.113175	0.00866198	68	49	56	57.6667	58
	IRF1	8	0.0294046	0.317098	0.104091	0.0202733	53	62	55	56.6667	57
	MITF	21	0.0230665	0.276671	0.0480791	0.00454251	78	53	39	56.6667	57
	NRP1	12	0.0114423	0.365685	0.195263	0.0221899	64	33	71	56	55
	NR3C1	12	0.0208119	0.305923	0.0593059	0.0042615	64	48	51	54.3333	54
	ESR1	6	0.0309597	0.296771	0.0574733	0.00577988	47	63	48	52.6667	53
	SPI1	7	0.0232269	0.29933	0.0533027	0.00814477	50	54	50	51.3333	52
	NCOA2	8	0.0191091	0.324507	0.115697	0.00775485	53	40	59	50.6667	51
	REL	5	0.0333076	0.289352	0.0283201	0.0089851	45	64	43	50.6667	51
	PBX3	7	0.0205759	0.312813	0.0879297	0.00670361	50	47	54	50.3333	49
	IRF2	4	0.0266486	0.294256	0.0339276	0.00692232	42	58	46	48.6667	48
	MEF2A	12	0.0192689	0.272331	0.0277672	0.00275501	64	41	38	47.6667	47
	MEIS2	4	0.0266486	0.286961	0.0377531	0.00575079	42	58	42	47.3333	46
	BACH1	7	0.0190338	0.308642	0.0655203	0.00462975	50	39	53	47.3333	46
	MAF	5	0.0197164	0.294256	0.0339276	0.00562067	45	45	46	45.3333	44
	STAT2	3	0.019403	0.308642	0.0501278	0.00632514	38	43	53	44.6667	43
	NCOA1	5	0.0195658	0.277778	0.0511698	0.0049725	45	44	40	43	42
	IFITM3	3	0.0114423	0.31977	0.0717476	0.0090914	38	33	57	42.6667	41
	MAZ	4	0.023788	0.0246914	1.0378e-09	0.00477052	42	55	30	42.3333	40
	ATF4	3	0.0226872	0.269165	0.0215529	0.0033855	38	52	36	42	39
	TFDP2	3	0.0193402	0.281152	0.0439674	0.0036912	38	42	41	40.3333	38
	CEBPA	11	0.0123926	0.0123457	5.06049e-08	0.00257473	57	34	28	39.6667	37
	IRF4	3	0.019723	0.258158	0.0104279	0.0106863	38	46	33	39	36
	MEIS1	2	0.0190248	0.296771	0.0501767	0.00495665	30	38	48	38.6667	35
	FOXO1	12	0.00782897	0	4.94189e-11	0.00170377	64	25	26	38.3333	34
	AHR	4	0.0190138	0.266071	0.0215529	0.00251454	42	37	34	37.6667	33
	CTSL	2	0.0114423	0.297119	0.0339276	0.00538895	30	33	49	37.3333	32
	FOSL2	3	0.0189702	0.268125	0.034951	0.00433121	38	36	35	36.3333	31
	RUNX3	2	0.0189702	0.241127	0.00676724	0.00664096	30	36	32	32.6667	30
	USF2	3	0.0084312	0.0123457	5.06049e-08	0.00193549	38	28	28	31.3333	29
	FURIN	1	0.0114423	0.271136	0.0215529	0.00251454	23	33	37	31	28
	CEBPD	3	0.00782897	0	4.94189e-11	0.00170377	38	25	26	29.6667	27
	TMPRSS11A	1	0.0114423	0.230028	0.00742864	0.00300418	23	33	31	29	26
	RUNX2	2	0.00782897	0	4.94189e-11	0.00170377	30	25	26	27	25
	ATF3	2	0.00782897	0	4.94189e-11	0.00170377	30	25	26	27	25
	RARA	2	0.00782897	0	4.94189e-11	0.00170377	30	25	26	27	25
	ETS1	2	0.00782897	0	4.94189e-11	0.00170377	30	25	26	27	25
	SP1	1	0.00797952	0	4.94189e-11	0.00170377	23	27	26	25.3333	21
	TFDP1	1	0.00797952	0	4.94189e-11	0.00170377	23	27	26	25.3333	21
	NFKB1	1	0.00782897	0	4.94189e-11	0.00170377	23	25	26	24.6667	19
	BHLHE40	1	0.00782897	0	4.94189e-11	0.00170377	23	25	26	24.6667	19
	FOSB	1	0.00782897	0	4.94189e-11	0.00170377	23	25	26	24.6667	19
	NFKB2	1	0.00782897	0	4.94189e-11	0.00170377	23	25	26	24.6667	19
	BCL11A	1	0.00782897	0	4.94189e-11	0.00170377	23	25	26	24.6667	19
	MAFK	1	0.00782897	0	4.94189e-11	0.00170377	23	25	26	24.6667	19
	ELK4	1	0.00782897	0	4.94189e-11	0.00170377	23	25	26	24.6667	19
	ZNF644	1	0.00782897	0	4.94189e-11	0.00170377	23	25	26	24.6667	19
	KLF4	1	0.00782897	0	4.94189e-11	0.00170377	23	25	26	24.6667	19
	NR4A3	1	0.00782897	0	4.94189e-11	0.00170377	23	25	26	24.6667	19
	FOSL1	1	0.00782897	0	4.94189e-11	0.00170377	23	25	26	24.6667	19
	RELB	1	0.00782897	0	4.94189e-11	0.00170377	23	25	26	24.6667	19
	NFATC1	1	0.00782897	0	4.94189e-11	0.00170377	23	25	26	24.6667	19
	ESR2	1	0.00782897	0	4.94189e-11	0.00170377	23	25	26	24.6667	19
	KMT2A	1	0.00782897	0	4.94189e-11	0.00170377	23	25	26	24.6667	19
	FOXO3	1	0.00782897	0	4.94189e-11	0.00170377	23	25	26	24.6667	19
	CREB1	1	0.00782897	0	4.94189e-11	0.00170377	23	25	26	24.6667	19
	FOXP2	1	0.00782897	0	4.94189e-11	0.00170377	23	25	26	24.6667	19
	TMPRSS2	1	0.000301114	0.0164609	5.06049e-08	0.00193549	23	1	29	17.6667	1

## Sheet: Supplementary Dataset 8j
Supplementary Dataset 8. Hybrid centrality rankings for the TFs regulating tropism factors in healthy AT2 cells (a), SARS-CoV-19 affected AT2 cells (b), healthy B cells (c), SARS-CoV-19 affected B cells (d), healthy Ciliated cells (e), SARS-CoV-19 affected Ciliated cells (f), healthy Dendritic cells (g), SARS-CoV-19 affected Dendritic cells (h), healthy macrophage/monocyte cells (i), SARS-CoV-19 …
Supplementary Dataset 8j. Hybrid rankings for TFs regulating tropism factors in SARS-CoV-19 affected Macrophage/Monocyte cells
	Gene	Degree	Betweenness	Closeness	Engenvalue	Pagerank	Degree_rank	Betweenness_rank	Closeness_rank	hybrid	hybrid_rank
	PPARG	17	0.110812	0.375193	0.166711	0.0926507	80	87	87	84.6667	88
	STAT3	28	0.108093	0.333689	0.356034	0.0510619	85	86	79	83.3333	87
	FOS	46	0.167692	0.299261	0.186821	0.025739	88	88	71	82.3333	86
	RARA	19	0.0691355	0.407642	0.22337	0.0711551	82	76	88	82	85
	RBPJ	17	0.0835275	0.345935	0.16151	0.0318401	80	82	83	81.6667	84
	TCF4	13	0.0971847	0.349138	0.132673	0.0291236	73	85	84	80.6667	83
	IRF1	20	0.074292	0.339702	0.232195	0.0210417	83	79	80	80.6667	83
	KLF6	16	0.0691491	0.345935	0.234461	0.0279658	77	77	83	79	81
	NFKB1	24	0.0786154	0.296905	0.167594	0.0196349	84	80	70	78	80
	EPAS1	13	0.0619091	0.355725	0.145225	0.0332655	73	75	85	77.6667	79
	STAT1	31	0.0967143	0.283511	0.164044	0.0123799	87	84	61	77.3333	78
	SPI1	18	0.0919393	0.28458	0.049578	0.020603	81	83	62	75.3333	77
	CREB5	15	0.0536261	0.30656	0.298384	0.0255056	76	73	74	74.3333	76
	EGR1	29	0.0810461	0.271273	0.0713732	0.0241378	86	81	55	74	75
	ATF3	14	0.0430967	0.34279	0.231199	0.024812	74	67	81	74	75
	ELF1	8	0.0701933	0.311627	0.125252	0.0190856	64	78	76	72.6667	73
	JUN	17	0.0534972	0.286744	0.111463	0.0188396	80	72	64	72	72
	HIF1A	15	0.0429991	0.29574	0.203671	0.0133066	76	66	69	70.3333	71
	NFE2L2	13	0.0398863	0.315539	0.227522	0.0224854	73	61	77	70.3333	71
	ZEB2	13	0.0373346	0.307811	0.184144	0.0195116	73	60	75	69.3333	69
	JUNB	12	0.0403453	0.304088	0.173779	0.01677	67	63	73	67.6667	68
	NFIC	12	0.0482003	0.283511	0.0503376	0.00950032	67	70	61	66	67
	BCL6	13	0.0250551	0.294585	0.174502	0.0144705	73	52	68	64.3333	66
	DDIT3	6	0.0457072	0.292302	0.0824518	0.0187306	54	69	67	63.3333	65
	ETS2	8	0.0415021	0.273238	0.0812356	0.00827105	64	65	56	61.6667	64
	TCF7L2	7	0.0273477	0.292302	0.037395	0.0156877	59	56	67	60.6667	63
	RXRA	8	0.0185149	0.31955	0.156249	0.013678	64	40	78	60.6667	63
	NRP1	7	0.0107106	0.357812	0.143053	0.0228824	59	34	86	59.6667	61
	KLF4	6	0.0258489	0.301655	0.0734615	0.0152073	54	53	72	59.6667	61
	CEBPB	13	0.0266079	0.265542	0.0747324	0.00611315	73	55	51	59.6667	61
	BATF	6	0.0360289	0.285658	0.056898	0.0191534	54	59	63	58.6667	58
	USF2	5	0.0489814	0.275233	0.0374479	0.0126531	45	71	57	57.6667	57
	XBP1	7	0.0352273	0.261853	0.0530424	0.00827623	59	58	49	55.3333	56
	ATF5	4	0.0562752	0.265542	0.0333137	0.0201557	37	74	51	54	55
	CREB3L2	5	0.0412958	0.267425	0.0399408	0.00889709	45	64	53	54	55
	IRF2	7	0.0188215	0.276241	0.113142	0.00593281	59	44	58	53.6667	53
	MITF	9	0.0400858	0.209483	0.00690531	0.00981307	65	62	29	52	52
	STAT2	8	0.0225128	0.241711	0.0606595	0.00269661	64	50	40	51.3333	51
	VDR	5	0.0275916	0.254776	0.0615535	0.0080884	45	57	47	49.6667	50
	MAFB	6	0.0188603	0.248072	0.072999	0.00356555	54	45	45	48	49
	ATF4	5	0.044643	0.214244	0.00647461	0.00726272	45	68	30	47.6667	48
	MYB	4	0.0183516	0.292302	0.037395	0.0155111	37	38	67	47.3333	47
	REL	5	0.0259927	0.247258	0.0413142	0.0054122	45	54	43	47.3333	47
	MEF2A	6	0.0186383	0.248072	0.072999	0.00356555	54	42	45	47	45
	MAF	3	0.0223623	0.280349	0.0534693	0.0119944	30	49	59	46	44
	LYL1	4	0.0190721	0.267425	0.0479072	0.00764771	37	47	53	45.6667	43
	MAZ	5	0.0228907	0.240939	0.0334926	0.00351266	45	51	39	45	42
	JUND	5	0.0196581	0.24485	0.0779977	0.00436639	45	48	41	44.6667	41
	ZBTB7A	6	0.0188197	0.23715	0.014362	0.00418333	54	43	37	44.6667	41
	CREM	6	0.0182863	0.22715	0.0322987	0.00225089	54	37	32	41	39
	RUNX1	8	0.00783699	0	5.49386e-15	0.00156951	64	28	28	40	38
	MAFG	3	0.0185911	0.257385	0.0716343	0.00629835	30	41	48	39.6667	37
	FURIN	3	0.0107106	0.270236	0.0567037	0.00521624	30	34	54	39.3333	36
	NFE2	4	0.0190591	0.232042	0.031836	0.0103503	37	46	35	39.3333	36
	FOSB	4	0.0182863	0.247258	0.072999	0.00356555	37	37	43	39	34
	IFITM3	4	0.0107106	0.252573	0.0834861	0.00397007	37	34	46	39	34
	NFKB2	7	0.00783699	0	5.49386e-15	0.00156951	59	28	28	38.3333	32
	CEBPD	6	0.00783699	0	5.49386e-15	0.00156951	54	28	28	36.6667	31
	CEBPA	6	0.00783699	0	5.49386e-15	0.00156951	54	28	28	36.6667	31
	PRDM1	3	0.018504	0.22992	0.0635727	0.0037262	30	39	33	34	29
	STAT5B	5	0.00783699	0	5.49386e-15	0.00156951	45	28	28	33.6667	28
	CTSL	2	0.0107106	0.238541	0.0515691	0.00413505	25	34	38	32.3333	27
	PBX2	2	0.0182863	0.230623	0.0322987	0.00225089	25	37	34	32	26
	ACE2	2	0.0107106	0.232094	0.0635727	0.0037262	25	34	36	31.6667	25
	FOSL2	4	0.00783699	0	5.49386e-15	0.00156951	37	28	28	31	24
	IFITM1	2	0.0107106	0.22273	0.038848	0.00241974	25	34	31	30	23
	RELB	3	0.00783699	0	5.49386e-15	0.00156951	30	28	28	28.6667	22
	RELA	2	0.00783699	0	5.49386e-15	0.00156951	25	28	28	27	21
	NR3C1	2	0.00783699	0	5.49386e-15	0.00156951	25	28	28	27	21
	BHLHE40	2	0.00783699	0	5.49386e-15	0.00156951	25	28	28	27	21
	MEF2C	2	0.00783699	0	5.49386e-15	0.00156951	25	28	28	27	21
	CTCF	2	0.00783699	0	5.49386e-15	0.00156951	25	28	28	27	21
	GATA3	2	0.00783699	0	5.49386e-15	0.00156951	25	28	28	27	21
	NR1H2	1	0.00783699	0	5.49386e-15	0.00156951	15	28	28	23.6667	15
	POU2F2	1	0.00783699	0	5.49386e-15	0.00156951	15	28	28	23.6667	15
	YY1	1	0.00783699	0	5.49386e-15	0.00156951	15	28	28	23.6667	15
	IRF4	1	0.00783699	0	5.49386e-15	0.00156951	15	28	28	23.6667	15
	ETS1	1	0.00783699	0	5.49386e-15	0.00156951	15	28	28	23.6667	15
	IKZF1	1	0.00783699	0	5.49386e-15	0.00156951	15	28	28	23.6667	15
	E2F4	1	0.00783699	0	5.49386e-15	0.00156951	15	28	28	23.6667	15
	SP1	1	0.00783699	0	5.49386e-15	0.00156951	15	28	28	23.6667	15
	FLI1	1	0.00783699	0	5.49386e-15	0.00156951	15	28	28	23.6667	15
	TCF12	1	0.00783699	0	5.49386e-15	0.00156951	15	28	28	23.6667	15
	STAT5A	1	0.00783699	0	5.49386e-15	0.00156951	15	28	28	23.6667	15
	RUNX3	1	0.00783699	0	5.49386e-15	0.00156951	15	28	28	23.6667	15
	AHR	1	0.00783699	0	5.49386e-15	0.00156951	15	28	28	23.6667	15
	KLF3	1	0.00783699	0	5.49386e-15	0.00156951	15	28	28	23.6667	15
	TBX21	1	0.00783699	0	5.49386e-15	0.00156951	15	28	28	23.6667	15

[truncated: 8 more sheets: Supplementary Dataset 8k, Supplementary Dataset 8l, Supplementary Dataset 8m, Supplementary Dataset 8n, Supplementary Dataset 8o, Supplementary Dataset 8p, Supplementary Dataset 8q, Supplementary Dataset 8r]
